# Supplementary material for: Extensive Unexplored Human Microbiome Diversity Revealed by Over 150,000 Genomes from Metagenomes Spanning Age, Geography, and Lifestyle
Source: Cell. 2019 Jan 24;176(3):649–662.e20. doi: 10.1016/j.cell.2019.01.001 (PMC6349461; doi:10.1016/j.cell.2019.01.001)
Supplement: Table S1. Description of the Datasets and Samples Used in This Study, Related to Figure 1 — (Tab 1) List and description of the public datasets used in this study. We report relevant metadata such as body site, age categories considered, lifestyle, number of samples, and number of reconstructed genomes. (Tab 2) The complete list of public and additionally sequenced metagenomes used in this study. Number of reads and their median length, number of bases, and relevant metadata (body site, age, lifestyle, country) are reported. (Tab 3) Sequencing statistics and relevant metadata for the 112 stool metagenomes we sequenced from the MAHERY cohort in Madagascar. (Tab 4) List and description of the “validation” datasets used in this study. These datasets were not considered for SGBs reconstruction, but used to demonstrate the high increase in terms of raw-read mappability. [file mmc1.xlsx]

## Sheet: Tab1 - PublicDatasets
Study	PMID of Publication	Body Site	Main Age Categories	Westernized	# Assembled Samples	# Reconstructed Genomes
AsnicarF_2017	28144631	Stool; Milk	Newborn; Adult	Yes	21	152
BackhedF_2015	25974306	Stool	Newborn; Adult	Yes	400	5639
BengtssonPalmeJ_2015	26259788	Stool	Adult	Yes	70	3837
BritoIL_2016	27409808	Stool; Oral cavity	Adult	No	312	5304
Castro-NallarE_2015	26336637	Oral cavity	Adult	Yes	32	112
ChengpingW_2017	28750650	Stool	Adult	Yes	97	1792
ChngKR_2016	27562258	Skin	Adult	Yes	78	141
CM_cf	Unpublished	Airways	Adult	Yes	169	721
CM_periimplantitis	Unpublished	Oral cavity	Adult	Yes	113	557
CosteaPI_2017	29242367	Stool	Adult	Yes	282	8274
DavidLA_2015	25991682	Stool	Adult	Yes	47	159
FengQ_2015	25758642	Stool	Adult	Yes	154	4529
FerrettiP_2018	30001516	Stool; Oral cavity; Milk; Vagina; Skin	Newborn; Adult	Yes	222	1132
GeversD_2014	24629344	Stool	Child	Yes	50	922
HanniganGD_2017	https://doi.org/10.1101/152868	Stool	Adult	Yes	80	236
HeQ_2017	28655159	Stool	Adult	Yes	122	2722
HMP_2012	22699609	Stool; Oral cavity; Vagina; Skin	Adult	Yes	748	10079
IjazUZ_2017	28222161	Stool	Adult	Yes	94	418
KarlssonFH_2013	23719380	Stool	Adult	Yes	145	2855
KosticAD_2015	25662751	Stool	Newborn	Yes	124	1099
LeChatelierE_2013	23985870	Stool	Adult	Yes	292	7521
LiJ_2014	24997786	Stool	Adult	Yes	260	8117
LiJ_2017	28143587	Stool	Adult	Yes	196	3384
LiSS_2016	27126044	Stool	Adult	Yes	55	1410
LiuW_2016	27708392	Stool	Adult	Yes; No	110	2955
LomanNJ_2013	23571589	Stool	Adult	Yes	43	182
LoombaR_2017	28467925	Stool	Adult	Yes	86	1277
LouisS_2016	26919743	Stool	Adult	Yes	92	1170
NielsenHB_2014	24997787	Stool	Adult	Yes	396	7209
Obregon-TitoAJ_2015	25807110	Stool	Adult	No	58	1088
OhJ_2014	25279917	Skin	Adult	Yes	285	663
OlmMR_2017	28073918	Stool	Newborn	Yes	45	133
QinJ_2012	23023125	Stool	Adult	Yes	363	5814
QinN_2014	25079328	Stool	Adult	Yes	237	3922
RampelliS_2015	25981789	Stool	Adult	No	38	479
RaymondF_2016	26359913	Stool	Adult	Yes	72	2266
SchirmerM_2016	27984736	Stool	Adult	Yes	471	4817
SmitsSA_2017	28839072	Stool	Adult	No	40	73
VatanenT_2016	27259157	Stool	Newborn	Yes	777	3268
VincentC_2016	26975510	Stool	Senior	Yes	229	1587
VogtmannE_2016	27171425	Stool	Adult	Yes	110	3485
WenC_2017	PRJNA356102	Stool	Adult	Yes	168	3340
XieH_2016	27818083	Stool	Adult	Yes	250	10991
YuJ_2015	26408641	Stool	Senior	Yes	128	3307
ZeeviD_2015	26590418	Stool	Adult	Yes	956	18338
ZellerG_2014	25432777	Stool	Adult	Yes	199	5379

## Sheet: Tab2 - PublicMetagenomes
Study	Sample ID	# Reads	# Bases	Median Read Length	Body Site	Body Subsite	Age (years)	Age Category	Infant Age (days)	Westernized	Country
AsnicarF_2017	MV_FEI1_t1Q14	27553455	2748531713	100	Stool	NA	1	Newborn	90	Yes	ITA
AsnicarF_2017	MV_FEI2_t1Q14	32197545	3210606434	100	Stool	NA	1	Newborn	90	Yes	ITA
AsnicarF_2017	MV_FEI3_t1Q14	32310216	3222955818	100	Stool	NA	1	Newborn	90	Yes	ITA
AsnicarF_2017	MV_FEI4_t1Q14	14270590	1423299652	100	Stool	NA	1	Newborn	NA	Yes	ITA
AsnicarF_2017	MV_FEI4_t2Q15	37677351	3735487055	100	Stool	NA	1	Newborn	NA	Yes	ITA
AsnicarF_2017	MV_FEI5_t1Q14	22340005	2226916606	100	Stool	NA	1	Newborn	NA	Yes	ITA
AsnicarF_2017	MV_FEI5_t2Q14	18508799	1846072481	100	Stool	NA	1	Newborn	NA	Yes	ITA
AsnicarF_2017	MV_FEI5_t3Q15	57639595	5715190148	100	Stool	NA	1	Newborn	NA	Yes	ITA
AsnicarF_2017	MV_FEM1_t1Q14	27277064	2722301417	100	Stool	NA	NA	Adult	NA	Yes	ITA
AsnicarF_2017	MV_FEM2_t1Q14	19883080	1983449695	100	Stool	NA	NA	Adult	NA	Yes	ITA
AsnicarF_2017	MV_FEM3_t1Q14	28539448	2847418433	100	Stool	NA	NA	Adult	NA	Yes	ITA
AsnicarF_2017	MV_FEM4_t1Q14	19038206	1899312825	100	Stool	NA	NA	Adult	NA	Yes	ITA
AsnicarF_2017	MV_FEM4_t2Q15	50648184	5024125151	100	Stool	NA	NA	Adult	NA	Yes	ITA
AsnicarF_2017	MV_FEM5_t1Q14	23822026	2376720104	100	Stool	NA	NA	Adult	NA	Yes	ITA
AsnicarF_2017	MV_FEM5_t2Q14	26222979	2615539727	100	Stool	NA	NA	Adult	NA	Yes	ITA
AsnicarF_2017	MV_FEM5_t3Q15	72931179	7239824090	100	Stool	NA	NA	Adult	NA	Yes	ITA
AsnicarF_2017	MV_MIM2_t1M14	62239	6194087	100	Milk	NA	NA	Adult	NA	Yes	ITA
AsnicarF_2017	MV_MIM3_t1M14	78378	7809071	100	Milk	NA	NA	Adult	NA	Yes	ITA
AsnicarF_2017	MV_MIM4_t2F15	225573	22443694	100	Milk	NA	NA	Adult	NA	Yes	ITA
AsnicarF_2017	MV_MIM5_t2M14	55093	5488394	100	Milk	NA	NA	Adult	NA	Yes	ITA
AsnicarF_2017	MV_MIM5_t3F15	3289927	327830682	100	Milk	NA	NA	Adult	NA	Yes	ITA
BackhedF_2015	SID10_B	33292394	3323261040	100	Stool	NA	NA	Newborn	1	Yes	SWE
BackhedF_2015	SID10_M	46007694	4588492210	100	Stool	NA	NA	Adult	NA	Yes	SWE
BackhedF_2015	SID10_4M	42937478	4283388200	100	Stool	NA	NA	Newborn	110	Yes	SWE
BackhedF_2015	SID10_12M	43463570	4336062840	100	Stool	NA	NA	Child	380	Yes	SWE
BackhedF_2015	SID45_B	36337796	3628453400	100	Stool	NA	NA	Newborn	2	Yes	SWE
BackhedF_2015	SID45_4M	43735250	4365636750	100	Stool	NA	NA	Newborn	127	Yes	SWE
BackhedF_2015	SID45_12M	34750848	3463260190	100	Stool	NA	NA	Child	363	Yes	SWE
BackhedF_2015	SID45_M	38324782	3824543560	100	Stool	NA	NA	Adult	NA	Yes	SWE
BackhedF_2015	SID53_B	26735026	2665203880	100	Stool	NA	NA	Newborn	5	Yes	SWE
BackhedF_2015	SID53_4M	48951628	4884655220	100	Stool	NA	NA	Newborn	132	Yes	SWE
BackhedF_2015	SID53_12M	46682740	4656636450	100	Stool	NA	NA	Child	363	Yes	SWE
BackhedF_2015	SID53_M	37975908	3790107880	100	Stool	NA	NA	Adult	NA	Yes	SWE
BackhedF_2015	SID82_B	32997962	3294141700	100	Stool	NA	NA	Newborn	6	Yes	SWE
BackhedF_2015	SID82_4M	34813062	3473989180	100	Stool	NA	NA	Newborn	128	Yes	SWE
BackhedF_2015	SID82_12M	42010068	4192256250	100	Stool	NA	NA	Child	369	Yes	SWE
BackhedF_2015	SID82_M	42256028	4214969270	100	Stool	NA	NA	Adult	NA	Yes	SWE
BackhedF_2015	SID137_B	38277746	3819951970	100	Stool	NA	NA	Newborn	1	Yes	SWE
BackhedF_2015	SID137_4M	40643948	4048295820	100	Stool	NA	NA	Newborn	134	Yes	SWE
BackhedF_2015	SID137_12M	46858036	4676004350	100	Stool	NA	NA	Child	366	Yes	SWE
BackhedF_2015	SID137_M	37956792	3784076250	100	Stool	NA	NA	Adult	NA	Yes	SWE
BackhedF_2015	SID332_B	35331064	3526254740	100	Stool	NA	NA	Newborn	12	Yes	SWE
BackhedF_2015	SID332_4M	45421814	4531282730	100	Stool	NA	NA	Newborn	125	Yes	SWE
BackhedF_2015	SID332_12M	41964592	4187866090	100	Stool	NA	NA	Child	409	Yes	SWE
BackhedF_2015	SID332_M	40585716	4050536320	100	Stool	NA	NA	Adult	NA	Yes	SWE
BackhedF_2015	SID549_B	31575710	3150406550	100	Stool	NA	NA	Newborn	2	Yes	SWE
BackhedF_2015	SID549_4M	42821668	4270379740	100	Stool	NA	NA	Newborn	127	Yes	SWE
BackhedF_2015	SID549_12M	41286816	4120328300	100	Stool	NA	NA	Newborn	359	Yes	SWE
BackhedF_2015	SID549_M	41868184	4176516230	100	Stool	NA	NA	Adult	NA	Yes	SWE
BackhedF_2015	SID582_B	32377010	3232583530	100	Stool	NA	NA	Newborn	2	Yes	SWE
BackhedF_2015	SID582_4M	39770742	3967027780	100	Stool	NA	NA	Newborn	125	Yes	SWE
BackhedF_2015	SID582_12M	37726564	3766837200	100	Stool	NA	NA	Child	369	Yes	SWE
BackhedF_2015	SID582_M	36604042	3652085330	100	Stool	NA	NA	Adult	NA	Yes	SWE
BackhedF_2015	SID103_B	40464870	4032528800	100	Stool	NA	NA	Newborn	3	Yes	SWE
BackhedF_2015	SID103_4M	32190448	3204346680	100	Stool	NA	NA	Newborn	125	Yes	SWE
BackhedF_2015	SID103_12M	38584370	3841725120	100	Stool	NA	NA	Child	369	Yes	SWE
BackhedF_2015	SID103_M	39161470	3901845370	100	Stool	NA	NA	Adult	NA	Yes	SWE
BackhedF_2015	SID12_B	28066862	2800841910	100	Stool	NA	NA	Newborn	2	Yes	SWE
BackhedF_2015	SID12_4M	33830458	3374780540	100	Stool	NA	NA	Newborn	111	Yes	SWE
BackhedF_2015	SID12_12M	34483208	3441303170	100	Stool	NA	NA	Child	376	Yes	SWE
BackhedF_2015	SID12_M	33241504	3315549640	100	Stool	NA	NA	Adult	NA	Yes	SWE
BackhedF_2015	SID150_B	46976418	4688717910	100	Stool	NA	NA	Newborn	1	Yes	SWE
BackhedF_2015	SID150_4M	46764844	4666297970	100	Stool	NA	NA	Newborn	121	Yes	SWE
BackhedF_2015	SID150_12M	45418536	4534931890	100	Stool	NA	NA	Child	364	Yes	SWE
BackhedF_2015	SID150_M	36907198	3680314660	100	Stool	NA	NA	Adult	NA	Yes	SWE
BackhedF_2015	SID172_B	37329852	3724807000	100	Stool	NA	NA	Newborn	3	Yes	SWE
BackhedF_2015	SID172_4M	40861104	4078575840	100	Stool	NA	NA	Newborn	123	Yes	SWE
BackhedF_2015	SID172_12M	40111076	4002618720	100	Stool	NA	NA	Child	364	Yes	SWE
BackhedF_2015	SID172_M	38204650	3808848740	100	Stool	NA	NA	Adult	NA	Yes	SWE
BackhedF_2015	SID18_B	33940104	3381286220	100	Stool	NA	NA	Newborn	4	Yes	SWE
BackhedF_2015	SID18_4M	37340930	3714107190	100	Stool	NA	NA	Newborn	122	Yes	SWE
BackhedF_2015	SID18_12M	34162752	3407693230	100	Stool	NA	NA	Child	374	Yes	SWE
BackhedF_2015	SID18_M	39197864	3905138540	100	Stool	NA	NA	Adult	NA	Yes	SWE
BackhedF_2015	SID263_B	33724818	3358982300	100	Stool	NA	NA	Newborn	9	Yes	SWE
BackhedF_2015	SID263_4M	41776172	4155515850	100	Stool	NA	NA	Newborn	128	Yes	SWE
BackhedF_2015	SID263_12M	43427816	4327508260	100	Stool	NA	NA	Child	367	Yes	SWE
BackhedF_2015	SID263_M	50894984	5081084010	100	Stool	NA	NA	Newborn	NA	Yes	SWE
BackhedF_2015	SID272_B	30876626	3083342960	100	Stool	NA	NA	Newborn	2	Yes	SWE
BackhedF_2015	SID272_4M	56759370	5668910080	100	Stool	NA	NA	Newborn	120	Yes	SWE
BackhedF_2015	SID272_12M	46022124	4596260910	100	Stool	NA	NA	Child	375	Yes	SWE
BackhedF_2015	SID272_M	42464184	4238301890	100	Stool	NA	NA	Adult	NA	Yes	SWE
BackhedF_2015	SID179_B	41148086	4105067680	100	Stool	NA	NA	Newborn	2	Yes	SWE
BackhedF_2015	SID179_4M	48318830	4820699080	100	Stool	NA	NA	Newborn	122	Yes	SWE
BackhedF_2015	SID179_12M	47059706	4696338390	100	Stool	NA	NA	Child	354	Yes	SWE
BackhedF_2015	SID179_M	39186996	3906055940	100	Stool	NA	NA	Adult	NA	Yes	SWE
BackhedF_2015	SID350_4M	42637632	4254072320	100	Stool	NA	NA	Newborn	121	Yes	SWE
BackhedF_2015	SID350_12M	54310576	5419335480	100	Stool	NA	NA	Child	366	Yes	SWE
BackhedF_2015	SID350_M	55682174	5556157920	100	Stool	NA	NA	Adult	NA	Yes	SWE
BackhedF_2015	SID42_B	43487982	4331800760	100	Stool	NA	NA	Newborn	3	Yes	SWE
BackhedF_2015	SID42_4M	39840230	3968971140	100	Stool	NA	NA	Newborn	122	Yes	SWE
BackhedF_2015	SID42_12M	48576204	4838845280	100	Stool	NA	NA	Child	372	Yes	SWE
BackhedF_2015	SID42_M	51632000	5146101400	100	Stool	NA	NA	Adult	NA	Yes	SWE
BackhedF_2015	SID572_B	31392336	3123576880	100	Stool	NA	NA	Newborn	5	Yes	SWE
BackhedF_2015	SID572_4M	36628188	3648766130	100	Stool	NA	NA	Newborn	116	Yes	SWE
BackhedF_2015	SID572_12M	39515398	3941382290	100	Stool	NA	NA	Child	364	Yes	SWE
BackhedF_2015	SID572_M	36336730	3619972030	100	Stool	NA	NA	Adult	NA	Yes	SWE
BackhedF_2015	SID587_B	42920688	4285211930	100	Stool	NA	NA	Newborn	3	Yes	SWE
BackhedF_2015	SID587_4M	49209778	4910858020	100	Stool	NA	NA	Newborn	125	Yes	SWE
BackhedF_2015	SID587_12M	50018352	4993402070	100	Stool	NA	NA	Child	366	Yes	SWE
BackhedF_2015	SID587_M	48932496	4881194180	100	Stool	NA	NA	Adult	NA	Yes	SWE
BackhedF_2015	SID589_B	29986450	2987910670	100	Stool	NA	NA	Newborn	6	Yes	SWE
BackhedF_2015	SID589_4M	48371180	4828505260	100	Stool	NA	NA	Newborn	119	Yes	SWE
BackhedF_2015	SID589_12M	45615480	4553467660	100	Stool	NA	NA	Child	371	Yes	SWE
BackhedF_2015	SID589_M	38538940	3843691760	100	Stool	NA	NA	Adult	NA	Yes	SWE
BackhedF_2015	SID598_B	10082492	1006811400	100	Stool	NA	NA	Newborn	2	Yes	SWE
BackhedF_2015	SID598_4M	38128552	3801427570	100	Stool	NA	NA	Newborn	124	Yes	SWE
BackhedF_2015	SID598_12M	36830570	3673020930	100	Stool	NA	NA	Child	359	Yes	SWE
BackhedF_2015	SID598_M	36063956	3593465240	100	Stool	NA	NA	Adult	NA	Yes	SWE
BackhedF_2015	SID599_B	30951146	3081839760	100	Stool	NA	NA	Newborn	3	Yes	SWE
BackhedF_2015	SID599_4M	9555358	949299180	100	Stool	NA	NA	Newborn	150	Yes	SWE
BackhedF_2015	SID599_12M	28547680	2851160580	100	Stool	NA	NA	Child	369	Yes	SWE
BackhedF_2015	SID599_M	36793472	3672350400	100	Stool	NA	NA	Adult	NA	Yes	SWE
BackhedF_2015	SID608_B	24389770	2431373470	100	Stool	NA	NA	Newborn	8	Yes	SWE
BackhedF_2015	SID608_4M	34834636	3472465960	100	Stool	NA	NA	Newborn	127	Yes	SWE
BackhedF_2015	SID608_12M	32737764	3266963890	100	Stool	NA	NA	Child	374	Yes	SWE
BackhedF_2015	SID608_M	34593178	3454133020	100	Stool	NA	NA	Adult	NA	Yes	SWE
BackhedF_2015	SID70_B	56218302	5608724010	100	Stool	NA	NA	Newborn	2	Yes	SWE
BackhedF_2015	SID70_4M	44241624	4405307590	100	Stool	NA	NA	Newborn	120	Yes	SWE
BackhedF_2015	SID70_12M	54561744	5443169430	100	Stool	NA	NA	Child	365	Yes	SWE
BackhedF_2015	SID70_M	51052244	5091603760	100	Stool	NA	NA	Adult	NA	Yes	SWE
BackhedF_2015	SID87_B	38355560	3829485210	100	Stool	NA	NA	Newborn	5	Yes	SWE
BackhedF_2015	SID87_4M	57768688	5764340970	100	Stool	NA	NA	Newborn	117	Yes	SWE
BackhedF_2015	SID87_12M	38079638	3793155730	100	Stool	NA	NA	Child	367	Yes	SWE
BackhedF_2015	SID87_M	33712392	3356940700	100	Stool	NA	NA	Adult	NA	Yes	SWE
BackhedF_2015	SID1_B	40734612	4062651190	100	Stool	NA	NA	Newborn	4	Yes	SWE
BackhedF_2015	SID1_4M	49816686	4962578870	100	Stool	NA	NA	Newborn	114	Yes	SWE
BackhedF_2015	SID1_12M	56112014	5600036640	100	Stool	NA	NA	Child	378	Yes	SWE
BackhedF_2015	SID1_M	43700172	4352898980	100	Stool	NA	NA	Adult	NA	Yes	SWE
BackhedF_2015	SID105_B	32359134	3214923320	100	Stool	NA	NA	Newborn	5	Yes	SWE
BackhedF_2015	SID105_4M	35124948	3494274280	100	Stool	NA	NA	Newborn	118	Yes	SWE
BackhedF_2015	SID105_M	45988314	4579667610	100	Stool	NA	NA	Adult	NA	Yes	SWE
BackhedF_2015	SID128_B	34938956	3481711740	100	Stool	NA	NA	Newborn	1	Yes	SWE
BackhedF_2015	SID128_4M	39303962	3919169630	100	Stool	NA	NA	Newborn	123	Yes	SWE
BackhedF_2015	SID128_12M	44831856	4471533220	100	Stool	NA	NA	Child	366	Yes	SWE
BackhedF_2015	SID128_M	45810210	4567599630	100	Stool	NA	NA	Adult	NA	Yes	SWE
BackhedF_2015	SID133_B	43133190	4298672550	100	Stool	NA	NA	Newborn	11	Yes	SWE
BackhedF_2015	SID133_4M	37094438	3695179830	100	Stool	NA	NA	Newborn	124	Yes	SWE
BackhedF_2015	SID133_12M	41039488	4092768770	100	Stool	NA	NA	Child	369	Yes	SWE
BackhedF_2015	SID133_M	49156010	4903753150	100	Stool	NA	NA	Adult	NA	Yes	SWE
BackhedF_2015	SID181_B	35592816	3549865520	100	Stool	NA	NA	Newborn	3	Yes	SWE
BackhedF_2015	SID181_4M	35833392	3563509000	100	Stool	NA	NA	Newborn	119	Yes	SWE
BackhedF_2015	SID181_12M	39715142	3964901180	100	Stool	NA	NA	Child	357	Yes	SWE
BackhedF_2015	SID181_M	41788864	4167566480	100	Stool	NA	NA	Adult	NA	Yes	SWE
BackhedF_2015	SID184_B	40594850	4043633290	100	Stool	NA	NA	Newborn	3	Yes	SWE
BackhedF_2015	SID184_4M	30772752	3054696520	100	Stool	NA	NA	Newborn	125	Yes	SWE
BackhedF_2015	SID184_12M	39422524	3928848640	100	Stool	NA	NA	Child	360	Yes	SWE
BackhedF_2015	SID184_M	42663986	4253537530	100	Stool	NA	NA	Adult	NA	Yes	SWE
BackhedF_2015	SID195_B	41402208	4128084620	100	Stool	NA	NA	Newborn	2	Yes	SWE
BackhedF_2015	SID195_4M	33556378	3335396790	100	Stool	NA	NA	Newborn	114	Yes	SWE
BackhedF_2015	SID195_12M	46358184	4621611490	100	Stool	NA	NA	Child	396	Yes	SWE
BackhedF_2015	SID195_M	48370738	4817454730	100	Stool	NA	NA	Adult	NA	Yes	SWE
BackhedF_2015	SID201_B	33427424	3330091180	100	Stool	NA	NA	Newborn	8	Yes	SWE
BackhedF_2015	SID201_4M	31234646	3102891450	100	Stool	NA	NA	Newborn	NA	Yes	SWE
BackhedF_2015	SID201_12M	28787190	2868556570	100	Stool	NA	NA	Child	381	Yes	SWE
BackhedF_2015	SID201_M	36428368	3628345500	100	Stool	NA	NA	Adult	NA	Yes	SWE
BackhedF_2015	SID224_B	42123394	4193758310	100	Stool	NA	NA	Newborn	8	Yes	SWE
BackhedF_2015	SID224_4M	35679214	3553235340	100	Stool	NA	NA	Newborn	124	Yes	SWE
BackhedF_2015	SID224_12M	44937242	4480924870	100	Stool	NA	NA	Child	377	Yes	SWE
BackhedF_2015	SID224_M	39996650	3985864090	100	Stool	NA	NA	Adult	NA	Yes	SWE
BackhedF_2015	SID229_B	35868564	3569104100	100	Stool	NA	NA	Newborn	NA	Yes	SWE
BackhedF_2015	SID229_4M	32270626	3202580590	100	Stool	NA	NA	Newborn	125	Yes	SWE
BackhedF_2015	SID229_12M	51251734	5112179840	100	Stool	NA	NA	Child	371	Yes	SWE
BackhedF_2015	SID229_M	48008608	4782894630	100	Stool	NA	NA	Adult	NA	Yes	SWE
BackhedF_2015	SID238_B	32139690	3205360030	100	Stool	NA	NA	Newborn	5	Yes	SWE
BackhedF_2015	SID238_4M	26813814	2665426950	100	Stool	NA	NA	Newborn	123	Yes	SWE
BackhedF_2015	SID238_12M	19243366	1918848440	100	Stool	NA	NA	Child	365	Yes	SWE
BackhedF_2015	SID238_M	28646558	2851671170	100	Stool	NA	NA	Adult	NA	Yes	SWE
BackhedF_2015	SID241_B	32360152	3222706070	100	Stool	NA	NA	Newborn	3	Yes	SWE
BackhedF_2015	SID241_4M	40074612	3990186300	100	Stool	NA	NA	Newborn	130	Yes	SWE
BackhedF_2015	SID241_12M	43784036	4364338200	100	Stool	NA	NA	Newborn	358	Yes	SWE
BackhedF_2015	SID241_M	36991960	3683749420	100	Stool	NA	NA	Adult	NA	Yes	SWE
BackhedF_2015	SID244_B	32993598	3285253130	100	Stool	NA	NA	Newborn	2	Yes	SWE
BackhedF_2015	SID244_4M	30572394	3036338610	100	Stool	NA	NA	Newborn	128	Yes	SWE
BackhedF_2015	SID244_12M	39809976	3966007860	100	Stool	NA	NA	Child	362	Yes	SWE
BackhedF_2015	SID244_M	46189152	4602158640	100	Stool	NA	NA	Adult	NA	Yes	SWE
BackhedF_2015	SID256_B	29771200	2956702040	100	Stool	NA	NA	Newborn	3	Yes	SWE
BackhedF_2015	SID256_4M	34894128	3461153180	100	Stool	NA	NA	Newborn	118	Yes	SWE
BackhedF_2015	SID256_12M	36623868	3646016140	100	Stool	NA	NA	Child	385	Yes	SWE
BackhedF_2015	SID256_M	48242366	4806449440	100	Stool	NA	NA	Adult	NA	Yes	SWE
BackhedF_2015	SID258_B	29701504	2954070890	100	Stool	NA	NA	Newborn	1	Yes	SWE
BackhedF_2015	SID258_4M	40413924	4027163210	100	Stool	NA	NA	Newborn	115	Yes	SWE
BackhedF_2015	SID258_12M	44580812	4445066170	100	Stool	NA	NA	Child	363	Yes	SWE
BackhedF_2015	SID258_M	30089092	2993323450	100	Stool	NA	NA	Adult	NA	Yes	SWE
BackhedF_2015	SID265_B	35120446	3506288970	100	Stool	NA	NA	Newborn	11	Yes	SWE
BackhedF_2015	SID265_4M	38200334	3785922100	100	Stool	NA	NA	Newborn	124	Yes	SWE
BackhedF_2015	SID265_12M	31857032	3175291460	100	Stool	NA	NA	Child	372	Yes	SWE
BackhedF_2015	SID265_M	35534108	3537464210	100	Stool	NA	NA	Adult	NA	Yes	SWE
BackhedF_2015	SID268_B	39949038	3976802370	100	Stool	NA	NA	Newborn	3	Yes	SWE
BackhedF_2015	SID268_4M	49904372	4981415320	100	Stool	NA	NA	Newborn	119	Yes	SWE
BackhedF_2015	SID268_12M	53817202	5374055960	100	Stool	NA	NA	Child	371	Yes	SWE
BackhedF_2015	SID268_M	57291452	5719415030	100	Stool	NA	NA	Adult	NA	Yes	SWE
BackhedF_2015	SID274_B	31584496	3151689100	100	Stool	NA	NA	Newborn	0	Yes	SWE
BackhedF_2015	SID274_4M	45148152	4498025200	100	Stool	NA	NA	Newborn	120	Yes	SWE
BackhedF_2015	SID274_12M	41106614	4105011890	100	Stool	NA	NA	Child	367	Yes	SWE
BackhedF_2015	SID274_M	42096090	4203894710	100	Stool	NA	NA	Adult	NA	Yes	SWE
BackhedF_2015	SID276_B	34312574	3425023470	100	Stool	NA	NA	Newborn	4	Yes	SWE
BackhedF_2015	SID276_4M	37294150	3715920700	100	Stool	NA	NA	Newborn	128	Yes	SWE
BackhedF_2015	SID276_12M	43437806	4337482980	100	Stool	NA	NA	Child	373	Yes	SWE
BackhedF_2015	SID276_M	35201826	3514974560	100	Stool	NA	NA	Adult	NA	Yes	SWE
BackhedF_2015	SID281_B	27438298	2738365380	100	Stool	NA	NA	Newborn	7	Yes	SWE
BackhedF_2015	SID281_4M	41260420	4116152370	100	Stool	NA	NA	Newborn	117	Yes	SWE
BackhedF_2015	SID281_12M	35046724	3495720640	100	Stool	NA	NA	Child	366	Yes	SWE
BackhedF_2015	SID281_M	40225364	4016820410	100	Stool	NA	NA	Adult	NA	Yes	SWE
BackhedF_2015	SID335_B	36841912	3679609540	100	Stool	NA	NA	Newborn	2	Yes	SWE
BackhedF_2015	SID335_4M	37063978	3695075590	100	Stool	NA	NA	Newborn	122	Yes	SWE
BackhedF_2015	SID335_12M	40860900	4080739060	100	Stool	NA	NA	Child	385	Yes	SWE
BackhedF_2015	SID335_M	41110680	4104059950	100	Stool	NA	NA	Adult	NA	Yes	SWE
BackhedF_2015	SID338_B	35614488	3555173690	100	Stool	NA	NA	Newborn	2	Yes	SWE
BackhedF_2015	SID338_4M	29569770	2944934000	100	Stool	NA	NA	Newborn	126	Yes	SWE
BackhedF_2015	SID338_12M	39541104	3946003550	100	Stool	NA	NA	Child	364	Yes	SWE
BackhedF_2015	SID338_M	47743272	4762648610	100	Stool	NA	NA	Adult	NA	Yes	SWE
BackhedF_2015	SID341_B	33100632	3299976620	100	Stool	NA	NA	Newborn	4	Yes	SWE
BackhedF_2015	SID341_4M	33969822	3388234080	100	Stool	NA	NA	Newborn	122	Yes	SWE
BackhedF_2015	SID341_12M	59661654	5956355860	100	Stool	NA	NA	Child	364	Yes	SWE
BackhedF_2015	SID341_M	45814972	4568759660	100	Stool	NA	NA	Adult	NA	Yes	SWE
BackhedF_2015	SID343_B	31770544	3159530770	100	Stool	NA	NA	Newborn	9	Yes	SWE
BackhedF_2015	SID343_4M	45806496	4570690100	100	Stool	NA	NA	Newborn	122	Yes	SWE
BackhedF_2015	SID343_12M	47373560	4729770100	100	Stool	NA	NA	Child	364	Yes	SWE
BackhedF_2015	SID343_M	51726294	5162327430	100	Stool	NA	NA	Adult	NA	Yes	SWE
BackhedF_2015	SID367_B	32727538	3264384820	100	Stool	NA	NA	Newborn	2	Yes	SWE
BackhedF_2015	SID367_4M	41432790	4123700820	100	Stool	NA	NA	Newborn	121	Yes	SWE
BackhedF_2015	SID367_12M	48250028	4809736970	100	Stool	NA	NA	Child	376	Yes	SWE
BackhedF_2015	SID367_M	41008788	4085760520	100	Stool	NA	NA	Adult	NA	Yes	SWE
BackhedF_2015	SID377_B	30271262	3015354220	100	Stool	NA	NA	Newborn	3	Yes	SWE
BackhedF_2015	SID377_4M	40798846	4068233380	100	Stool	NA	NA	Newborn	123	Yes	SWE
BackhedF_2015	SID377_12M	51054204	5095473960	100	Stool	NA	NA	Child	372	Yes	SWE
BackhedF_2015	SID377_M	49686804	4956570570	100	Stool	NA	NA	Adult	NA	Yes	SWE
BackhedF_2015	SID38_B	45857952	4576404890	100	Stool	NA	NA	Newborn	2	Yes	SWE
BackhedF_2015	SID38_4M	37124660	3695792200	100	Stool	NA	NA	Newborn	130	Yes	SWE
BackhedF_2015	SID38_12M	41077966	4093542910	100	Stool	NA	NA	Child	380	Yes	SWE
BackhedF_2015	SID38_M	44785138	4465154900	100	Stool	NA	NA	Adult	NA	Yes	SWE
BackhedF_2015	SID39_B	32837964	3268018410	100	Stool	NA	NA	Newborn	7	Yes	SWE
BackhedF_2015	SID39_4M	40233226	4004341710	100	Stool	NA	NA	Newborn	122	Yes	SWE
BackhedF_2015	SID39_12M	50271380	5011288460	100	Stool	NA	NA	Child	372	Yes	SWE
BackhedF_2015	SID39_M	47855598	4770439200	100	Stool	NA	NA	Adult	NA	Yes	SWE
BackhedF_2015	SID397_B	38383790	3822157210	100	Stool	NA	NA	Newborn	10	Yes	SWE
BackhedF_2015	SID397_4M	43013458	4283538470	100	Stool	NA	NA	Newborn	118	Yes	SWE
BackhedF_2015	SID397_12M	51248116	5115794210	100	Stool	NA	NA	Child	370	Yes	SWE
BackhedF_2015	SID397_M	46564814	4646122780	100	Stool	NA	NA	Adult	NA	Yes	SWE
BackhedF_2015	SID503_B	16190006	1614533850	100	Stool	NA	NA	Newborn	3	Yes	SWE
BackhedF_2015	SID503_4M	42822874	4270187860	100	Stool	NA	NA	Newborn	124	Yes	SWE
BackhedF_2015	SID503_12M	51149768	5103893390	100	Stool	NA	NA	Child	371	Yes	SWE
BackhedF_2015	SID503_M	59475128	5936790060	100	Stool	NA	NA	Adult	NA	Yes	SWE
BackhedF_2015	SID507_B	39397746	3924928770	100	Stool	NA	NA	Newborn	8	Yes	SWE
BackhedF_2015	SID507_4M	44760300	4464478590	100	Stool	NA	NA	Newborn	115	Yes	SWE
BackhedF_2015	SID507_12M	40258576	4015357390	100	Stool	NA	NA	Child	365	Yes	SWE
BackhedF_2015	SID507_M	54797298	5468587830	100	Stool	NA	NA	Adult	NA	Yes	SWE
BackhedF_2015	SID521_B	44904208	4478554940	100	Stool	NA	NA	Newborn	1	Yes	SWE
BackhedF_2015	SID521_4M	47477860	4738282240	100	Stool	NA	NA	Newborn	123	Yes	SWE
BackhedF_2015	SID521_12M	42110330	4202253180	100	Stool	NA	NA	Child	361	Yes	SWE
BackhedF_2015	SID521_M	55494752	5535350960	100	Stool	NA	NA	Adult	NA	Yes	SWE
BackhedF_2015	SID526_B	59022986	5897176030	100	Stool	NA	NA	Newborn	6	Yes	SWE
BackhedF_2015	SID526_4M	39033290	3889685190	100	Stool	NA	NA	Newborn	123	Yes	SWE
BackhedF_2015	SID526_12M	56408186	5630720010	100	Stool	NA	NA	Child	360	Yes	SWE
BackhedF_2015	SID526_M	49187760	4908003600	100	Stool	NA	NA	Adult	NA	Yes	SWE
BackhedF_2015	SID532_B	40250438	4011314520	100	Stool	NA	NA	Newborn	5	Yes	SWE
BackhedF_2015	SID532_4M	55713120	5561712720	100	Stool	NA	NA	Newborn	120	Yes	SWE
BackhedF_2015	SID532_12M	43441742	4329948900	100	Stool	NA	NA	Child	364	Yes	SWE
BackhedF_2015	SID532_M	36057174	3586019240	100	Stool	NA	NA	Adult	NA	Yes	SWE
BackhedF_2015	SID544_B	49724562	4964063130	100	Stool	NA	NA	Newborn	NA	Yes	SWE
BackhedF_2015	SID544_4M	48471626	4834367340	100	Stool	NA	NA	Newborn	114	Yes	SWE
BackhedF_2015	SID544_12M	37214174	3710579060	100	Stool	NA	NA	Child	364	Yes	SWE
BackhedF_2015	SID544_M	45522012	4536676330	100	Stool	NA	NA	Adult	NA	Yes	SWE
BackhedF_2015	SID546_B	38067468	3789394230	100	Stool	NA	NA	Newborn	3	Yes	SWE
BackhedF_2015	SID546_4M	47235102	4708330550	100	Stool	NA	NA	Newborn	121	Yes	SWE
BackhedF_2015	SID546_12M	46535396	4641101620	100	Stool	NA	NA	Child	358	Yes	SWE
BackhedF_2015	SID546_M	44943100	4482520460	100	Stool	NA	NA	Adult	NA	Yes	SWE
BackhedF_2015	SID560_B	53378800	5329560490	100	Stool	NA	NA	Newborn	4	Yes	SWE
BackhedF_2015	SID560_4M	33244676	3303868440	100	Stool	NA	NA	Newborn	131	Yes	SWE
BackhedF_2015	SID560_12M	48267320	4814972870	100	Stool	NA	NA	Child	360	Yes	SWE
BackhedF_2015	SID560_M	42578444	4243728400	100	Stool	NA	NA	Adult	NA	Yes	SWE
BackhedF_2015	SID565_B	36697796	3657729090	100	Stool	NA	NA	Newborn	3	Yes	SWE
BackhedF_2015	SID565_4M	40196932	4005926220	100	Stool	NA	NA	Newborn	127	Yes	SWE
BackhedF_2015	SID565_12M	37970770	3788264100	100	Stool	NA	NA	Child	367	Yes	SWE
BackhedF_2015	SID565_M	37531278	3738725220	100	Stool	NA	NA	Adult	NA	Yes	SWE
BackhedF_2015	SID567_B	44772302	4470493620	100	Stool	NA	NA	Newborn	1	Yes	SWE
BackhedF_2015	SID567_4M	32224604	3205613270	100	Stool	NA	NA	Newborn	121	Yes	SWE
BackhedF_2015	SID567_12M	39760028	3961359480	100	Stool	NA	NA	Child	367	Yes	SWE
BackhedF_2015	SID567_M	43732196	4359720570	100	Stool	NA	NA	Adult	NA	Yes	SWE
BackhedF_2015	SID570_B	44702256	4460024090	100	Stool	NA	NA	Newborn	2	Yes	SWE
BackhedF_2015	SID570_4M	44352336	4422995370	100	Stool	NA	NA	Newborn	118	Yes	SWE
BackhedF_2015	SID570_12M	41857506	4175899520	100	Stool	NA	NA	Child	371	Yes	SWE
BackhedF_2015	SID570_M	43971754	4385125140	100	Stool	NA	NA	Adult	NA	Yes	SWE
BackhedF_2015	SID590_B	35965186	3591269940	100	Stool	NA	NA	Newborn	4	Yes	SWE
BackhedF_2015	SID590_4M	43387926	4328074950	100	Stool	NA	NA	Newborn	123	Yes	SWE
BackhedF_2015	SID590_12M	49122900	4900476660	100	Stool	NA	NA	Child	355	Yes	SWE
BackhedF_2015	SID590_M	38447536	3833699830	100	Stool	NA	NA	Adult	NA	Yes	SWE
BackhedF_2015	SID591_B	28325826	2818107510	100	Stool	NA	NA	Newborn	9	Yes	SWE
BackhedF_2015	SID591_4M	38016296	3789274890	100	Stool	NA	NA	Newborn	119	Yes	SWE
BackhedF_2015	SID591_12M	53835110	5371228420	100	Stool	NA	NA	Child	364	Yes	SWE
BackhedF_2015	SID591_M	36638378	3649223410	100	Stool	NA	NA	Adult	NA	Yes	SWE
BackhedF_2015	SID615_B	24396598	2436927600	100	Stool	NA	NA	Newborn	4	Yes	SWE
BackhedF_2015	SID615_4M	28569572	2847110840	100	Stool	NA	NA	Newborn	133	Yes	SWE
BackhedF_2015	SID615_12M	21898762	2186516090	100	Stool	NA	NA	Child	372	Yes	SWE
BackhedF_2015	SID615_M	30224452	3017160830	100	Stool	NA	NA	Adult	NA	Yes	SWE
BackhedF_2015	SID624_B	25543550	2550468420	100	Stool	NA	NA	Newborn	NA	Yes	SWE
BackhedF_2015	SID624_4M	35753242	3570959620	100	Stool	NA	NA	Newborn	115	Yes	SWE
BackhedF_2015	SID624_12M	35724694	3568450220	100	Stool	NA	NA	Child	352	Yes	SWE
BackhedF_2015	SID624_M	37873776	3779280460	100	Stool	NA	NA	Adult	NA	Yes	SWE
BackhedF_2015	SID626_B	30651906	3061300190	100	Stool	NA	NA	Newborn	2	Yes	SWE
BackhedF_2015	SID626_4M	33081976	3299999730	100	Stool	NA	NA	Newborn	121	Yes	SWE
BackhedF_2015	SID626_12M	30926608	3088036450	100	Stool	NA	NA	Child	372	Yes	SWE
BackhedF_2015	SID626_M	30453462	3039482500	100	Stool	NA	NA	Adult	NA	Yes	SWE
BackhedF_2015	SID78_B	30334178	3011180780	100	Stool	NA	NA	Newborn	7	Yes	SWE
BackhedF_2015	SID78_4M	52050994	5185164830	100	Stool	NA	NA	Newborn	120	Yes	SWE
BackhedF_2015	SID78_12M	50557510	5040913310	100	Stool	NA	NA	Child	363	Yes	SWE
BackhedF_2015	SID78_M	33950616	3376208980	100	Stool	NA	NA	Adult	NA	Yes	SWE
BackhedF_2015	SID130_B	44446232	4425925190	100	Stool	NA	NA	Newborn	1	Yes	SWE
BackhedF_2015	SID130_4M	46207710	4603425530	100	Stool	NA	NA	Newborn	127	Yes	SWE
BackhedF_2015	SID130_12M	59468788	5933697350	100	Stool	NA	NA	Child	365	Yes	SWE
BackhedF_2015	SID130_M	54728592	5458178440	100	Stool	NA	NA	Adult	NA	Yes	SWE
BackhedF_2015	SID157_B	32767370	3265899040	100	Stool	NA	NA	Newborn	0	Yes	SWE
BackhedF_2015	SID157_4M	49068066	4896357270	100	Stool	NA	NA	Newborn	128	Yes	SWE
BackhedF_2015	SID157_12M	45215738	4513400170	100	Stool	NA	NA	Child	365	Yes	SWE
BackhedF_2015	SID157_M	42149344	4204923010	100	Stool	NA	NA	Adult	NA	Yes	SWE
BackhedF_2015	SID203_B	39178396	3910188840	100	Stool	NA	NA	Newborn	3	Yes	SWE
BackhedF_2015	SID203_4M	26649702	2646099580	100	Stool	NA	NA	Newborn	112	Yes	SWE
BackhedF_2015	SID203_12M	28158672	2808462230	100	Stool	NA	NA	Child	357	Yes	SWE
BackhedF_2015	SID203_M	26846296	2676889640	100	Stool	NA	NA	Adult	NA	Yes	SWE
BackhedF_2015	SID240_B	18190934	1809957640	100	Stool	NA	NA	Newborn	1	Yes	SWE
BackhedF_2015	SID240_4M	27073208	2696838710	100	Stool	NA	NA	Newborn	122	Yes	SWE
BackhedF_2015	SID240_12M	21460504	2137777800	100	Stool	NA	NA	Child	358	Yes	SWE
BackhedF_2015	SID240_M	18836790	1877484590	100	Stool	NA	NA	Adult	NA	Yes	SWE
BackhedF_2015	SID345_B	33494216	3335424320	100	Stool	NA	NA	Newborn	2	Yes	SWE
BackhedF_2015	SID345_4M	40892386	4073871650	100	Stool	NA	NA	Newborn	121	Yes	SWE
BackhedF_2015	SID345_12M	40156978	4007634570	100	Stool	NA	NA	Child	359	Yes	SWE
BackhedF_2015	SID345_M	44437894	4434433170	100	Stool	NA	NA	Adult	NA	Yes	SWE
BackhedF_2015	SID511_B	50971764	5088095840	100	Stool	NA	NA	Newborn	4	Yes	SWE
BackhedF_2015	SID511_4M	50987964	5089216530	100	Stool	NA	NA	Newborn	114	Yes	SWE
BackhedF_2015	SID511_12M	52036610	5194030430	100	Stool	NA	NA	Child	358	Yes	SWE
BackhedF_2015	SID511_M	60059318	5994536420	100	Stool	NA	NA	Adult	NA	Yes	SWE
BackhedF_2015	SID577_B	32265320	3207281700	100	Stool	NA	NA	Newborn	7	Yes	SWE
BackhedF_2015	SID577_4M	49181990	4906380410	100	Stool	NA	NA	Newborn	120	Yes	SWE
BackhedF_2015	SID577_12M	38936458	3882970170	100	Stool	NA	NA	Child	369	Yes	SWE
BackhedF_2015	SID577_M	44104750	4399489730	100	Stool	NA	NA	Adult	NA	Yes	SWE
BackhedF_2015	SID622_B	24750606	2469891290	100	Stool	NA	NA	Newborn	1	Yes	SWE
BackhedF_2015	SID622_4M	25714922	2560881450	100	Stool	NA	NA	Newborn	120	Yes	SWE
BackhedF_2015	SID622_12M	26935196	2690255400	100	Stool	NA	NA	Child	351	Yes	SWE
BackhedF_2015	SID622_M	35654634	3555019220	100	Stool	NA	NA	Adult	NA	Yes	SWE
BackhedF_2015	SID9_B	55277092	5513918410	100	Stool	NA	NA	Newborn	2	Yes	SWE
BackhedF_2015	SID9_4M	48529940	4835904100	100	Stool	NA	NA	Newborn	129	Yes	SWE
BackhedF_2015	SID9_12M	51286372	5116156570	100	Stool	NA	NA	Child	380	Yes	SWE
BackhedF_2015	SID9_M	47653548	4749914770	100	Stool	NA	NA	Adult	NA	Yes	SWE
BackhedF_2015	SID180_B	32288582	3222314080	100	Stool	NA	NA	Newborn	7	Yes	SWE
BackhedF_2015	SID180_4M	43127348	4303741030	100	Stool	NA	NA	Newborn	124	Yes	SWE
BackhedF_2015	SID180_M	38701110	3858880280	100	Stool	NA	NA	Adult	NA	Yes	SWE
BackhedF_2015	SID26_B	45864554	4581975480	100	Stool	NA	NA	Newborn	5	Yes	SWE
BackhedF_2015	SID26_4M	33140862	3289254730	100	Stool	NA	NA	Newborn	119	Yes	SWE
BackhedF_2015	SID26_12M	45181434	4505622600	100	Stool	NA	NA	Child	376	Yes	SWE
BackhedF_2015	SID26_M	41798186	4164371190	100	Stool	NA	NA	Adult	NA	Yes	SWE
BackhedF_2015	SID275_B	34800606	3472549400	100	Stool	NA	NA	Newborn	1	Yes	SWE
BackhedF_2015	SID275_4M	29131744	2893666770	100	Stool	NA	NA	Newborn	119	Yes	SWE
BackhedF_2015	SID275_12M	41869706	4176340570	100	Stool	NA	NA	Child	367	Yes	SWE
BackhedF_2015	SID275_M	40570740	4046512730	100	Stool	NA	NA	Adult	NA	Yes	SWE
BackhedF_2015	SID383_B	37235662	3709473660	100	Stool	NA	NA	Newborn	2	Yes	SWE
BackhedF_2015	SID383_4M	41458432	4133078080	100	Stool	NA	NA	Newborn	119	Yes	SWE
BackhedF_2015	SID383_12M	42199490	4209207300	100	Stool	NA	NA	Child	368	Yes	SWE
BackhedF_2015	SID383_M	38606302	3849592070	100	Stool	NA	NA	Adult	NA	Yes	SWE
BackhedF_2015	SID385_B	45377520	4531751450	100	Stool	NA	NA	Newborn	3	Yes	SWE
BackhedF_2015	SID385_4M	30637606	3040850570	100	Stool	NA	NA	Newborn	110	Yes	SWE
BackhedF_2015	SID385_12M	42103956	4199716420	100	Stool	NA	NA	Child	366	Yes	SWE
BackhedF_2015	SID385_M	41760712	4159031580	100	Stool	NA	NA	Adult	NA	Yes	SWE
BackhedF_2015	SID387_B	47949436	4782474990	100	Stool	NA	NA	Newborn	2	Yes	SWE
BackhedF_2015	SID387_4M	37858554	3763836080	100	Stool	NA	NA	Newborn	121	Yes	SWE
BackhedF_2015	SID387_12M	47178602	4707421190	100	Stool	NA	NA	Child	364	Yes	SWE
BackhedF_2015	SID387_M	39203002	3908570580	100	Stool	NA	NA	Adult	NA	Yes	SWE
BackhedF_2015	SID504_B	38457534	3835201850	100	Stool	NA	NA	Newborn	4	Yes	SWE
BackhedF_2015	SID504_4M	37300046	3721449230	100	Stool	NA	NA	Newborn	124	Yes	SWE
BackhedF_2015	SID504_12M	42030962	4192190530	100	Stool	NA	NA	Child	361	Yes	SWE
BackhedF_2015	SID504_M	38525860	3839170010	100	Stool	NA	NA	Adult	NA	Yes	SWE
BackhedF_2015	SID51_B	35015284	3490017490	100	Stool	NA	NA	Newborn	3	Yes	SWE
BackhedF_2015	SID51_4M	44558910	4446066740	100	Stool	NA	NA	Newborn	132	Yes	SWE
BackhedF_2015	SID51_12M	46547376	4641679330	100	Stool	NA	NA	Child	368	Yes	SWE
BackhedF_2015	SID51_M	40900084	4079515380	100	Stool	NA	NA	Adult	NA	Yes	SWE
BackhedF_2015	SID527_B	34393572	3427022730	100	Stool	NA	NA	Newborn	0	Yes	SWE
BackhedF_2015	SID527_4M	43818866	4366163620	100	Stool	NA	NA	Newborn	123	Yes	SWE
BackhedF_2015	SID527_12M	48690950	4856229890	100	Stool	NA	NA	Child	360	Yes	SWE
BackhedF_2015	SID527_M	45308294	4519416020	100	Stool	NA	NA	Adult	NA	Yes	SWE
BackhedF_2015	SID536_B	34576240	3453631490	100	Stool	NA	NA	Newborn	2	Yes	SWE
BackhedF_2015	SID536_4M	37865876	3766117940	100	Stool	NA	NA	Newborn	122	Yes	SWE
BackhedF_2015	SID536_12M	44944844	4484217830	100	Stool	NA	NA	Child	365	Yes	SWE
BackhedF_2015	SID536_M	40889344	4077333230	100	Stool	NA	NA	Adult	NA	Yes	SWE
BackhedF_2015	SID585_B	34675462	3465194730	100	Stool	NA	NA	Newborn	6	Yes	SWE
BackhedF_2015	SID585_4M	31418490	3121356520	100	Stool	NA	NA	Newborn	126	Yes	SWE
BackhedF_2015	SID585_12M	45611680	4549810140	100	Stool	NA	NA	Child	367	Yes	SWE
BackhedF_2015	SID585_M	40197780	4001224830	100	Stool	NA	NA	Adult	NA	Yes	SWE
BackhedF_2015	SID633_B	34662230	3450664050	100	Stool	NA	NA	Newborn	NA	Yes	SWE
BackhedF_2015	SID633_4M	34488582	3423382820	100	Stool	NA	NA	Newborn	120	Yes	SWE
BackhedF_2015	SID633_12M	38903248	3869938640	100	Stool	NA	NA	Child	398	Yes	SWE
BackhedF_2015	SID633_M	37747474	3756263120	100	Stool	NA	NA	Adult	NA	Yes	SWE
BackhedF_2015	SID640_B	23031278	2285878440	100	Stool	NA	NA	Newborn	4	Yes	SWE
BackhedF_2015	SID640_4M	37311808	3718583090	100	Stool	NA	NA	Newborn	119	Yes	SWE
BackhedF_2015	SID640_12M	40372736	4023417630	100	Stool	NA	NA	Child	371	Yes	SWE
BackhedF_2015	SID640_M	38834480	3871843430	100	Stool	NA	NA	Adult	NA	Yes	SWE
BackhedF_2015	SID7_B	32494830	3237050750	100	Stool	NA	NA	Newborn	2	Yes	SWE
BackhedF_2015	SID7_4M	29034366	2887616600	100	Stool	NA	NA	Newborn	115	Yes	SWE
BackhedF_2015	SID7_12M	35836968	3575499280	100	Stool	NA	NA	Child	359	Yes	SWE
BackhedF_2015	SID7_M	37238406	3712067790	100	Stool	NA	NA	Adult	NA	Yes	SWE
BackhedF_2015	SID180_12M	42024258	4192529340	100	Stool	NA	NA	Child	365	Yes	SWE
BackhedF_2015	SID637_4M	41561500	4143299910	100	Stool	NA	NA	Newborn	120	Yes	SWE
BackhedF_2015	SID635_B	8477416	845340220	100	Stool	NA	NA	Newborn	NA	Yes	SWE
BackhedF_2015	SID635_M	36289592	3622027700	100	Stool	NA	NA	Adult	NA	Yes	SWE
BackhedF_2015	SID282_4M	36651310	3651208870	100	Stool	NA	NA	Newborn	120	Yes	SWE
BackhedF_2015	SID637_B	25374888	2528257490	100	Stool	NA	NA	Newborn	NA	Yes	SWE
BackhedF_2015	SID637_M	50971338	5077528840	100	Stool	NA	NA	Adult	NA	Yes	SWE
BackhedF_2015	SID637_12M	56566616	5638210520	100	Stool	NA	NA	Child	365	Yes	SWE
BackhedF_2015	SID282_12M	39064844	3901595000	100	Stool	NA	NA	Child	365	Yes	SWE
BackhedF_2015	SID105_12M	47727046	4759607970	100	Stool	NA	NA	Child	365	Yes	SWE
BackhedF_2015	SID635_4M	37688850	3755809750	100	Stool	NA	NA	Newborn	120	Yes	SWE
BackhedF_2015	SID326_4M	78778224	7845307950	100	Stool	NA	NA	Newborn	120	Yes	SWE
BackhedF_2015	SID326_B	1747724	174491460	100	Stool	NA	NA	Newborn	NA	Yes	SWE
BackhedF_2015	SID326_12M	39814304	3973438200	100	Stool	NA	NA	Child	365	Yes	SWE
BackhedF_2015	SID326_M	48040988	4796491320	100	Stool	NA	NA	Adult	NA	Yes	SWE
BackhedF_2015	SID566_12M	40457168	4036828080	100	Stool	NA	NA	Child	NA	Yes	SWE
BackhedF_2015	SID566_M	36864412	3674522250	100	Stool	NA	NA	Adult	NA	Yes	SWE
BackhedF_2015	SID635_12M	35490462	3544139980	100	Stool	NA	NA	Child	NA	Yes	SWE
BackhedF_2015	SID566_B	1371548	136915240	100	Stool	NA	NA	Newborn	NA	Yes	SWE
BackhedF_2015	SID350_B	40234698	4014938600	100	Stool	NA	NA	Newborn	NA	Yes	SWE
BackhedF_2015	SID282_B	29107980	2905632570	100	Stool	NA	NA	Child	NA	Yes	SWE
BackhedF_2015	SID566_4M	33266970	3306730650	100	Stool	NA	NA	Newborn	120	Yes	SWE
BackhedF_2015	SID282_M	45490492	4539333770	100	Stool	NA	NA	Adult	NA	Yes	SWE
Bengtsson-PalmeJ_2015	TRAVELRES13	233971282	22538753705	101	Stool	NA	23	Adult	NA	Yes	SWE
Bengtsson-PalmeJ_2015	TRAVELRES35	141934656	13755325664	101	Stool	NA	25	Adult	NA	Yes	SWE
Bengtsson-PalmeJ_2015	TRAVELRES37	205724324	19974614647	101	Stool	NA	28	Adult	NA	Yes	SWE
Bengtsson-PalmeJ_2015	TRAVELRES39	258076764	24933574834	101	Stool	NA	23	Adult	NA	Yes	SWE
Bengtsson-PalmeJ_2015	TRAVELRES57	169536970	16265353413	101	Stool	NA	24	Adult	NA	Yes	SWE
Bengtsson-PalmeJ_2015	TRAVELRES59	192676610	18585436562	101	Stool	NA	25	Adult	NA	Yes	SWE
Bengtsson-PalmeJ_2015	TRAVELRES63	173419070	16848761573	101	Stool	NA	25	Adult	NA	Yes	SWE
Bengtsson-PalmeJ_2015	TRAVELRES65	53597772	5215050578	101	Stool	NA	28	Adult	NA	Yes	SWE
Bengtsson-PalmeJ_2015	TRAVELRES67	160578082	15323582546	101	Stool	NA	25	Adult	NA	Yes	SWE
Bengtsson-PalmeJ_2015	TRAVELRES47	214195050	19591160321	96	Stool	NA	28	Adult	NA	Yes	SWE
Bengtsson-PalmeJ_2015	TRAVELRES23	188188370	18620590274	101	Stool	NA	24	Adult	NA	Yes	SWE
Bengtsson-PalmeJ_2015	TRAVELRES70	286857862	26648755592	101	Stool	NA	28	Adult	NA	Yes	SWE
Bengtsson-PalmeJ_2015	TRAVELRES21	182408648	17726349305	101	Stool	NA	24	Adult	NA	Yes	SWE
Bengtsson-PalmeJ_2015	TRAVELRES27	356009214	34557390836	101	Stool	NA	25	Adult	NA	Yes	SWE
Bengtsson-PalmeJ_2015	TRAVELRES1	147984098	13868148097	101	Stool	NA	25	Adult	NA	Yes	SWE
Bengtsson-PalmeJ_2015	TRAVELRES3	113377860	11080623389	101	Stool	NA	25	Adult	NA	Yes	SWE
Bengtsson-PalmeJ_2015	TRAVELRES5	224437174	21581722886	101	Stool	NA	26	Adult	NA	Yes	SWE
Bengtsson-PalmeJ_2015	TRAVELRES17	173451850	15865857965	100	Stool	NA	24	Adult	NA	Yes	SWE
Bengtsson-PalmeJ_2015	TRAVELRES19	240987672	23306622382	101	Stool	NA	26	Adult	NA	Yes	SWE
Bengtsson-PalmeJ_2015	TRAVELRES25	155592346	15229693403	101	Stool	NA	25	Adult	NA	Yes	SWE
Bengtsson-PalmeJ_2015	TRAVELRES41	199797130	19447906553	101	Stool	NA	25	Adult	NA	Yes	SWE
Bengtsson-PalmeJ_2015	TRAVELRES43	131473024	12672897359	101	Stool	NA	23	Adult	NA	Yes	SWE
Bengtsson-PalmeJ_2015	TRAVELRES45	234713530	20835897670	95	Stool	NA	29	Adult	NA	Yes	SWE
Bengtsson-PalmeJ_2015	TRAVELRES55	221683292	21118084967	101	Stool	NA	23	Adult	NA	Yes	SWE
Bengtsson-PalmeJ_2015	TRAVELRES7	201010060	19668768810	101	Stool	NA	23	Adult	NA	Yes	SWE
Bengtsson-PalmeJ_2015	TRAVELRES11	168352376	16464434245	101	Stool	NA	22	Adult	NA	Yes	SWE
Bengtsson-PalmeJ_2015	TRAVELRES15	195145886	18995101764	101	Stool	NA	23	Adult	NA	Yes	SWE
Bengtsson-PalmeJ_2015	TRAVELRES29	222913068	21692484530	101	Stool	NA	24	Adult	NA	Yes	SWE
Bengtsson-PalmeJ_2015	TRAVELRES31	204235228	19939405416	101	Stool	NA	27	Adult	NA	Yes	SWE
Bengtsson-PalmeJ_2015	TRAVELRES33	197507338	19096586076	101	Stool	NA	28	Adult	NA	Yes	SWE
Bengtsson-PalmeJ_2015	TRAVELRES61	222599268	21567769804	101	Stool	NA	26	Adult	NA	Yes	SWE
Bengtsson-PalmeJ_2015	TRAVELRES9	194849272	17894972941	95	Stool	NA	34	Adult	NA	Yes	SWE
Bengtsson-PalmeJ_2015	TRAVELRES53	337157882	31006092018	101	Stool	NA	24	Adult	NA	Yes	SWE
Bengtsson-PalmeJ_2015	TRAVELRES49	150534486	13587167167	95	Stool	NA	28	Adult	NA	Yes	SWE
Bengtsson-PalmeJ_2015	TRAVELRES51	182053822	16772473657	101	Stool	NA	29	Adult	NA	Yes	SWE
Bengtsson-PalmeJ_2015	TRAVELRES14	129734170	12728766397	101	Stool	NA	23	Adult	NA	Yes	SWE
Bengtsson-PalmeJ_2015	TRAVELRES36	170271930	16513774536	101	Stool	NA	25	Adult	NA	Yes	SWE
Bengtsson-PalmeJ_2015	TRAVELRES38	161675760	15331086932	101	Stool	NA	28	Adult	NA	Yes	SWE
Bengtsson-PalmeJ_2015	TRAVELRES40	209350240	20584110838	101	Stool	NA	23	Adult	NA	Yes	SWE
Bengtsson-PalmeJ_2015	TRAVELRES58	211975946	20777807237	101	Stool	NA	24	Adult	NA	Yes	SWE
Bengtsson-PalmeJ_2015	TRAVELRES60	211307660	20295900252	101	Stool	NA	25	Adult	NA	Yes	SWE
Bengtsson-PalmeJ_2015	TRAVELRES64	66072614	6441828272	101	Stool	NA	25	Adult	NA	Yes	SWE
Bengtsson-PalmeJ_2015	TRAVELRES66	239483092	23330695366	101	Stool	NA	28	Adult	NA	Yes	SWE
Bengtsson-PalmeJ_2015	TRAVELRES68	248995670	24096794213	101	Stool	NA	25	Adult	NA	Yes	SWE
Bengtsson-PalmeJ_2015	TRAVELRES48	279021086	25450346613	96	Stool	NA	28	Adult	NA	Yes	SWE
Bengtsson-PalmeJ_2015	TRAVELRES24	155502422	14775627361	101	Stool	NA	24	Adult	NA	Yes	SWE
Bengtsson-PalmeJ_2015	TRAVELRES69	221068190	20693416103	101	Stool	NA	28	Adult	NA	Yes	SWE
Bengtsson-PalmeJ_2015	TRAVELRES22	255430132	24693832848	101	Stool	NA	24	Adult	NA	Yes	SWE
Bengtsson-PalmeJ_2015	TRAVELRES28	109975282	10674953960	101	Stool	NA	25	Adult	NA	Yes	SWE
Bengtsson-PalmeJ_2015	TRAVELRES2	254471784	23867030018	101	Stool	NA	25	Adult	NA	Yes	SWE
Bengtsson-PalmeJ_2015	TRAVELRES4	184603796	17981546073	101	Stool	NA	25	Adult	NA	Yes	SWE
Bengtsson-PalmeJ_2015	TRAVELRES6	206293040	19630933040	101	Stool	NA	26	Adult	NA	Yes	SWE
Bengtsson-PalmeJ_2015	TRAVELRES18	328342060	30288029383	101	Stool	NA	24	Adult	NA	Yes	SWE
Bengtsson-PalmeJ_2015	TRAVELRES20	184138820	18004323919	101	Stool	NA	26	Adult	NA	Yes	SWE
Bengtsson-PalmeJ_2015	TRAVELRES26	279539812	27256086641	101	Stool	NA	25	Adult	NA	Yes	SWE
Bengtsson-PalmeJ_2015	TRAVELRES42	155602906	15067079763	101	Stool	NA	25	Adult	NA	Yes	SWE
Bengtsson-PalmeJ_2015	TRAVELRES44	190599596	17218876158	95	Stool	NA	23	Adult	NA	Yes	SWE
Bengtsson-PalmeJ_2015	TRAVELRES46	222875304	20258862213	96	Stool	NA	29	Adult	NA	Yes	SWE
Bengtsson-PalmeJ_2015	TRAVELRES56	149499716	13836734735	101	Stool	NA	23	Adult	NA	Yes	SWE
Bengtsson-PalmeJ_2015	TRAVELRES8	160774976	15719884486	101	Stool	NA	23	Adult	NA	Yes	SWE
Bengtsson-PalmeJ_2015	TRAVELRES12	150106114	14713733718	101	Stool	NA	22	Adult	NA	Yes	SWE
Bengtsson-PalmeJ_2015	TRAVELRES16	189041654	18458964312	101	Stool	NA	23	Adult	NA	Yes	SWE
Bengtsson-PalmeJ_2015	TRAVELRES30	205684656	20052770762	101	Stool	NA	24	Adult	NA	Yes	SWE
Bengtsson-PalmeJ_2015	TRAVELRES32	137333440	13598638468	101	Stool	NA	27	Adult	NA	Yes	SWE
Bengtsson-PalmeJ_2015	TRAVELRES34	151740678	14895467755	101	Stool	NA	28	Adult	NA	Yes	SWE
Bengtsson-PalmeJ_2015	TRAVELRES62	178808848	17165687210	101	Stool	NA	26	Adult	NA	Yes	SWE
Bengtsson-PalmeJ_2015	TRAVELRES10	195459508	17996414677	95	Stool	NA	34	Adult	NA	Yes	SWE
Bengtsson-PalmeJ_2015	TRAVELRES54	163268324	15512438727	101	Stool	NA	24	Adult	NA	Yes	SWE
Bengtsson-PalmeJ_2015	TRAVELRES50	251408826	23278447445	101	Stool	NA	28	Adult	NA	Yes	SWE
Bengtsson-PalmeJ_2015	TRAVELRES52	103411914	9684055900	101	Stool	NA	29	Adult	NA	Yes	SWE
BritoIL_2016	M1.1.SA	4842740	489116740	101	Oral cavity	NA	1	Newborn	NA	No	FJI
BritoIL_2016	M1.1.ST	119183132	12037496332	101	Stool	NA	1	Newborn	NA	No	FJI
BritoIL_2016	M1.10.SA	6906710	697577710	101	Oral cavity	NA	10	Child	NA	No	FJI
BritoIL_2016	M1.10.ST	94943578	9589301378	101	Stool	NA	10	Child	NA	No	FJI
BritoIL_2016	M1.15.SA	5407490	546156490	101	Oral cavity	NA	15	School age	NA	No	FJI
BritoIL_2016	M1.15.ST	105557586	10661316186	101	Stool	NA	15	School age	NA	No	FJI
BritoIL_2016	M1.16.SA	5848902	590739102	101	Oral cavity	NA	16	School age	NA	No	FJI
BritoIL_2016	M1.16.ST	117602944	11877897344	101	Stool	NA	16	School age	NA	No	FJI
BritoIL_2016	M1.20.SA	9277916	937069516	101	Oral cavity	NA	20	Adult	NA	No	FJI
BritoIL_2016	M1.20.ST	126332654	12759598054	101	Stool	NA	20	Adult	NA	No	FJI
BritoIL_2016	M1.22.SA	9875590	997434590	101	Oral cavity	NA	22	Adult	NA	No	FJI
BritoIL_2016	M1.22.ST	129036068	13032642868	101	Stool	NA	22	Adult	NA	No	FJI
BritoIL_2016	M1.23.SA	4947532	499700732	101	Oral cavity	NA	23	Adult	NA	No	FJI
BritoIL_2016	M1.23.ST	98475674	9946043074	101	Stool	NA	23	Adult	NA	No	FJI
BritoIL_2016	M1.24.SA	7756614	783418014	101	Oral cavity	NA	24	Adult	NA	No	FJI
BritoIL_2016	M1.24.ST	103971134	10501084534	101	Stool	NA	24	Adult	NA	No	FJI
BritoIL_2016	M1.25.SA	4804406	485245006	101	Oral cavity	NA	25	Adult	NA	No	FJI
BritoIL_2016	M1.25.ST	106240160	10730256160	101	Stool	NA	25	Adult	NA	No	FJI
BritoIL_2016	M1.26.SA	5124204	517544604	101	Oral cavity	NA	26	Adult	NA	No	FJI
BritoIL_2016	M1.26.ST	123493896	12472883496	101	Stool	NA	26	Adult	NA	No	FJI
BritoIL_2016	M1.27.ST	128554516	12984006116	101	Stool	NA	27	Adult	NA	No	FJI
BritoIL_2016	M1.29.SA	8071978	815269778	101	Oral cavity	NA	29	Adult	NA	No	FJI
BritoIL_2016	M1.29.ST	104032216	10507253816	101	Stool	NA	29	Adult	NA	No	FJI
BritoIL_2016	M1.3.SA	9244844	933729244	101	Oral cavity	NA	3	Child	NA	No	FJI
BritoIL_2016	M1.3.ST	102012540	10303266540	101	Stool	NA	3	Child	NA	No	FJI
BritoIL_2016	M1.35.SA	4779172	482696372	101	Oral cavity	NA	35	Adult	NA	No	FJI
BritoIL_2016	M1.35.ST	109809488	11090758288	101	Stool	NA	35	Adult	NA	No	FJI
BritoIL_2016	M1.36.SA	5778114	583589514	101	Oral cavity	NA	36	Adult	NA	No	FJI
BritoIL_2016	M1.36.ST	96975036	9794478636	101	Stool	NA	36	Adult	NA	No	FJI
BritoIL_2016	M1.37.SA	4965072	501472272	101	Oral cavity	NA	37	Adult	NA	No	FJI
BritoIL_2016	M1.37.ST	109981836	11108165436	101	Stool	NA	37	Adult	NA	No	FJI
BritoIL_2016	M1.38.SA	10830390	1093869390	101	Oral cavity	NA	38	Adult	NA	No	FJI
BritoIL_2016	M1.38.ST	96359350	9732294350	101	Stool	NA	38	Adult	NA	No	FJI
BritoIL_2016	M1.4.SA	6104820	616586820	101	Oral cavity	NA	4	Child	NA	No	FJI
BritoIL_2016	M1.4.ST	110353150	11145668150	101	Stool	NA	4	Child	NA	No	FJI
BritoIL_2016	M1.42.SA	7423984	749822384	101	Oral cavity	NA	42	Adult	NA	No	FJI
BritoIL_2016	M1.42.ST	96102724	9706375124	101	Stool	NA	42	Adult	NA	No	FJI
BritoIL_2016	M1.44.SA	6859984	692858384	101	Oral cavity	NA	44	Adult	NA	No	FJI
BritoIL_2016	M1.44.ST	118634654	11982100054	101	Stool	NA	44	Adult	NA	No	FJI
BritoIL_2016	M1.48.SA	6749750	681724750	101	Oral cavity	NA	48	Adult	NA	No	FJI
BritoIL_2016	M1.48.ST	125397978	12665195778	101	Stool	NA	48	Adult	NA	No	FJI
BritoIL_2016	M1.5.SA	96114026	9707516626	101	Oral cavity	NA	5	Child	NA	No	FJI
BritoIL_2016	M1.5.ST	93594722	9453066922	101	Stool	NA	5	Child	NA	No	FJI
BritoIL_2016	M1.52.SA	24019052	2425924252	101	Oral cavity	NA	52	Adult	NA	No	FJI
BritoIL_2016	M1.52.ST	102739136	10376652736	101	Stool	NA	52	Adult	NA	No	FJI
BritoIL_2016	M1.57.SA	3443644	347808044	101	Oral cavity	NA	57	Adult	NA	No	FJI
BritoIL_2016	M1.57.ST	111854390	11297293390	101	Stool	NA	57	Adult	NA	No	FJI
BritoIL_2016	M1.59.SA	6433520	649785520	101	Oral cavity	NA	59	Adult	NA	No	FJI
BritoIL_2016	M1.59.ST	113245350	11437780350	101	Stool	NA	59	Adult	NA	No	FJI
BritoIL_2016	M1.6.SA	4578736	462452336	101	Oral cavity	NA	6	Child	NA	No	FJI
BritoIL_2016	M1.6.ST	129403562	13069759762	101	Stool	NA	6	Child	NA	No	FJI
BritoIL_2016	M1.61.SA	10772920	1088064920	101	Oral cavity	NA	61	Adult	NA	No	FJI
BritoIL_2016	M1.61.ST	112684400	11381124400	101	Stool	NA	61	Adult	NA	No	FJI
BritoIL_2016	M1.62.SA	5302790	535581790	101	Oral cavity	NA	62	Adult	NA	No	FJI
BritoIL_2016	M1.62.ST	99828490	10082677490	101	Stool	NA	62	Adult	NA	No	FJI
BritoIL_2016	M1.63.ST	114069914	11521061314	101	Stool	NA	63	Adult	NA	No	FJI
BritoIL_2016	M1.64.SA	5752582	581010782	101	Oral cavity	NA	64	Adult	NA	No	FJI
BritoIL_2016	M1.64.ST	125041490	12629190490	101	Stool	NA	64	Adult	NA	No	FJI
BritoIL_2016	M1.65.SA	13142380	1327380380	101	Oral cavity	NA	65	Adult	NA	No	FJI
BritoIL_2016	M1.65.ST	111586294	11270215694	101	Stool	NA	65	Adult	NA	No	FJI
BritoIL_2016	M1.7.SA	8389498	847339298	101	Oral cavity	NA	7	Child	NA	No	FJI
BritoIL_2016	M1.7.ST	109097416	11018839016	101	Stool	NA	7	Child	NA	No	FJI
BritoIL_2016	M1.8.SA	5289454	534234854	101	Oral cavity	NA	8	Child	NA	No	FJI
BritoIL_2016	M1.8.ST	127862240	12914086240	101	Stool	NA	8	Child	NA	No	FJI
BritoIL_2016	M2.11.SA	27799658	2807765458	101	Oral cavity	NA	11	Child	NA	No	FJI
BritoIL_2016	M2.11.ST	225844360	22810280360	101	Stool	NA	11	Child	NA	No	FJI
BritoIL_2016	M2.3.ST	123231752	12446406952	101	Stool	NA	3	Child	NA	No	FJI
BritoIL_2016	M2.31.SA	94902688	9585171488	101	Oral cavity	NA	31	Adult	NA	No	FJI
BritoIL_2016	M2.31.ST	117397496	11857147096	101	Stool	NA	31	Adult	NA	No	FJI
BritoIL_2016	M2.32.SA	6728466	679575066	101	Oral cavity	NA	32	Adult	NA	No	FJI
BritoIL_2016	M2.32.ST	96312620	9727574620	101	Stool	NA	32	Adult	NA	No	FJI
BritoIL_2016	M2.33.ST	95701058	9665806858	101	Stool	NA	33	Adult	NA	No	FJI
BritoIL_2016	M2.36.SA	18084186	1826502786	101	Oral cavity	NA	36	Adult	NA	No	FJI
BritoIL_2016	M2.36.ST	106678942	10774573142	101	Stool	NA	36	Adult	NA	No	FJI
BritoIL_2016	M2.37.SA	16928548	1709783348	101	Oral cavity	NA	37	Adult	NA	No	FJI
BritoIL_2016	M2.37.ST	98433140	9941747140	101	Stool	NA	37	Adult	NA	No	FJI
BritoIL_2016	M2.38.SA	7753340	783087340	101	Oral cavity	NA	38	Adult	NA	No	FJI
BritoIL_2016	M2.38.ST	102663008	10368963808	101	Stool	NA	38	Adult	NA	No	FJI
BritoIL_2016	M2.39.SA	9308214	940129614	101	Oral cavity	NA	39	Adult	NA	No	FJI
BritoIL_2016	M2.39.ST	90651698	9155821498	101	Stool	NA	39	Adult	NA	No	FJI
BritoIL_2016	M2.40.SA	13007086	1313715686	101	Oral cavity	NA	40	Adult	NA	No	FJI
BritoIL_2016	M2.40.ST	89120558	9001176358	101	Stool	NA	40	Adult	NA	No	FJI
BritoIL_2016	M2.41.SA	33648722	3398520922	101	Oral cavity	NA	41	Adult	NA	No	FJI
BritoIL_2016	M2.41.ST	102496796	10352176396	101	Stool	NA	41	Adult	NA	No	FJI
BritoIL_2016	M2.44.SA	6550094	661559494	101	Oral cavity	NA	44	Adult	NA	No	FJI
BritoIL_2016	M2.44.ST	98933730	9992306730	101	Stool	NA	44	Adult	NA	No	FJI
BritoIL_2016	M2.45.SA	9989132	1008902332	101	Oral cavity	NA	45	Adult	NA	No	FJI
BritoIL_2016	M2.45.ST	109619684	11071588084	101	Stool	NA	45	Adult	NA	No	FJI
BritoIL_2016	M2.46.SA	8287016	836988616	101	Oral cavity	NA	46	Adult	NA	No	FJI
BritoIL_2016	M2.46.ST	102307322	10333039522	101	Stool	NA	46	Adult	NA	No	FJI
BritoIL_2016	M2.48.SA	19262872	1945550072	101	Oral cavity	NA	48	Adult	NA	No	FJI
BritoIL_2016	M2.48.ST	110004246	11110428846	101	Stool	NA	48	Adult	NA	No	FJI
BritoIL_2016	M2.49.SA	13102184	1323320584	101	Oral cavity	NA	49	Adult	NA	No	FJI
BritoIL_2016	M2.49.ST	100995234	10200518634	101	Stool	NA	49	Adult	NA	No	FJI
BritoIL_2016	M2.5.SA	5614610	567075610	101	Oral cavity	NA	5	Child	NA	No	FJI
BritoIL_2016	M2.5.ST	115705522	11686257722	101	Stool	NA	5	Child	NA	No	FJI
BritoIL_2016	M2.50.SA	9113168	920429968	101	Oral cavity	NA	50	Adult	NA	No	FJI
BritoIL_2016	M2.50.ST	95098484	9604946884	101	Stool	NA	50	Adult	NA	No	FJI
BritoIL_2016	M2.51.SA	10088738	1018962538	101	Oral cavity	NA	51	Adult	NA	No	FJI
BritoIL_2016	M2.51.ST	104539248	10558464048	101	Stool	NA	51	Adult	NA	No	FJI
BritoIL_2016	M2.52.SA	9960446	1006005046	101	Oral cavity	NA	52	Adult	NA	No	FJI
BritoIL_2016	M2.52.ST	97293300	9826623300	101	Stool	NA	52	Adult	NA	No	FJI
BritoIL_2016	M2.56.SA	9426254	952051654	101	Oral cavity	NA	56	Adult	NA	No	FJI
BritoIL_2016	M2.56.ST	117711288	11888840088	101	Stool	NA	56	Adult	NA	No	FJI
BritoIL_2016	M2.57.SA	10070440	1017114440	101	Oral cavity	NA	57	Adult	NA	No	FJI
BritoIL_2016	M2.57.ST	105579112	10663490312	101	Stool	NA	57	Adult	NA	No	FJI
BritoIL_2016	M2.58.SA	11124030	1123527030	101	Oral cavity	NA	58	Adult	NA	No	FJI
BritoIL_2016	M2.58.ST	112624382	11375062582	101	Stool	NA	58	Adult	NA	No	FJI
BritoIL_2016	M2.60.SA	7930732	801003932	101	Oral cavity	NA	60	Adult	NA	No	FJI
BritoIL_2016	M2.60.ST	96562826	9752845426	101	Stool	NA	60	Adult	NA	No	FJI
BritoIL_2016	M2.63.ST	107103870	10817490870	101	Stool	NA	63	Adult	NA	No	FJI
BritoIL_2016	W1.1.SA	7692756	776968356	101	Oral cavity	NA	1	Newborn	NA	No	FJI
BritoIL_2016	W1.1.ST	126854526	12812307126	101	Stool	NA	1	Newborn	NA	No	FJI
BritoIL_2016	W1.11.SA	15546248	1570171048	101	Oral cavity	NA	11	Child	NA	No	FJI
BritoIL_2016	W1.11.ST	95986252	9694611452	101	Stool	NA	11	Child	NA	No	FJI
BritoIL_2016	W1.13.ST	117718098	11889527898	101	Stool	NA	13	School age	NA	No	FJI
BritoIL_2016	W1.14.ST	100262724	10126535124	101	Stool	NA	14	School age	NA	No	FJI
BritoIL_2016	W1.15.SA	5637710	569408710	101	Oral cavity	NA	15	School age	NA	No	FJI
BritoIL_2016	W1.15.ST	85532774	8638810174	101	Stool	NA	15	School age	NA	No	FJI
BritoIL_2016	W1.18.SA	24540702	2478610902	101	Oral cavity	NA	18	School age	NA	No	FJI
BritoIL_2016	W1.18.ST	101087874	10209875274	101	Stool	NA	18	School age	NA	No	FJI
BritoIL_2016	W1.2.SA	15548038	1570351838	101	Oral cavity	NA	2	Child	NA	No	FJI
BritoIL_2016	W1.2.ST	97977156	9895692756	101	Stool	NA	2	Child	NA	No	FJI
BritoIL_2016	W1.20.SA	9742314	983973714	101	Oral cavity	NA	20	Adult	NA	No	FJI
BritoIL_2016	W1.20.ST	106920886	10799009486	101	Stool	NA	20	Adult	NA	No	FJI
BritoIL_2016	W1.21.ST	114445492	11558994692	101	Stool	NA	21	Adult	NA	No	FJI
BritoIL_2016	W1.22.SA	16348844	1651233244	101	Oral cavity	NA	22	Adult	NA	No	FJI
BritoIL_2016	W1.22.ST	110879988	11198878788	101	Stool	NA	22	Adult	NA	No	FJI
BritoIL_2016	W1.26.SA	7319648	739284448	101	Oral cavity	NA	26	Adult	NA	No	FJI
BritoIL_2016	W1.26.ST	105550572	10660607772	101	Stool	NA	26	Adult	NA	No	FJI
BritoIL_2016	W1.27.ST	117470096	11864479696	101	Stool	NA	27	Adult	NA	No	FJI
BritoIL_2016	W1.3.SA	8021724	810194124	101	Oral cavity	NA	3	Child	NA	No	FJI
BritoIL_2016	W1.3.ST	96327088	9729035888	101	Stool	NA	3	Child	NA	No	FJI
BritoIL_2016	W1.31.SA	7303516	737655116	101	Oral cavity	NA	31	Adult	NA	No	FJI
BritoIL_2016	W1.31.ST	111603172	11271920372	101	Stool	NA	31	Adult	NA	No	FJI
BritoIL_2016	W1.33.ST	95058988	9600957788	101	Stool	NA	33	Adult	NA	No	FJI
BritoIL_2016	W1.34.ST	93364206	9429784806	101	Stool	NA	34	Adult	NA	No	FJI
BritoIL_2016	W1.36.SA	18940832	1913024032	101	Oral cavity	NA	36	Adult	NA	No	FJI
BritoIL_2016	W1.36.ST	92325672	9324892872	101	Stool	NA	36	Adult	NA	No	FJI
BritoIL_2016	W1.37.SA	8317550	840072550	101	Oral cavity	NA	37	Adult	NA	No	FJI
BritoIL_2016	W1.37.ST	124381026	12562483626	101	Stool	NA	37	Adult	NA	No	FJI
BritoIL_2016	W1.38.SA	8636112	872247312	101	Oral cavity	NA	38	Adult	NA	No	FJI
BritoIL_2016	W1.38.ST	95320222	9627342422	101	Stool	NA	38	Adult	NA	No	FJI
BritoIL_2016	W1.39.SA	10332940	1043626940	101	Oral cavity	NA	39	Adult	NA	No	FJI
BritoIL_2016	W1.39.ST	129014784	13030493184	101	Stool	NA	39	Adult	NA	No	FJI
BritoIL_2016	W1.4.SA	8892880	898180880	101	Oral cavity	NA	4	Child	NA	No	FJI
BritoIL_2016	W1.4.ST	126069036	12732972636	101	Stool	NA	4	Child	NA	No	FJI
BritoIL_2016	W1.40.SA	21842204	2206062604	101	Oral cavity	NA	40	Adult	NA	No	FJI
BritoIL_2016	W1.40.ST	101318482	10233166682	101	Stool	NA	40	Adult	NA	No	FJI
BritoIL_2016	W1.41.ST	115236832	11638920032	101	Stool	NA	41	Adult	NA	No	FJI
BritoIL_2016	W1.42.SA	14462610	1460723610	101	Oral cavity	NA	42	Adult	NA	No	FJI
BritoIL_2016	W1.42.ST	114861736	11601035336	101	Stool	NA	42	Adult	NA	No	FJI
BritoIL_2016	W1.44.SA	13408508	1354259308	101	Oral cavity	NA	44	Adult	NA	No	FJI
BritoIL_2016	W1.44.ST	117253970	11842650970	101	Stool	NA	44	Adult	NA	No	FJI
BritoIL_2016	W1.5.SA	13797224	1393519624	101	Oral cavity	NA	5	Child	NA	No	FJI
BritoIL_2016	W1.5.ST	109763798	11086143598	101	Stool	NA	5	Child	NA	No	FJI
BritoIL_2016	W1.51.ST	94065812	9500647012	101	Stool	NA	51	Adult	NA	No	FJI
BritoIL_2016	W1.53.SA	8237292	831966492	101	Oral cavity	NA	53	Adult	NA	No	FJI
BritoIL_2016	W1.53.ST	101580666	10259647266	101	Stool	NA	53	Adult	NA	No	FJI
BritoIL_2016	W1.54.ST	94953926	9590346526	101	Stool	NA	54	Adult	NA	No	FJI
BritoIL_2016	W1.55.ST	104661748	10570836548	101	Stool	NA	55	Adult	NA	No	FJI
BritoIL_2016	W1.6.SA	10321592	1042480792	101	Oral cavity	NA	6	Child	NA	No	FJI
BritoIL_2016	W1.6.ST	117721448	11889866248	101	Stool	NA	6	Child	NA	No	FJI
BritoIL_2016	W1.8.SA	7971976	805169576	101	Oral cavity	NA	8	Child	NA	No	FJI
BritoIL_2016	W1.8.ST	123815636	12505379236	101	Stool	NA	8	Child	NA	No	FJI
BritoIL_2016	W1.9.SA	15416686	1557085286	101	Oral cavity	NA	9	Child	NA	No	FJI
BritoIL_2016	W1.9.ST	101025440	10203569440	101	Stool	NA	9	Child	NA	No	FJI
BritoIL_2016	W2.1.ST	107883248	10896208048	101	Stool	NA	1	Newborn	NA	No	FJI
BritoIL_2016	W2.11.ST	114138764	11528015164	101	Stool	NA	11	Child	NA	No	FJI
BritoIL_2016	W2.13.ST	112027718	11314799518	101	Stool	NA	13	School age	NA	No	FJI
BritoIL_2016	W2.15.ST	132096090	13341705090	101	Stool	NA	15	School age	NA	No	FJI
BritoIL_2016	W2.17.ST	103894374	10493331774	101	Stool	NA	17	School age	NA	No	FJI
BritoIL_2016	W2.19.SA	9540992	963640192	101	Oral cavity	NA	19	School age	NA	No	FJI
BritoIL_2016	W2.19.ST	123565240	12480089240	101	Stool	NA	19	School age	NA	No	FJI
BritoIL_2016	W2.21.SA	10247394	1034986794	101	Oral cavity	NA	21	Adult	NA	No	FJI
BritoIL_2016	W2.21.ST	103077574	10410834974	101	Stool	NA	21	Adult	NA	No	FJI
BritoIL_2016	W2.23.SA	27753654	2803119054	101	Oral cavity	NA	23	Adult	NA	No	FJI
BritoIL_2016	W2.23.ST	112063430	11318406430	101	Stool	NA	23	Adult	NA	No	FJI
BritoIL_2016	W2.25.SA	7733974	781131374	101	Oral cavity	NA	25	Adult	NA	No	FJI
BritoIL_2016	W2.25.ST	153657638	15519421438	101	Stool	NA	25	Adult	NA	No	FJI
BritoIL_2016	W2.26.SA	11749000	1186649000	101	Oral cavity	NA	26	Adult	NA	No	FJI
BritoIL_2016	W2.26.ST	108923666	11001290266	101	Stool	NA	26	Adult	NA	No	FJI
BritoIL_2016	W2.33.SA	11496224	1161118624	101	Oral cavity	NA	33	Adult	NA	No	FJI
BritoIL_2016	W2.33.ST	122575692	12380144892	101	Stool	NA	33	Adult	NA	No	FJI
BritoIL_2016	W2.34.SA	14642472	1478889672	101	Oral cavity	NA	34	Adult	NA	No	FJI
BritoIL_2016	W2.34.ST	130401922	13170594122	101	Stool	NA	34	Adult	NA	No	FJI
BritoIL_2016	W2.35.SA	6883012	695184212	101	Oral cavity	NA	35	Adult	NA	No	FJI
BritoIL_2016	W2.35.ST	113194618	11432656418	101	Stool	NA	35	Adult	NA	No	FJI
BritoIL_2016	W2.36.SA	19949530	2014902530	101	Oral cavity	NA	36	Adult	NA	No	FJI
BritoIL_2016	W2.36.ST	115641336	11679774936	101	Stool	NA	36	Adult	NA	No	FJI
BritoIL_2016	W2.39.SA	16466202	1663086402	101	Oral cavity	NA	39	Adult	NA	No	FJI
BritoIL_2016	W2.39.ST	90574556	9148030156	101	Stool	NA	39	Adult	NA	No	FJI
BritoIL_2016	W2.4.SA	19589366	1978525966	101	Oral cavity	NA	4	Child	NA	No	FJI
BritoIL_2016	W2.4.ST	105006048	10605610848	101	Stool	NA	4	Child	NA	No	FJI
BritoIL_2016	W2.40.SA	8110066	819116666	101	Oral cavity	NA	40	Adult	NA	No	FJI
BritoIL_2016	W2.40.ST	109287218	11038009018	101	Stool	NA	40	Adult	NA	No	FJI
BritoIL_2016	W2.41.SA	12152000	1227352000	101	Oral cavity	NA	41	Adult	NA	No	FJI
BritoIL_2016	W2.41.ST	107343888	10841732688	101	Stool	NA	41	Adult	NA	No	FJI
BritoIL_2016	W2.42.SA	15764338	1592198138	101	Oral cavity	NA	42	Adult	NA	No	FJI
BritoIL_2016	W2.42.ST	21379934	2159373334	101	Stool	NA	42	Adult	NA	No	FJI
BritoIL_2016	W2.43.SA	27757524	2803509924	101	Oral cavity	NA	43	Adult	NA	No	FJI
BritoIL_2016	W2.43.ST	104579714	10562551114	101	Stool	NA	43	Adult	NA	No	FJI
BritoIL_2016	W2.44.SA	10302344	1040536744	101	Oral cavity	NA	44	Adult	NA	No	FJI
BritoIL_2016	W2.44.ST	121180840	12239264840	101	Stool	NA	44	Adult	NA	No	FJI
BritoIL_2016	W2.45.SA	12047844	1216832244	101	Oral cavity	NA	45	Adult	NA	No	FJI
BritoIL_2016	W2.45.ST	116922782	11809200982	101	Stool	NA	45	Adult	NA	No	FJI
BritoIL_2016	W2.46.SA	15307768	1546084568	101	Oral cavity	NA	46	Adult	NA	No	FJI
BritoIL_2016	W2.46.ST	89190688	9008259488	101	Stool	NA	46	Adult	NA	No	FJI
BritoIL_2016	W2.47.SA	8664208	875085008	101	Oral cavity	NA	47	Adult	NA	No	FJI
BritoIL_2016	W2.47.ST	107846358	10892482158	101	Stool	NA	47	Adult	NA	No	FJI
BritoIL_2016	W2.48.SA	10670146	1077684746	101	Oral cavity	NA	48	Adult	NA	No	FJI
BritoIL_2016	W2.48.ST	118251308	11943382108	101	Stool	NA	48	Adult	NA	No	FJI
BritoIL_2016	W2.49.SA	8472120	855684120	101	Oral cavity	NA	49	Adult	NA	No	FJI
BritoIL_2016	W2.49.ST	113712952	11485008152	101	Stool	NA	49	Adult	NA	No	FJI
BritoIL_2016	W2.5.ST	109246810	11033927810	101	Stool	NA	5	Child	NA	No	FJI
BritoIL_2016	W2.52.ST	101735124	10275247524	101	Stool	NA	52	Adult	NA	No	FJI
BritoIL_2016	W2.53.SA	8200036	828203636	101	Oral cavity	NA	53	Adult	NA	No	FJI
BritoIL_2016	W2.53.ST	101462660	10247728660	101	Stool	NA	53	Adult	NA	No	FJI
BritoIL_2016	W2.54.SA	8184496	826634096	101	Oral cavity	NA	54	Adult	NA	No	FJI
BritoIL_2016	W2.54.ST	110196088	11129804888	101	Stool	NA	54	Adult	NA	No	FJI
BritoIL_2016	W2.56.SA	16599492	1676548692	101	Oral cavity	NA	56	Adult	NA	No	FJI
BritoIL_2016	W2.56.ST	127161440	12843305440	101	Stool	NA	56	Adult	NA	No	FJI
BritoIL_2016	W2.59.SA	10979808	1108960608	101	Oral cavity	NA	59	Adult	NA	No	FJI
BritoIL_2016	W2.59.ST	105987376	10704724976	101	Stool	NA	59	Adult	NA	No	FJI
BritoIL_2016	W2.6.ST	94610054	9555615454	101	Stool	NA	6	Child	NA	No	FJI
BritoIL_2016	W2.61.SA	22478132	2270291332	101	Oral cavity	NA	61	Adult	NA	No	FJI
BritoIL_2016	W2.61.ST	112633732	11376006932	101	Stool	NA	61	Adult	NA	No	FJI
BritoIL_2016	W2.62.ST	117560618	11873622418	101	Stool	NA	62	Adult	NA	No	FJI
BritoIL_2016	W2.63.SA	13834738	1397308538	101	Oral cavity	NA	63	Adult	NA	No	FJI
BritoIL_2016	W2.63.ST	94462838	9540746638	101	Stool	NA	63	Adult	NA	No	FJI
BritoIL_2016	W2.65.SA	31969664	3228936064	101	Oral cavity	NA	65	Adult	NA	No	FJI
BritoIL_2016	W2.65.ST	86957080	8782665080	101	Stool	NA	65	Adult	NA	No	FJI
BritoIL_2016	W2.67.SA	6902812	697184012	101	Oral cavity	NA	67	Senior	NA	No	FJI
BritoIL_2016	W2.67.ST	103683966	10472080566	101	Stool	NA	67	Senior	NA	No	FJI
BritoIL_2016	W2.68.SA	41361334	4177494734	101	Oral cavity	NA	68	Senior	NA	No	FJI
BritoIL_2016	W2.68.ST	111099810	11221080810	101	Stool	NA	68	Senior	NA	No	FJI
BritoIL_2016	W2.69.SA	5471644	552636044	101	Oral cavity	NA	69	Senior	NA	No	FJI
BritoIL_2016	W2.69.ST	103619212	10465540412	101	Stool	NA	69	Senior	NA	No	FJI
BritoIL_2016	W2.7.ST	103445154	10447960554	101	Stool	NA	7	Child	NA	No	FJI
BritoIL_2016	W2.8.SA	20059300	2025989300	101	Oral cavity	NA	8	Child	NA	No	FJI
BritoIL_2016	W2.8.ST	93332264	9426558664	101	Stool	NA	8	Child	NA	No	FJI
BritoIL_2016	W2.9.ST	119048724	12023921124	101	Stool	NA	9	Child	NA	No	FJI
BritoIL_2016	W3.1.SA	9661914	975853314	101	Oral cavity	NA	1	Newborn	NA	No	FJI
BritoIL_2016	W3.1.ST	100495576	10150053176	101	Stool	NA	1	Newborn	NA	No	FJI
BritoIL_2016	W3.16.SA	22107952	2232903152	101	Oral cavity	NA	16	School age	NA	No	FJI
BritoIL_2016	W3.16.ST	105974724	10703447124	101	Stool	NA	16	School age	NA	No	FJI
BritoIL_2016	W3.17.ST	105252094	10630461494	101	Stool	NA	17	School age	NA	No	FJI
BritoIL_2016	W3.18.ST	94676214	9562297614	101	Stool	NA	18	School age	NA	No	FJI
BritoIL_2016	W3.19.SA	11266538	1137920338	101	Oral cavity	NA	19	School age	NA	No	FJI
BritoIL_2016	W3.19.ST	101832602	10285092802	101	Stool	NA	19	School age	NA	No	FJI
BritoIL_2016	W3.20.SA	15311108	1546421908	101	Oral cavity	NA	20	Adult	NA	No	FJI
BritoIL_2016	W3.20.ST	105571566	10662728166	101	Stool	NA	20	Adult	NA	No	FJI
BritoIL_2016	W3.21.ST	105287516	10634039116	101	Stool	NA	21	Adult	NA	No	FJI
BritoIL_2016	W3.22.SA	42270612	4269331812	101	Oral cavity	NA	22	Adult	NA	No	FJI
BritoIL_2016	W3.22.ST	227969022	23024871222	101	Stool	NA	22	Adult	NA	No	FJI
BritoIL_2016	W3.23.SA	21029600	2123989600	101	Oral cavity	NA	23	Adult	NA	No	FJI
BritoIL_2016	W3.23.ST	99291686	10028460286	101	Stool	NA	23	Adult	NA	No	FJI
BritoIL_2016	WL.1.SA	14204022	1434606222	101	Oral cavity	NA	1	Newborn	NA	No	FJI
BritoIL_2016	WL.1.ST	95162520	9611414520	101	Stool	NA	1	Newborn	NA	No	FJI
BritoIL_2016	WL.10.SA	63828780	6446706780	101	Oral cavity	NA	10	Child	NA	No	FJI
BritoIL_2016	WL.10.ST	206522052	20858727252	101	Stool	NA	10	Child	NA	No	FJI
BritoIL_2016	WL.11.SA	10427546	1053182146	101	Oral cavity	NA	11	Child	NA	No	FJI
BritoIL_2016	WL.11.ST	87053662	8792419862	101	Stool	NA	11	Child	NA	No	FJI
BritoIL_2016	WL.12.SA	6534914	660026314	101	Oral cavity	NA	12	Child	NA	No	FJI
BritoIL_2016	WL.12.ST	101988484	10300836884	101	Stool	NA	12	Child	NA	No	FJI
BritoIL_2016	WL.13.SA	9252510	934503510	101	Oral cavity	NA	13	School age	NA	No	FJI
BritoIL_2016	WL.13.ST	79826324	8062458724	101	Stool	NA	13	School age	NA	No	FJI
BritoIL_2016	WL.14.ST	104109006	10515009606	101	Stool	NA	14	School age	NA	No	FJI
BritoIL_2016	WL.15.SA	14395486	1453944086	101	Oral cavity	NA	15	School age	NA	No	FJI
BritoIL_2016	WL.15.ST	99984748	10098459548	101	Stool	NA	15	School age	NA	No	FJI
BritoIL_2016	WL.17.SA	11039430	1114982430	101	Oral cavity	NA	17	School age	NA	No	FJI
BritoIL_2016	WL.17.ST	109474990	11056973990	101	Stool	NA	17	School age	NA	No	FJI
BritoIL_2016	WL.2.SA	17252974	1742550374	101	Oral cavity	NA	2	Child	NA	No	FJI
BritoIL_2016	WL.2.ST	121152400	12236392400	101	Stool	NA	2	Child	NA	No	FJI
BritoIL_2016	WL.20.SA	6591814	665773214	101	Oral cavity	NA	20	Adult	NA	No	FJI
BritoIL_2016	WL.20.ST	126844194	12811263594	101	Stool	NA	20	Adult	NA	No	FJI
BritoIL_2016	WL.25.SA	12233034	1235536434	101	Oral cavity	NA	25	Adult	NA	No	FJI
BritoIL_2016	WL.25.ST	109699246	11079623846	101	Stool	NA	25	Adult	NA	No	FJI
BritoIL_2016	WL.26.SA	8636442	872280642	101	Oral cavity	NA	26	Adult	NA	No	FJI
BritoIL_2016	WL.26.ST	108691856	10977877456	101	Stool	NA	26	Adult	NA	No	FJI
BritoIL_2016	WL.28.SA	13904094	1404313494	101	Oral cavity	NA	28	Adult	NA	No	FJI
BritoIL_2016	WL.28.ST	82277050	8309982050	101	Stool	NA	28	Adult	NA	No	FJI
BritoIL_2016	WL.3.ST	97377820	9835159820	101	Stool	NA	3	Child	NA	No	FJI
BritoIL_2016	WL.30.SA	16731776	1689909376	101	Oral cavity	NA	30	Adult	NA	No	FJI
BritoIL_2016	WL.30.ST	112877160	11400593160	101	Stool	NA	30	Adult	NA	No	FJI
BritoIL_2016	WL.32.SA	14594684	1474063084	101	Oral cavity	NA	32	Adult	NA	No	FJI
BritoIL_2016	WL.32.ST	94391892	9533581092	101	Stool	NA	32	Adult	NA	No	FJI
BritoIL_2016	WL.33.SA	17567286	1774295886	101	Oral cavity	NA	33	Adult	NA	No	FJI
BritoIL_2016	WL.33.ST	106810606	10787871206	101	Stool	NA	33	Adult	NA	No	FJI
BritoIL_2016	WL.34.SA	16710106	1687720706	101	Oral cavity	NA	34	Adult	NA	No	FJI
BritoIL_2016	WL.34.ST	94586504	9553236904	101	Stool	NA	34	Adult	NA	No	FJI
BritoIL_2016	WL.35.SA	8512166	859728766	101	Oral cavity	NA	35	Adult	NA	No	FJI
BritoIL_2016	WL.35.ST	101392562	10240648762	101	Stool	NA	35	Adult	NA	No	FJI
BritoIL_2016	WL.36.SA	9149874	924137274	101	Oral cavity	NA	36	Adult	NA	No	FJI
BritoIL_2016	WL.36.ST	108099978	10918097778	101	Stool	NA	36	Adult	NA	No	FJI
BritoIL_2016	WL.37.SA	14105060	1424611060	101	Oral cavity	NA	37	Adult	NA	No	FJI
BritoIL_2016	WL.37.ST	78914112	7970325312	101	Stool	NA	37	Adult	NA	No	FJI
BritoIL_2016	WL.39.SA	11131812	1124313012	101	Oral cavity	NA	39	Adult	NA	No	FJI
BritoIL_2016	WL.39.ST	73230740	7396304740	101	Stool	NA	39	Adult	NA	No	FJI
BritoIL_2016	WL.43.SA	16685182	1685203382	101	Oral cavity	NA	43	Adult	NA	No	FJI
BritoIL_2016	WL.43.ST	97534370	9850971370	101	Stool	NA	43	Adult	NA	No	FJI
BritoIL_2016	WL.44.SA	86930148	8779944948	101	Oral cavity	NA	44	Adult	NA	No	FJI
BritoIL_2016	WL.44.ST	210364766	21246841366	101	Stool	NA	44	Adult	NA	No	FJI
BritoIL_2016	WL.45.SA	7985900	806575900	101	Oral cavity	NA	45	Adult	NA	No	FJI
BritoIL_2016	WL.45.ST	120324650	12152789650	101	Stool	NA	45	Adult	NA	No	FJI
BritoIL_2016	WL.5.SA	18581450	1876726450	101	Oral cavity	NA	5	Child	NA	No	FJI
BritoIL_2016	WL.5.ST	106876000	10794476000	101	Stool	NA	5	Child	NA	No	FJI
BritoIL_2016	WL.7.ST	93133396	9406472996	101	Stool	NA	7	Child	NA	No	FJI
BritoIL_2016	WL.8.SA	38735244	3912259644	101	Oral cavity	NA	8	Child	NA	No	FJI
BritoIL_2016	WL.8.ST	214699066	21684605666	101	Stool	NA	8	Child	NA	No	FJI
BritoIL_2016	WL.9.SA	27523038	2779826838	101	Oral cavity	NA	9	Child	NA	No	FJI
BritoIL_2016	WL.9.ST	199769786	20176748386	101	Stool	NA	9	Child	NA	No	FJI
Castro-NallarE_2015	ES_001	97036033	9800639333	101	Oral cavity	NA	36	Adult	NA	Yes	USA
Castro-NallarE_2015	ES_007	97509055	9848414555	101	Oral cavity	NA	40	Adult	NA	Yes	USA
Castro-NallarE_2015	ES_010	73087454	7381832854	101	Oral cavity	NA	37	Adult	NA	Yes	USA
Castro-NallarE_2015	ES_014	77455688	7823024488	101	Oral cavity	NA	28	Adult	NA	Yes	USA
Castro-NallarE_2015	ES_017	68567248	6925292048	101	Oral cavity	NA	39	Adult	NA	Yes	USA
Castro-NallarE_2015	ES_019	65908779	6656786679	101	Oral cavity	NA	32	Adult	NA	Yes	USA
Castro-NallarE_2015	ES_024	96308103	9727118403	101	Oral cavity	NA	34	Adult	NA	Yes	USA
Castro-NallarE_2015	ES_043	76433636	7719797236	101	Oral cavity	NA	27	Adult	NA	Yes	USA
Castro-NallarE_2015	ES_046	50665692	5117234892	101	Oral cavity	NA	40	Adult	NA	Yes	USA
Castro-NallarE_2015	ES_048	54260267	5480286967	101	Oral cavity	NA	41	Adult	NA	Yes	USA
Castro-NallarE_2015	ES_069	142660639	14408724539	101	Oral cavity	NA	59	Adult	NA	Yes	USA
Castro-NallarE_2015	ES_080	67748090	6842557090	101	Oral cavity	NA	31	Adult	NA	Yes	USA
Castro-NallarE_2015	ES_088	46560451	4702605551	101	Oral cavity	NA	29	Adult	NA	Yes	USA
Castro-NallarE_2015	ES_089	51170097	5168179797	101	Oral cavity	NA	29	Adult	NA	Yes	USA
Castro-NallarE_2015	ES_095	29670989	2996769889	101	Oral cavity	NA	32	Adult	NA	Yes	USA
Castro-NallarE_2015	ES_099	43956858	4439642658	101	Oral cavity	NA	48	Adult	NA	Yes	USA
Castro-NallarE_2015	ES_104	37021728	3739194528	101	Oral cavity	NA	46	Adult	NA	Yes	USA
Castro-NallarE_2015	ES_106	38562271	3894789371	101	Oral cavity	NA	29	Adult	NA	Yes	USA
Castro-NallarE_2015	ES_107	51343041	5185647141	101	Oral cavity	NA	27	Adult	NA	Yes	USA
Castro-NallarE_2015	ES_108	105178791	10623057891	101	Oral cavity	NA	37	Adult	NA	Yes	USA
Castro-NallarE_2015	ES_110	58009820	5858991820	101	Oral cavity	NA	46	Adult	NA	Yes	USA
Castro-NallarE_2015	ES_114	41257060	4166963060	101	Oral cavity	NA	28	Adult	NA	Yes	USA
Castro-NallarE_2015	ES_116	35667403	3602407703	101	Oral cavity	NA	37	Adult	NA	Yes	USA
Castro-NallarE_2015	ES_132	41668554	4208523954	101	Oral cavity	NA	36	Adult	NA	Yes	USA
Castro-NallarE_2015	ES_137	59698462	6029544662	101	Oral cavity	NA	29	Adult	NA	Yes	USA
Castro-NallarE_2015	ES_147	45995940	4645589940	101	Oral cavity	NA	27	Adult	NA	Yes	USA
Castro-NallarE_2015	ES_158	51350540	5186404540	101	Oral cavity	NA	27	Adult	NA	Yes	USA
Castro-NallarE_2015	ES_207	37126527	3749779227	101	Oral cavity	NA	26	Adult	NA	Yes	USA
Castro-NallarE_2015	ES_208	57023729	5759396629	101	Oral cavity	NA	27	Adult	NA	Yes	USA
Castro-NallarE_2015	ES_209	73888908	7462779708	101	Oral cavity	NA	28	Adult	NA	Yes	USA
Castro-NallarE_2015	ES_210	40768371	4117605471	101	Oral cavity	NA	28	Adult	NA	Yes	USA
Castro-NallarE_2015	ES_211	37767401	3814507501	101	Oral cavity	NA	31	Adult	NA	Yes	USA
ChengpingW_2017	AS100raw	31291144	3129114400	100	Stool	NA	41	Adult	NA	Yes	CHN
ChengpingW_2017	AS101raw	56866368	5686636800	100	Stool	NA	27	Adult	NA	Yes	CHN
ChengpingW_2017	AS103raw	35753110	3575311000	100	Stool	NA	52	Adult	NA	Yes	CHN
ChengpingW_2017	AS104raw	3842980	384298000	100	Stool	NA	59	Adult	NA	Yes	CHN
ChengpingW_2017	AS105raw	49364238	4936423800	100	Stool	NA	17	School age	NA	Yes	CHN
ChengpingW_2017	AS106raw	42203474	4220347400	100	Stool	NA	30	Adult	NA	Yes	CHN
ChengpingW_2017	AS108raw	35211886	3521188600	100	Stool	NA	56	Adult	NA	Yes	CHN
ChengpingW_2017	AS109raw	34808742	3480874200	100	Stool	NA	34	Adult	NA	Yes	CHN
ChengpingW_2017	AS10raw	44002512	4400251200	100	Stool	NA	31	Adult	NA	Yes	CHN
ChengpingW_2017	AS111raw	39915128	3991512800	100	Stool	NA	32	Adult	NA	Yes	CHN
ChengpingW_2017	AS113raw	5564410	556441000	100	Stool	NA	51	Adult	NA	Yes	CHN
ChengpingW_2017	AS114raw	2907460	290746000	100	Stool	NA	40	Adult	NA	Yes	CHN
ChengpingW_2017	AS115raw	34512674	3451267400	100	Stool	NA	42	Adult	NA	Yes	CHN
ChengpingW_2017	AS116raw	31581470	3158147000	100	Stool	NA	34	Adult	NA	Yes	CHN
ChengpingW_2017	AS117raw	42308110	4230811000	100	Stool	NA	31	Adult	NA	Yes	CHN
ChengpingW_2017	AS119raw	50669070	5066907000	100	Stool	NA	33	Adult	NA	Yes	CHN
ChengpingW_2017	AS11raw	12674758	1267475800	100	Stool	NA	40	Adult	NA	Yes	CHN
ChengpingW_2017	AS120raw	40097472	4009747200	100	Stool	NA	37	Adult	NA	Yes	CHN
ChengpingW_2017	AS121raw	48525330	4852533000	100	Stool	NA	35	Adult	NA	Yes	CHN
ChengpingW_2017	AS122raw	47958562	4795856200	100	Stool	NA	45	Adult	NA	Yes	CHN
ChengpingW_2017	AS123raw	39515860	3951586000	100	Stool	NA	48	Adult	NA	Yes	CHN
ChengpingW_2017	AS126raw	49914870	4991487000	100	Stool	NA	24	Adult	NA	Yes	CHN
ChengpingW_2017	AS127raw	38376298	3837629800	100	Stool	NA	35	Adult	NA	Yes	CHN
ChengpingW_2017	AS128raw	40012620	4001262000	100	Stool	NA	34	Adult	NA	Yes	CHN
ChengpingW_2017	AS12raw	42781750	4278175000	100	Stool	NA	35	Adult	NA	Yes	CHN
ChengpingW_2017	AS130raw	50136012	5013601200	100	Stool	NA	38	Adult	NA	Yes	CHN
ChengpingW_2017	AS131raw	44447700	4444770000	100	Stool	NA	24	Adult	NA	Yes	CHN
ChengpingW_2017	AS132raw	45559120	4555912000	100	Stool	NA	32	Adult	NA	Yes	CHN
ChengpingW_2017	AS133raw	48569240	4856924000	100	Stool	NA	39	Adult	NA	Yes	CHN
ChengpingW_2017	AS134raw	44381050	4438105000	100	Stool	NA	25	Adult	NA	Yes	CHN
ChengpingW_2017	AS136raw	17893294	2236661750	125	Stool	NA	48	Adult	NA	Yes	CHN
ChengpingW_2017	AS137raw	58554104	5855410400	100	Stool	NA	25	Adult	NA	Yes	CHN
ChengpingW_2017	AS138raw	51150214	5115021400	100	Stool	NA	23	Adult	NA	Yes	CHN
ChengpingW_2017	AS15raw	71085312	10662796800	150	Stool	NA	36	Adult	NA	Yes	CHN
ChengpingW_2017	AS17raw	40065992	4006599200	100	Stool	NA	28	Adult	NA	Yes	CHN
ChengpingW_2017	AS18raw	43460424	4346042400	100	Stool	NA	30	Adult	NA	Yes	CHN
ChengpingW_2017	AS19raw	42184956	4218495600	100	Stool	NA	40	Adult	NA	Yes	CHN
ChengpingW_2017	AS20raw	48228160	4822816000	100	Stool	NA	31	Adult	NA	Yes	CHN
ChengpingW_2017	AS21raw	45554000	4555400000	100	Stool	NA	46	Adult	NA	Yes	CHN
ChengpingW_2017	AS22raw	33011114	3301111400	100	Stool	NA	32	Adult	NA	Yes	CHN
ChengpingW_2017	AS24raw	30351926	3035192600	100	Stool	NA	24	Adult	NA	Yes	CHN
ChengpingW_2017	AS25raw	38015028	3801502800	100	Stool	NA	49	Adult	NA	Yes	CHN
ChengpingW_2017	AS26raw	34823952	3482395200	100	Stool	NA	24	Adult	NA	Yes	CHN
ChengpingW_2017	AS28raw	59536514	5953651400	100	Stool	NA	41	Adult	NA	Yes	CHN
ChengpingW_2017	AS29raw	34779366	3477936600	100	Stool	NA	33	Adult	NA	Yes	CHN
ChengpingW_2017	AS2raw	44359698	4435969800	100	Stool	NA	45	Adult	NA	Yes	CHN
ChengpingW_2017	AS31raw	30555854	3055585400	100	Stool	NA	40	Adult	NA	Yes	CHN
ChengpingW_2017	AS34raw	32741844	3274184400	100	Stool	NA	34	Adult	NA	Yes	CHN
ChengpingW_2017	AS35raw	49095180	4909518000	100	Stool	NA	32	Adult	NA	Yes	CHN
ChengpingW_2017	AS36raw	33828182	3382818200	100	Stool	NA	27	Adult	NA	Yes	CHN
ChengpingW_2017	AS37raw	40958916	4095891600	100	Stool	NA	38	Adult	NA	Yes	CHN
ChengpingW_2017	AS38raw	43076054	4307605400	100	Stool	NA	18	School age	NA	Yes	CHN
ChengpingW_2017	AS3raw	39261442	3926144200	100	Stool	NA	36	Adult	NA	Yes	CHN
ChengpingW_2017	AS40raw	51433208	5143320800	100	Stool	NA	14	School age	NA	Yes	CHN
ChengpingW_2017	AS41raw	52553668	5255366800	100	Stool	NA	31	Adult	NA	Yes	CHN
ChengpingW_2017	AS42raw	87971342	13195701300	150	Stool	NA	39	Adult	NA	Yes	CHN
ChengpingW_2017	AS43raw	50475514	5047551400	100	Stool	NA	40	Adult	NA	Yes	CHN
ChengpingW_2017	AS45raw	56193170	5619317000	100	Stool	NA	30	Adult	NA	Yes	CHN
ChengpingW_2017	AS46raw	41952674	4195267400	100	Stool	NA	28	Adult	NA	Yes	CHN
ChengpingW_2017	AS48raw	41552552	4155255200	100	Stool	NA	31	Adult	NA	Yes	CHN
ChengpingW_2017	AS49raw	44026432	4402643200	100	Stool	NA	28	Adult	NA	Yes	CHN
ChengpingW_2017	AS4raw	43521564	4352156400	100	Stool	NA	40	Adult	NA	Yes	CHN
ChengpingW_2017	AS50raw	43986276	4398627600	100	Stool	NA	30	Adult	NA	Yes	CHN
ChengpingW_2017	AS51raw	1104864	110486400	100	Stool	NA	26	Adult	NA	Yes	CHN
ChengpingW_2017	AS54raw	42397076	4239707600	100	Stool	NA	29	Adult	NA	Yes	CHN
ChengpingW_2017	AS56raw	45780070	4578007000	100	Stool	NA	36	Adult	NA	Yes	CHN
ChengpingW_2017	AS57raw	34064628	3406462800	100	Stool	NA	45	Adult	NA	Yes	CHN
ChengpingW_2017	AS58raw	46099860	4609986000	100	Stool	NA	36	Adult	NA	Yes	CHN
ChengpingW_2017	AS5raw	35449118	3544911800	100	Stool	NA	21	Adult	NA	Yes	CHN
ChengpingW_2017	AS61raw	34493356	3449335600	100	Stool	NA	34	Adult	NA	Yes	CHN
ChengpingW_2017	AS62raw	43380504	4338050400	100	Stool	NA	35	Adult	NA	Yes	CHN
ChengpingW_2017	AS63raw	40450972	4045097200	100	Stool	NA	26	Adult	NA	Yes	CHN
ChengpingW_2017	AS64raw	16423312	1642331200	100	Stool	NA	37	Adult	NA	Yes	CHN
ChengpingW_2017	AS65raw	41760442	4176044200	100	Stool	NA	71	Adult	NA	Yes	CHN
ChengpingW_2017	AS66raw	38935260	3893526000	100	Stool	NA	27	Adult	NA	Yes	CHN
ChengpingW_2017	AS67raw	47276290	4727629000	100	Stool	NA	30	Adult	NA	Yes	CHN
ChengpingW_2017	AS68raw	89438324	13415748600	150	Stool	NA	27	Adult	NA	Yes	CHN
ChengpingW_2017	AS6raw	80961212	12144181800	150	Stool	NA	33	Adult	NA	Yes	CHN
ChengpingW_2017	AS71raw	56987778	8548166700	150	Stool	NA	32	Adult	NA	Yes	CHN
ChengpingW_2017	AS73raw	48308280	4830828000	100	Stool	NA	41	Adult	NA	Yes	CHN
ChengpingW_2017	AS74raw	36052332	3605233200	100	Stool	NA	56	Adult	NA	Yes	CHN
ChengpingW_2017	AS76raw	56210438	5621043800	100	Stool	NA	29	Adult	NA	Yes	CHN
ChengpingW_2017	AS77raw	40455800	4045580000	100	Stool	NA	39	Adult	NA	Yes	CHN
ChengpingW_2017	AS78raw	42689356	4268935600	100	Stool	NA	34	Adult	NA	Yes	CHN
ChengpingW_2017	AS79raw	61108312	6110831200	100	Stool	NA	45	Adult	NA	Yes	CHN
ChengpingW_2017	AS80raw	44291066	4429106600	100	Stool	NA	37	Adult	NA	Yes	CHN
ChengpingW_2017	AS81raw	50930494	5093049400	100	Stool	NA	40	Adult	NA	Yes	CHN
ChengpingW_2017	AS82raw	45687038	4568703800	100	Stool	NA	43	Adult	NA	Yes	CHN
ChengpingW_2017	AS84raw	50417522	5041752200	100	Stool	NA	42	Adult	NA	Yes	CHN
ChengpingW_2017	AS90raw	35744052	3574405200	100	Stool	NA	27	Adult	NA	Yes	CHN
ChengpingW_2017	AS92raw	55981960	5598196000	100	Stool	NA	19	School age	NA	Yes	CHN
ChengpingW_2017	AS94raw	40345108	4034510800	100	Stool	NA	47	Adult	NA	Yes	CHN
ChengpingW_2017	AS96raw	46860272	4686027200	100	Stool	NA	48	Adult	NA	Yes	CHN
ChengpingW_2017	AS97raw	44584688	4458468800	100	Stool	NA	39	Adult	NA	Yes	CHN
ChengpingW_2017	AS98raw	36359010	3635901000	100	Stool	NA	42	Adult	NA	Yes	CHN
ChengpingW_2017	AS99raw	38813512	3881351200	100	Stool	NA	21	Adult	NA	Yes	CHN
ChengpingW_2017	AS9raw	59224720	5922472000	100	Stool	NA	43	Adult	NA	Yes	CHN
ChngKR_2016	WBE003	16897048	1689704800	100	Skin	NA	29	Adult	NA	Yes	SGP
ChngKR_2016	WBE004	20524052	2052405200	100	Skin	NA	29	Adult	NA	Yes	SGP
ChngKR_2016	WBE005	17092902	1709290200	100	Skin	NA	30	Adult	NA	Yes	IDN
ChngKR_2016	WBE006	21505086	2150508600	100	Skin	NA	30	Adult	NA	Yes	IDN
ChngKR_2016	WBE007	17849002	1784900200	100	Skin	NA	29	Adult	NA	Yes	SGP
ChngKR_2016	WBE008	15727524	1572752400	100	Skin	NA	29	Adult	NA	Yes	SGP
ChngKR_2016	WBE009	19526858	1952685800	100	Skin	NA	22	Adult	NA	Yes	SGP
ChngKR_2016	WBE010	17529554	1752955400	100	Skin	NA	22	Adult	NA	Yes	SGP
ChngKR_2016	WBE011	22122750	2212275000	100	Skin	NA	22	Adult	NA	Yes	CHN
ChngKR_2016	WBE012	22850208	2285020800	100	Skin	NA	22	Adult	NA	Yes	CHN
ChngKR_2016	WBE013	18558304	1855830400	100	Skin	NA	25	Adult	NA	Yes	SGP
ChngKR_2016	WBE014	49344622	4934462200	100	Skin	NA	25	Adult	NA	Yes	SGP
ChngKR_2016	WBE015	15949402	1594940200	100	Skin	NA	24	Adult	NA	Yes	SGP
ChngKR_2016	WBE016	17680684	1768068400	100	Skin	NA	24	Adult	NA	Yes	SGP
ChngKR_2016	WBE017	16857408	1685740800	100	Skin	NA	28	Adult	NA	Yes	CHN
ChngKR_2016	WBE018	39241340	3924134000	100	Skin	NA	28	Adult	NA	Yes	CHN
ChngKR_2016	WBE019	20813504	2081350400	100	Skin	NA	30	Adult	NA	Yes	SGP
ChngKR_2016	WBE020	19369430	1936943000	100	Skin	NA	30	Adult	NA	Yes	SGP
ChngKR_2016	WBE021	13733206	1373320600	100	Skin	NA	24	Adult	NA	Yes	SGP
ChngKR_2016	WBE022	16086478	1608647800	100	Skin	NA	24	Adult	NA	Yes	SGP
ChngKR_2016	WBE023	15685012	1568501200	100	Skin	NA	24	Adult	NA	Yes	SGP
ChngKR_2016	WBE024	11062208	1106220800	100	Skin	NA	24	Adult	NA	Yes	SGP
ChngKR_2016	WBE026	15476986	1547698600	100	Skin	NA	27	Adult	NA	Yes	CHN
ChngKR_2016	WBE027	14800342	1480034200	100	Skin	NA	27	Adult	NA	Yes	CHN
ChngKR_2016	WBE028	12608792	1260879200	100	Skin	NA	26	Adult	NA	Yes	SGP
ChngKR_2016	WBE029	2063326	206332600	100	Skin	NA	26	Adult	NA	Yes	SGP
ChngKR_2016	WBE030	16309552	1630955200	100	Skin	NA	24	Adult	NA	Yes	SGP
ChngKR_2016	WBE031	11064874	1106487400	100	Skin	NA	24	Adult	NA	Yes	SGP
ChngKR_2016	WBE032	16042672	1604267200	100	Skin	NA	23	Adult	NA	Yes	MYS
ChngKR_2016	WBE033	17729842	1772984200	100	Skin	NA	23	Adult	NA	Yes	MYS
ChngKR_2016	WBE034	13425804	1342580400	100	Skin	NA	25	Adult	NA	Yes	SGP
ChngKR_2016	WBE035	14497426	1449742600	100	Skin	NA	25	Adult	NA	Yes	SGP
ChngKR_2016	WBE036	11802684	1180268400	100	Skin	NA	24	Adult	NA	Yes	SGP
ChngKR_2016	WBE037	12435472	1243547200	100	Skin	NA	24	Adult	NA	Yes	SGP
ChngKR_2016	WBE038	13377524	1337752400	100	Skin	NA	23	Adult	NA	Yes	SGP
ChngKR_2016	WBE039	14525766	1452576600	100	Skin	NA	23	Adult	NA	Yes	SGP
ChngKR_2016	WBE040	7610646	761064600	100	Skin	NA	25	Adult	NA	Yes	SGP
ChngKR_2016	WBE041	14633214	1463321400	100	Skin	NA	25	Adult	NA	Yes	SGP
ChngKR_2016	WBE042	9863810	986381000	100	Skin	NA	25	Adult	NA	Yes	CHN
ChngKR_2016	WBE043	12335156	1233515600	100	Skin	NA	25	Adult	NA	Yes	CHN
ChngKR_2016	WBE044	10919122	1091912200	100	Skin	NA	22	Adult	NA	Yes	SGP
ChngKR_2016	WBE045	10446540	1044654000	100	Skin	NA	22	Adult	NA	Yes	SGP
ChngKR_2016	WBE046	11661258	1166125800	100	Skin	NA	22	Adult	NA	Yes	SGP
ChngKR_2016	WBE047	15286140	1528614000	100	Skin	NA	22	Adult	NA	Yes	SGP
ChngKR_2016	WBE048	11621226	1162122600	100	Skin	NA	25	Adult	NA	Yes	SGP
ChngKR_2016	WBE049	12982388	1298238800	100	Skin	NA	25	Adult	NA	Yes	SGP
ChngKR_2016	WBS012	8165306	816530600	100	Skin	NA	24	Adult	NA	Yes	SGP
ChngKR_2016	WBS013	11525734	1152573400	100	Skin	NA	24	Adult	NA	Yes	SGP
ChngKR_2016	WBS014	8036816	803681600	100	Skin	NA	26	Adult	NA	Yes	SGP
ChngKR_2016	WBS015	10152170	1015217000	100	Skin	NA	26	Adult	NA	Yes	SGP
ChngKR_2016	WBS016	13652970	1365297000	100	Skin	NA	23	Adult	NA	Yes	CHN
ChngKR_2016	WBS017	13679060	1367906000	100	Skin	NA	23	Adult	NA	Yes	CHN
ChngKR_2016	WBS018	28688482	2868848200	100	Skin	NA	23	Adult	NA	Yes	MYS
ChngKR_2016	WBS019	29149480	2914948000	100	Skin	NA	23	Adult	NA	Yes	MYS
ChngKR_2016	WBS020	11497274	1149727400	100	Skin	NA	26	Adult	NA	Yes	SGP
ChngKR_2016	WBS021	11113466	1111346600	100	Skin	NA	26	Adult	NA	Yes	SGP
ChngKR_2016	WBS022	8554840	855484000	100	Skin	NA	24	Adult	NA	Yes	SGP
ChngKR_2016	WBS023	8828252	882825200	100	Skin	NA	24	Adult	NA	Yes	SGP
ChngKR_2016	WBU001	19043286	1904328600	100	Skin	NA	30	Adult	NA	Yes	CHN
ChngKR_2016	WBU002	18693784	1869378400	100	Skin	NA	30	Adult	NA	Yes	CHN
ChngKR_2016	WBU003	23323224	2332322400	100	Skin	NA	31	Adult	NA	Yes	SGP
ChngKR_2016	WBU004	13691390	1369139000	100	Skin	NA	31	Adult	NA	Yes	SGP
ChngKR_2016	WBU005	19237456	1923745600	100	Skin	NA	43	Adult	NA	Yes	CHN
ChngKR_2016	WBU006	21313434	2131343400	100	Skin	NA	43	Adult	NA	Yes	CHN
ChngKR_2016	WBU007	11405314	1140531400	100	Skin	NA	23	Adult	NA	Yes	SGP
ChngKR_2016	WBU008	6901652	690165200	100	Skin	NA	23	Adult	NA	Yes	SGP
ChngKR_2016	WBU009	10178484	1017848400	100	Skin	NA	24	Adult	NA	Yes	MYS
ChngKR_2016	WBU010	14905904	1490590400	100	Skin	NA	24	Adult	NA	Yes	MYS
ChngKR_2016	WBU011	9513516	951351600	100	Skin	NA	20	Adult	NA	Yes	CHN
ChngKR_2016	WBU012	13334220	1333422000	100	Skin	NA	20	Adult	NA	Yes	CHN
ChngKR_2016	WBU013	13376776	1337677600	100	Skin	NA	30	Adult	NA	Yes	BRN
ChngKR_2016	WBU014	13039816	1303981600	100	Skin	NA	30	Adult	NA	Yes	BRN
ChngKR_2016	WBU015	9404142	940414200	100	Skin	NA	24	Adult	NA	Yes	CHN
ChngKR_2016	WBU016	9772284	977228400	100	Skin	NA	24	Adult	NA	Yes	CHN
ChngKR_2016	WBU017	9915606	991560600	100	Skin	NA	22	Adult	NA	Yes	MYS
ChngKR_2016	WBU018	8310288	831028800	100	Skin	NA	22	Adult	NA	Yes	MYS
ChngKR_2016	WBU019	32417628	3241762800	100	Skin	NA	24	Adult	NA	Yes	CHN
ChngKR_2016	WBU020	39084120	3908412000	100	Skin	NA	24	Adult	NA	Yes	CHN
CM_cf	CF_FIFC001SS_t1M15	1419584	135485048	100	Airways	sputum	29	Adult	NA	Yes	ITA
CM_cf	CF_FIFC001SS_t2M15	6941268	590545538	100	Airways	sputum	29	Adult	NA	Yes	ITA
CM_cf	CF_FIFC001SS_t3M15	949802	90763532	100	Airways	sputum	29	Adult	NA	Yes	ITA
CM_cf	CF_FIFC001SS_t4M16	19347619	1849225534	100	Airways	sputum	29	Adult	NA	Yes	ITA
CM_cf	CF_FIFC001SS_t5M16	1016191	96567630	100	Airways	sputum	29	Adult	NA	Yes	ITA
CM_cf	CF_FIFC001SS_t6M17	41488385	4124244234	100	Airways	sputum	29	Adult	NA	Yes	ITA
CM_cf	CF_FIFC001SS_t7M16	428659	39289038	100	Airways	sputum	29	Adult	NA	Yes	ITA
CM_cf	CF_FIFC001SS_t8M17	3839827	380670448	100	Airways	sputum	29	Adult	NA	Yes	ITA
CM_cf	CF_FIFC003SS_t1M16	6256669	614186292	100	Airways	sputum	29	Adult	NA	Yes	ITA
CM_cf	CF_FIFC003SS_t2M16	7721015	763883178	100	Airways	sputum	29	Adult	NA	Yes	ITA
CM_cf	CF_FIFC003SS_t3M17	5027985	497148300	100	Airways	sputum	29	Adult	NA	Yes	ITA
CM_cf	CF_FIFC003SS_t4M16	1894121	185200088	100	Airways	sputum	29	Adult	NA	Yes	ITA
CM_cf	CF_FIFC003SS_t5M16	5705223	560016132	100	Airways	sputum	29	Adult	NA	Yes	ITA
CM_cf	CF_FIFC003SS_t6M16	2269397	224597724	100	Airways	sputum	29	Adult	NA	Yes	ITA
CM_cf	CF_FIFC003SS_t7M16	264119	25856804	100	Airways	sputum	29	Adult	NA	Yes	ITA
CM_cf	CF_FIFC003SS_t8M16	622453	61367744	100	Airways	sputum	29	Adult	NA	Yes	ITA
CM_cf	CF_FIFC004SS_t1M16	577685	57231286	100	Airways	sputum	8	Child	NA	Yes	ITA
CM_cf	CF_FIFC004SS_t2M16	481837	47501888	100	Airways	sputum	8	Child	NA	Yes	ITA
CM_cf	CF_FIFC004SS_t3M17	4722177	467037414	100	Airways	sputum	8	Child	NA	Yes	ITA
CM_cf	CF_FIFC004SS_t4M16	2627201	260041338	100	Airways	sputum	8	Child	NA	Yes	ITA
CM_cf	CF_FIFC004SS_t5M16	8362825	828596262	100	Airways	sputum	8	Child	NA	Yes	ITA
CM_cf	CF_FIFC004SS_t6M16	359245	34891675	100	Airways	sputum	8	Child	NA	Yes	ITA
CM_cf	CF_FIFC004SS_t7M16	1058181	104859516	100	Airways	sputum	8	Child	NA	Yes	ITA
CM_cf	CF_FIFC004SS_t8M16	7169323	710296740	100	Airways	sputum	8	Child	NA	Yes	ITA
CM_cf	CF_FIFC005SS_t1M16	577489	57046084	100	Airways	sputum	21	Adult	NA	Yes	ITA
CM_cf	CF_FIFC005SS_t3M16	10133897	1003042966	100	Airways	sputum	21	Adult	NA	Yes	ITA
CM_cf	CF_FIFC005SS_t4M16	2519265	249098918	100	Airways	sputum	21	Adult	NA	Yes	ITA
CM_cf	CF_FIFC005SS_t5M16	2927619	290504114	100	Airways	sputum	21	Adult	NA	Yes	ITA
CM_cf	CF_FIFC005SS_t6M16	15681695	1509183002	100	Airways	sputum	21	Adult	NA	Yes	ITA
CM_cf	CF_FIFC009SS_t1M16	1117855	97117884	100	Airways	sputum	28	Adult	NA	Yes	ITA
CM_cf	CF_FIFC009SS_t2M16	6174669	593150408	100	Airways	sputum	28	Adult	NA	Yes	ITA
CM_cf	CF_FIFC009SS_t3M17	4200707	417291684	100	Airways	sputum	28	Adult	NA	Yes	ITA
CM_cf	CF_FIFC009SS_t4M16	15724765	1485848874	100	Airways	sputum	28	Adult	NA	Yes	ITA
CM_cf	CF_FIFC009SS_t6M16	38947445	3778376008	100	Airways	sputum	28	Adult	NA	Yes	ITA
CM_cf	CF_FIFC010SS_t1M16	3156525	301285644	100	Airways	sputum	14	School age	NA	Yes	ITA
CM_cf	CF_FIFC010SS_t2M16	3682465	351840438	100	Airways	sputum	14	School age	NA	Yes	ITA
CM_cf	CF_FIFC010SS_t4M16	2870435	263548042	100	Airways	sputum	14	School age	NA	Yes	ITA
CM_cf	CF_FIFC010SS_t5M16	22734907	2184270330	100	Airways	sputum	14	School age	NA	Yes	ITA
CM_cf	CF_FIFC010SS_t7M16	10584053	1008031814	100	Airways	sputum	14	School age	NA	Yes	ITA
CM_cf	CF_FIFC013SS_t1M15	2783494	235693762	100	Airways	sputum	23	Adult	NA	Yes	ITA
CM_cf	CF_FIFC013SS_t2M15	2545370	217584134	100	Airways	sputum	23	Adult	NA	Yes	ITA
CM_cf	CF_FIFC013SS_t3M15	2915218	240324292	98	Airways	sputum	23	Adult	NA	Yes	ITA
CM_cf	CF_FIFC013SS_t4M15	5198771	449543366	100	Airways	sputum	23	Adult	NA	Yes	ITA
CM_cf	CF_FIFC013SS_t5M16	20760883	1984029218	100	Airways	sputum	23	Adult	NA	Yes	ITA
CM_cf	CF_FIFC013SS_t6M16	5915145	558355970	100	Airways	sputum	23	Adult	NA	Yes	ITA
CM_cf	CF_FIFC013SS_t7M17	9243873	917922192	100	Airways	sputum	23	Adult	NA	Yes	ITA
CM_cf	CF_FIFC013SS_t8M17	4226663	409999688	100	Airways	sputum	23	Adult	NA	Yes	ITA
CM_cf	CF_FIFC013SS_t9M16	8613003	837881696	100	Airways	sputum	23	Adult	NA	Yes	ITA
CM_cf	CF_TNFC002IS_t1M15	8476915	840183155	100	Airways	induced_sputum	37	Adult	NA	Yes	ITA
CM_cf	CF_TNFC002IS_t2M15	689874	66591140	100	Airways	induced_sputum	37	Adult	NA	Yes	ITA
CM_cf	CF_TNFC002IS_t3M15	2848550	278281228	100	Airways	induced_sputum	37	Adult	NA	Yes	ITA
CM_cf	CF_TNFC002IS_t4M16	1197875	107696852	100	Airways	induced_sputum	37	Adult	NA	Yes	ITA
CM_cf	CF_TNFC002SA_t1M15	60375196	5992782332	100	Oral cavity	saliva	37	Adult	NA	Yes	ITA
CM_cf	CF_TNFC003IS_t1M15	25087608	2492770100	100	Airways	induced_sputum	28	Adult	NA	Yes	ITA
CM_cf	CF_TNFC003IS_t2M15	28985484	2862702776	100	Airways	induced_sputum	28	Adult	NA	Yes	ITA
CM_cf	CF_TNFC003IS_t3M16	12268657	1161897148	100	Airways	induced_sputum	28	Adult	NA	Yes	ITA
CM_cf	CF_TNFC003IS_t4M16	205633	19878198	100	Airways	induced_sputum	28	Adult	NA	Yes	ITA
CM_cf	CF_TNFC003IS_t5M16	40557103	3957268952	100	Airways	induced_sputum	28	Adult	NA	Yes	ITA
CM_cf	CF_TNFC003SA_t1M15	26692635	2651718484	100	Oral cavity	saliva	28	Adult	NA	Yes	ITA
CM_cf	CF_TNFC004SA_t1M15	49686596	4847329554	100	Oral cavity	saliva	12	Child	NA	Yes	ITA
CM_cf	CF_TNFC004SS_t1M15	29711738	2828762804	100	Airways	sputum	12	Child	NA	Yes	ITA
CM_cf	CF_TNFC005IS_t1M15	36003180	3582286944	100	Airways	induced_sputum	22	Adult	NA	Yes	ITA
CM_cf	CF_TNFC005IS_t2M15	3465736	344613298	100	Airways	induced_sputum	22	Adult	NA	Yes	ITA
CM_cf	CF_TNFC005IS_t3M15	10755702	1035888006	100	Airways	induced_sputum	22	Adult	NA	Yes	ITA
CM_cf	CF_TNFC005IS_t4M15	4732719	464984036	100	Airways	induced_sputum	22	Adult	NA	Yes	ITA
CM_cf	CF_TNFC005IS_t5M16	9196483	908661444	100	Airways	induced_sputum	22	Adult	NA	Yes	ITA
CM_cf	CF_TNFC005SA_t1M15	19130706	1900433146	100	Oral cavity	saliva	22	Adult	NA	Yes	ITA
CM_cf	CF_TNFC006IS_t1M15	4380696	435284856	100	Airways	induced_sputum	13	School age	NA	Yes	ITA
CM_cf	CF_TNFC007IS_t1M15	12008830	1195428120	100	Airways	induced_sputum	18	School age	NA	Yes	ITA
CM_cf	CF_TNFC007IS_t2M15	19043146	1895988130	100	Airways	induced_sputum	18	School age	NA	Yes	ITA
CM_cf	CF_TNFC007IS_t3M15	550354	53568046	100	Airways	induced_sputum	18	School age	NA	Yes	ITA
CM_cf	CF_TNFC007IS_t4M15	3971702	394709966	100	Airways	induced_sputum	18	School age	NA	Yes	ITA
CM_cf	CF_TNFC008IS_t1M15	16531097	1633666013	100	Airways	induced_sputum	16	School age	NA	Yes	ITA
CM_cf	CF_TNFC008IS_t2M15	3196562	252926670	92	Airways	induced_sputum	16	School age	NA	Yes	ITA
CM_cf	CF_TNFC008IS_t3M15	21316852	2121335428	100	Airways	induced_sputum	16	School age	NA	Yes	ITA
CM_cf	CF_TNFC008IS_t4M15	3126708	311138374	100	Airways	induced_sputum	16	School age	NA	Yes	ITA
CM_cf	CF_TNFC008IS_t5M16	122729	12002086	100	Airways	induced_sputum	16	School age	NA	Yes	ITA
CM_cf	CF_TNFC013IS_t1M15	1816226	179676878	100	Airways	induced_sputum	28	Adult	NA	Yes	ITA
CM_cf	CF_TNFC013IS_t2M15	2423828	240924864	100	Airways	induced_sputum	28	Adult	NA	Yes	ITA
CM_cf	CF_TNFC017IS_t1M15	8320790	748527264	100	Airways	induced_sputum	2	Child	NA	Yes	ITA
CM_cf	CF_TNFC017IS_t2M15	28430675	2810625856	100	Airways	induced_sputum	2	Child	NA	Yes	ITA
CM_cf	CF_TNFC017IS_t4M16	88151407	8647802174	100	Airways	induced_sputum	2	Child	NA	Yes	ITA
CM_cf	CF_TNFC017SA_t1M16	135298675	13122970379	100	Oral cavity	saliva	2	Child	NA	Yes	ITA
CM_cf	CF_TNFC017SA_t3M17	6199359	586493330	100	Oral cavity	saliva	2	Child	NA	Yes	ITA
CM_cf	CF_TNFC018IS_t1M15	47287266	4603141218	100	Airways	induced_sputum	22	Adult	NA	Yes	ITA
CM_cf	CF_TNFC018IS_t2M15	1472126	145065258	100	Airways	induced_sputum	22	Adult	NA	Yes	ITA
CM_cf	CF_TNFC018IS_t3M15	18954846	1873443792	100	Airways	induced_sputum	22	Adult	NA	Yes	ITA
CM_cf	CF_TNFC018IS_t4M15	3120726	307321664	100	Airways	induced_sputum	22	Adult	NA	Yes	ITA
CM_cf	CF_TNFC018SA_t1M16	7530917	741954132	100	Oral cavity	saliva	22	Adult	NA	Yes	ITA
CM_cf	CF_TNFC018SA_t5M17	20712037	2040631154	100	Oral cavity	saliva	22	Adult	NA	Yes	ITA
CM_cf	CF_TNFC022IS_t1M15	61530168	5914126732	100	Airways	induced_sputum	13	School age	NA	Yes	ITA
CM_cf	CF_TNFC022IS_t2M15	115458816	11438347696	100	Airways	induced_sputum	13	School age	NA	Yes	ITA
CM_cf	CF_TNFC022IS_t3M16	46197953	4584730642	100	Airways	induced_sputum	13	School age	NA	Yes	ITA
CM_cf	CF_TNFC022IS_t4M16	35162225	3487828080	100	Airways	induced_sputum	13	School age	NA	Yes	ITA
CM_cf	CF_TNFC022IS_t5M16	12589113	1249654614	100	Airways	induced_sputum	13	School age	NA	Yes	ITA
CM_cf	CF_TNFC022SA_t1M16	21881475	2169672780	100	Oral cavity	saliva	13	School age	NA	Yes	ITA
CM_cf	CF_TNFC023IS_t1M15	22508191	2239402764	100	Airways	induced_sputum	22	Adult	NA	Yes	ITA
CM_cf	CF_TNFC023IS_t2M15	8836412	878709234	100	Airways	induced_sputum	22	Adult	NA	Yes	ITA
CM_cf	CF_TNFC023IS_t3M15	179204520	17722113054	100	Airways	induced_sputum	22	Adult	NA	Yes	ITA
CM_cf	CF_TNFC023IS_t5M16	334673	33044452	100	Airways	induced_sputum	22	Adult	NA	Yes	ITA
CM_cf	CF_TNFC023SA_t1M16	29787793	2936238788	100	Oral cavity	saliva	22	Adult	NA	Yes	ITA
CM_cf	CF_TNFC034IS_t3M15	8552020	850490934	100	Airways	induced_sputum	37	Adult	NA	Yes	ITA
CM_cf	CF_TNFC034IS_t4M16	4237877	420205140	100	Airways	induced_sputum	37	Adult	NA	Yes	ITA
CM_cf	CF_TNFC034IS_t5M16	7056875	694792246	100	Airways	induced_sputum	37	Adult	NA	Yes	ITA
CM_cf	CF_TNFC034SA_t1M16	36762221	3605548076	100	Oral cavity	saliva	37	Adult	NA	Yes	ITA
CM_cf	CF_TNFC034SS_t1M15	30612900	3005125468	100	Airways	sputum	37	Adult	NA	Yes	ITA
CM_cf	CF_TNFC034SS_t2M15	11292020	1026657668	100	Airways	sputum	37	Adult	NA	Yes	ITA
CM_cf	CF_TNFC038IS_t1M15	1177376	112623004	100	Airways	induced_sputum	20	Adult	NA	Yes	ITA
CM_cf	CF_TNFC038IS_t2M15	8484649	803977070	100	Airways	induced_sputum	20	Adult	NA	Yes	ITA
CM_cf	CF_TNFC038IS_t3M15	2009440	194214254	100	Airways	induced_sputum	20	Adult	NA	Yes	ITA
CM_cf	CF_TNFC038IS_t4M16	1163191	115393552	100	Airways	induced_sputum	20	Adult	NA	Yes	ITA
CM_cf	CF_TNFC038SA_t1M16	66905873	6621998896	100	Oral cavity	saliva	20	Adult	NA	Yes	ITA
CM_cf	CF_TNFC039IS_t1M15	63126956	6273275708	100	Airways	induced_sputum	19	School age	NA	Yes	ITA
CM_cf	CF_TNFC039IS_t2M15	9976836	991777496	100	Airways	induced_sputum	19	School age	NA	Yes	ITA
CM_cf	CF_TNFC039IS_t3M15	6210586	615353308	100	Airways	induced_sputum	19	School age	NA	Yes	ITA
CM_cf	CF_TNFC039IS_t4M16	673671	66767446	100	Airways	induced_sputum	19	School age	NA	Yes	ITA
CM_cf	CF_TNFC039IS_t5M16	31367023	3106945918	100	Airways	induced_sputum	19	School age	NA	Yes	ITA
CM_cf	CF_TNFC039SA_t1M16	44625059	4411725186	100	Oral cavity	saliva	19	School age	NA	Yes	ITA
CM_cf	CF_TNFC040IS_t1M15	17013382	1694111756	100	Airways	induced_sputum	10	Child	NA	Yes	ITA
CM_cf	CF_TNFC040IS_t2M15	5777090	575123048	100	Airways	induced_sputum	10	Child	NA	Yes	ITA
CM_cf	CF_TNFC040IS_t3M15	71924783	7113756904	100	Airways	induced_sputum	10	Child	NA	Yes	ITA
CM_cf	CF_TNFC041IS_t1M15	49092862	4888372270	100	Airways	induced_sputum	20	Adult	NA	Yes	ITA
CM_cf	CF_TNFC041IS_t2M15	18814910	1859360354	100	Airways	induced_sputum	20	Adult	NA	Yes	ITA
CM_cf	CF_TNFC041IS_t3M15	15530502	1486520896	100	Airways	induced_sputum	20	Adult	NA	Yes	ITA
CM_cf	CF_TNFC041IS_t4M16	51434013	5106707436	100	Airways	induced_sputum	20	Adult	NA	Yes	ITA
CM_cf	CF_TNFC041SA_t1M15	31772694	3161553278	100	Oral cavity	saliva	20	Adult	NA	Yes	ITA
CM_cf	CF_TNFC045IS_t1M15	21759384	2052564824	100	Airways	induced_sputum	37	Adult	NA	Yes	ITA
CM_cf	CF_TNFC045IS_t2M15	10307791	1011481332	100	Airways	induced_sputum	37	Adult	NA	Yes	ITA
CM_cf	CF_TNFC045IS_t3M15	6535854	628417452	100	Airways	induced_sputum	37	Adult	NA	Yes	ITA
CM_cf	CF_TNFC045IS_t4M15	4604984	449319068	100	Airways	induced_sputum	37	Adult	NA	Yes	ITA
CM_cf	CF_TNFC046IS_t1M15	44206714	4360687760	100	Airways	induced_sputum	16	School age	NA	Yes	ITA
CM_cf	CF_TNFC046IS_t2M15	95642166	9500978548	100	Airways	induced_sputum	16	School age	NA	Yes	ITA
CM_cf	CF_TNFC046IS_t3M15	29991442	2980227896	100	Airways	induced_sputum	16	School age	NA	Yes	ITA
CM_cf	CF_TNFC047IS_t1M15	19155524	1894092844	100	Airways	induced_sputum	8	Child	NA	Yes	ITA
CM_cf	CF_TNFC048IS_t1M15	1035945	102695202	100	Airways	induced_sputum	31	Adult	NA	Yes	ITA
CM_cf	CF_TNFC048IS_t2M15	53027686	5270823624	100	Airways	induced_sputum	31	Adult	NA	Yes	ITA
CM_cf	CF_TNFC048IS_t3M15	22175938	2205759594	100	Airways	induced_sputum	31	Adult	NA	Yes	ITA
CM_cf	CF_TNFC048IS_t4M16	391753	38443870	100	Airways	induced_sputum	31	Adult	NA	Yes	ITA
CM_cf	CF_TNFC048SA_t1M16	30708943	3028266072	100	Oral cavity	saliva	31	Adult	NA	Yes	ITA
CM_cf	CF_TNFC051IS_t1M15	4525806	425012472	100	Airways	induced_sputum	39	Adult	NA	Yes	ITA
CM_cf	CF_TNFC051IS_t2M15	377504	33947546	100	Airways	induced_sputum	39	Adult	NA	Yes	ITA
CM_cf	CF_TNFC051IS_t3M15	26971864	2672759958	100	Airways	induced_sputum	39	Adult	NA	Yes	ITA
CM_cf	CF_TNFC051IS_t4M15	2916862	285816278	100	Airways	induced_sputum	39	Adult	NA	Yes	ITA
CM_cf	CF_TNFC051IS_t5M16	1542935	150762534	100	Airways	induced_sputum	39	Adult	NA	Yes	ITA
CM_cf	CF_TNFC051SA_t1M16	80175697	7924843628	100	Oral cavity	saliva	39	Adult	NA	Yes	ITA
CM_cf	CF_TNFC054IS_t1M15	29651957	2893345072	100	Airways	induced_sputum	NA	NA	NA	Yes	ITA
CM_cf	CF_TNFC057IS_t1M15	55031760	5306240634	100	Airways	induced_sputum	32	Adult	NA	Yes	ITA
CM_cf	CF_TNFC057IS_t2M15	12282032	1188396162	100	Airways	induced_sputum	32	Adult	NA	Yes	ITA
CM_cf	CF_TNFC057IS_t3M15	18246066	1745456090	100	Airways	induced_sputum	32	Adult	NA	Yes	ITA
CM_cf	CF_TNFC057IS_t4M16	22555069	2234955323	100	Airways	induced_sputum	32	Adult	NA	Yes	ITA
CM_cf	CF_TNFC057SA_t1M16	36241527	3552667290	100	Oral cavity	saliva	32	Adult	NA	Yes	ITA
CM_cf	CF_TNFC059IS_t1M15	3531950	345842294	100	Airways	induced_sputum	22	Adult	NA	Yes	ITA
CM_cf	CF_TNFC059IS_t2M15	10745748	1052999376	100	Airways	induced_sputum	22	Adult	NA	Yes	ITA
CM_cf	CF_TNFC059IS_t3M15	4044624	401030144	100	Airways	induced_sputum	22	Adult	NA	Yes	ITA
CM_cf	CF_TNFC059IS_t4M16	1122597	109476548	100	Airways	induced_sputum	22	Adult	NA	Yes	ITA
CM_cf	CF_TNFC059SA_t1M16	1948383	191833404	100	Oral cavity	saliva	22	Adult	NA	Yes	ITA
CM_cf	CF_TNFC060IS_t1M15	19257465	1845835526	100	Airways	induced_sputum	37	Adult	NA	Yes	ITA
CM_cf	CF_TNFC060IS_t2M16	12000835	1177387052	100	Airways	induced_sputum	37	Adult	NA	Yes	ITA
CM_cf	CF_TNFC060IS_t3M15	16797812	1619228352	100	Airways	induced_sputum	37	Adult	NA	Yes	ITA
CM_cf	CF_TNFC060IS_t4M16	3748095	366002264	100	Airways	induced_sputum	37	Adult	NA	Yes	ITA
CM_cf	CF_TNFC060IS_t5M16	10018745	993945322	100	Airways	induced_sputum	37	Adult	NA	Yes	ITA
CM_cf	CF_TNFC060SA_t1M16	4923497	485303634	100	Oral cavity	saliva	37	Adult	NA	Yes	ITA
CM_cf	CF_TNFC065IS_t1M15	61933	5829270	100	Airways	induced_sputum	20	Adult	NA	Yes	ITA
CM_cf	CF_TNFC065IS_t2M15	5990504	593950690	100	Airways	induced_sputum	20	Adult	NA	Yes	ITA
CM_cf	CF_TNFC005IS_t1Q15	127624	12607343	100	Airways	induced_sputum	NA	Adult	NA	Yes	ITA
CM_cf	CF_TNFC005IS_t3Q15	37094	3647659	100	Airways	induced_sputum	NA	Adult	NA	Yes	ITA
CM_cf	CF_TNFC041IS_t1Q15	6269023	623264384	100	Airways	induced_sputum	NA	Adult	NA	Yes	ITA
CM_cf	CF_TNFC041IS_t3Q15	128737	12722004	100	Airways	induced_sputum	NA	Adult	NA	Yes	ITA
CM_cf	CF_TNFC005IS_t2Q15	NA	NA	NA	Airways	induced_sputum	NA	Adult	NA	Yes	ITA
CM_periimplantitis	SP_344SPT_T016	61147658	6026027109	100	Oral cavity	subgingival_plaque	NA	Adult	NA	Yes	ITA
CM_periimplantitis	SP_164SPT_T016	52871074	5219427698	100	Oral cavity	subgingival_plaque	NA	Adult	NA	Yes	ITA
CM_periimplantitis	SP_162SPI_T016	44021584	4364840924	100	Oral cavity	subgingival_plaque	NA	Adult	NA	Yes	ITA
CM_periimplantitis	SP_282SPT_T016_R	43642025	4329034965	100	Oral cavity	subgingival_plaque	NA	Adult	NA	Yes	ITA
CM_periimplantitis	SP_189SPI_T016	42595153	4232629469	100	Oral cavity	subgingival_plaque	NA	Adult	NA	Yes	ITA
CM_periimplantitis	SP_305SPI_T016	41136253	4063959372	100	Oral cavity	subgingival_plaque	NA	Adult	NA	Yes	ITA
CM_periimplantitis	SP_383SPT_T016	40691420	4026741210	100	Oral cavity	subgingival_plaque	NA	Adult	NA	Yes	ITA
CM_periimplantitis	SP_384SPT_T016	39151952	3856650225	100	Oral cavity	subgingival_plaque	NA	Adult	NA	Yes	ITA
CM_periimplantitis	SP_283SPI_T016	37914349	3753260659	100	Oral cavity	subgingival_plaque	NA	Adult	NA	Yes	ITA
CM_periimplantitis	SP_161SPI_T016	35975959	3563590523	100	Oral cavity	subgingival_plaque	NA	Adult	NA	Yes	ITA
CM_periimplantitis	SP_241SPT_T016	35952795	3549912436	100	Oral cavity	subgingival_plaque	NA	Adult	NA	Yes	ITA
CM_periimplantitis	SP_386SPT_T016	31335847	3103578473	100	Oral cavity	subgingival_plaque	NA	Adult	NA	Yes	ITA
CM_periimplantitis	SP_242SPT_T016_R	29698088	2948056910	100	Oral cavity	subgingival_plaque	NA	Adult	NA	Yes	ITA
CM_periimplantitis	SP_163SPT_T016	29288726	2895589049	100	Oral cavity	subgingival_plaque	NA	Adult	NA	Yes	ITA
CM_periimplantitis	SP_283SPT_T016	28418294	2825658662	100	Oral cavity	subgingival_plaque	NA	Adult	NA	Yes	ITA
CM_periimplantitis	SP_191SPI_T016	27013405	2683032631	100	Oral cavity	subgingival_plaque	NA	Adult	NA	Yes	ITA
CM_periimplantitis	SP_164SPI_T016	26543092	2625048780	100	Oral cavity	subgingival_plaque	NA	Adult	NA	Yes	ITA
CM_periimplantitis	SP_403SPT_T016	24631605	2443827155	100	Oral cavity	subgingival_plaque	NA	Adult	NA	Yes	ITA
CM_periimplantitis	SP_381SPT_T016	23889701	2360033031	100	Oral cavity	subgingival_plaque	NA	Adult	NA	Yes	ITA
CM_periimplantitis	SP_287SPT_T016	23436676	2324115085	100	Oral cavity	subgingival_plaque	NA	Adult	NA	Yes	ITA
CM_periimplantitis	SP_305SPT_T016	21300751	2101840344	100	Oral cavity	subgingival_plaque	NA	Adult	NA	Yes	ITA
CM_periimplantitis	SP_143SPI_T016	20224148	2009235902	100	Oral cavity	subgingival_plaque	NA	Adult	NA	Yes	ITA
CM_periimplantitis	SP_101SPI_T016	20061461	1987501438	100	Oral cavity	subgingival_plaque	NA	Adult	NA	Yes	ITA
CM_periimplantitis	SP_503SPT_T016	18589093	1846162096	100	Oral cavity	subgingival_plaque	NA	Adult	NA	Yes	ITA
CM_periimplantitis	SP_162SPT_T016	17827266	1762854714	100	Oral cavity	subgingival_plaque	NA	Adult	NA	Yes	ITA
CM_periimplantitis	SP_502SPI_T016	17738007	1761352876	100	Oral cavity	subgingival_plaque	NA	Adult	NA	Yes	ITA
CM_periimplantitis	SP_264SPI_T016	17371860	1725349588	100	Oral cavity	subgingival_plaque	NA	Adult	NA	Yes	ITA
CM_periimplantitis	SP_163SPI_T016	15103027	1488937955	100	Oral cavity	subgingival_plaque	NA	Adult	NA	Yes	ITA
CM_periimplantitis	SP_105SPI_T016	13235486	1310702493	100	Oral cavity	subgingival_plaque	NA	Adult	NA	Yes	ITA
CM_periimplantitis	SP_184SPT_T016	12035354	1197171710	100	Oral cavity	subgingival_plaque	NA	Adult	NA	Yes	ITA
CM_periimplantitis	SP_187SPT_T016_R	11339730	1124143733	100	Oral cavity	subgingival_plaque	NA	Adult	NA	Yes	ITA
CM_periimplantitis	SP_281SPI_T016	10776390	1070495666	100	Oral cavity	subgingival_plaque	NA	Adult	NA	Yes	ITA
CM_periimplantitis	SP_261SPT_T016	10653904	1058802321	100	Oral cavity	subgingival_plaque	NA	Adult	NA	Yes	ITA
CM_periimplantitis	SP_323SPI_T016	10555528	1048177731	100	Oral cavity	subgingival_plaque	NA	Adult	NA	Yes	ITA
CM_periimplantitis	SP_387SPT_T016	9818103	975609111	100	Oral cavity	subgingival_plaque	NA	Adult	NA	Yes	ITA
CM_periimplantitis	SP_384SPI_T016	8963741	889712919	100	Oral cavity	subgingival_plaque	NA	Adult	NA	Yes	ITA
CM_periimplantitis	SP_186SPI_T016_R	8417634	834358842	100	Oral cavity	subgingival_plaque	NA	Adult	NA	Yes	ITA
CM_periimplantitis	SP_288SPT_T016	8048178	796258223	100	Oral cavity	subgingival_plaque	NA	Adult	NA	Yes	ITA
CM_periimplantitis	SP_285SPI_T016	7595415	753689413	100	Oral cavity	subgingival_plaque	NA	Adult	NA	Yes	ITA
CM_periimplantitis	SP_304SPI_T016	7248875	719963937	100	Oral cavity	subgingival_plaque	NA	Adult	NA	Yes	ITA
CM_periimplantitis	SP_124SPI_T016	6489748	644417853	100	Oral cavity	subgingival_plaque	NA	Adult	NA	Yes	ITA
CM_periimplantitis	SP_322SPT_T016	5959254	588298333	100	Oral cavity	subgingival_plaque	NA	Adult	NA	Yes	ITA
CM_periimplantitis	SP_201SPI_T016	5527082	548808706	100	Oral cavity	subgingival_plaque	NA	Adult	NA	Yes	ITA
CM_periimplantitis	SP_385SPT_T016	4556871	450515898	100	Oral cavity	subgingival_plaque	NA	Adult	NA	Yes	ITA
CM_periimplantitis	SP_502SPT_T016	4337383	428338774	100	Oral cavity	subgingival_plaque	NA	Adult	NA	Yes	ITA
CM_periimplantitis	SP_345SPT_T016	4325256	425094286	100	Oral cavity	subgingival_plaque	NA	Adult	NA	Yes	ITA
CM_periimplantitis	SP_143SPT_T016	4247844	421859915	100	Oral cavity	subgingival_plaque	NA	Adult	NA	Yes	ITA
CM_periimplantitis	SP_382SPT_T016	4167403	410246827	100	Oral cavity	subgingival_plaque	NA	Adult	NA	Yes	ITA
CM_periimplantitis	SP_321SPI_T016	3968954	394365700	100	Oral cavity	subgingival_plaque	NA	Adult	NA	Yes	ITA
CM_periimplantitis	SP_287SPI_T016	3533110	349628886	100	Oral cavity	subgingival_plaque	NA	Adult	NA	Yes	ITA
CM_periimplantitis	SP_363SPI_T016_R	3502449	347125791	100	Oral cavity	subgingival_plaque	NA	Adult	NA	Yes	ITA
CM_periimplantitis	SP_326SPI_T016	3372385	335191326	100	Oral cavity	subgingival_plaque	NA	Adult	NA	Yes	ITA
CM_periimplantitis	SP_123SPT_T016	3281991	326035894	100	Oral cavity	subgingival_plaque	NA	Adult	NA	Yes	ITA
CM_periimplantitis	SP_383SPI_T016	2765368	273430870	100	Oral cavity	subgingival_plaque	NA	Adult	NA	Yes	ITA
CM_periimplantitis	SP_125SPI_T016	2599637	258386640	100	Oral cavity	subgingival_plaque	NA	Adult	NA	Yes	ITA
CM_periimplantitis	SP_122SPI_T016	2580331	255626325	100	Oral cavity	subgingival_plaque	NA	Adult	NA	Yes	ITA
CM_periimplantitis	SP_325SPI_T016	2298339	228196645	100	Oral cavity	subgingival_plaque	NA	Adult	NA	Yes	ITA
CM_periimplantitis	SP_132SPI_T016	2288855	226984337	100	Oral cavity	subgingival_plaque	NA	Adult	NA	Yes	ITA
CM_periimplantitis	SP_261SPI_T016	2240197	222569293	100	Oral cavity	subgingival_plaque	NA	Adult	NA	Yes	ITA
CM_periimplantitis	SP_385SPI_T016	1867624	185096250	100	Oral cavity	subgingival_plaque	NA	Adult	NA	Yes	ITA
CM_periimplantitis	SP_302SPT_T016	1689428	167276356	100	Oral cavity	subgingival_plaque	NA	Adult	NA	Yes	ITA
CM_periimplantitis	SP_303SPI_T016	1622189	160453661	100	Oral cavity	subgingival_plaque	NA	Adult	NA	Yes	ITA
CM_periimplantitis	SP_224SPT_T016	1621921	161161401	100	Oral cavity	subgingival_plaque	NA	Adult	NA	Yes	ITA
CM_periimplantitis	SP_321SPT_T016	1514492	150346056	100	Oral cavity	subgingival_plaque	NA	Adult	NA	Yes	ITA
CM_periimplantitis	SP_123SPI_T016	1410003	139555869	100	Oral cavity	subgingival_plaque	NA	Adult	NA	Yes	ITA
CM_periimplantitis	SP_401SPT_T016	1402297	138814344	100	Oral cavity	subgingival_plaque	NA	Adult	NA	Yes	ITA
CM_periimplantitis	SP_187SPI_T016	1360827	134668737	100	Oral cavity	subgingival_plaque	NA	Adult	NA	Yes	ITA
CM_periimplantitis	SP_133SPT_T016	1232775	122351401	100	Oral cavity	subgingival_plaque	NA	Adult	NA	Yes	ITA
CM_periimplantitis	SP_387SPI_T016	1219786	121107895	100	Oral cavity	subgingival_plaque	NA	Adult	NA	Yes	ITA
CM_periimplantitis	SP_344SPI_T016_R	1063471	105560210	100	Oral cavity	subgingival_plaque	NA	Adult	NA	Yes	ITA
CM_periimplantitis	SP_129SPI_T016	955938	94894571	100	Oral cavity	subgingival_plaque	NA	Adult	NA	Yes	ITA
CM_periimplantitis	SP_201SPT_T016	925050	91659728	100	Oral cavity	subgingival_plaque	NA	Adult	NA	Yes	ITA
CM_periimplantitis	SP_221SPT_T016_R	921394	91476568	100	Oral cavity	subgingival_plaque	NA	Adult	NA	Yes	ITA
CM_periimplantitis	SP_343SPI_T016	772916	76694464	100	Oral cavity	subgingival_plaque	NA	Adult	NA	Yes	ITA
CM_periimplantitis	SP_184SPI_T016	767928	76121972	100	Oral cavity	subgingival_plaque	NA	Adult	NA	Yes	ITA
CM_periimplantitis	SP_285SPT_T016	735361	72901949	100	Oral cavity	subgingival_plaque	NA	Adult	NA	Yes	ITA
CM_periimplantitis	SP_324SPI_T016	714490	70820566	100	Oral cavity	subgingival_plaque	NA	Adult	NA	Yes	ITA
CM_periimplantitis	SP_104SPI_T016	675954	66977595	100	Oral cavity	subgingival_plaque	NA	Adult	NA	Yes	ITA
CM_periimplantitis	SP_323SPT_T016	594227	58783223	100	Oral cavity	subgingival_plaque	NA	Adult	NA	Yes	ITA
CM_periimplantitis	SP_262SPT_T016	541511	53633582	100	Oral cavity	subgingival_plaque	NA	Adult	NA	Yes	ITA
CM_periimplantitis	SP_601SPI_T016	533621	52893865	100	Oral cavity	subgingival_plaque	NA	Adult	NA	Yes	ITA
CM_periimplantitis	SP_388SPT_T016	520257	51483917	100	Oral cavity	subgingival_plaque	NA	Adult	NA	Yes	ITA
CM_periimplantitis	SP_302SPI_T016	514183	50964387	100	Oral cavity	subgingival_plaque	NA	Adult	NA	Yes	ITA
CM_periimplantitis	SP_148SPI_T016	475845	47225396	100	Oral cavity	subgingival_plaque	NA	Adult	NA	Yes	ITA
CM_periimplantitis	SP_224SPI_T016	465178	46184042	100	Oral cavity	subgingival_plaque	NA	Adult	NA	Yes	ITA
CM_periimplantitis	SP_382SPI_T016	423745	41586408	100	Oral cavity	subgingival_plaque	NA	Adult	NA	Yes	ITA
CM_periimplantitis	SP_242SPI_T016	409465	40606333	100	Oral cavity	subgingival_plaque	NA	Adult	NA	Yes	ITA
CM_periimplantitis	SP_284SPT_T016	406615	40170847	100	Oral cavity	subgingival_plaque	NA	Adult	NA	Yes	ITA
CM_periimplantitis	SP_386SPI_T016	359266	35622290	100	Oral cavity	subgingival_plaque	NA	Adult	NA	Yes	ITA
CM_periimplantitis	SP_402SPT_T016	312282	30968067	100	Oral cavity	subgingival_plaque	NA	Adult	NA	Yes	ITA
CM_periimplantitis	SP_286SPT_T016	280463	27720811	100	Oral cavity	subgingival_plaque	NA	Adult	NA	Yes	ITA
CM_periimplantitis	SP_401SPI_T016	263605	25972504	100	Oral cavity	subgingival_plaque	NA	Adult	NA	Yes	ITA
CM_periimplantitis	SP_243SPI_T016	245059	24305372	100	Oral cavity	subgingival_plaque	NA	Adult	NA	Yes	ITA
CM_periimplantitis	SP_303SPT_T016	243559	23785953	100	Oral cavity	subgingival_plaque	NA	Adult	NA	Yes	ITA
CM_periimplantitis	SP_132SPT_T016	231151	22877523	100	Oral cavity	subgingival_plaque	NA	Adult	NA	Yes	ITA
CM_periimplantitis	SP_361SPI_T016	229284	22711193	100	Oral cavity	subgingival_plaque	NA	Adult	NA	Yes	ITA
CM_periimplantitis	SP_286SPI_T016	199890	19691363	100	Oral cavity	subgingival_plaque	NA	Adult	NA	Yes	ITA
CM_periimplantitis	SP_230SPI_T016	198795	19708304	100	Oral cavity	subgingival_plaque	NA	Adult	NA	Yes	ITA
CM_periimplantitis	SP_389SPI_T016	171458	16959371	100	Oral cavity	subgingival_plaque	NA	Adult	NA	Yes	ITA
CM_periimplantitis	SP_282SPI_T016	168232	16642740	100	Oral cavity	subgingival_plaque	NA	Adult	NA	Yes	ITA
CM_periimplantitis	SP_129SPT_T016	159048	15747070	100	Oral cavity	subgingival_plaque	NA	Adult	NA	Yes	ITA
CM_periimplantitis	SP_345SPI_T016	138576	13655060	100	Oral cavity	subgingival_plaque	NA	Adult	NA	Yes	ITA
CM_periimplantitis	SP_222SPI_T016	120601	11865963	100	Oral cavity	subgingival_plaque	NA	Adult	NA	Yes	ITA
CM_periimplantitis	SP_262SPI_T016	113881	11213080	100	Oral cavity	subgingival_plaque	NA	Adult	NA	Yes	ITA
CM_periimplantitis	SP_324SPT_T016	113363	11208593	100	Oral cavity	subgingival_plaque	NA	Adult	NA	Yes	ITA
CM_periimplantitis	SP_284SPI_T016	111025	10940857	100	Oral cavity	subgingival_plaque	NA	Adult	NA	Yes	ITA
CM_periimplantitis	SP_144SPI_T016	102814	10033992	100	Oral cavity	subgingival_plaque	NA	Adult	NA	Yes	ITA
CM_periimplantitis	SP_381SPI_T016	544445	53520446	100	Oral cavity	subgingival_plaque	NA	Adult	NA	Yes	ITA
CM_periimplantitis	SP_322SPI_T016	110633	10905367	100	Oral cavity	subgingival_plaque	NA	Adult	NA	Yes	ITA
CM_periimplantitis	SP_343SPT_T016_R	750036	74226524	100	Oral cavity	subgingival_plaque	NA	Adult	NA	Yes	ITA
CM_periimplantitis	SP_602SPI_T016	29682457	2944067114	100	Oral cavity	subgingival_plaque	NA	Adult	NA	Yes	ITA
CM_periimplantitis	SP_361SPT_T016	795419	78708391	100	Oral cavity	subgingival_plaque	NA	Adult	NA	Yes	ITA
CM_periimplantitis	SP_122SPT_T016	1664670	164488685	100	Oral cavity	subginigval_plaque	NA	Adult	NA	Yes	ITA
CosteaPI_2017	alien-11-600-0	67945905	5827627736	90	Stool	NA	48	Adult	NA	Yes	DEU
CosteaPI_2017	alien-11-632-0	57434597	5010919000	90	Stool	NA	48	Adult	NA	Yes	DEU
CosteaPI_2017	alien-11-637-0	66308576	5770789418	90	Stool	NA	48	Adult	NA	Yes	DEU
CosteaPI_2017	alien-11-773-0	82867167	7285599160	93	Stool	NA	48	Adult	NA	Yes	DEU
CosteaPI_2017	alien-11-877-0	60617950	5229445373	90	Stool	NA	48	Adult	NA	Yes	DEU
CosteaPI_2017	alien-11-881-0	64611563	5532480659	89	Stool	NA	48	Adult	NA	Yes	DEU
CosteaPI_2017	alien-11-883-0	49383622	4241799244	90	Stool	NA	48	Adult	NA	Yes	DEU
CosteaPI_2017	alien-11-895-0	59812849	5150225131	89	Stool	NA	48	Adult	NA	Yes	DEU
CosteaPI_2017	alien-11-898-0	46432637	3934508467	89	Stool	NA	48	Adult	NA	Yes	DEU
CosteaPI_2017	alien-11-902-0	48878239	4199728346	90	Stool	NA	48	Adult	NA	Yes	DEU
CosteaPI_2017	alien-11-904-0	60083008	5184097975	89	Stool	NA	48	Adult	NA	Yes	DEU
CosteaPI_2017	alien-11-918-0	56621255	5002655558	93	Stool	NA	48	Adult	NA	Yes	DEU
CosteaPI_2017	alien2-11-0-0	70090321	6282132824	93	Stool	NA	49	Adult	NA	Yes	DEU
CosteaPI_2017	alien3-11-0-0	65787246	5742792123	90	Stool	NA	19	Adult	NA	Yes	DEU
CosteaPI_2017	alien4-11-0-0	76000851	6603502543	90	Stool	NA	15	School age	NA	Yes	DEU
CosteaPI_2017	bugkiller-11-0-0	52365888	4644224435	91	Stool	NA	NA	Adult	NA	Yes	DEU
CosteaPI_2017	bugkiller-11-2-0	67129026	5996217059	93	Stool	NA	NA	Adult	NA	Yes	DEU
CosteaPI_2017	bugkiller-11-392-1	60782872	5409233670	94	Stool	NA	NA	Adult	NA	Yes	DEU
CosteaPI_2017	bugkiller-11-392-2	58887054	4908101768	89	Stool	NA	NA	Adult	NA	Yes	DEU
CosteaPI_2017	bugkiller-11-392-3	37093739	2808463704	79	Stool	NA	NA	Adult	NA	Yes	DEU
CosteaPI_2017	bugkiller-11-60-0	49786149	4414975738	91	Stool	NA	NA	Adult	NA	Yes	DEU
CosteaPI_2017	bugkiller-11-600-0	39021044	3166516164	85	Stool	NA	NA	Adult	NA	Yes	DEU
CosteaPI_2017	bugkiller-11-7-0	82360506	7208605252	91	Stool	NA	NA	Adult	NA	Yes	DEU
CosteaPI_2017	bugkiller-11-773-0	76737102	6610328246	90	Stool	NA	NA	Adult	NA	Yes	DEU
CosteaPI_2017	bugkiller-11-918-0	71376686	6208724720	91	Stool	NA	NA	Adult	NA	Yes	DEU
CosteaPI_2017	daisy-11-0-0	62802163	5452443266	90	Stool	NA	NA	Adult	NA	Yes	DEU
CosteaPI_2017	daisy-11-2-0	49878965	4227502881	90	Stool	NA	NA	Adult	NA	Yes	DEU
CosteaPI_2017	daisy-11-386-0	83006306	7215574136	90	Stool	NA	NA	Adult	NA	Yes	DEU
CosteaPI_2017	daisy-11-388-0	91090800	7871966646	89	Stool	NA	NA	Adult	NA	Yes	DEU
CosteaPI_2017	daisy-11-389-0	49593400	4273894227	89	Stool	NA	NA	Adult	NA	Yes	DEU
CosteaPI_2017	daisy-11-390-0	72502657	6295043768	89	Stool	NA	NA	Adult	NA	Yes	DEU
CosteaPI_2017	daisy-11-392-0	80585759	7014552306	90	Stool	NA	NA	Adult	NA	Yes	DEU
CosteaPI_2017	daisy-11-403-0	48862374	4222692162	90	Stool	NA	NA	Adult	NA	Yes	DEU
CosteaPI_2017	daisy-11-60-0	60291876	5103202734	90	Stool	NA	NA	Adult	NA	Yes	DEU
CosteaPI_2017	daisy-11-7-0	41110413	3486684288	90	Stool	NA	NA	Adult	NA	Yes	DEU
CosteaPI_2017	donald1-11-0-0	69870373	5944219445	89	Stool	NA	36	Adult	NA	Yes	DEU
CosteaPI_2017	donald1-11-30-0	69429971	5873080376	90	Stool	NA	36	Adult	NA	Yes	DEU
CosteaPI_2017	donald1-11-7-0	44351426	3627175568	88	Stool	NA	36	Adult	NA	Yes	DEU
CosteaPI_2017	donald2-11-0-0	42583262	3656106520	90	Stool	NA	36	Adult	NA	Yes	DEU
CosteaPI_2017	donald2-11-30-0	54923030	4672088656	90	Stool	NA	36	Adult	NA	Yes	DEU
CosteaPI_2017	donald2-11-7-0	34470146	2920823909	89	Stool	NA	36	Adult	NA	Yes	DEU
CosteaPI_2017	donald3-11-0-0	63877998	5413865817	90	Stool	NA	7	Child	NA	Yes	DEU
CosteaPI_2017	donald3-11-30-0	43708598	3513379504	85	Stool	NA	7	Child	NA	Yes	DEU
CosteaPI_2017	donald3-11-7-0	66556313	5702225911	90	Stool	NA	7	Child	NA	Yes	DEU
CosteaPI_2017	donald4-11-0-0	71529267	6041672371	88	Stool	NA	7	Child	NA	Yes	DEU
CosteaPI_2017	donald4-11-30-0	27786531	2357660128	89	Stool	NA	7	Child	NA	Yes	DEU
CosteaPI_2017	donald4-11-7-0	97768773	8294765432	89	Stool	NA	7	Child	NA	Yes	DEU
CosteaPI_2017	donald5-11-0-0	16141920	1365300915	89	Stool	NA	8	Child	NA	Yes	DEU
CosteaPI_2017	donald5-11-30-0	77376107	6672295462	90	Stool	NA	8	Child	NA	Yes	DEU
CosteaPI_2017	donald5-11-7-0	62278223	5351098856	90	Stool	NA	8	Child	NA	Yes	DEU
CosteaPI_2017	halbarad-11-0-0	75253007	6916972902	96	Stool	NA	NA	Adult	NA	Yes	DEU
CosteaPI_2017	halbarad-11-2-0	49314091	4292855319	91	Stool	NA	NA	Adult	NA	Yes	DEU
CosteaPI_2017	halbarad-11-392-0	75783420	6333012086	89	Stool	NA	NA	Adult	NA	Yes	DEU
CosteaPI_2017	halbarad-11-7-0	87372156	7564824466	92	Stool	NA	NA	Adult	NA	Yes	DEU
CosteaPI_2017	halbarad-11-773-0	62623813	5392473623	90	Stool	NA	NA	Adult	NA	Yes	DEU
CosteaPI_2017	mickey1-11-0-0	44030558	3613187426	88	Stool	NA	38	Adult	NA	Yes	DEU
CosteaPI_2017	mickey1-11-30-0	39538422	3234782009	88	Stool	NA	38	Adult	NA	Yes	DEU
CosteaPI_2017	mickey1-11-7-0	36380119	2938862847	85	Stool	NA	38	Adult	NA	Yes	DEU
CosteaPI_2017	mickey2-11-0-0	67112234	5729388396	90	Stool	NA	38	Adult	NA	Yes	DEU
CosteaPI_2017	mickey2-11-30-0	58665083	4985255475	90	Stool	NA	38	Adult	NA	Yes	DEU
CosteaPI_2017	mickey2-11-7-0	61447145	5233416857	90	Stool	NA	38	Adult	NA	Yes	DEU
CosteaPI_2017	mickey3-11-0-0	9014279	765465395	89	Stool	NA	6	Child	NA	Yes	DEU
CosteaPI_2017	mickey3-11-30-0	44779751	3624719256	85	Stool	NA	6	Child	NA	Yes	DEU
CosteaPI_2017	mickey3-11-7-0	38172221	3074450075	85	Stool	NA	6	Child	NA	Yes	DEU
CosteaPI_2017	mickey4-11-0-0	69419104	5956715170	90	Stool	NA	6	Child	NA	Yes	DEU
CosteaPI_2017	mickey4-11-30-0	41147283	3333356785	85	Stool	NA	6	Child	NA	Yes	DEU
CosteaPI_2017	mickey4-11-7-0	57489366	4860446641	90	Stool	NA	6	Child	NA	Yes	DEU
CosteaPI_2017	mickey5-11-0-0	39669860	3342312290	90	Stool	NA	4	Child	NA	Yes	DEU
CosteaPI_2017	mickey5-11-30-0	47034859	3900063431	90	Stool	NA	4	Child	NA	Yes	DEU
CosteaPI_2017	mickey5-11-7-0	19646955	1652329374	89	Stool	NA	4	Child	NA	Yes	DEU
CosteaPI_2017	peacemaker-11-0-0	144169338	12581995774	91	Stool	NA	36	Adult	NA	Yes	DEU
CosteaPI_2017	peacemaker-11-2-0	109271877	9813840348	94	Stool	NA	36	Adult	NA	Yes	DEU
CosteaPI_2017	peacemaker-11-392-1	37325252	3239654775	93	Stool	NA	NA	Adult	NA	Yes	DEU
CosteaPI_2017	peacemaker-11-392-2	14821228	1266794349	93	Stool	NA	NA	Adult	NA	Yes	DEU
CosteaPI_2017	peacemaker-11-392-3	59174544	5214480225	93	Stool	NA	NA	Adult	NA	Yes	DEU
CosteaPI_2017	peacemaker-11-60-0	86626511	7513005324	91	Stool	NA	36	Adult	NA	Yes	DEU
CosteaPI_2017	peacemaker-11-600-0	55889586	4871231022	90	Stool	NA	38	Adult	NA	Yes	DEU
CosteaPI_2017	peacemaker-11-7-0	147843603	12182541625	88	Stool	NA	36	Adult	NA	Yes	DEU
CosteaPI_2017	peacemaker-11-773-0	89847322	7716654256	90	Stool	NA	NA	Adult	NA	Yes	DEU
CosteaPI_2017	peacemaker-11-918-0	58834522	5060731865	90	Stool	NA	NA	Adult	NA	Yes	DEU
CosteaPI_2017	peacemaker2-11-0-0	59667512	5187101199	90	Stool	NA	38	Adult	NA	Yes	DEU
CosteaPI_2017	peacemaker3-11-0-0	55108187	4774890297	90	Stool	NA	7	Child	NA	Yes	DEU
CosteaPI_2017	peacemaker4-11-0-0	61194820	5320066158	90	Stool	NA	5	Child	NA	Yes	DEU
CosteaPI_2017	pluto1-11-0-0	72683691	6197694091	89	Stool	NA	40	Adult	NA	Yes	DEU
CosteaPI_2017	pluto1-11-30-0	83970689	7185135199	91	Stool	NA	40	Adult	NA	Yes	DEU
CosteaPI_2017	pluto1-11-7-0	67938607	5998126836	94	Stool	NA	40	Adult	NA	Yes	DEU
CosteaPI_2017	pluto2-11-0-0	56665298	4905548954	90	Stool	NA	NA	Adult	NA	Yes	DEU
CosteaPI_2017	pluto2-11-30-0	67911155	5765962651	90	Stool	NA	NA	Adult	NA	Yes	DEU
CosteaPI_2017	pluto2-11-7-0	47298084	3922210271	90	Stool	NA	NA	Adult	NA	Yes	DEU
CosteaPI_2017	pluto3-11-0-0	88583529	7716024686	90	Stool	NA	6	Child	NA	Yes	DEU
CosteaPI_2017	pluto3-11-30-0	80693893	6723336316	87	Stool	NA	6	Child	NA	Yes	DEU
CosteaPI_2017	pluto3-11-7-0	60348060	5183800377	90	Stool	NA	6	Child	NA	Yes	DEU
CosteaPI_2017	pluto4-11-0-0	60578065	5195755624	89	Stool	NA	NA	Adult	NA	Yes	DEU
CosteaPI_2017	pluto4-11-30-0	65510654	5530084925	90	Stool	NA	NA	Adult	NA	Yes	DEU
CosteaPI_2017	pluto4-11-7-0	56660163	4862586328	90	Stool	NA	NA	Adult	NA	Yes	DEU
CosteaPI_2017	scavenger-11-0-0	125183552	10904274026	91	Stool	NA	NA	Adult	NA	Yes	DEU
CosteaPI_2017	scavenger-11-2-0	14313689	1201211405	87	Stool	NA	NA	Adult	NA	Yes	DEU
CosteaPI_2017	scavenger-11-392-0	40644343	3562246703	93	Stool	NA	NA	Adult	NA	Yes	DEU
CosteaPI_2017	scavenger-11-60-0	115830052	10477638556	95	Stool	NA	NA	Adult	NA	Yes	DEU
CosteaPI_2017	scavenger-11-7-0	90360488	7454920913	88	Stool	NA	NA	Adult	NA	Yes	DEU
CosteaPI_2017	scavenger-11-889-0	48732933	4148640392	90	Stool	NA	NA	Adult	NA	Yes	DEU
CosteaPI_2017	SID713A002-11-0-0	64042204	5521248701	92	Stool	NA	29	Adult	NA	Yes	KAZ
CosteaPI_2017	SID713A002-11-90-0	66220757	5707474711	93	Stool	NA	29	Adult	NA	Yes	KAZ
CosteaPI_2017	SID713A004-11-0-0	77659790	6740291285	95	Stool	NA	48	Adult	NA	Yes	KAZ
CosteaPI_2017	SID713A004-11-90-0	76404572	6558800308	93	Stool	NA	48	Adult	NA	Yes	KAZ
CosteaPI_2017	SID713A005-11-0-0	65200086	5631609518	93	Stool	NA	29	Adult	NA	Yes	KAZ
CosteaPI_2017	SID713A005-11-90-0	57738406	5035351854	93	Stool	NA	29	Adult	NA	Yes	KAZ
CosteaPI_2017	SID713A009-11-0-0	68891341	6062553527	93	Stool	NA	46	Adult	NA	Yes	KAZ
CosteaPI_2017	SID713A009-11-90-0	75825039	7800372273	113	Stool	NA	46	Adult	NA	Yes	KAZ
CosteaPI_2017	SID713A010-11-0-0	82434640	8405433577	112	Stool	NA	48	Adult	NA	Yes	KAZ
CosteaPI_2017	SID713A010-11-90-0	69229357	5830204252	91	Stool	NA	48	Adult	NA	Yes	KAZ
CosteaPI_2017	SID713A012-11-0-0	63241657	5308584712	97	Stool	NA	40	Adult	NA	Yes	KAZ
CosteaPI_2017	SID713A012-11-90-0	15592566	1325694465	95	Stool	NA	40	Adult	NA	Yes	KAZ
CosteaPI_2017	SID713A013-11-0-0	90902363	7756611666	92	Stool	NA	41	Adult	NA	Yes	KAZ
CosteaPI_2017	SID713A013-11-90-0	54831368	4639522986	90	Stool	NA	41	Adult	NA	Yes	KAZ
CosteaPI_2017	SID713A014-11-0-0	60285441	5029670619	90	Stool	NA	41	Adult	NA	Yes	KAZ
CosteaPI_2017	SID713A014-11-90-0	60554093	5210147308	93	Stool	NA	41	Adult	NA	Yes	KAZ
CosteaPI_2017	SID713A015-11-0-0	50171025	4296572791	92	Stool	NA	45	Adult	NA	Yes	KAZ
CosteaPI_2017	SID713A015-11-90-0	67742062	5953835135	92	Stool	NA	45	Adult	NA	Yes	KAZ
CosteaPI_2017	SID713A021-11-0-0	69765547	6002453648	94	Stool	NA	45	Adult	NA	Yes	KAZ
CosteaPI_2017	SID713A021-11-90-0	68132529	5930244984	93	Stool	NA	45	Adult	NA	Yes	KAZ
CosteaPI_2017	SID713A023-11-0-0	57279262	4875543819	92	Stool	NA	60	Adult	NA	Yes	KAZ
CosteaPI_2017	SID713A023-11-90-0	71605408	6209136974	93	Stool	NA	60	Adult	NA	Yes	KAZ
CosteaPI_2017	SID713A026-11-0-0	71972888	6162619800	92	Stool	NA	42	Adult	NA	Yes	KAZ
CosteaPI_2017	SID713A026-11-90-0	60555656	5133788288	93	Stool	NA	42	Adult	NA	Yes	KAZ
CosteaPI_2017	SID713A028-11-0-0	65019084	5567257690	93	Stool	NA	54	Adult	NA	Yes	KAZ
CosteaPI_2017	SID713A028-11-90-0	64399343	5557485112	93	Stool	NA	54	Adult	NA	Yes	KAZ
CosteaPI_2017	SID713A029-11-0-0	64542851	5700020770	93	Stool	NA	39	Adult	NA	Yes	KAZ
CosteaPI_2017	SID713A029-11-90-0	59062002	5128873040	93	Stool	NA	39	Adult	NA	Yes	KAZ
CosteaPI_2017	SID713A030-11-0-0	56131508	4868640208	93	Stool	NA	33	Adult	NA	Yes	KAZ
CosteaPI_2017	SID713A030-11-90-0	63503996	5515435239	93	Stool	NA	33	Adult	NA	Yes	KAZ
CosteaPI_2017	SID713A033-11-0-0	20012028	1756632369	96	Stool	NA	53	Adult	NA	Yes	KAZ
CosteaPI_2017	SID713A033-11-90-0	57742321	5318061049	88	Stool	NA	53	Adult	NA	Yes	KAZ
CosteaPI_2017	SID713A037-11-0-0	79260947	6829477598	92	Stool	NA	58	Adult	NA	Yes	KAZ
CosteaPI_2017	SID713A037-11-90-0	76432043	7789499212	112	Stool	NA	58	Adult	NA	Yes	KAZ
CosteaPI_2017	SID713A038-11-0-0	43770391	3652178564	92	Stool	NA	48	Adult	NA	Yes	KAZ
CosteaPI_2017	SID713A038-11-90-0	94079955	8105222037	93	Stool	NA	48	Adult	NA	Yes	KAZ
CosteaPI_2017	SID713A039-11-0-0	69216850	5928089383	92	Stool	NA	53	Adult	NA	Yes	KAZ
CosteaPI_2017	SID713A039-11-90-0	79001752	6790270163	92	Stool	NA	53	Adult	NA	Yes	KAZ
CosteaPI_2017	SID713A040-11-0-0	73008150	6210991970	92	Stool	NA	47	Adult	NA	Yes	KAZ
CosteaPI_2017	SID713A040-11-90-0	70188673	5892138021	91	Stool	NA	47	Adult	NA	Yes	KAZ
CosteaPI_2017	SID713A045-11-0-0	61553350	5250192333	93	Stool	NA	48	Adult	NA	Yes	KAZ
CosteaPI_2017	SID713A045-11-90-0	75129058	6574690473	93	Stool	NA	48	Adult	NA	Yes	KAZ
CosteaPI_2017	SID713A046-11-0-0	63538225	5645912375	92	Stool	NA	47	Adult	NA	Yes	KAZ
CosteaPI_2017	SID713A046-11-90-0	42819798	3645504321	94	Stool	NA	47	Adult	NA	Yes	KAZ
CosteaPI_2017	SID713A049-11-0-0	59295643	5231046371	93	Stool	NA	63	Adult	NA	Yes	KAZ
CosteaPI_2017	SID713A049-11-90-0	58772406	5107388042	93	Stool	NA	63	Adult	NA	Yes	KAZ
CosteaPI_2017	SID713A051-11-0-0	79008831	7958927875	109	Stool	NA	36	Adult	NA	Yes	KAZ
CosteaPI_2017	SID713A051-11-90-0	64473643	5604339491	93	Stool	NA	36	Adult	NA	Yes	KAZ
CosteaPI_2017	SID713A052-11-0-0	68879528	6073833378	93	Stool	NA	62	Adult	NA	Yes	KAZ
CosteaPI_2017	SID713A052-11-90-0	74541971	6354381298	93	Stool	NA	62	Adult	NA	Yes	KAZ
CosteaPI_2017	SID713A053-11-0-0	68006761	5805899945	92	Stool	NA	54	Adult	NA	Yes	KAZ
CosteaPI_2017	SID713A053-11-90-0	66885258	5729555314	93	Stool	NA	54	Adult	NA	Yes	KAZ
CosteaPI_2017	SID713A055-11-0-0	65950425	5760314847	93	Stool	NA	55	Adult	NA	Yes	KAZ
CosteaPI_2017	SID713A055-11-90-0	58704191	5121117501	92	Stool	NA	55	Adult	NA	Yes	KAZ
CosteaPI_2017	SID713A056-11-0-0	59964304	5006680820	90	Stool	NA	40	Adult	NA	Yes	KAZ
CosteaPI_2017	SID713A056-11-90-0	69379866	5829016971	90	Stool	NA	40	Adult	NA	Yes	KAZ
CosteaPI_2017	SID713A057-11-0-0	76132179	6564071176	92	Stool	NA	57	Adult	NA	Yes	KAZ
CosteaPI_2017	SID713A057-11-90-0	71286573	6178167532	93	Stool	NA	57	Adult	NA	Yes	KAZ
CosteaPI_2017	SID713A058-11-0-0	61022620	5271590992	93	Stool	NA	53	Adult	NA	Yes	KAZ
CosteaPI_2017	SID713A058-11-90-0	73347232	6532885062	93	Stool	NA	53	Adult	NA	Yes	KAZ
CosteaPI_2017	SID713A062-11-0-0	57494102	4934424478	92	Stool	NA	51	Adult	NA	Yes	KAZ
CosteaPI_2017	SID713A062-11-90-0	65692216	5796102815	94	Stool	NA	51	Adult	NA	Yes	KAZ
CosteaPI_2017	SID713A063-11-0-0	68429983	5858438449	93	Stool	NA	NA	NA	NA	Yes	KAZ
CosteaPI_2017	SID713A063-11-90-0	77409439	6726921161	93	Stool	NA	NA	NA	NA	Yes	KAZ
CosteaPI_2017	SID713A066-11-0-0	74614648	6494092097	93	Stool	NA	41	Adult	NA	Yes	KAZ
CosteaPI_2017	SID713A066-11-90-0	76825217	6564387210	93	Stool	NA	41	Adult	NA	Yes	KAZ
CosteaPI_2017	SID713A068-11-0-0	66840332	5846558279	93	Stool	NA	64	Adult	NA	Yes	KAZ
CosteaPI_2017	SID713A068-11-90-0	62726216	5407254571	93	Stool	NA	64	Adult	NA	Yes	KAZ
CosteaPI_2017	SID713A073-11-0-0	63945386	5290232355	90	Stool	NA	47	Adult	NA	Yes	KAZ
CosteaPI_2017	SID713A073-11-90-0	54547906	4685704207	92	Stool	NA	47	Adult	NA	Yes	KAZ
CosteaPI_2017	SID713A074-11-0-0	66344417	5575274283	90	Stool	NA	50	Adult	NA	Yes	KAZ
CosteaPI_2017	SID713A074-11-90-0	78164085	6665840012	93	Stool	NA	50	Adult	NA	Yes	KAZ
CosteaPI_2017	SID713A076-11-0-0	62124989	5468422837	94	Stool	NA	70	Adult	NA	Yes	KAZ
CosteaPI_2017	SID713A076-11-90-0	56748810	4872649471	93	Stool	NA	70	Adult	NA	Yes	KAZ
CosteaPI_2017	SID713A077-11-0-0	67572924	5853117894	93	Stool	NA	54	Adult	NA	Yes	KAZ
CosteaPI_2017	SID713A077-11-90-0	56540523	4881244458	92	Stool	NA	54	Adult	NA	Yes	KAZ
CosteaPI_2017	SID713A078-11-0-0	61391791	5363626742	94	Stool	NA	66	Adult	NA	Yes	KAZ
CosteaPI_2017	SID713A078-11-90-0	36984256	3081985183	90	Stool	NA	66	Adult	NA	Yes	KAZ
CosteaPI_2017	SID713A081-11-0-0	70069516	6193604022	93	Stool	NA	73	Adult	NA	Yes	KAZ
CosteaPI_2017	SID713A081-11-90-0	73827222	6516448149	93	Stool	NA	73	Adult	NA	Yes	KAZ
CosteaPI_2017	SID713A084-11-0-0	57453695	4979133683	93	Stool	NA	75	Adult	NA	Yes	KAZ
CosteaPI_2017	SID713A084-11-90-0	83798310	7328911611	93	Stool	NA	75	Adult	NA	Yes	KAZ
CosteaPI_2017	SID713A087-11-0-0	58387979	4998473112	91	Stool	NA	40	Adult	NA	Yes	KAZ
CosteaPI_2017	SID713A087-11-90-0	73137079	6308661293	93	Stool	NA	40	Adult	NA	Yes	KAZ
CosteaPI_2017	SID713A088-11-0-0	52698876	4526043973	92	Stool	NA	47	Adult	NA	Yes	KAZ
CosteaPI_2017	SID713A088-11-90-0	65305815	5649873632	92	Stool	NA	47	Adult	NA	Yes	KAZ
CosteaPI_2017	SID713A089-11-0-0	56206151	4724458013	90	Stool	NA	42	Adult	NA	Yes	KAZ
CosteaPI_2017	SID713A089-11-90-0	62671029	5510349163	93	Stool	NA	42	Adult	NA	Yes	KAZ
CosteaPI_2017	SID713B002-11-0-0	48986572	4228502013	95	Stool	NA	59	Adult	NA	Yes	KAZ
CosteaPI_2017	SID713B002-11-90-0	79700265	6966138397	94	Stool	NA	59	Adult	NA	Yes	KAZ
CosteaPI_2017	SID713B003-11-0-0	70012922	6225547194	92	Stool	NA	55	Adult	NA	Yes	KAZ
CosteaPI_2017	SID713B003-11-90-0	83531145	6967345269	90	Stool	NA	55	Adult	NA	Yes	KAZ
CosteaPI_2017	SID713B004-11-0-0	70363770	5848310547	91	Stool	NA	42	Adult	NA	Yes	KAZ
CosteaPI_2017	SID713B004-11-90-0	69079705	6016019984	93	Stool	NA	42	Adult	NA	Yes	KAZ
CosteaPI_2017	SID713B005-11-0-0	68097146	5674250001	91	Stool	NA	49	Adult	NA	Yes	KAZ
CosteaPI_2017	SID713B005-11-90-0	71478566	6022184043	90	Stool	NA	49	Adult	NA	Yes	KAZ
CosteaPI_2017	SID713B007-11-0-0	76553274	6712237836	91	Stool	NA	44	Adult	NA	Yes	KAZ
CosteaPI_2017	SID713B007-11-90-0	76540447	6637916173	93	Stool	NA	44	Adult	NA	Yes	KAZ
CosteaPI_2017	SID713B012-11-0-0	82685962	8524651120	113	Stool	NA	58	Adult	NA	Yes	KAZ
CosteaPI_2017	SID713B012-11-90-0	84418431	7330112837	93	Stool	NA	58	Adult	NA	Yes	KAZ
CosteaPI_2017	SID713B014-11-0-0	74499265	6587812313	93	Stool	NA	45	Adult	NA	Yes	KAZ
CosteaPI_2017	SID713B014-11-90-0	61405852	5160528183	90	Stool	NA	45	Adult	NA	Yes	KAZ
CosteaPI_2017	SID713B015-11-0-0	40890056	3584271750	96	Stool	NA	51	Adult	NA	Yes	KAZ
CosteaPI_2017	SID713B015-11-90-0	70234810	5954576627	89	Stool	NA	51	Adult	NA	Yes	KAZ
CosteaPI_2017	SID713B016-11-0-0	72335333	6082889488	92	Stool	NA	42	Adult	NA	Yes	KAZ
CosteaPI_2017	SID713B016-11-90-0	92320487	9605357452	114	Stool	NA	42	Adult	NA	Yes	KAZ
CosteaPI_2017	SID713B020-11-0-0	68317431	5697591349	90	Stool	NA	55	Adult	NA	Yes	KAZ
CosteaPI_2017	SID713B020-11-90-0	80615372	6752972444	90	Stool	NA	55	Adult	NA	Yes	KAZ
CosteaPI_2017	SID713B025-11-0-0	64683112	5522290564	90	Stool	NA	37	Adult	NA	Yes	KAZ
CosteaPI_2017	SID713B025-11-90-0	67879847	5889182482	92	Stool	NA	37	Adult	NA	Yes	KAZ
CosteaPI_2017	SID713B026-11-0-0	62935654	5408115568	91	Stool	NA	NA	NA	NA	Yes	KAZ
CosteaPI_2017	SID713B026-11-90-0	78915215	7095230770	93	Stool	NA	NA	NA	NA	Yes	KAZ
CosteaPI_2017	SID713B029-11-0-0	63616875	5777559932	96	Stool	NA	50	Adult	NA	Yes	KAZ
CosteaPI_2017	SID713B029-11-90-0	54324403	4731420548	92	Stool	NA	50	Adult	NA	Yes	KAZ
CosteaPI_2017	SID713B030-11-0-0	41500942	3429687066	89	Stool	NA	33	Adult	NA	Yes	KAZ
CosteaPI_2017	SID713B030-11-90-0	43091128	3525829074	88	Stool	NA	33	Adult	NA	Yes	KAZ
CosteaPI_2017	SID713B032-11-0-0	90750031	8165443837	93	Stool	NA	40	Adult	NA	Yes	KAZ
CosteaPI_2017	SID713B032-11-90-0	95880365	8295076617	92	Stool	NA	40	Adult	NA	Yes	KAZ
CosteaPI_2017	SID713B033-11-0-0	87493022	9103616354	114	Stool	NA	53	Adult	NA	Yes	KAZ
CosteaPI_2017	SID713B033-11-90-0	61412230	5203959794	93	Stool	NA	53	Adult	NA	Yes	KAZ
CosteaPI_2017	SID713B035-11-0-0	80585582	6970501893	93	Stool	NA	45	Adult	NA	Yes	KAZ
CosteaPI_2017	SID713B035-11-90-0	74049678	7646054306	113	Stool	NA	45	Adult	NA	Yes	KAZ
CosteaPI_2017	SID713B037-11-0-0	79419677	7017321700	92	Stool	NA	55	Adult	NA	Yes	KAZ
CosteaPI_2017	SID713B037-11-90-0	62020549	5406573340	93	Stool	NA	55	Adult	NA	Yes	KAZ
CosteaPI_2017	SID713B040-11-0-0	59003361	5245602290	93	Stool	NA	40	Adult	NA	Yes	KAZ
CosteaPI_2017	SID713B040-11-90-0	84968259	8765031185	114	Stool	NA	40	Adult	NA	Yes	KAZ
CosteaPI_2017	SID713B041-11-0-0	73882231	7216566298	114	Stool	NA	54	Adult	NA	Yes	KAZ
CosteaPI_2017	SID713B041-11-90-0	50966269	4196981474	90	Stool	NA	54	Adult	NA	Yes	KAZ
CosteaPI_2017	SID713B042-11-0-0	66455843	5645144837	90	Stool	NA	63	Adult	NA	Yes	KAZ
CosteaPI_2017	SID713B042-11-90-0	61481756	5326917925	92	Stool	NA	63	Adult	NA	Yes	KAZ
CosteaPI_2017	SID713B043-11-0-0	66967457	5658108306	94	Stool	NA	63	Adult	NA	Yes	KAZ
CosteaPI_2017	SID713B043-11-90-0	61871670	5209265275	89	Stool	NA	63	Adult	NA	Yes	KAZ
CosteaPI_2017	SID713B044-11-0-0	61886309	5190092615	90	Stool	NA	33	Adult	NA	Yes	KAZ
CosteaPI_2017	SID713B044-11-90-0	82231848	6837950199	89	Stool	NA	33	Adult	NA	Yes	KAZ
CosteaPI_2017	SID713B046-11-0-0	62926578	5377466955	90	Stool	NA	58	Adult	NA	Yes	KAZ
CosteaPI_2017	SID713B046-11-90-0	58183184	4803159674	89	Stool	NA	58	Adult	NA	Yes	KAZ
CosteaPI_2017	SID713B049-11-0-0	58587412	4941999127	90	Stool	NA	58	Adult	NA	Yes	KAZ
CosteaPI_2017	SID713B049-11-90-0	58176509	5085713539	93	Stool	NA	58	Adult	NA	Yes	KAZ
CosteaPI_2017	SID713B051-11-0-0	70986845	6150016086	91	Stool	NA	55	Adult	NA	Yes	KAZ
CosteaPI_2017	SID713B051-11-90-0	65060708	5528997452	93	Stool	NA	55	Adult	NA	Yes	KAZ
CosteaPI_2017	SID713B052-11-0-0	57441464	4861873668	90	Stool	NA	43	Adult	NA	Yes	KAZ
CosteaPI_2017	SID713B052-11-90-0	77505683	6733526577	93	Stool	NA	43	Adult	NA	Yes	KAZ
CosteaPI_2017	SID713B053-11-0-0	58477398	5004040805	90	Stool	NA	34	Adult	NA	Yes	KAZ
CosteaPI_2017	SID713B053-11-90-0	75484817	6687922868	93	Stool	NA	34	Adult	NA	Yes	KAZ
CosteaPI_2017	SID713B055-11-0-0	87417525	8884407228	113	Stool	NA	70	Adult	NA	Yes	KAZ
CosteaPI_2017	SID713B055-11-90-0	49489305	4195398179	90	Stool	NA	70	Adult	NA	Yes	KAZ
CosteaPI_2017	SID713B056-11-0-0	55538932	4672997091	90	Stool	NA	67	Adult	NA	Yes	KAZ
CosteaPI_2017	SID713B056-11-90-0	30730780	2500526459	89	Stool	NA	67	Adult	NA	Yes	KAZ
CosteaPI_2017	SID713B057-11-0-0	56615113	5839629866	116	Stool	NA	55	Adult	NA	Yes	KAZ
CosteaPI_2017	SID713B057-11-90-0	31800396	2544765687	79	Stool	NA	55	Adult	NA	Yes	KAZ
CosteaPI_2017	SID713B058-11-0-0	72389919	6265701094	92	Stool	NA	71	Adult	NA	Yes	KAZ
CosteaPI_2017	SID713B058-11-90-0	69984466	6023293574	95	Stool	NA	71	Adult	NA	Yes	KAZ
CosteaPI_2017	SID713B061-11-0-0	62631642	5450544818	93	Stool	NA	37	Adult	NA	Yes	KAZ
CosteaPI_2017	SID713B061-11-90-0	69247831	5977348183	92	Stool	NA	37	Adult	NA	Yes	KAZ
CosteaPI_2017	SID713B063-11-0-0	58426748	4752504792	89	Stool	NA	50	Adult	NA	Yes	KAZ
CosteaPI_2017	SID713B063-11-90-0	67562973	5549352345	91	Stool	NA	50	Adult	NA	Yes	KAZ
CosteaPI_2017	SID713B064-11-0-0	75981024	6692990139	94	Stool	NA	45	Adult	NA	Yes	KAZ
CosteaPI_2017	SID713B064-11-90-0	53225016	4718116443	93	Stool	NA	45	Adult	NA	Yes	KAZ
CosteaPI_2017	SID713B065-11-0-0	53394613	4624799421	93	Stool	NA	66	Adult	NA	Yes	KAZ
CosteaPI_2017	SID713B065-11-90-0	38063013	3170967478	90	Stool	NA	66	Adult	NA	Yes	KAZ
CosteaPI_2017	SID713B066-11-0-0	68087313	5715755437	92	Stool	NA	68	Adult	NA	Yes	KAZ
CosteaPI_2017	SID713B066-11-90-0	58828317	5090051924	94	Stool	NA	68	Adult	NA	Yes	KAZ
CosteaPI_2017	SID713B069-11-0-0	71304139	6162234139	93	Stool	NA	49	Adult	NA	Yes	KAZ
CosteaPI_2017	SID713B069-11-90-0	55460789	4853188499	93	Stool	NA	49	Adult	NA	Yes	KAZ
CosteaPI_2017	SID713B072-11-0-0	81210128	7121542647	93	Stool	NA	65	Adult	NA	Yes	KAZ
CosteaPI_2017	SID713B072-11-90-0	62523476	5404358238	93	Stool	NA	65	Adult	NA	Yes	KAZ
CosteaPI_2017	SID713B073-11-0-0	61880572	5360426540	93	Stool	NA	35	Adult	NA	Yes	KAZ
CosteaPI_2017	SID713B073-11-90-0	72312642	7294152014	113	Stool	NA	35	Adult	NA	Yes	KAZ
CosteaPI_2017	SID713B074-11-0-0	64174469	5532233415	92	Stool	NA	71	Adult	NA	Yes	KAZ
CosteaPI_2017	SID713B074-11-90-0	56335787	4892855501	92	Stool	NA	71	Adult	NA	Yes	KAZ
CosteaPI_2017	SID713B076-11-0-0	57257323	4932247212	93	Stool	NA	36	Adult	NA	Yes	KAZ
CosteaPI_2017	SID713B076-11-90-0	82419811	7343218556	93	Stool	NA	36	Adult	NA	Yes	KAZ
CosteaPI_2017	thistle1-11-0-0	54696829	4620059104	90	Stool	NA	46	Adult	NA	Yes	DEU
CosteaPI_2017	thistle2-11-0-0	64567295	5453259842	90	Stool	NA	46	Adult	NA	Yes	DEU
CosteaPI_2017	thistle3-11-0-0	53991296	4587823432	90	Stool	NA	15	School age	NA	Yes	DEU
CosteaPI_2017	thistle4-11-0-0	53476225	4690915686	93	Stool	NA	12	School age	NA	Yes	DEU
CosteaPI_2017	tigress-11-0-0	72174670	6063278999	90	Stool	NA	NA	Adult	NA	Yes	DEU
CosteaPI_2017	tigress-11-2-0	17306962	1470803404	90	Stool	NA	NA	Adult	NA	Yes	DEU
CosteaPI_2017	tigress-11-392-0	56714925	4840197701	89	Stool	NA	NA	Adult	NA	Yes	DEU
CosteaPI_2017	tigress-11-60-0	59884901	5042943016	90	Stool	NA	NA	Adult	NA	Yes	DEU
CosteaPI_2017	tigress-11-7-0	55217334	4815081818	90	Stool	NA	NA	Adult	NA	Yes	DEU
DavidLA_2015	LD-Run2-37	5122842	512284200	100	Stool	stool	NA	Adult	NA	Yes	BGD
DavidLA_2015	LD-Run2-36	4061272	406127200	100	Stool	stool	NA	Adult	NA	Yes	BGD
DavidLA_2015	LD-Run2-35	3226524	322652400	100	Stool	stool	NA	Child	NA	Yes	BGD
DavidLA_2015	LD-Run2-34	3633470	363347000	100	Stool	stool	NA	Child	NA	Yes	BGD
DavidLA_2015	LD-Run2-33	2885242	288524200	100	Stool	stool	NA	Adult	NA	Yes	BGD
DavidLA_2015	LD-Run2-32	5589290	558929000	100	Stool	stool	NA	Adult	NA	Yes	BGD
DavidLA_2015	LD-Run2-30	419516	41951600	100	Stool	stool	NA	Adult	NA	Yes	BGD
DavidLA_2015	LD-Run2-29	7221180	722118000	100	Stool	stool	NA	Child	NA	Yes	BGD
DavidLA_2015	LD-Run2-28	5535300	553530000	100	Stool	stool	NA	Adult	NA	Yes	BGD
DavidLA_2015	LD-Run2-27	3342328	334232800	100	Stool	stool	NA	Adult	NA	Yes	BGD
DavidLA_2015	LD-Run2-26	6084222	608422200	100	Stool	stool	NA	Adult	NA	Yes	BGD
DavidLA_2015	LD-Run2-25	6332566	633256600	100	Stool	stool	NA	Adult	NA	Yes	BGD
DavidLA_2015	LD-Run2-24	1863762	186376200	100	Stool	stool	NA	Adult	NA	Yes	BGD
DavidLA_2015	LD-Run2-23	777706	77770600	100	Stool	stool	NA	Child	NA	Yes	BGD
DavidLA_2015	LD-Run2-22	1731260	173126000	100	Stool	stool	NA	Child	NA	Yes	BGD
DavidLA_2015	LD-Run2-21	7476226	747622600	100	Stool	stool	NA	Adult	NA	Yes	BGD
DavidLA_2015	LD-Run2-20	8516172	851617200	100	Stool	stool	NA	Child	NA	Yes	BGD
DavidLA_2015	LD-Run2-19	6116150	611615000	100	Stool	stool	NA	Child	NA	Yes	BGD
DavidLA_2015	LD-Run2-18	7824436	782443600	100	Stool	stool	NA	Adult	NA	Yes	BGD
DavidLA_2015	LD-Run2-16	6278356	627835600	100	Stool	stool	NA	Adult	NA	Yes	BGD
DavidLA_2015	LD-Run2-15	565386	56538600	100	Stool	stool	NA	Adult	NA	Yes	BGD
DavidLA_2015	LD-Run2-14	142712	14271200	100	Stool	stool	NA	Child	NA	Yes	BGD
DavidLA_2015	LD-Run2-13	7061554	706155400	100	Stool	stool	NA	Adult	NA	Yes	BGD
DavidLA_2015	LD-Run2-12	9536304	953630400	100	Stool	stool	NA	Child	NA	Yes	BGD
DavidLA_2015	LD-Run2-11	10455436	1045543600	100	Stool	stool	NA	Child	NA	Yes	BGD
DavidLA_2015	LD-Run2-10	165524	16552400	100	Stool	stool	NA	Adult	NA	Yes	BGD
DavidLA_2015	LD-Run2-09	1479298	147929800	100	Stool	stool	NA	Adult	NA	Yes	BGD
DavidLA_2015	LD-Run2-08	10115004	1011500400	100	Stool	stool	NA	Adult	NA	Yes	BGD
DavidLA_2015	LD-Run2-07	2346956	234695600	100	Stool	stool	NA	Adult	NA	Yes	BGD
DavidLA_2015	LD-Run2-06	7999954	799995400	100	Stool	stool	NA	Adult	NA	Yes	BGD
DavidLA_2015	LD-Run2-05	8851060	885106000	100	Stool	stool	NA	Adult	NA	Yes	BGD
DavidLA_2015	LD-Run2-04	6830418	683041800	100	Stool	stool	NA	Adult	NA	Yes	BGD
DavidLA_2015	LD-Run2-03	188568	18856800	100	Stool	stool	NA	Adult	NA	Yes	BGD
DavidLA_2015	LD-Run2-02	5377646	537764600	100	Stool	stool	NA	Adult	NA	Yes	BGD
DavidLA_2015	LD-Run2-01	1060510	106051000	100	Stool	stool	NA	Adult	NA	Yes	BGD
DavidLA_2015	LD-Run1-12	17342424	1734242400	100	Stool	stool	NA	Adult	NA	Yes	BGD
DavidLA_2015	LD-Run1-11	37282246	3728224600	100	Stool	stool	NA	Adult	NA	Yes	BGD
DavidLA_2015	LD-Run1-10	3773456	377345600	100	Stool	stool	NA	Adult	NA	Yes	BGD
DavidLA_2015	LD-Run1-09	26518122	2651812200	100	Stool	stool	NA	Adult	NA	Yes	BGD
DavidLA_2015	LD-Run1-08	25128700	2512870000	100	Stool	stool	NA	Adult	NA	Yes	BGD
DavidLA_2015	LD-Run1-07	17262888	1726288800	100	Stool	stool	NA	Adult	NA	Yes	BGD
DavidLA_2015	LD-Run1-06	30881914	3088191400	100	Stool	stool	NA	Adult	NA	Yes	BGD
DavidLA_2015	LD-Run1-05	23528790	2352879000	100	Stool	stool	NA	Adult	NA	Yes	BGD
DavidLA_2015	LD-Run1-04	26350522	2635052200	100	Stool	stool	NA	Child	NA	Yes	BGD
DavidLA_2015	LD-Run1-03	15442110	1544211000	100	Stool	stool	NA	Child	NA	Yes	BGD
DavidLA_2015	LD-Run1-02	27013310	2701331000	100	Stool	stool	NA	Child	NA	Yes	BGD
DavidLA_2015	LD-Run1-01	15870606	1587060600	100	Stool	stool	NA	Child	NA	Yes	BGD
FengQ_2015	SID31004	40898340	3649611221	93	Stool	NA	64	Adult	NA	Yes	AUT
FengQ_2015	SID31009	66107961	6196998053	96	Stool	NA	68	Senior	NA	Yes	AUT
FengQ_2015	SID31021	60789126	5708593447	96	Stool	NA	60	Adult	NA	Yes	AUT
FengQ_2015	SID31030	50300253	4741158330	96	Stool	NA	70	Senior	NA	Yes	AUT
FengQ_2015	SID31071	51945426	4913627034	97	Stool	NA	68	Senior	NA	Yes	AUT
FengQ_2015	SID31112	50836391	4803585209	97	Stool	NA	66	Senior	NA	Yes	AUT
FengQ_2015	SID31129	40493976	3858680926	97	Stool	NA	73	Senior	NA	Yes	AUT
FengQ_2015	SID31137	65162346	6219475696	97	Stool	NA	67	Senior	NA	Yes	AUT
FengQ_2015	SID31159	53697448	4950228947	95	Stool	NA	73	Senior	NA	Yes	AUT
FengQ_2015	SID31160	48941530	4454783107	93	Stool	NA	67	Senior	NA	Yes	AUT
FengQ_2015	SID31188	52506627	4856209896	96	Stool	NA	65	Adult	NA	Yes	AUT
FengQ_2015	SID31219	43000292	4040075229	96	Stool	NA	74	Senior	NA	Yes	AUT
FengQ_2015	SID31223	52018377	4835999683	96	Stool	NA	65	Adult	NA	Yes	AUT
FengQ_2015	SID31233	61523886	5795884330	95	Stool	NA	62	Adult	NA	Yes	AUT
FengQ_2015	SID31236	46486458	4355968999	95	Stool	NA	65	Adult	NA	Yes	AUT
FengQ_2015	SID31237	54003642	5025871310	96	Stool	NA	67	Senior	NA	Yes	AUT
FengQ_2015	SID31256	55262755	5172204275	97	Stool	NA	69	Senior	NA	Yes	AUT
FengQ_2015	SID31267	51827763	4807739197	93	Stool	NA	67	Senior	NA	Yes	AUT
FengQ_2015	SID31275	44252530	4098347857	93	Stool	NA	62	Adult	NA	Yes	AUT
FengQ_2015	SID31276	47454029	4449164619	96	Stool	NA	82	Senior	NA	Yes	AUT
FengQ_2015	SID31282	57640884	5474042812	97	Stool	NA	63	Adult	NA	Yes	AUT
FengQ_2015	SID31285	61029846	5538869118	95	Stool	NA	84	Senior	NA	Yes	AUT
FengQ_2015	SID31300	58446067	5454210916	96	Stool	NA	68	Senior	NA	Yes	AUT
FengQ_2015	SID31328	59048476	5476469636	95	Stool	NA	63	Adult	NA	Yes	AUT
FengQ_2015	SID31333	56964025	5355969959	96	Stool	NA	68	Senior	NA	Yes	AUT
FengQ_2015	SID31337	41098418	3838469794	95	Stool	NA	62	Adult	NA	Yes	AUT
FengQ_2015	SID31343	46395518	4318051431	95	Stool	NA	72	Senior	NA	Yes	AUT
FengQ_2015	SID31360	53813476	5060468600	95	Stool	NA	71	Senior	NA	Yes	AUT
FengQ_2015	SID31367	63823566	5884167688	95	Stool	NA	86	Senior	NA	Yes	AUT
FengQ_2015	SID31379	63068831	5959001442	97	Stool	NA	63	Adult	NA	Yes	AUT
FengQ_2015	SID31398	60606299	5583776387	94	Stool	NA	68	Senior	NA	Yes	AUT
FengQ_2015	SID31416	59474229	5698703690	98	Stool	NA	72	Senior	NA	Yes	AUT
FengQ_2015	SID31424	68541730	6286423012	96	Stool	NA	68	Senior	NA	Yes	AUT
FengQ_2015	SID31428	60147043	5544794381	95	Stool	NA	69	Senior	NA	Yes	AUT
FengQ_2015	SID31431	40082155	3746702709	95	Stool	NA	71	Senior	NA	Yes	AUT
FengQ_2015	SID31446	64347460	5954870508	96	Stool	NA	84	Senior	NA	Yes	AUT
FengQ_2015	SID31449	67192036	6291630276	93	Stool	NA	63	Adult	NA	Yes	AUT
FengQ_2015	SID31450	39821891	3643571766	95	Stool	NA	67	Senior	NA	Yes	AUT
FengQ_2015	SID31452	52825648	4803936579	94	Stool	NA	66	Senior	NA	Yes	AUT
FengQ_2015	SID31455	49157263	4634583640	97	Stool	NA	72	Senior	NA	Yes	AUT
FengQ_2015	SID31477	59248343	5473925173	91	Stool	NA	78	Senior	NA	Yes	AUT
FengQ_2015	SID31489	47274245	4386831217	96	Stool	NA	60	Adult	NA	Yes	AUT
FengQ_2015	SID31493	59975883	5529867451	93	Stool	NA	68	Senior	NA	Yes	AUT
FengQ_2015	SID31501	79824442	7509949145	98	Stool	NA	69	Senior	NA	Yes	AUT
FengQ_2015	SID31512	48451471	4485244293	93	Stool	NA	64	Adult	NA	Yes	AUT
FengQ_2015	SID31519	47430300	4423967038	96	Stool	NA	65	Adult	NA	Yes	AUT
FengQ_2015	SID31537	50448942	4469690812	91	Stool	NA	70	Senior	NA	Yes	AUT
FengQ_2015	SID31549	56747117	5301119382	96	Stool	NA	84	Senior	NA	Yes	AUT
FengQ_2015	SID31557	55509914	5103889033	91	Stool	NA	74	Senior	NA	Yes	AUT
FengQ_2015	SID31582	51350992	4757719786	93	Stool	NA	77	Senior	NA	Yes	AUT
FengQ_2015	SID31637	44156304	4133028671	96	Stool	NA	66	Senior	NA	Yes	AUT
FengQ_2015	SID31685	49715050	4561413328	95	Stool	NA	74	Senior	NA	Yes	AUT
FengQ_2015	SID31700	66611844	6302536870	96	Stool	NA	72	Senior	NA	Yes	AUT
FengQ_2015	SID31705	59808183	5374434608	95	Stool	NA	84	Senior	NA	Yes	AUT
FengQ_2015	SID31711	52930416	4975191066	96	Stool	NA	66	Senior	NA	Yes	AUT
FengQ_2015	SID31714	59229738	5596599451	97	Stool	NA	69	Senior	NA	Yes	AUT
FengQ_2015	SID31723	50461698	4789697432	96	Stool	NA	69	Senior	NA	Yes	AUT
FengQ_2015	SID31749	60841104	5672618246	96	Stool	NA	70	Senior	NA	Yes	AUT
FengQ_2015	SID31750	55640079	5136546089	93	Stool	NA	66	Senior	NA	Yes	AUT
FengQ_2015	SID31766	39421207	3749643349	97	Stool	NA	73	Senior	NA	Yes	AUT
FengQ_2015	SID31865	39673737	3645684389	91	Stool	NA	55	Adult	NA	Yes	AUT
FengQ_2015	SID31866	63811898	5707545180	93	Stool	NA	73	Senior	NA	Yes	AUT
FengQ_2015	SID31868	45203362	4175944271	96	Stool	NA	64	Adult	NA	Yes	AUT
FengQ_2015	SID31870	59584985	5554843364	96	Stool	NA	63	Adult	NA	Yes	AUT
FengQ_2015	SID31871	65866129	6088271346	96	Stool	NA	72	Senior	NA	Yes	AUT
FengQ_2015	SID31872	56338680	5196434410	96	Stool	NA	46	Adult	NA	Yes	AUT
FengQ_2015	SID31873	56842256	5217458595	96	Stool	NA	73	Senior	NA	Yes	AUT
FengQ_2015	SID31874	61606892	5697872810	96	Stool	NA	74	Senior	NA	Yes	AUT
FengQ_2015	SID31875	60981117	5628840356	96	Stool	NA	58	Adult	NA	Yes	AUT
FengQ_2015	SID31876	58553738	5406847458	96	Stool	NA	56	Adult	NA	Yes	AUT
FengQ_2015	SID31877	55213354	5089989422	96	Stool	NA	72	Senior	NA	Yes	AUT
FengQ_2015	SID31878	52369180	4631097845	95	Stool	NA	52	Adult	NA	Yes	AUT
FengQ_2015	SID31879	55929728	5127516824	95	Stool	NA	71	Senior	NA	Yes	AUT
FengQ_2015	SID31880	62077892	5838495526	96	Stool	NA	74	Senior	NA	Yes	AUT
FengQ_2015	SID31881	67756814	6235486686	96	Stool	NA	60	Adult	NA	Yes	AUT
FengQ_2015	SID31883	73468631	6833951794	96	Stool	NA	43	Adult	NA	Yes	AUT
FengQ_2015	SID31884	47309414	4340003232	96	Stool	NA	54	Adult	NA	Yes	AUT
FengQ_2015	SID530002	58500085	5519624064	96	Stool	NA	60	Adult	NA	Yes	AUT
FengQ_2015	SID530018	50499377	4762774319	95	Stool	NA	56	Adult	NA	Yes	AUT
FengQ_2015	SID530026	48100771	4511463266	96	Stool	NA	83	Senior	NA	Yes	AUT
FengQ_2015	SID530028	51495960	4913171527	97	Stool	NA	67	Senior	NA	Yes	AUT
FengQ_2015	SID530039	43706849	4164302761	96	Stool	NA	67	Senior	NA	Yes	AUT
FengQ_2015	SID530041	62095839	5874874485	97	Stool	NA	69	Senior	NA	Yes	AUT
FengQ_2015	SID530050	41099011	3882990247	96	Stool	NA	71	Senior	NA	Yes	AUT
FengQ_2015	SID530052	43128279	4075309012	96	Stool	NA	64	Adult	NA	Yes	AUT
FengQ_2015	SID530054	64129209	5922966823	93	Stool	NA	64	Adult	NA	Yes	AUT
FengQ_2015	SID530055	44682386	4212719129	97	Stool	NA	64	Adult	NA	Yes	AUT
FengQ_2015	SID530074	44680548	4114576752	95	Stool	NA	68	Senior	NA	Yes	AUT
FengQ_2015	SID530075	45920361	4276565640	96	Stool	NA	63	Adult	NA	Yes	AUT
FengQ_2015	SID530119	57416977	5327616448	95	Stool	NA	70	Senior	NA	Yes	AUT
FengQ_2015	SID530142	61547894	5549939733	96	Stool	NA	61	Adult	NA	Yes	AUT
FengQ_2015	SID530154	57791617	5417863978	97	Stool	NA	74	Senior	NA	Yes	AUT
FengQ_2015	SID530163	54206038	5093094520	96	Stool	NA	63	Adult	NA	Yes	AUT
FengQ_2015	SID530167	49179178	4194580026	91	Stool	NA	72	Senior	NA	Yes	AUT
FengQ_2015	SID530168	55160872	5206281176	96	Stool	NA	62	Adult	NA	Yes	AUT
FengQ_2015	SID530172	50033769	4803898057	98	Stool	NA	63	Adult	NA	Yes	AUT
FengQ_2015	SID530177	50250060	4755568751	96	Stool	NA	71	Senior	NA	Yes	AUT
FengQ_2015	SID530185	52968068	4962566284	96	Stool	NA	52	Adult	NA	Yes	AUT
FengQ_2015	SID530215	41995786	3928814334	96	Stool	NA	65	Adult	NA	Yes	AUT
FengQ_2015	SID530227	56519937	5413530573	98	Stool	NA	68	Senior	NA	Yes	AUT
FengQ_2015	SID530251	39476921	3771008997	97	Stool	NA	72	Senior	NA	Yes	AUT
FengQ_2015	SID530258	48219384	4525858474	96	Stool	NA	65	Adult	NA	Yes	AUT
FengQ_2015	SID530262	31825406	3021848526	97	Stool	NA	64	Adult	NA	Yes	AUT
FengQ_2015	SID530295	58306781	5400290156	93	Stool	NA	70	Senior	NA	Yes	AUT
FengQ_2015	SID530297	57323996	5134136688	97	Stool	NA	78	Senior	NA	Yes	AUT
FengQ_2015	SID530315	40973787	3858818427	96	Stool	NA	75	Senior	NA	Yes	AUT
FengQ_2015	SID530323	62864405	5962542508	97	Stool	NA	71	Senior	NA	Yes	AUT
FengQ_2015	SID530331	46063675	4222207210	94	Stool	NA	70	Senior	NA	Yes	AUT
FengQ_2015	SID530348	55568518	5256237477	97	Stool	NA	58	Adult	NA	Yes	AUT
FengQ_2015	SID530364	44171205	4127521919	96	Stool	NA	63	Adult	NA	Yes	AUT
FengQ_2015	SID530368	41919267	3928554559	96	Stool	NA	70	Senior	NA	Yes	AUT
FengQ_2015	SID530373	51749458	4799275613	96	Stool	NA	47	Adult	NA	Yes	AUT
FengQ_2015	SID530394	66594047	6192238434	95	Stool	NA	67	Senior	NA	Yes	AUT
FengQ_2015	SID530398	59148627	5505881633	93	Stool	NA	80	Senior	NA	Yes	AUT
FengQ_2015	SID530403	59813159	5645619627	96	Stool	NA	75	Senior	NA	Yes	AUT
FengQ_2015	SID530444	50926725	4531612102	96	Stool	NA	62	Adult	NA	Yes	AUT
FengQ_2015	SID530450	53666840	5030679267	95	Stool	NA	48	Adult	NA	Yes	AUT
FengQ_2015	SID530451	62721334	5823514323	95	Stool	NA	68	Senior	NA	Yes	AUT
FengQ_2015	SID530558	58018506	5492879281	97	Stool	NA	56	Adult	NA	Yes	AUT
FengQ_2015	SID530600	57496684	5337533441	95	Stool	NA	70	Senior	NA	Yes	AUT
FengQ_2015	SID530623	50867929	4673816036	93	Stool	NA	62	Adult	NA	Yes	AUT
FengQ_2015	SID530697	63267306	5949189303	96	Stool	NA	63	Adult	NA	Yes	AUT
FengQ_2015	SID530705	46816593	4389612480	95	Stool	NA	77	Senior	NA	Yes	AUT
FengQ_2015	SID530743	51835041	4745635557	93	Stool	NA	66	Senior	NA	Yes	AUT
FengQ_2015	SID530756	43168423	4003779613	95	Stool	NA	70	Senior	NA	Yes	AUT
FengQ_2015	SID530840	61271589	5734844379	96	Stool	NA	74	Senior	NA	Yes	AUT
FengQ_2015	SID530867	66550611	6057858806	93	Stool	NA	58	Adult	NA	Yes	AUT
FengQ_2015	SID530890	59064928	5471439051	96	Stool	NA	77	Senior	NA	Yes	AUT
FengQ_2015	SID531128	45879581	4238158668	97	Stool	NA	52	Adult	NA	Yes	AUT
FengQ_2015	SID531155	57291152	5330073760	96	Stool	NA	72	Senior	NA	Yes	AUT
FengQ_2015	SID531248	61002212	5666299282	96	Stool	NA	79	Senior	NA	Yes	AUT
FengQ_2015	SID531274	75456959	6932193747	96	Stool	NA	77	Senior	NA	Yes	AUT
FengQ_2015	SID531277	52933259	4878408862	96	Stool	NA	64	Adult	NA	Yes	AUT
FengQ_2015	SID531281	58412555	5394534000	96	Stool	NA	72	Senior	NA	Yes	AUT
FengQ_2015	SID531333	57733146	5401200091	96	Stool	NA	69	Senior	NA	Yes	AUT
FengQ_2015	SID531352	64602286	5997459345	96	Stool	NA	66	Senior	NA	Yes	AUT
FengQ_2015	SID531361	49860850	4658201002	96	Stool	NA	72	Senior	NA	Yes	AUT
FengQ_2015	SID531382	47198497	4370669263	95	Stool	NA	65	Adult	NA	Yes	AUT
FengQ_2015	SID531403	64766000	5990057005	95	Stool	NA	59	Adult	NA	Yes	AUT
FengQ_2015	SID531414	54863689	5160814151	96	Stool	NA	46	Adult	NA	Yes	AUT
FengQ_2015	SID531416	54134207	5059776250	96	Stool	NA	63	Adult	NA	Yes	AUT
FengQ_2015	SID531424	47297425	4409439027	95	Stool	NA	46	Adult	NA	Yes	AUT
FengQ_2015	SID531469	50337835	4709508874	96	Stool	NA	45	Adult	NA	Yes	AUT
FengQ_2015	SID531663	48981946	4577460097	95	Stool	NA	63	Adult	NA	Yes	AUT
FengQ_2015	SID531766	67005809	6222651115	96	Stool	NA	72	Senior	NA	Yes	AUT
FengQ_2015	SID531775	43379176	4032625247	96	Stool	NA	77	Senior	NA	Yes	AUT
FengQ_2015	SID532305	38807248	3549882460	94	Stool	NA	56	Adult	NA	Yes	AUT
FengQ_2015	SID532749	48398731	4578546329	96	Stool	NA	55	Adult	NA	Yes	AUT
FengQ_2015	SID532779	54785115	5187301664	96	Stool	NA	70	Senior	NA	Yes	AUT
FengQ_2015	SID532796	50845712	4754848864	95	Stool	NA	73	Senior	NA	Yes	AUT
FengQ_2015	SID532802	41480415	3868696049	96	Stool	NA	68	Senior	NA	Yes	AUT
FengQ_2015	SID532826	35346002	3348368467	97	Stool	NA	78	Senior	NA	Yes	AUT
FengQ_2015	SID532832	42184599	3951224696	96	Stool	NA	68	Senior	NA	Yes	AUT
FengQ_2015	SID532915	51594677	4886998833	96	Stool	NA	43	Adult	NA	Yes	AUT
FerrettiP_2018	CA_C10001MS2003VA_t0M15	165289	13953144	100	Vagina	vaginal_introitus	NA	Adult	NA	Yes	ITA
FerrettiP_2018	CA_C10001MS2001SA_t0M15	10175735	975036207	100	Oral cavity	tongue_dorsum	NA	Adult	NA	Yes	ITA
FerrettiP_2018	CA_C10001IS2006FE_t1M15	25827165	2477845202	100	Stool	stool	0	Newborn	1	Yes	ITA
FerrettiP_2018	CA_C10001IS2009FE_t2M15	50378461	4864662160	100	Stool	stool	0	Newborn	3	Yes	ITA
FerrettiP_2018	CA_C10001IS2010SA_t2M15	4603987	442078177	100	Oral cavity	tongue_dorsum	0	Newborn	3	Yes	ITA
FerrettiP_2018	CA_C10001IS2012FE_t3M15	24249648	2326365577	100	Stool	stool	0	Newborn	7	Yes	ITA
FerrettiP_2018	CA_C10002MS2015SA_t0M15	43656801	4188271173	100	Oral cavity	tongue_dorsum	NA	Adult	NA	Yes	ITA
FerrettiP_2018	CA_C10002MS2016FE_t0M15	54052944	5174403485	100	Stool	stool	NA	Adult	NA	Yes	ITA
FerrettiP_2018	CA_C10002IS2023FE_t2M15	27894756	2638066640	100	Stool	stool	0	Newborn	3	Yes	ITA
FerrettiP_2018	CA_C10002IS2024SA_t2M15	15635365	1506199615	100	Oral cavity	tongue_dorsum	0	Newborn	3	Yes	ITA
FerrettiP_2018	CA_C10002IS2026FE_t3M15	80077591	7858824670	100	Stool	stool	0	Newborn	7	Yes	ITA
FerrettiP_2018	CA_C10002IS2028FE_t4M15	72070700	7100655458	100	Stool	stool	0	Newborn	30	Yes	ITA
FerrettiP_2018	CA_C10003MS2031VA_t0M15	391528	35216254	100	Vagina	vaginal_introitus	NA	Adult	NA	Yes	ITA
FerrettiP_2018	CA_C10003MS2030FE_t0M15	28434157	2688708766	100	Stool	stool	NA	Adult	NA	Yes	ITA
FerrettiP_2018	CA_C10003MS2032SK_t0M15	1367392	129145462	100	Skin	chest	NA	Adult	NA	Yes	ITA
FerrettiP_2018	CA_C10003IS2040FE_t3M15	23461500	2272174834	100	Stool	stool	0	Newborn	7	Yes	ITA
FerrettiP_2018	CA_C10003IS2042FE_t4M15	82922872	8201560582	100	Stool	stool	0	Newborn	30	Yes	ITA
FerrettiP_2018	CA_C10003IS2038SA_t2M15	11513539	1106358393	100	Oral cavity	tongue_dorsum	0	Newborn	3	Yes	ITA
FerrettiP_2018	CA_C10005MS2061SA_t0M15	40372148	3787442424	100	Oral cavity	tongue_dorsum	29	Adult	NA	Yes	ITA
FerrettiP_2018	CA_C10005MS2062FE_t0M15	23854120	2334519204	100	Stool	stool	29	Adult	NA	Yes	ITA
FerrettiP_2018	CA_C10005IS2066FE_t1M15	26622614	2441064239	100	Stool	stool	0	Newborn	1	Yes	ITA
FerrettiP_2018	CA_C10005IS2070SA_t2M15	4709002	447078807	100	Oral cavity	tongue_dorsum	0	Newborn	3	Yes	ITA
FerrettiP_2018	CA_C10005IS2069FE_t2M15	32428563	3143189768	100	Stool	stool	0	Newborn	3	Yes	ITA
FerrettiP_2018	CA_C10005IS2077FE_t4M15	43150414	3974006810	100	Stool	stool	0	Newborn	30	Yes	ITA
FerrettiP_2018	CA_C10005IS2077FE_t5M15	47232181	4676422179	100	Stool	stool	0	Newborn	120	Yes	ITA
FerrettiP_2018	CA_C10006MS2079SA_t0M15	42080251	4119759303	100	Oral cavity	tongue_dorsum	34	Adult	NA	Yes	ITA
FerrettiP_2018	CA_C10006MS2082SK_t0M15	8566649	751661480	100	Skin	chest	34	Adult	NA	Yes	ITA
FerrettiP_2018	CA_C10006IS2084FE_t1M15	38787590	3460226011	100	Stool	stool	0	Newborn	1	Yes	ITA
FerrettiP_2018	CA_C10006IS2085SA_t1M15	3259216	274131483	100	Oral cavity	tongue_dorsum	0	Newborn	1	Yes	ITA
FerrettiP_2018	CA_C10006IS2087FE_t2M15	37975052	3220589517	100	Stool	stool	0	Newborn	3	Yes	ITA
FerrettiP_2018	CA_C10006IS2088SA_t2M15	4137671	408319576	100	Oral cavity	tongue_dorsum	0	Newborn	3	Yes	ITA
FerrettiP_2018	CA_C10006IS2091FE_t3M15	53783051	4667483190	100	Stool	stool	0	Newborn	7	Yes	ITA
FerrettiP_2018	CA_C10006IS2095FE_t4M15	43091677	4175194630	100	Stool	stool	0	Newborn	30	Yes	ITA
FerrettiP_2018	CA_C10006IS2095FE_t5M16	26483796	2624028606	100	Stool	stool	0	Newborn	120	Yes	ITA
FerrettiP_2018	CA_C10007MS2098FE_t0M15	41693247	3948363314	100	Stool	stool	31	Adult	NA	Yes	ITA
FerrettiP_2018	CA_C10007MS2097SA_t0M15	29038050	2839604420	100	Oral cavity	tongue_dorsum	31	Adult	NA	Yes	ITA
FerrettiP_2018	CA_C10007MS2099VA_t0M15	1699702	167386426	100	Vagina	vaginal_introitus	31	Adult	NA	Yes	ITA
FerrettiP_2018	CA_C10007MS2100SK_t0M15	291065	26117687	100	Skin	chest	31	Adult	NA	Yes	ITA
FerrettiP_2018	CA_C10007IS2102FE_t1M15	70853387	6813394820	100	Stool	stool	0	Newborn	1	Yes	ITA
FerrettiP_2018	CA_C10007IS2105FE_t2M15	29968146	2885855655	100	Stool	stool	0	Newborn	3	Yes	ITA
FerrettiP_2018	CA_C10007IS2106SA_t2M15	9349195	912654540	100	Oral cavity	tongue_dorsum	0	Newborn	3	Yes	ITA
FerrettiP_2018	CA_C10007IS2110FE_t3M15	34162375	3246399444	100	Stool	stool	0	Newborn	7	Yes	ITA
FerrettiP_2018	CA_C10007IS2114FE_t4M15	77716037	7509123513	100	Stool	stool	0	Newborn	30	Yes	ITA
FerrettiP_2018	CA_C10007IS2113FE_t5M16	25236049	2504482158	100	Stool	stool	0	Newborn	120	Yes	ITA
FerrettiP_2018	CA_C10008IS2120FE_t1M15	12476419	1215860259	100	Stool	stool	0	Newborn	1	Yes	ITA
FerrettiP_2018	CA_C10008IS2121SA_t1M15	226812	21117368	100	Oral cavity	tongue_dorsum	0	Newborn	1	Yes	ITA
FerrettiP_2018	CA_C10008IS2123FE_t2M15	13242265	1289352551	100	Stool	stool	0	Newborn	3	Yes	ITA
FerrettiP_2018	CA_C10008IS2124SA_t2M15	10396259	1007072416	100	Oral cavity	tongue_dorsum	0	Newborn	3	Yes	ITA
FerrettiP_2018	CA_C10008IS2127FE_t3M15	4913804	473187852	100	Stool	stool	0	Newborn	7	Yes	ITA
FerrettiP_2018	CA_C10008IS2131FE_t5M16	23363505	2314641929	100	Stool	stool	0	Newborn	30	Yes	ITA
FerrettiP_2018	CA_C10008MS2115SA_t0M15	9072985	900038698	100	Oral cavity	tongue_dorsum	33	Adult	NA	Yes	ITA
FerrettiP_2018	CA_C10008MS2117VA_t0M15	806752	79760384	100	Vagina	vaginal_introitus	33	Adult	NA	Yes	ITA
FerrettiP_2018	CA_C10009IS2138FE_t1M15	228760	17309085	82	Stool	stool	0	Newborn	1	Yes	ITA
FerrettiP_2018	CA_C10009IS2139SA_t1M15	411885	32224717	88	Oral cavity	tongue_dorsum	0	Newborn	1	Yes	ITA
FerrettiP_2018	CA_C10009IS2141FE_t2M15	388361953	35811761652	100	Stool	stool	0	Newborn	3	Yes	ITA
FerrettiP_2018	CA_C10009IS2142SA_t2M15	14471508	1352196651	100	Oral cavity	tongue_dorsum	0	Newborn	3	Yes	ITA
FerrettiP_2018	CA_C10009IS2149FE_t4M15	29184422	2640442210	100	Stool	stool	0	Newborn	30	Yes	ITA
FerrettiP_2018	CA_C10009IS2145FE_t3M16	52954447	5138221673	100	Stool	stool	0	Newborn	7	Yes	ITA
FerrettiP_2018	CA_C10009IS2149FE_t5M16	25820021	2555666526	100	Stool	stool	0	Newborn	120	Yes	ITA
FerrettiP_2018	CA_C10009MS2133SA_t0M15	25017903	2317325135	100	Oral cavity	tongue_dorsum	38	Adult	NA	Yes	ITA
FerrettiP_2018	CA_C10009MS2134FE_t0M15	31762705	3093194038	100	Stool	stool	38	Adult	NA	Yes	ITA
FerrettiP_2018	CA_C10009MS2135VA_t0M15	810188	71724764	100	Vagina	vaginal_introitus	38	Adult	NA	Yes	ITA
FerrettiP_2018	CA_C10009MS2136SK_t0M15	1831939	165897073	100	Skin	chest	38	Adult	NA	Yes	ITA
FerrettiP_2018	CA_C10015IS2235FE_t3M15	13233231	1108719997	100	Stool	stool	0	Newborn	7	Yes	ITA
FerrettiP_2018	CA_C10015IS2246FE_t1M15	8021249	694702476	100	Stool	stool	0	Newborn	1	Yes	ITA
FerrettiP_2018	CA_C10015IS2247SA_t1M15	761557	67047208	100	Oral cavity	tongue_dorsum	0	Newborn	1	Yes	ITA
FerrettiP_2018	CA_C10015IS2249FE_t2M15	27571314	2702331525	100	Stool	stool	0	Newborn	3	Yes	ITA
FerrettiP_2018	CA_C10015IS2250SA_t2M15	4216137	395817111	100	Oral cavity	tongue_dorsum	0	Newborn	3	Yes	ITA
FerrettiP_2018	CA_C10015MS2241SA_t0M15	10534032	1003301892	100	Oral cavity	tongue_dorsum	29	Adult	NA	Yes	ITA
FerrettiP_2018	CA_C10015MS2242FE_t0M15	20037819	1985620710	100	Stool	stool	29	Adult	NA	Yes	ITA
FerrettiP_2018	CA_C10019IS2318FE_t1M15	66008581	5964572252	100	Stool	stool	29	Adult	1	Yes	ITA
FerrettiP_2018	CA_C10019IS2321FE_t2M15	30803142	2843290193	100	Stool	stool	0	Newborn	3	Yes	ITA
FerrettiP_2018	CA_C10019IS2322SA_t2M15	5812195	551694404	100	Oral cavity	tongue_dorsum	0	Newborn	3	Yes	ITA
FerrettiP_2018	CA_C10019IS2329FE_t4M15	42870356	3610804901	100	Stool	stool	0	Newborn	30	Yes	ITA
FerrettiP_2018	CA_C10019IS2352FE_t3M15	70352200	5989998137	100	Stool	stool	0	Newborn	7	Yes	ITA
FerrettiP_2018	CA_C10019MS2313SA_t0M15	39762992	3895679656	100	Oral cavity	tongue_dorsum	35	Adult	NA	Yes	ITA
FerrettiP_2018	CA_C10019MS2316SK_t0M15	18929173	1681281010	100	Skin	chest	35	Adult	NA	Yes	ITA
FerrettiP_2018	CA_C10019MS2314FE_t0M16	3923860	386543529	100	Stool	stool	35	Adult	NA	Yes	ITA
FerrettiP_2018	CA_C10019IS2329FE_t5M16	13835766	1346964510	100	Stool	stool	0	Newborn	120	Yes	ITA
FerrettiP_2018	CA_C10020IS2336FE_t1M15	14453985	1431053892	100	Stool	stool	0	Newborn	1	Yes	ITA
FerrettiP_2018	CA_C10020IS2339FE_t2M15	6393938	575058058	100	Stool	stool	0	Newborn	3	Yes	ITA
FerrettiP_2018	CA_C10020IS2343FE_t3M15	15163311	1504687283	100	Stool	stool	0	Newborn	7	Yes	ITA
FerrettiP_2018	CA_C10020MS2332FE_t0M15	14621540	1446882684	100	Stool	stool	43	Adult	NA	Yes	ITA
FerrettiP_2018	CA_C10020MS2331SA_t0M15	13238327	1308370604	100	Oral cavity	tongue_dorsum	43	Adult	NA	Yes	ITA
FerrettiP_2018	CA_C10020IS2337SA_t1M15	971470	95637108	100	Oral cavity	tongue_dorsum	0	Newborn	1	Yes	ITA
FerrettiP_2018	CA_C10020IS2347FE_t4M15	33124355	3277051146	100	Stool	stool	0	Newborn	30	Yes	ITA
FerrettiP_2018	CA_C10020IS2345FE_t5M16	58321971	5763542086	100	Stool	stool	0	Newborn	120	Yes	ITA
FerrettiP_2018	CA_C10023IS2390FE_t1M15	416043	40489603	100	Stool	stool	0	Newborn	1	Yes	ITA
FerrettiP_2018	CA_C10023IS2393FE_t2M15	50508401	4984420325	100	Stool	stool	0	Newborn	3	Yes	ITA
FerrettiP_2018	CA_C10023MS2385SA_t0M15	33349465	3306778198	100	Oral cavity	tongue_dorsum	34	Adult	NA	Yes	ITA
FerrettiP_2018	CA_C10023MS2387VA_t0M15	12886821	1251706443	100	Vagina	vaginal_introitus	34	Adult	NA	Yes	ITA
FerrettiP_2018	CA_C10023IS2394SA_t2M15	4670221	456363716	100	Oral cavity	tongue_dorsum	34	Adult	3	Yes	ITA
FerrettiP_2018	CA_C10023MS2386FE_t0M15	26724373	2601324423	100	Stool	stool	34	Adult	NA	Yes	ITA
FerrettiP_2018	CA_C10023IS2397FE_t3M15	37906171	3726827011	100	Stool	stool	0	Newborn	7	Yes	ITA
FerrettiP_2018	CA_C10023IS2401FE_t4M16	5337123	522442278	100	Stool	stool	0	Newborn	30	Yes	ITA
FerrettiP_2018	CA_C10023IS2401FE_t5M16	24387994	2409780602	100	Stool	stool	0	Newborn	120	Yes	ITA
FerrettiP_2018	CA_C10024IS2408FE_t1M15	84972	8134041	100	Stool	stool	0	Newborn	1	Yes	ITA
FerrettiP_2018	CA_C10024IS2411FE_t2M15	52160755	5175007493	100	Stool	stool	0	Newborn	3	Yes	ITA
FerrettiP_2018	CA_C10024IS2412SA_t2M15	1389564	132933952	100	Oral cavity	tongue_dorsum	0	Newborn	3	Yes	ITA
FerrettiP_2018	CA_C10024IS2415FE_t3M15	68805059	6814188655	100	Stool	stool	0	Newborn	7	Yes	ITA
FerrettiP_2018	CA_C10024MS2403SA_t0M15	8274274	808043445	100	Oral cavity	tongue_dorsum	34	Adult	NA	Yes	ITA
FerrettiP_2018	CA_C10024MS2405VA_t0M15	2060537	198103228	100	Vagina	vaginal_introitus	34	Adult	NA	Yes	ITA
FerrettiP_2018	CA_C10024IS2419FE_t4M15	17109912	1694774691	100	Stool	stool	0	Newborn	30	Yes	ITA
FerrettiP_2018	CA_C10024IS2419FE_t5M16	19034021	1883365598	100	Stool	stool	0	Newborn	120	Yes	ITA
FerrettiP_2018	CA_C10026IS2444FE_t1M15	3957557	382903864	100	Stool	stool	0	Newborn	1	Yes	ITA
FerrettiP_2018	CA_C10026IS2449FE_t2M15	6002454	587195207	100	Stool	stool	0	Newborn	3	Yes	ITA
FerrettiP_2018	CA_C10026IS2451FE_t3M15	441039	43240388	100	Stool	stool	0	Newborn	7	Yes	ITA
FerrettiP_2018	CA_C10026MS2439SA_t0M15	12132094	1182749919	100	Oral cavity	tongue_dorsum	38	Adult	NA	Yes	ITA
FerrettiP_2018	CA_C10026MS2440FE_t0M15	8011042	784478590	100	Stool	stool	38	Adult	NA	Yes	ITA
FerrettiP_2018	CA_C10026MS2441VA_t0M15	911089	86315224	100	Vagina	vaginal_introitus	38	Adult	NA	Yes	ITA
FerrettiP_2018	CA_C10026IS2465FE_t4M16	17842630	1765987857	100	Stool	stool	0	Newborn	30	Yes	ITA
FerrettiP_2018	CA_C10029IS2500SA_t2M15	13270364	1268758547	100	Oral cavity	tongue_dorsum	0	Newborn	3	Yes	ITA
FerrettiP_2018	CA_C10029MS2491SA_t0M15	17032502	1682125240	100	Oral cavity	tongue_dorsum	28	Adult	NA	Yes	ITA
FerrettiP_2018	CA_C10029MS2493VA_t0M16	440521	43642055	100	Vagina	vaginal_introitus	28	Adult	NA	Yes	ITA
FerrettiP_2018	CA_C10029MS2494SK_t0M15	1856643	180069244	100	Skin	chest	28	Adult	NA	Yes	ITA
FerrettiP_2018	CA_C10029IS2496FE_t1M15	7342861	730225119	100	Stool	stool	0	Newborn	1	Yes	ITA
FerrettiP_2018	CA_C10029IS2499FE_t2M15	64626422	6430883112	100	Stool	stool	0	Newborn	3	Yes	ITA
FerrettiP_2018	CA_C10029MS2492FE_t0M15	65384051	6503467714	100	Stool	stool	28	Adult	NA	Yes	ITA
FerrettiP_2018	CA_C10029IS2503FE_t3M15	29706499	2955062694	100	Stool	stool	0	Newborn	7	Yes	ITA
FerrettiP_2018	CA_C10029IS2497SA_t1M15	589197	58103638	100	Oral cavity	tongue_dorsum	0	Newborn	1	Yes	ITA
FerrettiP_2018	CA_C10031IS2531SA_t1M15	638985	61086843	100	Oral cavity	tongue_dorsum	0	Newborn	1	Yes	ITA
FerrettiP_2018	CA_C10031IS2534SA_t2M15	10551825	1033029522	100	Oral cavity	tongue_dorsum	0	Newborn	3	Yes	ITA
FerrettiP_2018	CA_C10031MS2525SA_t0M15	41925054	4144527214	100	Oral cavity	tongue_dorsum	28	Adult	NA	Yes	ITA
FerrettiP_2018	CA_C10031MS2527VA_t0M15	23744830	2359916580	100	Vagina	vaginal_introitus	28	Adult	NA	Yes	ITA
FerrettiP_2018	CA_C10031MS2528SK_t0M15	2576590	255010196	100	Skin	chest	28	Adult	NA	Yes	ITA
FerrettiP_2018	CA_C10031MS2526FE_t0M15	173092066	17215638824	100	Stool	stool	28	Adult	NA	Yes	ITA
FerrettiP_2018	CA_C10031IS2537FE_t3M15	22582992	2243244992	100	Stool	stool	0	Newborn	3	Yes	ITA
FerrettiP_2018	CA_C10031IS2541FE_t4M15	19945434	1983203921	100	Stool	stool	0	Newborn	30	Yes	ITA
FerrettiP_2018	CA_C10031IS2530FE_t1M15	29294836	2896301946	100	Stool	stool	0	Newborn	1	Yes	ITA
FerrettiP_2018	CA_C10031IS2541FE_t5M16	45926667	4539450189	100	Stool	stool	0	Newborn	120	Yes	ITA
FerrettiP_2018	CA_C10032IS2548FE_t1M15	2186679	202956588	100	Stool	stool	0	Newborn	1	Yes	ITA
FerrettiP_2018	CA_C10032IS2551FE_t2M15	8186027	735939930	100	Stool	stool	0	Newborn	3	Yes	ITA
FerrettiP_2018	CA_C10032IS2552SA_t2M15	1028676	99961944	100	Oral cavity	tongue_dorsum	0	Newborn	3	Yes	ITA
FerrettiP_2018	CA_C10032IS2555FE_t3M15	93513398	9022889268	100	Stool	stool	0	Newborn	7	Yes	ITA
FerrettiP_2018	CA_C10032IS2549SA_t1M15	119456	11759368	100	Oral cavity	tongue_dorsum	0	Newborn	1	Yes	ITA
FerrettiP_2018	CA_C10032IS2559FE_t4M15	47293945	4704927190	100	Stool	stool	0	Newborn	30	Yes	ITA
FerrettiP_2018	CA_C10032IS2559FE_t5M16	27240442	2697212319	100	Stool	stool	0	Newborn	120	Yes	ITA
FerrettiP_2018	CA_C10032MS2543SA_t0M15	18047724	1791117340	100	Oral cavity	tongue_dorsum	36	Adult	NA	Yes	ITA
FerrettiP_2018	CA_C10032MS2544FE_t0M15	33836923	3360009454	100	Stool	stool	36	Adult	NA	Yes	ITA
FerrettiP_2018	CA_C10032MS2545VA_t0M15	2056513	202569578	100	Vagina	vaginal_introitus	36	Adult	NA	Yes	ITA
FerrettiP_2018	CA_C10034IS2584FE_t1M15	2575995	237815099	100	Stool	stool	0	Newborn	1	Yes	ITA
FerrettiP_2018	CA_C10034IS2587FE_t2M15	7362014	694381758	100	Stool	stool	0	Newborn	3	Yes	ITA
FerrettiP_2018	CA_C10034IS2588SA_t2M15	8000185	777394181	100	Oral cavity	tongue_dorsum	0	Newborn	3	Yes	ITA
FerrettiP_2018	CA_C10034MS2579SA_t0M15	31833987	3116362277	100	Oral cavity	tongue_dorsum	30	Adult	NA	Yes	ITA
FerrettiP_2018	CA_C10034MS2580FE_t0M15	8813958	870044724	100	Stool	stool	30	Adult	NA	Yes	ITA
FerrettiP_2018	CA_C10034MS2581VA_t0M16	488807	48373023	100	Vagina	vaginal_introitus	30	Adult	NA	Yes	ITA
FerrettiP_2018	CA_C10034MS2582SK_t0M15	895243	84954752	100	Skin	chest	30	Adult	NA	Yes	ITA
FerrettiP_2018	CA_C10034IS2591FE_t3M15	53375038	5309530434	100	Stool	stool	0	Newborn	7	Yes	ITA
FerrettiP_2018	CA_C10034IS2595FE_t4M15	40050678	3984896242	100	Stool	stool	0	Newborn	30	Yes	ITA
FerrettiP_2018	CA_C10035IS2602FE_t1M15	11314252	1059436753	100	Stool	stool	0	Newborn	1	Yes	ITA
FerrettiP_2018	CA_C10035IS2605FE_t2M15	61103731	5935988284	100	Stool	stool	0	Newborn	3	Yes	ITA
FerrettiP_2018	CA_C10035IS2606SA_t2M15	1935663	186427878	100	Oral cavity	tongue_dorsum	0	Newborn	3	Yes	ITA
FerrettiP_2018	CA_C10035MS2597SA_t0M15	52229053	5067431278	100	Oral cavity	tongue_dorsum	35	Adult	NA	Yes	ITA
FerrettiP_2018	CA_C10035MS2598FE_t0M15	31842973	3126001638	100	Stool	stool	35	Adult	NA	Yes	ITA
FerrettiP_2018	CA_C10035MS2599VA_t0M15	751382	73505595	100	Vagina	vaginal_introitus	35	Adult	NA	Yes	ITA
FerrettiP_2018	CA_C10035MS2600SK_t0M15	3269478	300256599	100	Skin	chest	35	Adult	NA	Yes	ITA
FerrettiP_2018	CA_C10035IS2603SA_t1M15	131341	12783800	100	Oral cavity	tongue_dorsum	0	Newborn	1	Yes	ITA
FerrettiP_2018	CA_C10035IS2609FE_t3M16	19651062	1947387896	100	Stool	stool	0	Newborn	7	Yes	ITA
FerrettiP_2018	CA_C10035IS2913FE_t4M16	15487201	1532124409	100	Stool	stool	0	Newborn	30	Yes	ITA
FerrettiP_2018	CA_C10039MS2671VA_t0M15	1637725	161794942	100	Vagina	vaginal_introitus	33	Adult	NA	Yes	ITA
FerrettiP_2018	CA_C10039MS2672SK_t0M16	3574184	340240602	100	Skin	chest	33	Adult	NA	Yes	ITA
FerrettiP_2018	CA_C10039MS2670FE_t0M16	32380098	3180644076	100	Stool	stool	33	Adult	NA	Yes	ITA
FerrettiP_2018	CA_C10039IS2677FE_t2M16	39653643	3873905144	100	Stool	stool	0	Newborn	3	Yes	ITA
FerrettiP_2018	CA_C10039IS2681FE_t3M16	43519445	4305856247	100	Stool	stool	0	Newborn	7	Yes	ITA
FerrettiP_2018	CA_C10039MS2669SA_t0M15	6824785	662047328	100	Stool	stool	33	Adult	NA	Yes	ITA
FerrettiP_2018	CA_C10039IS2675SA_t1M15	133796	13083369	100	Oral cavity	tongue_dorsum	0	Newborn	1	Yes	ITA
FerrettiP_2018	CA_C10039IS2678SA_t2M15	2397117	236517892	100	Oral cavity	tongue_dorsum	0	Newborn	3	Yes	ITA
FerrettiP_2018	CA_C10042MS2725VA_t0M15	198484	19638024	100	Vagina	vaginal_introitus	34	Adult	NA	Yes	ITA
FerrettiP_2018	CA_C10042MS2726SK_t0M15	3469441	345257690	100	Skin	chest	34	Adult	NA	Yes	ITA
FerrettiP_2018	CA_C10042MS2724FE_t0M16	14743943	1460295114	100	Stool	stool	34	Adult	NA	Yes	ITA
FerrettiP_2018	CA_C10042IS2732SA_t2M16	10357681	1019360496	100	Oral cavity	tongue_dorsum	0	Newborn	3	Yes	ITA
FerrettiP_2018	CA_C10042IS2731FE_t2M16	21614267	2113178524	100	Stool	stool	0	Newborn	3	Yes	ITA
FerrettiP_2018	CA_C10042IS2735FE_t3M16	13504035	1330596601	100	Stool	stool	0	Newborn	7	Yes	ITA
FerrettiP_2018	CA_C10042IS2739FE_t4M16	13231360	1309097683	100	Stool	stool	0	Newborn	30	Yes	ITA
FerrettiP_2018	CA_C10042IS2739FE_t5M16	30903713	3061012651	100	Stool	stool	0	Newborn	120	Yes	ITA
FerrettiP_2018	CA_C10042MS2723SA_t0M16	40775715	4044241585	100	Oral cavity	tongue_dorsum	34	Adult	NA	Yes	ITA
FerrettiP_2018	CA_C10043IS2749FE_t2M16	53235938	5267499211	100	Stool	stool	0	Newborn	3	Yes	ITA
FerrettiP_2018	CA_C10043IS2750SA_t2M16	35725522	3451774746	100	Oral cavity	tongue_dorsum	0	Newborn	3	Yes	ITA
FerrettiP_2018	CA_C10043MS2741SA_t0M16	26474603	2560554231	100	Oral cavity	tongue_dorsum	NA	Adult	NA	Yes	ITA
FerrettiP_2018	CA_C10043MS2742FE_t0M16	55403888	5454891769	100	Stool	stool	NA	Adult	NA	Yes	ITA
FerrettiP_2018	CA_C10043MS2743VA_t0M15	7895745	786721188	100	Vagina	vaginal_introitus	NA	Adult	NA	Yes	ITA
FerrettiP_2018	CA_C10043MS2744SK_t0M15	886283	87807662	100	Skin	chest	NA	Adult	NA	Yes	ITA
FerrettiP_2018	CA_C10043IS2747SA_t1M16	301419	28085364	100	Oral cavity	tongue_dorsum	0	Newborn	1	Yes	ITA
FerrettiP_2018	CA_C10049MS2851VA_t0M15	418823	41361788	100	Vagina	vaginal_introitus	34	Adult	NA	Yes	ITA
FerrettiP_2018	CA_C10049MS2852SK_t0M15	1588900	157969968	100	Skin	chest	34	Adult	NA	Yes	ITA
FerrettiP_2018	CA_C10049MS2849SA_t0M16	8189846	812492963	100	Oral cavity	tongue_dorsum	34	Adult	NA	Yes	ITA
FerrettiP_2018	CA_C10049IS2854FE_t1M16	15280107	1472451328	100	Stool	stool	0	Newborn	1	Yes	ITA
FerrettiP_2018	CA_C10049IS2858SA_t2M16	17449601	1653959207	100	Oral cavity	tongue_dorsum	0	Newborn	3	Yes	ITA
FerrettiP_2018	CA_C10049IS2861FE_t3M16	31245436	3100469792	100	Stool	stool	0	Newborn	7	Yes	ITA
FerrettiP_2018	CA_C10049IS2866FE_t4M16	13092798	1273931214	100	Stool	stool	0	Newborn	30	Yes	ITA
FerrettiP_2018	CA_C10049IS2866FE_t5M16	1401733	138558169	100	Stool	stool	0	Newborn	120	Yes	ITA
FerrettiP_2018	CA_C10049IS2857FE_t2M16	29965705	2966565838	100	Stool	stool	0	Newborn	3	Yes	ITA
FerrettiP_2018	CA_C10049MS2850FE_t0M16	31132520	3086600317	100	Stool	stool	34	Adult	NA	Yes	ITA
FerrettiP_2018	CA_C10049IS2855SA_t1M16	198985	19423812	100	Oral cavity	tongue_dorsum	0	Newborn	1	Yes	ITA
FerrettiP_2018	CA_C10051MS2887VA_t0M15	1761952	174776630	100	Vagina	vaginal_introitus	NA	Adult	NA	Yes	ITA
FerrettiP_2018	CA_C10052MS2905VA_t0M15	205993	20398246	100	Vagina	vaginal_introitus	45	Adult	NA	Yes	ITA
FerrettiP_2018	CA_C10052MS2906SK_t0M15	14553183	1446911552	100	Skin	chest	45	Adult	NA	Yes	ITA
FerrettiP_2018	CA_C10052MS2904FE_t0M16	4961364	490096083	100	Stool	stool	45	Adult	NA	Yes	ITA
FerrettiP_2018	CA_C10052MS2903SA_t0M16	11978364	1184858408	100	Oral cavity	tongue_dorsum	45	Adult	NA	Yes	ITA
FerrettiP_2018	CA_C10052IS2909SA_t1M16	2069177	204593867	100	Oral cavity	tongue_dorsum	0	Newborn	1	Yes	ITA
FerrettiP_2018	CA_C10052IS2908FE_t1M16	21855786	2163816341	100	Stool	stool	0	Newborn	1	Yes	ITA
FerrettiP_2018	CA_C10052IS2911FE_t2M16	24915812	2464012890	100	Stool	stool	0	Newborn	3	Yes	ITA
FerrettiP_2018	CA_C10052IS2912SA_t2M16	1003997	98251922	100	Oral cavity	tongue_dorsum	0	Newborn	3	Yes	ITA
FerrettiP_2018	CA_C10052IS2915FE_t3M16	52700042	5209626860	100	Stool	stool	0	Newborn	7	Yes	ITA
FerrettiP_2018	CA_C10052IS2920FE_t5M16	51905183	5117241357	100	Stool	stool	0	Newborn	120	Yes	ITA
FerrettiP_2018	CA_C10055IS2962FE_t1M16	12509816	1196723189	100	Stool	stool	0	Newborn	1	Yes	ITA
FerrettiP_2018	CA_C10055IS2965FE_t2M16	9620419	951190757	100	Stool	stool	0	Newborn	3	Yes	ITA
FerrettiP_2018	CA_C10055IS2966SA_t2M16	64720231	6216677013	100	Oral cavity	tongue_dorsum	0	Newborn	3	Yes	ITA
FerrettiP_2018	CA_C10055IS2969FE_t3M16	44660472	4387914426	100	Stool	stool	0	Newborn	7	Yes	ITA
FerrettiP_2018	CA_C10055MS2957SA_t0M16	51508606	4999937085	100	Oral cavity	tongue_dorsum	30	Adult	NA	Yes	ITA
FerrettiP_2018	CA_C10055MS2958FE_t0M16	56884199	5607203315	100	Stool	stool	30	Adult	NA	Yes	ITA
FerrettiP_2018	CA_C10055MS2959VA_t0M16	471479	46601807	100	Vagina	vaginal_introitus	30	Adult	NA	Yes	ITA
FerrettiP_2018	CA_C10055MS2960SK_t0M15	3309514	329280229	100	Skin	chest	30	Adult	NA	Yes	ITA
FerrettiP_2018	CA_C10055IS2963SA_t1M16	2430518	236531049	100	Oral cavity	tongue_dorsum	0	Newborn	1	Yes	ITA
FerrettiP_2018	CA_C10055IS2973FE_t4M16	5487403	536727574	100	Stool	stool	0	Newborn	30	Yes	ITA
FerrettiP_2018	CA_C10001MS2005MI_t2N15	82746	6441863	84	Milk	milk	NA	Adult	NA	Yes	ITA
FerrettiP_2018	CA_C10001MS2008MI_t1N15	111699	9370781	100	Milk	milk	NA	Adult	NA	Yes	ITA
FerrettiP_2018	CA_C10002MS2019MI_t1N15	96536	8540881	100	Milk	milk	NA	Adult	NA	Yes	ITA
FerrettiP_2018	CA_C10002MS2022MI_t2N15	94413	8797029	100	Milk	milk	NA	Adult	NA	Yes	ITA
FerrettiP_2018	CA_C10033MS2563VA_t0M15	2337750	231640413	100	Vagina	vaginal_introitus	NA	NA	NA	Yes	ITA
FerrettiP_2018	CA_C10042IS2729SA_t1M16	49078	4530620	100	Oral cavity	tongue_dorsum	NA	NA	NA	Yes	ITA
FerrettiP_2018	CA_C10051MS2888SK_t0M15	25962	2548175	100	Skin	skin	NA	NA	NA	Yes	ITA
GeversD_2014	SKBSTL001	142886172	14431503372	101	Stool	NA	NA	Adult	NA	Yes	USA
GeversD_2014	SKBSTL002	123891164	12513007564	101	Stool	NA	NA	Adult	NA	Yes	USA
[truncated: 7,317 more rows]

## Sheet: Tab3 - MadagascarDataset
Study	Sample ID	NCBI Accession Number	# Reads (raw)	# Reads (after trimming)	# Reads (after hg19)	# Reads (after phix)	Body Site	Disease	Age (Years)	Age Category	Country	Westernized	Sex	BMI	DNA [ng/ul]		Statistics	# Reads (raw)	# Reads (after trimming)	# Reads (after hg19)	# Reads (after phix)	Age (Years)	BMI	DNA [ng/ul]
CM_madagascar	A01_02_1FE	SRS3638624	39702738	35111459	34710365	34710359	Stool	Healthy	21	Adult	MDG	No	Female	24.1247	4.37		Average	5.74052e+07	5.42824e+07	5.30347e+07	5.30347e+07	34.5625	21.3724	12.3145
CM_madagascar	A02_01_1FE	SRS3638572	17325020	16388570	16069073	16069073	Stool	Healthy	24	Adult	MDG	No	Female	23.1362	1.55		Standard deviation	4.13595e+07	3.96862e+07	3.86896e+07	3.86896e+07	9.78819	2.17856	10.467
CM_madagascar	A03_01_1FE	SRS3638647	5701854	5536228	5448147	5448145	Stool	Healthy	38	Adult	MDG	No	Male	22.1341	NA
CM_madagascar	A04_01_1FE	SRS3638677	83952644	79354392	78020987	78020980	Stool	Healthy	34	Adult	MDG	No	Female	24.1719	15.6		Study	PMID of Publication	Body Site	Main Age Categories	Westernized	# Samples Assembled	# Genomes Reconstructed
CM_madagascar	A04_04_1FE	SRS3638611	114180124	109571115	108071455	108071445	Stool	Healthy	28	Adult	MDG	No	Male	20.658	33.5		CM_madagascar	This publication	Stool	Adult	No	112	1868
CM_madagascar	A05_01_1FE	SRS3638649	11117956	10822245	3057047	3057043	Stool	Healthy	30	Adult	MDG	No	Female	23.8901	5.02
CM_madagascar	A06_01_1FE	SRS3638648	735900	708722	701444	701444	Stool	Healthy	31	Adult	MDG	No	Male	19.5937	NA
CM_madagascar	A07_01_1FE	SRS3638671	75706920	73763324	72624086	72624077	Stool	Healthy	48	Adult	MDG	No	Male	22.0684	14.2
CM_madagascar	A08_01_1FE	SRS3638603	70683274	68908864	68390886	68390881	Stool	Healthy	46	Adult	MDG	No	Female	20.5768	NA
CM_madagascar	A09_01_1FE	SRS3638587	61543990	59566641	58617060	58617054	Stool	Healthy	52	Adult	MDG	No	Male	23.2904	NA
CM_madagascar	A09_02_1FE	SRS3638590	232202028	226419958	224365353	224365322	Stool	Healthy	50	Adult	MDG	No	Female	21.8286	2.39
CM_madagascar	A10_01_1FE	SRS3638637	53342758	47165926	46418930	46418926	Stool	Healthy	23	Adult	MDG	No	Male	22.7248	8.14
CM_madagascar	A10_02_1FE	SRS3638571	17051302	16098377	15796370	15796370	Stool	Healthy	22	Adult	MDG	No	Female	18.8356	10
CM_madagascar	A11_01_1FE	SRS3638583	61538640	56632435	55698636	55698625	Stool	Healthy	52	Adult	MDG	No	Male	19.7724	2.21
CM_madagascar	A13_01_1FE	SRS3638582	59572376	54528387	53690959	53690948	Stool	Healthy	52	Adult	MDG	No	Male	21.7737	4.55
CM_madagascar	A13_03_1FE	SRS3638675	81517324	69990159	69180358	69180357	Stool	Healthy	21	Adult	MDG	No	Female	19.2757	11.1
CM_madagascar	A14_01_1FE	SRS3638628	61580562	53136093	51877501	51877496	Stool	Healthy	36	Adult	MDG	No	Male	19.6639	2.23
CM_madagascar	A15_02_1FE	SRS3638600	71921722	62421870	61559856	61559855	Stool	Healthy	21	Adult	MDG	No	Female	20.853	26.7
CM_madagascar	A19_01_1FE	SRS3638622	39044870	36980526	36244965	36244963	Stool	Healthy	63	Adult	MDG	No	Male	23.1513	1.37
CM_madagascar	A19_03_1FE	SRS3638640	12155530	10631158	10490986	10490983	Stool	Healthy	16	School age	MDG	No	Male	19.8351	NA
CM_madagascar	A20_01_1FE	SRS3638577	19185484	16386045	16119304	16119304	Stool	Healthy	45	Adult	MDG	No	Male	23.9127	NA
CM_madagascar	A20_03_1FE	SRS3638631	48228636	42553018	41916996	41916988	Stool	Healthy	23	Adult	MDG	No	Male	23.5828	NA
CM_madagascar	A22_01_1FE	SRS3638579	12344166	11175158	11025841	11025841	Stool	Healthy	27	Adult	MDG	No	Male	22.8306	NA
CM_madagascar	A23_01_1FE	SRS3638632	60611746	54480478	53132127	53132114	Stool	Healthy	40	Adult	MDG	No	Female	23.4039	NA
CM_madagascar	A24_02_1FE	SRS3638652	23225566	20791470	20461845	20461838	Stool	Healthy	34	Adult	MDG	No	Female	22.7247	NA
CM_madagascar	A24_04_1FE	SRS3638639	9910258	9494035	9315237	9315235	Stool	Healthy	22	Adult	MDG	No	Male	21.0977	NA
CM_madagascar	A25_01_1FE	SRS3638674	30631880	26256114	25865481	25865481	Stool	Healthy	23	Adult	MDG	No	Male	22.2166	3.81
CM_madagascar	A27_02_1FE	SRS3638636	56865412	48137500	47508792	47508784	Stool	Healthy	25	Adult	MDG	No	Female	19.4436	14.3
CM_madagascar	A28_02_1FE	SRS3638653	180279170	171267345	168566844	168566817	Stool	Healthy	21	Adult	MDG	No	Female	20.2374	5.62
CM_madagascar	A29_01_1FE	SRS3638656	22558104	22057580	21720264	21720259	Stool	Healthy	50	Adult	MDG	No	Male	18.9379	NA
CM_madagascar	A32_01_1FE	SRS3638679	82254084	74541173	73574055	73574045	Stool	Healthy	51	Adult	MDG	No	Male	21.5134	22.1
CM_madagascar	A34_01_1FE	SRS3638661	19359740	18914934	18621556	18621555	Stool	Healthy	32	Adult	MDG	No	Male	22.3806	NA
CM_madagascar	A34_02_1FE	SRS3638629	44932098	40093827	39384677	39384674	Stool	Healthy	30	Adult	MDG	No	Female	28.6788	16.7
CM_madagascar	A35_01_1FE	SRS3638576	13742588	13303193	13123417	13123415	Stool	Healthy	33	Adult	MDG	No	Male	22.2182	NA
CM_madagascar	A36_01_1FE	SRS3638627	52840734	51514153	50877793	50877792	Stool	Healthy	48	Adult	MDG	No	Male	22.3897	9.39
CM_madagascar	A36_02_1FE	SRS3638578	14427236	13835595	13637775	13637773	Stool	Healthy	43	Adult	MDG	No	Female	23.4205	15.3
CM_madagascar	A39_01_1FE	SRS3638604	70180536	68669040	67777248	67777237	Stool	Healthy	52	Adult	MDG	No	Male	19.2315	4.31
CM_madagascar	A39_02_1FE	SRS3638618	39576318	38567040	38065621	38065580	Stool	Healthy	51	Adult	MDG	No	Female	18.1725	8.95
CM_madagascar	A39_04_1FE	SRS3638676	80416400	78550971	77962526	77962518	Stool	Healthy	21	Adult	MDG	No	Male	22.4787	4.01
CM_madagascar	A40_02_1FE	SRS3638623	36338452	34721413	34108497	34108496	Stool	Healthy	39	Adult	MDG	No	Female	21.829	14.6
CM_madagascar	A41_01_1FE	SRS3638621	39366378	38277743	37752995	37752992	Stool	Healthy	26	Adult	MDG	No	Male	21.069	NA
CM_madagascar	A42_02_1FE	SRS3638620	41666738	37161891	36639114	36639112	Stool	Healthy	44	Adult	MDG	No	Female	25.4835	7.56
CM_madagascar	A43_02_1FE	SRS3638659	24243226	18179059	17844758	17844758	Stool	Healthy	36	Adult	MDG	No	Female	19.5838	6.43
CM_madagascar	A44_01_1FE	SRS3638634	52012072	44544657	43977608	43977605	Stool	Healthy	35	Adult	MDG	No	Male	22.9264	7.59
CM_madagascar	A45_02_1FE	SRS3638574	18362834	15635881	15375938	15375936	Stool	Healthy	29	Adult	MDG	No	Female	18.5279	8.25
CM_madagascar	A46_01_1FE	SRS3638638	67952458	59273757	58236233	58236230	Stool	Healthy	37	Adult	MDG	No	Male	20.8087	3.99
CM_madagascar	A46_02_1FE	SRS3638669	29780646	26701347	26233413	26233409	Stool	Healthy	33	Adult	MDG	No	Female	23.1634	7.51
CM_madagascar	A47_01_1FE	SRS3638658	23067480	18983901	18672744	18672744	Stool	Healthy	39	Adult	MDG	No	Male	20.9572	8.68
CM_madagascar	A47_02_1FE	SRS3638605	76858064	69374252	68701025	68701017	Stool	Healthy	33	Adult	MDG	No	Female	29.4627	14.3
CM_madagascar	A48_01_1FE	SRS3638575	13589620	12601684	12413166	12413165	Stool	Healthy	35	Adult	MDG	No	Female	19.3875	NA
CM_madagascar	A48_05_1FE	SRS3638667	27574954	26865702	26541236	26541236	Stool	Healthy	35	Adult	MDG	No	Male	24.0801	NA
CM_madagascar	A49_01_1FE	SRS3638660	32720296	31904546	31528657	31528656	Stool	Healthy	35	Adult	MDG	No	Male	20.8405	NA
CM_madagascar	A53_01_1FE	SRS3638673	72130082	70316548	69502322	69502320	Stool	Healthy	29	Adult	MDG	No	Male	18.6946	27.3
CM_madagascar	A54_02_1FE	SRS3638670	27436694	26713948	26443089	26443087	Stool	Healthy	26	Adult	MDG	No	Female	22.988	NA
CM_madagascar	A55_01_1FE	SRS3638681	81853904	79521306	78288106	78288042	Stool	Healthy	34	Adult	MDG	No	Female	22.3088	5.54
CM_madagascar	A55_02_1FE	SRS3638610	125062982	121327507	119626817	119626814	Stool	Healthy	27	Adult	MDG	No	Male	23.0606	1.63
CM_madagascar	A56_01_1FE	SRS3638581	55569960	53093662	52391669	52391668	Stool	Healthy	44	Adult	MDG	No	Male	19.2895	29.7
CM_madagascar	A58_01_1FE	SRS3638580	17009432	16370567	16129559	16129558	Stool	Healthy	44	Adult	MDG	No	Male	22.6172	4.63
CM_madagascar	A58_03_1FE	SRS3638666	29745122	27457898	27025779	27025778	Stool	Healthy	55	Adult	MDG	No	Female	20.4604	6.19
CM_madagascar	A59_01_1FE	SRS3638595	89305854	86782664	85420146	85420141	Stool	Healthy	26	Adult	MDG	No	Female	25.3419	14.5
CM_madagascar	A62_01_1FE	SRS3638606	72144448	70132146	69135333	69135326	Stool	Healthy	58	Adult	MDG	No	Female	18.1144	12.5
CM_madagascar	A62_03_1FE	SRS3638668	24599278	23857696	23637593	23637569	Stool	Healthy	31	Adult	MDG	No	Male	19.299	31.6
CM_madagascar	A66_02_1FE	SRS3638585	57345112	55557295	55012572	55012569	Stool	Healthy	22	Adult	MDG	No	Female	24.3046	3.74
CM_madagascar	A67_01_1FE	SRS3638645	6828662	6619160	6453193	6453190	Stool	Healthy	46	Adult	MDG	No	Female	20.6744	6.7
CM_madagascar	A68_01_1FE	SRS3638664	87452656	85381522	84374014	84374010	Stool	Healthy	46	Adult	MDG	No	Female	19.7603	21
CM_madagascar	A69_01_1FE	SRS3638682	69624440	67781617	66797599	66797596	Stool	Healthy	35	Adult	MDG	No	Male	18.8046	1.02
CM_madagascar	A69_02_1FE	SRS3638599	64909494	62330005	61466275	61466275	Stool	Healthy	26	Adult	MDG	No	Female	21.4016	12.5
CM_madagascar	A70_01_1FE	SRS3638651	25069636	24466719	23614289	23614288	Stool	Healthy	55	Adult	MDG	No	Male	17.9794	NA
CM_madagascar	A70_03_1FE	SRS3638672	75704396	72519910	71388125	71388117	Stool	Healthy	21	Adult	MDG	No	Male	21.5283	13.4
CM_madagascar	A72_01_1FE	SRS3638657	17955672	17492573	17275976	17275966	Stool	Healthy	24	Adult	MDG	No	Male	20.4989	4.71
CM_madagascar	A72_02_1FE	SRS3638626	33661874	32569725	32087531	32087529	Stool	Healthy	22	Adult	MDG	No	Female	20.417	3.87
CM_madagascar	A73_01_1FE	SRS3638662	32729770	31946212	31548344	31548343	Stool	Healthy	32	Adult	MDG	No	Male	20.0814	NA
CM_madagascar	A73_02_1FE	SRS3638617	129966454	126555889	125464970	125464953	Stool	Healthy	25	Adult	MDG	No	Female	20.4187	9.56
CM_madagascar	A75_02_1FE	SRS3638591	91157064	88836967	87921655	87921648	Stool	Healthy	24	Adult	MDG	No	Female	22.407	39.8
CM_madagascar	A79_02_1FE	SRS3638608	123804302	120547565	119273586	119273581	Stool	Healthy	47	Adult	MDG	No	Female	19.4542	NA
CM_madagascar	A81_01_1FE	SRS3638616	40549286	39555768	39088017	39087983	Stool	Healthy	58	Adult	MDG	No	Male	18.5772	5.5
CM_madagascar	A81_03_1FE	SRS3638635	47033074	45833802	45238061	45238017	Stool	Healthy	26	Adult	MDG	No	Female	23.2233	NA
CM_madagascar	A82_02_1FE	SRS3638646	5585846	5368995	5292183	5292183	Stool	Healthy	51	Adult	MDG	No	Female	18.2387	NA
CM_madagascar	A83_02_1FE	SRS3638612	111648912	108485635	107567171	107567164	Stool	Healthy	38	Adult	MDG	No	Female	26.7205	12.8
CM_madagascar	A85_01_1FE	SRS3638625	33452632	32747624	32391591	32391588	Stool	Healthy	37	Adult	MDG	No	Male	21.1284	9.38
CM_madagascar	A88_02_1FE	SRS3638588	99277530	95543615	94627858	94627848	Stool	Healthy	42	Adult	MDG	No	Female	22.1446	3.98
CM_madagascar	A89_01_1FE	SRS3638597	90280572	88219173	87325553	87325548	Stool	Healthy	26	Adult	MDG	No	Male	22.0676	21
CM_madagascar	A89_02_1FE	SRS3638642	60298206	58988119	58339516	58339515	Stool	Healthy	27	Adult	MDG	No	Female	23.4547	NA
CM_madagascar	A90_03_1FE	SRS3638601	72063598	69687581	68366235	68366233	Stool	Healthy	26	Adult	MDG	No	Male	20.3652	6.1
CM_madagascar	A90_04_1FE	SRS3638589	106558650	103792698	99789591	99789576	Stool	Healthy	28	Adult	MDG	No	Female	20.3034	19.3
CM_madagascar	A91_01_1FE	SRS3638633	45282366	43663907	43119557	43119552	Stool	Healthy	43	Adult	MDG	No	Male	20.3096	38.9
CM_madagascar	A91_02_1FE	SRS3638665	31601446	30713915	30204140	30204135	Stool	Healthy	50	Adult	MDG	No	Female	20.5751	19.2
CM_madagascar	A92_01_1FE	SRS3638615	116486960	112693926	111102786	111102779	Stool	Healthy	23	Adult	MDG	No	Female	20.5896	6.67
CM_madagascar	A93_01_1FE	SRS3638614	154584828	151531720	149333546	149333541	Stool	Healthy	30	Adult	MDG	No	Male	20.1078	6.59
CM_madagascar	A94_01_1FE	SRS3638678	80913244	79176160	77726330	77726318	Stool	Healthy	32	Adult	MDG	No	Male	23.4369	NA
CM_madagascar	A94_02_1FE	SRS3638586	59122324	57978723	57380928	57380928	Stool	Healthy	37	Adult	MDG	No	Female	18.1957	NA
CM_madagascar	A94_03_1FE	SRS3638598	62949972	61458912	58674020	58674012	Stool	Healthy	44	Adult	MDG	No	Female	16.8688	NA
CM_madagascar	A95_01_1FE	SRS3638607	128650810	121771833	119348715	119348711	Stool	Healthy	34	Adult	MDG	No	Male	20.479	4.23
CM_madagascar	V01_01_1FE	SRS3638609	137239988	126652379	124989545	124989534	Stool	Healthy	24	Adult	MDG	No	Male	19.9338	18.2
CM_madagascar	V06_02_1FE	SRS3638573	15944090	15331549	15132789	15132788	Stool	Healthy	29	Adult	MDG	No	Female	24.7743	11.7
CM_madagascar	V07_01_2FE	SRS3638663	30245940	29050405	28741335	28741334	Stool	Healthy	42	Adult	MDG	No	Male	20.5098	28.6
CM_madagascar	V07_02_2FE	SRS3638644	10404260	9640498	9221978	9221976	Stool	Healthy	33	Adult	MDG	No	Female	20.5697	40.1
CM_madagascar	V12_01_2FE	SRS3638680	84341656	81490617	80645702	80645693	Stool	Healthy	46	Adult	MDG	No	Male	21.1091	1.36
CM_madagascar	V18_02_1FE	SRS3638594	102546880	94368439	92712257	92712241	Stool	Healthy	29	Adult	MDG	No	Female	18.2962	27.1
CM_madagascar	V19_01_2FE	SRS3638584	58142658	55156250	53282713	53282707	Stool	Healthy	33	Adult	MDG	No	Male	19.7724	10.5
CM_madagascar	V19_02_2FE	SRS3638619	41654386	37916040	37472478	37472476	Stool	Healthy	26	Adult	MDG	No	Female	21.2645	17.5
CM_madagascar	V30_01_1FE	SRS3638613	128307848	114470802	112574347	112574344	Stool	Healthy	72	Senior	MDG	No	Male	19.6981	17.6
CM_madagascar	V31_01_2FE	SRS3638593	146739932	133294590	88230048	88230046	Stool	Healthy	29	Adult	MDG	No	Male	21.0265	6.53
CM_madagascar	V32_02_2FE	SRS3638641	8694072	8022709	7919518	7919518	Stool	Healthy	37	Adult	MDG	No	Female	20.3544	5.86
CM_madagascar	V36_02_2FE	SRS3638655	23505104	22637291	22159449	22159443	Stool	Healthy	40	Adult	MDG	No	Female	24.2973	35.4
CM_madagascar	V40_01_1FE	SRS3638596	90728884	86190505	84870569	84870563	Stool	Healthy	52	Adult	MDG	No	Male	19.9055	40.6
CM_madagascar	V48_03_2FE	SRS3638654	20538926	20000321	19742104	19742101	Stool	Healthy	21	Adult	MDG	No	Male	18.3293	NA
CM_madagascar	V50_01_1FE	SRS3638643	6671036	6069433	5955044	5955043	Stool	Healthy	33	Adult	MDG	No	Male	23.6536	3.96
CM_madagascar	V50_01_2FE	SRS3638650	23930858	23350557	23029682	23029679	Stool	Healthy	30	Adult	MDG	No	Male	20.2064	NA
CM_madagascar	V50_02_1FE	SRS3638630	41409606	40480105	40016087	40016085	Stool	Healthy	25	Adult	MDG	No	Female	22.8522	NA
CM_madagascar	V53_02_1FE	SRS3638592	97954206	91176760	90518552	90518543	Stool	Healthy	36	Adult	MDG	No	Female	18.7497	5.34
CM_madagascar	V54_01_1FE	SRS3638602	67299118	60386872	59761237	59761232	Stool	Healthy	24	Adult	MDG	No	Male	23.3624	30

## Sheet: Tab4 - Additional Datasets (map
Study	PMID of Publication	Body Site	Westernized	Samples
CM_ethiopia	This publication	Stool	No	5
Heitz-BuschartA_2016	27723761	Stool	Yes	53
KieserS_2018	29675461	Stool	Yes	27
KorpelaK_2016	26811868	Stool	Yes	80
LassalleF_2017	29165844	Oral cavity	No	29
LiuB_2012	22675498	Oral cavity	Yes	4
PiperHG_2016	27406942	Stool	Yes	11
RosaBA_2018	29486796	Stool	Yes	24
ShiB_2015	25691586	Oral cavity	Yes	48
VoigtAY_2015	25888008	Stool	Yes	68
WingleeK_2017	28915922	Stool	Yes	40
