# Supplementary material for: Extensive Unexplored Human Microbiome Diversity Revealed by Over 150,000 Genomes from Metagenomes Spanning Age, Geography, and Lifestyle
Source: Cell. 2019 Jan 24;176(3):649–662.e20. doi: 10.1016/j.cell.2019.01.001 (PMC6349461; doi:10.1016/j.cell.2019.01.001)
Supplement: Table S2. Quality of the Single-Sample Assembled Genomes Compared against Multiple Alternative Genome Reconstruction Approaches, Related to Figure 7 — (Tab 1) Comparison between the genomes sequenced from isolates and genomes reconstructed from the metagenomes sequenced from the same specimens or individuals from which the isolate was retrieved. The comparison is done for 8 different species (6 Bifidobacterium species, Staphylococcus aureus, Pseudomonas aeruginosa) from 3 cohorts. (Tab 2) Evaluation of the automatic genome reconstruction and binning pipeline adopted here with respect to binning aided by manual curation (using anvi’o). For 46 genomes reconstructed with anvi’o, our automatic binning procedure recovered a genome in all 46 cases and we report genome characteristics for both approaches such as genome size, N50, number of contigs, completeness, contamination, and alignment coverage computed with the reconstructed genome from anvi’o against the automatic binning (and vice versa). (Tab 3) Comparison between the set of single-sample assembled genomes and co-assembled genomes obtained from from the gut metagenomes of 25 adult women from the FerrettiP_2018 dataset (Ferretti et al., 2018). (Tab 4) Comparison of co-assembly against single-sample assembly and binning across 26 longitudinal and one cross-sectional sample subsets. We report the subject ID in the original study (Subj_Id), the number of samples in co-assembly (NSamples), the number of 1% core ANI CONCOCT genomes with more than 75% single copy core genes (nrGENs_C), the number of 1% core ANI single sample genomes (nrGENs_S), the number of genomes found by both methods (nrGENs_I), and the fractional increase in genome number from co-assembly (Frac). [file mmc2.xlsx]

## Sheet: Tab1 - ComparisonWithIsolates
Dataset	Species	Isolate name	Reconstructed genome name	Completeness of the reconstructed genome	Contamination of the reconstructed genome	Percentage identity (%)	Alignment coverage (%)	Same sample	Same person	Isolate genome supposed to be present
CM_cf	Pseudomonas aeruginosa	PA001	CM_cf__CF_TNFC045IS_t1M15__bin.5	96.9233	0.757576	99.9776	99.8079	no	yes	yes
CM_cf	Pseudomonas aeruginosa	PA001	CM_cf__CF_TNFC045IS_t2M15__bin.5	98.9471	0.411255	99.9881	99.7702	yes	yes	yes
CM_cf	Pseudomonas aeruginosa	PA001	CM_cf__CF_TNFC045IS_t3M15__bin.1	98.6364	0.21645	99.9898	99.7364	no	yes	yes
CM_cf	Pseudomonas aeruginosa	PA001	CM_cf__CF_TNFC045IS_t4M15__bin.2	98.2328	0.974167	99.9812	99.7429	no	yes	yes
CM_cf	Staphylococcus aureus	MF011	CM_cf__CF_FIFC009SS_t2M16__bin.1	99.1296	0.271779	99.9061	97.9556	no	yes	yes
CM_cf	Staphylococcus aureus	MF011	CM_cf__CF_FIFC009SS_t3M17__bin.3	95.573	1.58044	97.4614	87.9468	no	yes	no, different MLST
CM_cf	Staphylococcus aureus	MF048	CM_cf__CF_FIFC009SS_t2M16__bin.1	99.1296	0.271779	99.9207	91.59	no	yes	yes
CM_cf	Staphylococcus aureus	MF048	CM_cf__CF_FIFC009SS_t3M17__bin.3	95.573	1.58044	97.4607	82.3622	no	yes	no, different MLST
CM_cf	Staphylococcus aureus	MF064	CM_cf__CF_FIFC001SS_t1M15__bin.1	98.8115	0.271779	99.9419	97.8562	no	yes	yes
CM_cf	Staphylococcus aureus	MF064	CM_cf__CF_FIFC001SS_t2M15__bin.1	99.368	0.276886	99.9526	97.1803	no	yes	yes
CM_cf	Staphylococcus aureus	MF064	CM_cf__CF_FIFC001SS_t3M15__bin.1	88.4378	2.1171	99.9404	98.0348	no	yes	yes
CM_cf	Staphylococcus aureus	MF064	CM_cf__CF_FIFC001SS_t6M17__bin.1	93.8921	1.34926	99.9294	97.5119	no	yes	yes
CM_cf	Staphylococcus aureus	MF064	CM_cf__CF_FIFC001SS_t8M17__bin.3	97.5478	0.145032	99.9774	97.6431	no	yes	yes
CM_cf	Staphylococcus aureus	MF083	CM_cf__CF_FIFC001SS_t1M15__bin.1	98.8115	0.271779	99.9603	98.7141	yes	yes	yes
CM_cf	Staphylococcus aureus	MF083	CM_cf__CF_FIFC001SS_t2M15__bin.1	99.368	0.276886	99.9827	98.0337	no	yes	yes
CM_cf	Staphylococcus aureus	MF083	CM_cf__CF_FIFC001SS_t3M15__bin.1	88.4378	2.1171	99.9424	98.5622	no	yes	yes
CM_cf	Staphylococcus aureus	MF083	CM_cf__CF_FIFC001SS_t6M17__bin.1	93.8921	1.34926	99.9375	97.4999	no	yes	yes
CM_cf	Staphylococcus aureus	MF083	CM_cf__CF_FIFC001SS_t8M17__bin.3	97.5478	0.145032	99.9874	98.1777	no	yes	yes
CM_cf	Staphylococcus aureus	MF093	CM_cf__CF_FIFC009SS_t2M16__bin.1	99.1296	0.271779	99.9543	99.4509	no	yes	yes
CM_cf	Staphylococcus aureus	MF093	CM_cf__CF_FIFC009SS_t3M17__bin.3	95.573	1.58044	97.476	88.5676	yes	yes	no, different MLST
CM_cf	Staphylococcus aureus	MF135	CM_cf__CF_FIFC009SS_t2M16__bin.1	99.1296	0.271779	99.9617	99.9272	no	yes	yes
CM_cf	Staphylococcus aureus	MF135	CM_cf__CF_FIFC009SS_t3M17__bin.3	95.573	1.58044	97.4846	88.7595	no	yes	no, different MLST
FerrettiP_2018	Bifidobacterium adolescentis	B1892	FerrettiP_2018__CA_C10024IS2415FE_t3M15__bin.13	91.0492	0	99.8761	99.4543	yes	yes	yes
FerrettiP_2018	Bifidobacterium bifidum	B1887	FerrettiP_2018__CA_C10006IS2087FE_t2M15__bin.6	93.1452	1.11367	99.804	98.8979	no	yes	yes
FerrettiP_2018	Bifidobacterium bifidum	B1887	FerrettiP_2018__CA_C10006IS2091FE_t3M15__bin.8	98.5791	0.960061	99.8098	99.232	no	yes	yes
FerrettiP_2018	Bifidobacterium bifidum	B1887	FerrettiP_2018__CA_C10006IS2095FE_t4M15__bin.4	90.841	0.921659	99.8603	99.0711	no	yes	yes
FerrettiP_2018	Bifidobacterium bifidum	B1887	FerrettiP_2018__CA_C10006IS2095FE_t5M16__bin.2	97.9071	1.15207	99.8722	99.4617	no	yes	yes
FerrettiP_2018	Bifidobacterium breve	B1889	FerrettiP_2018__CA_C10005IS2066FE_t1M15__bin.11	100	0	99.9778	99.6446	no	yes	yes
FerrettiP_2018	Bifidobacterium breve	B1889	FerrettiP_2018__CA_C10005IS2069FE_t2M15__bin.1	94.47	0	99.9926	99.9365	yes	yes	yes
FerrettiP_2018	Bifidobacterium breve	B1889	FerrettiP_2018__CA_C10005IS2077FE_t4M15__bin.8	82.0276	0	99.9911	99.8497	no	yes	yes
FerrettiP_2018	Bifidobacterium breve	B1891	FerrettiP_2018__CA_C10008IS2131FE_t5M16__bin.2	97.0814	0.652842	99.7094	99.2223	yes	yes	yes
FerrettiP_2018	Bifidobacterium breve	B1900	FerrettiP_2018__CA_C10031IS2541FE_t4M15__bin.7	99.9424	1.24424	99.9777	99.8327	yes	yes	yes
FerrettiP_2018	Bifidobacterium breve	B1900	FerrettiP_2018__CA_C10031IS2541FE_t5M16__bin.9	73.5594	0	99.8622	99.8957	no	yes	yes
FerrettiP_2018	Bifidobacterium dentium	B1893	FerrettiP_2018__CA_C10034IS2595FE_t4M15__bin.6	99.5455	0.606061	99.9822	99.8696	yes	yes	yes
FerrettiP_2018	Bifidobacterium longum	B1886	FerrettiP_2018__CA_C10006IS2084FE_t1M15__bin.6	99.3856	0	99.9954	99.8234	yes	yes	yes
FerrettiP_2018	Bifidobacterium longum	B1886	FerrettiP_2018__CA_C10006IS2087FE_t2M15__bin.3	98.4255	0.460829	99.9749	99.8015	no	yes	yes
FerrettiP_2018	Bifidobacterium longum	B1886	FerrettiP_2018__CA_C10006IS2091FE_t3M15__bin.2	59.6774	0	99.9918	99.8285	no	yes	yes
FerrettiP_2018	Bifidobacterium longum	B1886	FerrettiP_2018__CA_C10006IS2095FE_t4M15__bin.2	76.3825	0.460829	99.9572	98.8306	no	yes	yes
FerrettiP_2018	Bifidobacterium longum	B1888	FerrettiP_2018__CA_C10020IS2345FE_t5M16__bin.12	100	0.460829	99.9536	99.7117	yes	yes	yes
FerrettiP_2018	Bifidobacterium longum	B1890	FerrettiP_2018__CA_C10023IS2397FE_t3M15__bin.4	96.9278	0	99.5137	90.5509	yes	yes	yes
FerrettiP_2018	Bifidobacterium longum	B1890	FerrettiP_2018__CA_C10023IS2401FE_t4M16__bin.3	97.6959	0.0576037	99.4564	93.8873	no	yes	yes
FerrettiP_2018	Bifidobacterium longum	B1898	FerrettiP_2018__CA_C10008IS2127FE_t3M15__bin.1	98.1567	0	99.9834	99.8318	yes	yes	yes
FerrettiP_2018	Bifidobacterium longum	B1898	FerrettiP_2018__CA_C10008IS2131FE_t5M16__bin.12	82.9224	0.30722	99.4226	96.8946	no	yes	yes
NielsenHB_2014	Bifidobacterium animalis subsp. lactis	GCA_000220885	NielsenHB_2014__O2_UC32_2__bin.26	66.3358	0.740741	99.5653	95.5184	no	no	no, but probiotic intake
NielsenHB_2014	Bifidobacterium animalis subsp. lactis	GCA_000220885	NielsenHB_2014__O2_UC47_2__bin.21	88.6543	2.14815	99.7363	97.798	no	no	no, but probiotic intake
NielsenHB_2014	Bifidobacterium animalis subsp. lactis	GCA_000220885	NielsenHB_2014__O2_UC9_0__bin.37	71.5474	1.57584	99.6478	98.4718	no	no	no, but probiotic intake
NielsenHB_2014	Bifidobacterium animalis subsp. lactis	GCA_000220885	NielsenHB_2014__V1_UC50_1__bin.44	53.4483	0	99.8484	99.5441	no	no	no, but probiotic intake

## Sheet: Tab2 - ComparisonWithAnvio
	Genomes from automatic binning						Genomes from Anvi'o						Alignment coverage
SampleID	Genome Name	Genome Size	N50	# Contigs	Completeness	Contamination	Genome Name	Genome Size	N50	# Contigs	Completeness	Contamination	Anvi'o vs automatic binning	Automatic binning vs Anvi'o
BritoIL_2016__M2.46.ST	BritoIL_2016__M2.46.ST__bin.92	1728223	235765	18	100	0	BritoIL_2016__M2.46.ST__bin.AN	1700275	235765	14	100	0	1	0.984113
BritoIL_2016__W2.35.ST	BritoIL_2016__W2.35.ST__bin.68	1570987	9693	223	92.7419	1.6129	BritoIL_2016__W2.35.ST__bin.AN	1370314	10805	166	83.87	1.61	0.96794	0.844994
BritoIL_2016__W2.43.ST	BritoIL_2016__W2.43.ST__bin.33	1691878	17954	132	99.2	0	BritoIL_2016__W2.43.ST__bin.AN	1384053	21527	84	95.2	0	0.993667	0.820089
ChengpingW_2017__AS133raw	ChengpingW_2017__AS133raw__bin.39	2921999	78049	60	98.3108	2.53378	ChengpingW_2017__AS133raw__bin.AN	3242520	69452	94	97.97	1.52	0.891025	0.989808
ChengpingW_2017__AS15raw	ChengpingW_2017__AS15raw__bin.55	2250158	277077	8	78.1667	0.625	ChengpingW_2017__AS15raw__bin.AN	2532054	277077	11	97.5	1.25	1	0.888994
ChengpingW_2017__AS42raw	ChengpingW_2017__AS42raw__bin.91	2263481	44021	91	95.0311	0.621118	ChengpingW_2017__AS42raw__bin.AN	2372587	38125	101	96.27	0.62	0.997233	0.951923
ChengpingW_2017__AS78raw	ChengpingW_2017__AS78raw__bin.14	1778978	16240	161	97.135	0	ChengpingW_2017__AS78raw__bin.AN	1819964	15830	152	97.13	0	0.959867	0.981507
FerrettiP_2018__CA_C10031MS2526FE_t0M15	FerrettiP_2018__CA_C10031MS2526FE_t0M15__bin.97	2730204	69189	58	97.5806	1.07527	FerrettiP_2018__CA_C10031MS2526FE_t0M15__bin.AN	2495395	87620	46	93.95	0.27	0.898645	0.982552
HMP_2012__SRS014923	HMP_2012__SRS014923__bin.64	1725973	41906	74	100	0.8	HMP_2012__SRS014923__bin.AN	1740966	41906	59	100	0.4	0.962327	0.953004
KarlssonFH_2013__S381	KarlssonFH_2013__S381__bin.4	1757410	218010	16	100	0	KarlssonFH_2013__S381__bin.AN	1776076	218010	18	100	0	0.999005	0.988992
KarlssonFH_2013__S487	KarlssonFH_2013__S487__bin.41	1736163	85083	29	100	0	KarlssonFH_2013__S487__bin.AN	1530412	85083	25	93.6	0	0.860583	0.973814
LeChatelierE_2013__MH0247	LeChatelierE_2013__MH0247__bin.36	2353076	44184	92	95.2381	0.185529	LeChatelierE_2013__MH0247__bin.AN	2294857	43570	87	88.55	0.19	0.946132	0.971341
LeChatelierE_2013__MH0292	LeChatelierE_2013__MH0292__bin.49	2354792	50296	91	95.9184	3.06122	LeChatelierE_2013__MH0292__bin.AN	2340230	50296	89	94.56	5.78	0.973467	0.958008
LeChatelierE_2013__MH0318	LeChatelierE_2013__MH0318__bin.77	1620374	136111	33	95.1613	1.6129	LeChatelierE_2013__MH0318__bin.AN	1555930	136111	27	95.16	1.61	0.999981	0.960871
LeChatelierE_2013__MH0409	LeChatelierE_2013__MH0409__bin.22	1475006	97568	30	95.6989	0	LeChatelierE_2013__MH0409__bin.AN	1621525	71271	42	98.12	0	0.999997	0.910309
LeChatelierE_2013__MH0419	LeChatelierE_2013__MH0419__bin.34	1525935	252542	15	93.9516	0.806452	LeChatelierE_2013__MH0419__bin.AN	1570344	252542	27	93.95	1.61	1	0.972953
LeChatelierE_2013__MH0430	LeChatelierE_2013__MH0430__bin.27	1784079	78841	30	98.5215	0	LeChatelierE_2013__MH0430__bin.AN	1864097	78557	35	98.52	0	0.957858	0.999984
LeChatelierE_2013__MH0448	LeChatelierE_2013__MH0448__bin.82	1601431	75513	25	98.3871	0	LeChatelierE_2013__MH0448__bin.AN	1594208	75513	24	98.39	0	0.999952	0.995442
LiJ_2017__H1M613825	LiJ_2017__H1M613825__bin.19	2289930	18244	179	96.1451	1.36054	LiJ_2017__H1M613825__bin.AN	2202041	19101	156	91.38	0.68	0.913196	0.94857
LiJ_2017__H2M514108	LiJ_2017__H2M514108__bin.31	2364135	10636	322	93.4106	0	LiJ_2017__H2M514108__bin.AN	1940140	11656	225	86.02	0	0.818001	0.988853
LiuW_2016__SRR3992961	LiuW_2016__SRR3992961__bin.67	1527886	41249	64	98.3871	0.806452	LiuW_2016__SRR3992961__bin.AN	1579366	41249	68	98.39	0.81	0.962689	0.995126
NielsenHB_2014__MH0159	NielsenHB_2014__MH0159__bin.17	1417419	82253	24	91.9355	0	NielsenHB_2014__MH0159__bin.AN	1417419	82253	24	91.94	0	0.999987	0.999987
NielsenHB_2014__V1_CD22_0	NielsenHB_2014__V1_CD22_0__bin.34	1693841	221582	13	98.4	0	NielsenHB_2014__V1_CD22_0__bin.AN	1758011	221582	12	100	0	0.99539	0.959617
NielsenHB_2014__V1_UC52_1	NielsenHB_2014__V1_UC52_1__bin.28	1818847	348688	14	100	0	NielsenHB_2014__V1_UC52_1__bin.AN	1798997	348688	9	100	0	0.989086	1
QinJ_2012__CON-001	QinJ_2012__CON-001__bin.52	2270016	99455	42	57.7586	0	QinJ_2012__CON-001__bin.AN	3252262	91882	65	81.9	1.72	0.677639	0.974021
QinN_2014__HD-17	QinN_2014__HD-17__bin.23	2750273	91517	68	95.0113	0	QinN_2014__HD-17__bin.AN	2171210	86825	55	92.29	0	0.992375	0.788754
RampelliS_2015__H1	RampelliS_2015__H1__bin.35	1485202	9235	223	91.0112	0	RampelliS_2015__H1__bin.AN	1327306	9982	159	79.21	0	0.997649	0.891724
RampelliS_2015__IT6	RampelliS_2015__IT6__bin.6	2416040	11148	311	95.1608	0.680272	RampelliS_2015__IT6__bin.AN	2091895	10911	250	91.19	1.36	0.85685	0.987863
SchirmerM_2016__G88741	SchirmerM_2016__G88741__bin.8	2672273	13164	306	96.2585	0.680272	SchirmerM_2016__G88741__bin.AN	3171527	13277	328	96.26	0.68	0.815434	0.964843
SchirmerM_2016__G88896	SchirmerM_2016__G88896__bin.10	2234011	81103	61	95.9732	0	SchirmerM_2016__G88896__bin.AN	1900305	79658	48	93.29	0	0.848349	0.996288
VatanenT_2016__G80274	VatanenT_2016__G80274__bin.10	2365515	43452	82	78.2397	0	VatanenT_2016__G80274__bin.AN	3263527	43452	115	94.38	0.94	0.708815	0.964259
VogtmannE_2016__MMRS88581325ST-27-0-0	VogtmannE_2016__MMRS88581325ST-27-0-0__bin.5	1767803	111012	24	98.7903	0	VogtmannE_2016__MMRS88581325ST-27-0-0__bin.AN	1872363	111012	29	98.79	0	0.94415	0.999994
VogtmannE_2016__MMRS93621581ST-27-0-0	VogtmannE_2016__MMRS93621581ST-27-0-0__bin.15	1816952	13675	198	86.188	0.806452	VogtmannE_2016__MMRS93621581ST-27-0-0__bin.AN	1686902	15850	153	86.87	0.81	0.906124	0.97598
XieH_2016__YSZC12003_37210	XieH_2016__YSZC12003_37210__bin.55	1718394	278359	7	100	0	XieH_2016__YSZC12003_37210__bin.AN	1718394	278359	7	100	0	1	1
XieH_2016__YSZC12003_37254	XieH_2016__YSZC12003_37254__bin.59	1826690	292338	11	100	0	XieH_2016__YSZC12003_37254__bin.AN	1793211	292338	9	100	0	0.983649	0.999994
YuJ_2015__SZAXPI003422-11	YuJ_2015__SZAXPI003422-11__bin.58	2384484	66177	56	92.9252	0.170068	YuJ_2015__SZAXPI003422-11__bin.AN	2509646	62688	61	93.61	0.62	0.949963	0.999187
YuJ_2015__SZAXPI015223-158	YuJ_2015__SZAXPI015223-158__bin.51	2644259	23286	172	97.9592	2.04082	YuJ_2015__SZAXPI015223-158__bin.AN	2226884	22522	141	93.88	0	0.840379	0.995004
ZellerG_2014__CCIS33816588ST-4-0	ZellerG_2014__CCIS33816588ST-4-0__bin.32	1759917	31401	90	97.6	0	ZellerG_2014__CCIS33816588ST-4-0__bin.AN	1331557	41520	49	95.2	0	0.999968	0.759451
ZellerG_2014__CCIS36797902ST-4-0	ZellerG_2014__CCIS36797902ST-4-0__bin.33	1819424	562255	5	100	0	ZellerG_2014__CCIS36797902ST-4-0__bin.AN	1819424	562255	5	100	0	1	1
ZellerG_2014__CCIS38765456ST	ZellerG_2014__CCIS38765456ST-20-0__bin.10	2473880	70513	50	97.043	0	ZellerG_2014__CCIS38765456ST__bin.AN	2428698	80982	45	97.04	0	0.998285	0.980463
ZellerG_2014__CCIS44757994ST-4-0	ZellerG_2014__CCIS44757994ST-4-0__bin.13	1486274	22606	99	98.3871	0	ZellerG_2014__CCIS44757994ST-4-0__bin.AN	1487682	22606	96	95.97	0	0.99217	0.99311
ZellerG_2014__CCIS53355328ST-4-0	ZellerG_2014__CCIS53355328ST-4-0__bin.30	1762795	265214	15	100	0	ZellerG_2014__CCIS53355328ST-4-0__bin.AN	1721872	265214	13	100	0	0.975765	0.997791
ZellerG_2014__CCIS74726977ST-3-0	ZellerG_2014__CCIS74726977ST-3-0__bin.85	1715222	204303	15	100	0	ZellerG_2014__CCIS74726977ST-3-0__bin.AN	1749716	204303	14	100	0	0.97783	0.99742
ZellerG_2014__CCIS79210440ST-3-0	ZellerG_2014__CCIS79210440ST-3-0__bin.26	1943628	34964	92	100	0	ZellerG_2014__CCIS79210440ST-3-0__bin.AN	1753662	39476	57	100	0	0.895129	0.991181
ZellerG_2014__CCIS90164298ST	ZellerG_2014__CCIS90164298ST-4-0__bin.93	1238331	65116	33	68.0593	2.59434	ZellerG_2014__CCIS90164298ST__bin.AN	1892492	65116	45	93.53	2.59	0.649057	0.990657
ZellerG_2014__MMPU72854103ST	ZellerG_2014__MMPU72854103ST__bin.12	2342878	46713	98	93.7642	0.680272	ZellerG_2014__MMPU72854103ST__bin.AN	2093511	45820	120	84.24	0.79	0.947386	0.825721

## Sheet: Tab3 - Coassembly
	Co-assembly										Single-sample assembly												C-assembly/single-sample assembly
Subj_Id	# genomes		avg genome size (M)		avg N50 (k)		avg completeness (%)		avg contamination (%)		# genomes				avg genome size (M)		avg N50 (k)		avg completeness (%)		avg contamination (%)		Genome number percentage variation (%)
	HQ	MQ	HQ	MQ	HQ	MQ	HQ	MQ	HQ	MQ	HQ	HQ unique SGBs	MQ	MQ unique SGBs	HQ	MQ	HQ	MQ	HQ	MQ	HQ	MQ	HQ	HQ with SGB genome collapsing
IS10001	5	5	4.0739	4.0739	43.3752	43.3752	97.1746	97.1746	1.39348	1.39348	4	4	7	6	3.41777	3.47347	61.4703	76.5447	95.8059	84.3583	0.772724	0.725064	20	20
IS10002	6	7	3.0648	3.12535	89.7837	77.4304	98.9954	92.0409	0.972463	0.833539	9	7	15	10	3.07689	2.52524	108.204	91.107	96.5668	84.8891	0.468276	0.538731	-50	-16.6667
IS10003	6	6	3.6704	3.6704	83.1548	83.1548	99.002	99.002	0.157466	0.157466	6	6	10	8	3.59674	3.05447	152.142	143.648	98.5137	90.2662	0.228423	0.89395	0	0
IS10005	12	12	3.87065	3.87065	56.6625	56.6625	96.9835	96.9835	1.34612	1.34612	16	13	26	17	3.83129	3.51397	110.951	109.52	95.9994	88.4202	0.74607	0.633673	-33.3333	-8.33333
IS10006	12	15	3.38367	3.06654	55.3598	45.1863	98.4271	94.3229	1.43655	1.62197	20	12	27	15	2.88943	2.77328	66.1107	72.1251	97.1859	92.6645	0.497103	0.610573	-66.6667	0
IS10007	13	14	2.74473	2.64903	33.2055	33.2477	97.268	96.6639	1.02566	0.952396	15	11	21	15	3.1148	2.71253	58.7279	64.8408	96.7658	88.5944	0.813361	0.791503	-15.3846	15.3846
IS10008	10	13	3.37956	3.17107	45.0669	35.4187	96.4176	92.0238	1.29054	1.48176	10	8	16	13	3.44814	3.00536	110.705	72.6073	98.2705	92.3265	0.458143	0.664059	0	20
IS10009	12	17	2.8074	2.60182	52.2948	38.0433	98.3331	91.1695	0.359569	0.869434	18	14	29	22	2.84913	2.48862	103.634	93.6078	97.2978	87.4428	0.248112	0.475432	-50	-16.6667
IS10015	3	5	3.39706	3.74266	51.8813	35.5742	99.3595	91.2462	0.877867	1.2818	3	3	10	7	2.22154	2.34152	35.4987	43.3278	97.4582	80.0047	0.411421	0.304598	0	0
IS10019	22	36	2.67917	2.47895	56.1207	40.2762	97.5966	90.1088	0.769004	0.886399	27	26	49	45	2.62661	2.32783	72.5344	53.6708	95.3792	85.5439	1.02251	1.03806	-22.7273	-18.1818
IS10020	16	18	2.60344	2.62779	50.9586	45.6494	97.549	95.0875	1.07039	1.26692	18	15	29	23	2.70063	2.34764	86.253	79.0056	95.6758	85.4793	0.971223	0.74951	-12.5	6.25
IS10023	11	13	3.11371	2.85656	75.5315	64.4645	97.4396	93.8282	1.17836	1.36495	11	8	19	14	3.59514	2.84469	196.583	134.552	98.8449	88.0393	0.210896	0.391458	0	27.2727
IS10024	17	19	3.23738	3.07795	53.5284	48.1557	98.1299	94.7666	0.81797	0.916093	20	13	30	18	3.29287	2.96523	98.7832	78.0317	96.776	90.213	0.682089	0.780079	-17.6471	23.5294
IS10026	7	10	3.25891	2.80965	53.6433	38.3284	98.7362	91.7125	1.18794	1.39427	8	6	12	10	2.70767	2.50094	95.368	78.8328	97.7269	87.5249	0.502137	0.561544	-14.2857	14.2857
IS10029	13	18	3.03248	3.00367	59.0645	49.6025	98.8263	90.6553	0.854512	0.91788	11	11	24	22	2.85283	2.84061	53.263	50.0935	96.8558	81.1497	0.418957	0.600284	15.3846	15.3846
IS10031	14	24	2.18735	2.29543	45.2268	31.9262	96.6595	88.3456	1.48998	1.73746	12	12	30	26	2.14199	1.92724	60.708	96.7627	96.7969	83.6512	0.664718	0.879201	14.2857	14.2857
IS10032	10	13	3.16147	2.96913	72.0246	56.9454	97.1997	91.9188	1.55104	1.8688	8	8	19	19	2.93467	2.83108	62.2157	61.7247	96.7464	78.7616	1.16955	1.10965	20	20
IS10034	15	23	2.74453	2.50329	58.0294	39.4125	98.1048	91.0515	0.937857	1.329	15	13	28	22	3.03668	2.35961	80.3935	56.5872	97.4787	81.8058	0.62484	0.689154	0	13.3333
IS10035	12	20	3.59629	2.88636	64.722	40.4522	98.4271	88.3179	0.703221	0.860264	14	12	25	21	3.89502	2.97384	92.1486	89.1505	97.5994	84.4287	0.447481	0.649581	-16.6667	0
IS10039	3	3	4.67887	4.67887	110.695	110.695	99.5495	99.5495	0.0982846	0.0982846	2	2	6	5	2.86236	3.11848	102.082	130.78	96.3311	79.4745	0.400447	0.159368	33.3333	33.3333
IS10042	9	9	3.34822	3.34822	71.765	71.765	99.12	99.12	0.987612	0.987612	12	8	16	12	3.38738	2.9181	98.4128	93.7294	97.0691	89.6711	0.150748	0.142682	-33.3333	11.1111
IS10043	4	4	2.28947	2.28947	50.087	50.087	99.1009	99.1009	0.977403	0.977403	3	3	6	5	2.42271	1.93191	62.105	76.0787	96.5382	85.7696	1.48011	0.832944	25	25
IS10049	9	11	2.50716	2.52347	26.0088	22.2953	97.3522	95.2672	0.973937	1.2379	9	8	14	11	2.87735	2.52095	105.929	91.9996	97.8617	89.2889	0.515116	0.869096	0	11.1111
IS10052	7	9	2.39673	2.24027	55.9323	45.5734	98.8598	92.7164	1.19992	1.17656	9	8	20	13	2.70046	2.46311	70.389	93.3276	95.9009	80.3897	0.561219	0.520629	-28.5714	-14.2857
IS10055	14	17	2.75035	2.79736	67.3534	58.351	97.1417	94.382	1.03251	1.28757	14	13	24	22	2.59244	2.34764	96.7021	71.1159	95.2279	85.4795	0.974873	0.928688	0	7.14286
Total infants	262	341	3.16655	3.0574	59.0517	50.3543	98.0762	93.8895	0.976401	1.12092	294	244	512	401	3.0339	2.70855	90.1835	84.2751	97.0237	86.0769	0.604542	0.656095	-12.2137	6.87023
Mothers	88	173	2.69072	2.30528	20.6906	14.7734	95.621	85.791	1.71	1.869	249	124	620	265	2.49105	2.1138	55.5228	35.51	96.258	82.745	0.919	1.17	-182.955	-40.9091

## Sheet: Tab4 - Coassembly
Subj_Id	# samples	nrGENs_C	nrGENs_S	nrGENs_I	Frac
IS10001	3	4	4	4	0
IS10002	3	6	6	4	0
IS10015	3	3	3	3	0
IS10008	4	8	11	7	-0.375
IS10026	4	9	6	4	0.333
IS10029	4	12	8	6	0.333
IS10031	4	16	15	8	0.063
IS10034	4	21	13	12	0.381
IS10035	4	15	16	12	-0.067
IS10042	4	9	9	9	0
IS10052	4	7	6	3	0.143
IS10055	4	11	10	7	0.091
IS10005	5	13	11	8	0.154
IS10006	5	10	11	7	-0.1
IS10007	5	13	11	9	0.154
IS10009	5	17	17	13	0
IS10019	5	28	24	18	0.143
IS10020	5	17	18	11	-0.059
IS10023	5	8	9	6	-0.125
IS10024	5	15	15	13	0
IS10032	5	11	9	5	0.182
IS10049	5	12	5	3	0.583
DEU1	8	51	36	28	0.294
DEU18	10	55	40	26	0.272
DEU5	10	40	24	16	0.4
DEU6	10	63	43	31	0.317
Mothers	21	126	122	71	0.032
