# Supplementary material for: Extensive Unexplored Human Microbiome Diversity Revealed by Over 150,000 Genomes from Metagenomes Spanning Age, Geography, and Lifestyle
Source: Cell. 2019 Jan 24;176(3):649–662.e20. doi: 10.1016/j.cell.2019.01.001 (PMC6349461; doi:10.1016/j.cell.2019.01.001)
Supplement: Table S3. Assembly Statistics and Quality Control Measures for the 154,723 Reconstructed Genomes, Related to Figure 6 [file mmc3.xlsx]

## Sheet: Assembly statistics
Genome Name	Study	Sample Name	Assembler	Genome Size	N50	# Contigs	Completeness	Contamination	Strain Heterogeneity	SGB ID
AsnicarF_2017__MV_FEI1_t1Q14__bin.10	AsnicarF_2017	MV_FEI1_t1Q14	metaSPAdes	2013732	6532	403	84.6467	1.65131	1.45871	17248
AsnicarF_2017__MV_FEI1_t1Q14__bin.2	AsnicarF_2017	MV_FEI1_t1Q14	metaSPAdes	1849520	3104	616	64.7466	0.877193	0.197712	4584
AsnicarF_2017__MV_FEI1_t1Q14__bin.4	AsnicarF_2017	MV_FEI1_t1Q14	metaSPAdes	1962642	40866	87	93.894	0.93702	0.403549	17256
AsnicarF_2017__MV_FEI1_t1Q14__bin.6	AsnicarF_2017	MV_FEI1_t1Q14	metaSPAdes	2550005	18894	197	97.7528	0.101831	0.171039	7962
AsnicarF_2017__MV_FEI1_t1Q14__bin.8	AsnicarF_2017	MV_FEI1_t1Q14	metaSPAdes	4685619	261276	31	95.6829	0.0372024	0.455554	10068
AsnicarF_2017__MV_FEI1_t1Q14__bin.9	AsnicarF_2017	MV_FEI1_t1Q14	metaSPAdes	3331471	109740	46	78.8568	0.334821	0.132323	10141
AsnicarF_2017__MV_FEI2_t1Q14__bin.3	AsnicarF_2017	MV_FEI2_t1Q14	metaSPAdes	1809890	29584	102	84.7542	1.38249	0.79102	17256
AsnicarF_2017__MV_FEI2_t1Q14__bin.9	AsnicarF_2017	MV_FEI2_t1Q14	metaSPAdes	1376803	156688	14	77.5862	0	0.0057	6923
AsnicarF_2017__MV_FEI3_t1Q14__bin.1	AsnicarF_2017	MV_FEI3_t1Q14	metaSPAdes	1374755	3632	415	58.8247	0.403226	0.511955	17249
AsnicarF_2017__MV_FEI3_t1Q14__bin.3	AsnicarF_2017	MV_FEI3_t1Q14	metaSPAdes	4556033	32566	247	50.8621	0	0.613053	10083
AsnicarF_2017__MV_FEI3_t1Q14__bin.4	AsnicarF_2017	MV_FEI3_t1Q14	metaSPAdes	2824450	71074	67	99.6255	0	0.026986	7962
AsnicarF_2017__MV_FEI3_t1Q14__bin.6	AsnicarF_2017	MV_FEI3_t1Q14	metaSPAdes	3565399	89378	63	77.5862	0	0.0313853	10068
AsnicarF_2017__MV_FEI4_t1Q14__bin.1	AsnicarF_2017	MV_FEI4_t1Q14	metaSPAdes	1572509	4957	370	87.3054	0.199601	0.0455994	6939
AsnicarF_2017__MV_FEI4_t1Q14__bin.2	AsnicarF_2017	MV_FEI4_t1Q14	metaSPAdes	2166135	55961	66	99.7696	0.460829	0.159297	17247
AsnicarF_2017__MV_FEI4_t1Q14__bin.3	AsnicarF_2017	MV_FEI4_t1Q14	metaSPAdes	1351219	4495	342	75.2321	0.372881	0.0692032	8065
AsnicarF_2017__MV_FEI4_t1Q14__bin.4	AsnicarF_2017	MV_FEI4_t1Q14	metaSPAdes	4591752	58724	125	95.5096	0.908521	0.0282685	1814
AsnicarF_2017__MV_FEI4_t1Q14__bin.5	AsnicarF_2017	MV_FEI4_t1Q14	metaSPAdes	4642432	88083	88	99.0741	0.78125	0.0157215	10068
AsnicarF_2017__MV_FEI4_t2Q15__bin.10	AsnicarF_2017	MV_FEI4_t2Q15	metaSPAdes	3145494	90833	55	55.9211	0	0.0342976	1814
AsnicarF_2017__MV_FEI4_t2Q15__bin.2	AsnicarF_2017	MV_FEI4_t2Q15	metaSPAdes	2899068	66234	78	99.4565	0	0.0611121	7144
AsnicarF_2017__MV_FEI4_t2Q15__bin.3	AsnicarF_2017	MV_FEI4_t2Q15	metaSPAdes	2205803	176487	35	99.2576	0.921659	0.611493	17256
AsnicarF_2017__MV_FEI4_t2Q15__bin.5	AsnicarF_2017	MV_FEI4_t2Q15	metaSPAdes	1963554	86665	41	99.3827	0	0.0192768	7168
AsnicarF_2017__MV_FEI4_t2Q15__bin.6	AsnicarF_2017	MV_FEI4_t2Q15	metaSPAdes	4569681	13165	496	95.8608	2.56869	0.19529	10068
AsnicarF_2017__MV_FEI4_t2Q15__bin.8	AsnicarF_2017	MV_FEI4_t2Q15	metaSPAdes	1576036	23678	104	99.1018	0	0.0273901	5868
AsnicarF_2017__MV_FEI4_t2Q15__bin.9	AsnicarF_2017	MV_FEI4_t2Q15	metaSPAdes	3238253	22059	259	96.1321	0.880503	0.0407223	7952
AsnicarF_2017__MV_FEI5_t1Q14__bin.11	AsnicarF_2017	MV_FEI5_t1Q14	metaSPAdes	1855481	296860	9	81.106	0	0.0190466	17247
AsnicarF_2017__MV_FEI5_t1Q14__bin.12	AsnicarF_2017	MV_FEI5_t1Q14	metaSPAdes	1823447	74971	36	91.6168	0	0.0282405	6939
AsnicarF_2017__MV_FEI5_t1Q14__bin.14	AsnicarF_2017	MV_FEI5_t1Q14	metaSPAdes	2135293	31860	87	98.1043	0.750395	0.0424109	15480
AsnicarF_2017__MV_FEI5_t1Q14__bin.2	AsnicarF_2017	MV_FEI5_t1Q14	metaSPAdes	820395	2650	311	53.108	0.387597	0.257855	7038
AsnicarF_2017__MV_FEI5_t1Q14__bin.5	AsnicarF_2017	MV_FEI5_t1Q14	metaSPAdes	2202452	7304	404	89.3207	1.4218	0.177946	15868
AsnicarF_2017__MV_FEI5_t1Q14__bin.6	AsnicarF_2017	MV_FEI5_t1Q14	metaSPAdes	2544290	17802	207	99.2509	0.374532	0.0286806	7967
AsnicarF_2017__MV_FEI5_t1Q14__bin.7	AsnicarF_2017	MV_FEI5_t1Q14	metaSPAdes	3012782	4596	769	89.3082	0.943396	0.0970379	6744
AsnicarF_2017__MV_FEI5_t1Q14__bin.9	AsnicarF_2017	MV_FEI5_t1Q14	metaSPAdes	2684538	8551	417	93.1571	1.44231	0.202533	2301
AsnicarF_2017__MV_FEI5_t2Q14__bin.2	AsnicarF_2017	MV_FEI5_t2Q14	metaSPAdes	2650859	86162	66	100	0	0.158342	9262
AsnicarF_2017__MV_FEI5_t2Q14__bin.3	AsnicarF_2017	MV_FEI5_t2Q14	metaSPAdes	2888406	44807	94	95.0936	0.483092	0.299034	4936
AsnicarF_2017__MV_FEI5_t2Q14__bin.4	AsnicarF_2017	MV_FEI5_t2Q14	metaSPAdes	1555250	3316	498	51.5949	0	0.264254	5089
AsnicarF_2017__MV_FEI5_t3Q15__bin.1	AsnicarF_2017	MV_FEI5_t3Q15	metaSPAdes	2514126	9424	362	97.1812	1.76174	0.252961	4540
AsnicarF_2017__MV_FEI5_t3Q15__bin.10	AsnicarF_2017	MV_FEI5_t3Q15	metaSPAdes	1369137	14270	144	50	1.72414	1.52214	17247
AsnicarF_2017__MV_FEI5_t3Q15__bin.12	AsnicarF_2017	MV_FEI5_t3Q15	metaSPAdes	2462480	16070	243	75.8766	3.57143	1.1056	15333
AsnicarF_2017__MV_FEI5_t3Q15__bin.13	AsnicarF_2017	MV_FEI5_t3Q15	metaSPAdes	2743595	17357	221	97.2046	1.05485	0.238553	4874
AsnicarF_2017__MV_FEI5_t3Q15__bin.14	AsnicarF_2017	MV_FEI5_t3Q15	metaSPAdes	2256365	5380	510	64.971	2.90564	1.06933	4828
AsnicarF_2017__MV_FEI5_t3Q15__bin.15	AsnicarF_2017	MV_FEI5_t3Q15	metaSPAdes	1505493	19714	128	71.8649	2.81818	1.24412	17244
AsnicarF_2017__MV_FEI5_t3Q15__bin.16	AsnicarF_2017	MV_FEI5_t3Q15	metaSPAdes	1863695	20235	151	70.6897	1.72414	1.70947	17237
AsnicarF_2017__MV_FEI5_t3Q15__bin.17	AsnicarF_2017	MV_FEI5_t3Q15	metaSPAdes	2113140	5996	449	92.4528	4.48113	0.0809392	6806
AsnicarF_2017__MV_FEI5_t3Q15__bin.2	AsnicarF_2017	MV_FEI5_t3Q15	metaSPAdes	1917678	106163	43	92.4731	0.0768049	0.864013	17256
AsnicarF_2017__MV_FEI5_t3Q15__bin.20	AsnicarF_2017	MV_FEI5_t3Q15	metaSPAdes	1684420	6507	349	90.4362	1.34228	0.132641	4285
AsnicarF_2017__MV_FEI5_t3Q15__bin.22	AsnicarF_2017	MV_FEI5_t3Q15	metaSPAdes	2314654	11357	282	97.0522	0.742115	0.308298	15286
AsnicarF_2017__MV_FEI5_t3Q15__bin.23	AsnicarF_2017	MV_FEI5_t3Q15	metaSPAdes	1886322	8674	297	66.2338	3.57143	2.14047	15342
AsnicarF_2017__MV_FEI5_t3Q15__bin.4	AsnicarF_2017	MV_FEI5_t3Q15	metaSPAdes	2050423	4805	497	76.0626	0.838926	0.309593	5089
AsnicarF_2017__MV_FEI5_t3Q15__bin.6	AsnicarF_2017	MV_FEI5_t3Q15	metaSPAdes	4098441	19812	347	98.866	1.07595	0.153666	4844
AsnicarF_2017__MV_FEI5_t3Q15__bin.7	AsnicarF_2017	MV_FEI5_t3Q15	metaSPAdes	1356698	5504	295	80.9606	1.43236	0.315307	8002
AsnicarF_2017__MV_FEI5_t3Q15__bin.8	AsnicarF_2017	MV_FEI5_t3Q15	metaSPAdes	1859962	6495	354	66.2338	0.811688	2.25724	15316
AsnicarF_2017__MV_FEM1_t1Q14__bin.1	AsnicarF_2017	MV_FEM1_t1Q14	metaSPAdes	1954245	15610	191	97.3558	1.12179	0.245303	2318
AsnicarF_2017__MV_FEM1_t1Q14__bin.10	AsnicarF_2017	MV_FEM1_t1Q14	metaSPAdes	1269234	3047	437	51.0987	0	1.71474	15342
AsnicarF_2017__MV_FEM1_t1Q14__bin.12	AsnicarF_2017	MV_FEM1_t1Q14	metaSPAdes	2071048	11276	270	54.6395	1.72414	0.818005	1644
AsnicarF_2017__MV_FEM1_t1Q14__bin.15	AsnicarF_2017	MV_FEM1_t1Q14	metaSPAdes	2154272	44298	71	98.8024	0.598802	0.045736	5767
AsnicarF_2017__MV_FEM1_t1Q14__bin.18	AsnicarF_2017	MV_FEM1_t1Q14	metaSPAdes	2033835	36022	92	100	0	0.0392397	5736
AsnicarF_2017__MV_FEM1_t1Q14__bin.20	AsnicarF_2017	MV_FEM1_t1Q14	metaSPAdes	4895586	12408	617	93.9221	3.00752	0.247092	1814
AsnicarF_2017__MV_FEM1_t1Q14__bin.22	AsnicarF_2017	MV_FEM1_t1Q14	metaSPAdes	1538618	5443	339	55.4226	0	0.151748	4933
AsnicarF_2017__MV_FEM1_t1Q14__bin.4	AsnicarF_2017	MV_FEM1_t1Q14	metaSPAdes	1633337	4072	451	73.5916	1.40329	0.584451	4367
AsnicarF_2017__MV_FEM1_t1Q14__bin.6	AsnicarF_2017	MV_FEM1_t1Q14	metaSPAdes	3362941	75204	70	94.6032	1.8254	0.0617947	2230
AsnicarF_2017__MV_FEM1_t1Q14__bin.8	AsnicarF_2017	MV_FEM1_t1Q14	metaSPAdes	2286287	19207	182	92.0721	0.33557	0.0547182	5111
AsnicarF_2017__MV_FEM1_t1Q14__bin.9	AsnicarF_2017	MV_FEM1_t1Q14	metaSPAdes	1685106	9852	218	58.6207	0	0.311243	1626
AsnicarF_2017__MV_FEM2_t1Q14__bin.1	AsnicarF_2017	MV_FEM2_t1Q14	metaSPAdes	1369606	4227	364	85.2625	0	0.318259	9346
AsnicarF_2017__MV_FEM2_t1Q14__bin.11	AsnicarF_2017	MV_FEM2_t1Q14	metaSPAdes	3336662	72008	85	93.1746	2.30159	0.026492	2230
AsnicarF_2017__MV_FEM2_t1Q14__bin.14	AsnicarF_2017	MV_FEM2_t1Q14	metaSPAdes	2965995	30137	141	99.1841	1.1655	0.0745307	15369
AsnicarF_2017__MV_FEM2_t1Q14__bin.16	AsnicarF_2017	MV_FEM2_t1Q14	metaSPAdes	2200209	5059	510	78.3277	1.45414	0.361188	5117
AsnicarF_2017__MV_FEM2_t1Q14__bin.17	AsnicarF_2017	MV_FEM2_t1Q14	metaSPAdes	2863995	30575	138	94.5578	0	0.0651792	9223
AsnicarF_2017__MV_FEM2_t1Q14__bin.18	AsnicarF_2017	MV_FEM2_t1Q14	metaSPAdes	1368066	4247	361	56.4476	2.17949	1.45894	2318
AsnicarF_2017__MV_FEM2_t1Q14__bin.19	AsnicarF_2017	MV_FEM2_t1Q14	metaSPAdes	1662066	10198	241	93.6242	0.111857	0.0548668	4328
AsnicarF_2017__MV_FEM2_t1Q14__bin.2	AsnicarF_2017	MV_FEM2_t1Q14	metaSPAdes	1319303	14210	132	92.1348	1.1236	0.0109889	1024
AsnicarF_2017__MV_FEM2_t1Q14__bin.20	AsnicarF_2017	MV_FEM2_t1Q14	metaSPAdes	2525567	13808	299	85.2349	0.711181	0.900826	15107
AsnicarF_2017__MV_FEM2_t1Q14__bin.24	AsnicarF_2017	MV_FEM2_t1Q14	metaSPAdes	1940430	6303	389	94.521	2.69461	0.176598	5792
AsnicarF_2017__MV_FEM2_t1Q14__bin.25	AsnicarF_2017	MV_FEM2_t1Q14	metaSPAdes	4466266	24275	310	91.9097	2.4906	0.203404	1814
AsnicarF_2017__MV_FEM2_t1Q14__bin.26	AsnicarF_2017	MV_FEM2_t1Q14	metaSPAdes	2345478	5262	531	79.2236	4.71417	0.436278	4938
AsnicarF_2017__MV_FEM2_t1Q14__bin.29	AsnicarF_2017	MV_FEM2_t1Q14	metaSPAdes	2050728	5402	479	77.3001	0.469799	0.356344	5082
AsnicarF_2017__MV_FEM2_t1Q14__bin.30	AsnicarF_2017	MV_FEM2_t1Q14	metaSPAdes	960568	125774	15	87.2128	0	0.0198538	17322
AsnicarF_2017__MV_FEM2_t1Q14__bin.31	AsnicarF_2017	MV_FEM2_t1Q14	metaSPAdes	1688884	11182	198	97.7333	0	0.0633841	714
AsnicarF_2017__MV_FEM2_t1Q14__bin.32	AsnicarF_2017	MV_FEM2_t1Q14	metaSPAdes	1580170	15141	153	88.8441	0	0.130697	14099
AsnicarF_2017__MV_FEM2_t1Q14__bin.7	AsnicarF_2017	MV_FEM2_t1Q14	metaSPAdes	2688079	15779	245	92.9952	4.26731	0.206172	4914
AsnicarF_2017__MV_FEM2_t1Q14__bin.8	AsnicarF_2017	MV_FEM2_t1Q14	metaSPAdes	2226825	4282	598	83.4787	4.25895	0.387969	4644
AsnicarF_2017__MV_FEM3_t1Q14__bin.1	AsnicarF_2017	MV_FEM3_t1Q14	metaSPAdes	1091748	3807	308	79.4944	2.24719	0.115387	6478
AsnicarF_2017__MV_FEM3_t1Q14__bin.13	AsnicarF_2017	MV_FEM3_t1Q14	metaSPAdes	2975499	77794	63	98.8782	1.92308	0.25715	2301
AsnicarF_2017__MV_FEM3_t1Q14__bin.15	AsnicarF_2017	MV_FEM3_t1Q14	metaSPAdes	2626960	37368	115	92.8632	0	0.539344	2326
AsnicarF_2017__MV_FEM3_t1Q14__bin.16	AsnicarF_2017	MV_FEM3_t1Q14	metaSPAdes	2248114	9493	323	89.2094	1.44231	1.73282	2321
AsnicarF_2017__MV_FEM3_t1Q14__bin.19	AsnicarF_2017	MV_FEM3_t1Q14	metaSPAdes	1738502	6003	348	91.8751	2.68456	0.369334	4285
AsnicarF_2017__MV_FEM3_t1Q14__bin.2	AsnicarF_2017	MV_FEM3_t1Q14	metaSPAdes	2535540	32251	142	91.5865	1.20192	1.61419	2295
AsnicarF_2017__MV_FEM3_t1Q14__bin.23	AsnicarF_2017	MV_FEM3_t1Q14	metaSPAdes	2665193	29999	131	96.9799	0.671141	0.0770806	4198
AsnicarF_2017__MV_FEM3_t1Q14__bin.24	AsnicarF_2017	MV_FEM3_t1Q14	metaSPAdes	1735990	9185	255	85.4936	1.79988	1.21541	15089
AsnicarF_2017__MV_FEM3_t1Q14__bin.28	AsnicarF_2017	MV_FEM3_t1Q14	metaSPAdes	2001965	28386	117	91.9463	0	0.0703559	14263
AsnicarF_2017__MV_FEM3_t1Q14__bin.29	AsnicarF_2017	MV_FEM3_t1Q14	metaSPAdes	3638263	7504	633	89.2734	2.79642	0.840416	15233
AsnicarF_2017__MV_FEM3_t1Q14__bin.32	AsnicarF_2017	MV_FEM3_t1Q14	metaSPAdes	4003872	60571	107	96.2217	0.192308	0.123492	1949
AsnicarF_2017__MV_FEM3_t1Q14__bin.33	AsnicarF_2017	MV_FEM3_t1Q14	metaSPAdes	1925501	84738	43	97.9866	0	0.0196266	4335
AsnicarF_2017__MV_FEM3_t1Q14__bin.6	AsnicarF_2017	MV_FEM3_t1Q14	metaSPAdes	1673573	11383	189	96.6316	0.8	0.0427834	714
AsnicarF_2017__MV_FEM3_t1Q14__bin.8	AsnicarF_2017	MV_FEM3_t1Q14	metaSPAdes	7223558	7789	1239	69.7962	3.44828	0.897476	1845
AsnicarF_2017__MV_FEM3_t1Q14__bin.9	AsnicarF_2017	MV_FEM3_t1Q14	metaSPAdes	3193232	67313	86	99.6226	0	0.0862549	1965
AsnicarF_2017__MV_FEM4_t1Q14__bin.11	AsnicarF_2017	MV_FEM4_t1Q14	metaSPAdes	2202951	13158	253	97.5356	3.11377	0.163303	5792
AsnicarF_2017__MV_FEM4_t1Q14__bin.2	AsnicarF_2017	MV_FEM4_t1Q14	metaSPAdes	3353295	82707	74	98.6486	0.675676	0.05344	1626
AsnicarF_2017__MV_FEM4_t1Q14__bin.4	AsnicarF_2017	MV_FEM4_t1Q14	metaSPAdes	2478389	4857	605	78.6021	2.23027	0.271559	4914
AsnicarF_2017__MV_FEM4_t1Q14__bin.5	AsnicarF_2017	MV_FEM4_t1Q14	metaSPAdes	1427411	3650	439	63.5035	4.37642	1.97066	15316
AsnicarF_2017__MV_FEM4_t1Q14__bin.6	AsnicarF_2017	MV_FEM4_t1Q14	metaSPAdes	4475561	36752	204	98.0313	1.25786	0.0489206	1814
AsnicarF_2017__MV_FEM4_t1Q14__bin.7	AsnicarF_2017	MV_FEM4_t1Q14	metaSPAdes	3149723	13129	357	91.8938	0.743494	0.358027	1798
AsnicarF_2017__MV_FEM4_t2Q15__bin.1	AsnicarF_2017	MV_FEM4_t2Q15	metaSPAdes	1658657	14498	170	96.1281	0.14556	0.0290012	8002
AsnicarF_2017__MV_FEM4_t2Q15__bin.11	AsnicarF_2017	MV_FEM4_t2Q15	metaSPAdes	2109188	39272	86	96.371	0.230415	0.0739716	17248
AsnicarF_2017__MV_FEM4_t2Q15__bin.12	AsnicarF_2017	MV_FEM4_t2Q15	metaSPAdes	2026128	8695	327	91.3805	3.56287	0.00997	5854
AsnicarF_2017__MV_FEM4_t2Q15__bin.13	AsnicarF_2017	MV_FEM4_t2Q15	metaSPAdes	1186202	60400	40	59.7424	0.454545	0.0339105	17237
AsnicarF_2017__MV_FEM4_t2Q15__bin.14	AsnicarF_2017	MV_FEM4_t2Q15	metaSPAdes	2280216	59048	61	97.9866	0	0.00585	14861
AsnicarF_2017__MV_FEM4_t2Q15__bin.15	AsnicarF_2017	MV_FEM4_t2Q15	metaSPAdes	1505362	10515	199	54.6266	0	0.217575	15342
AsnicarF_2017__MV_FEM4_t2Q15__bin.16	AsnicarF_2017	MV_FEM4_t2Q15	metaSPAdes	1692995	6300	357	83.1751	2.1097	0.00386	6962
AsnicarF_2017__MV_FEM4_t2Q15__bin.17	AsnicarF_2017	MV_FEM4_t2Q15	metaSPAdes	4669690	8841	712	79.6552	1.72414	0.109264	1814
AsnicarF_2017__MV_FEM4_t2Q15__bin.18	AsnicarF_2017	MV_FEM4_t2Q15	metaSPAdes	2061316	45354	95	89.9856	3.82576	0.0566258	17244
AsnicarF_2017__MV_FEM4_t2Q15__bin.24	AsnicarF_2017	MV_FEM4_t2Q15	metaSPAdes	2274032	6564	438	84.8639	2.60771	0.0932662	15291
AsnicarF_2017__MV_FEM4_t2Q15__bin.25	AsnicarF_2017	MV_FEM4_t2Q15	metaSPAdes	1539683	3490	474	70.179	2.18121	0.0335065	4367
AsnicarF_2017__MV_FEM4_t2Q15__bin.27	AsnicarF_2017	MV_FEM4_t2Q15	metaSPAdes	1557254	5378	343	79.7838	1.00671	0.596853	15091
AsnicarF_2017__MV_FEM4_t2Q15__bin.28	AsnicarF_2017	MV_FEM4_t2Q15	metaSPAdes	2139903	44611	75	98.0769	0.961538	0.00624	2318
AsnicarF_2017__MV_FEM4_t2Q15__bin.29	AsnicarF_2017	MV_FEM4_t2Q15	metaSPAdes	2096836	89849	61	97.1838	1.76651	0.0401178	17256
AsnicarF_2017__MV_FEM4_t2Q15__bin.30	AsnicarF_2017	MV_FEM4_t2Q15	metaSPAdes	3013222	35778	122	94.3224	0.844595	0.0101443	1626
AsnicarF_2017__MV_FEM4_t2Q15__bin.4	AsnicarF_2017	MV_FEM4_t2Q15	metaSPAdes	2165290	58704	65	98.3871	0.806452	0.0170658	14507
AsnicarF_2017__MV_FEM4_t2Q15__bin.5	AsnicarF_2017	MV_FEM4_t2Q15	metaSPAdes	3283175	4760	826	92.1029	3.69128	0.0910605	4540
AsnicarF_2017__MV_FEM4_t2Q15__bin.6	AsnicarF_2017	MV_FEM4_t2Q15	metaSPAdes	2222914	7893	380	91.6254	0.575318	0.0194731	4933
AsnicarF_2017__MV_FEM4_t2Q15__bin.8	AsnicarF_2017	MV_FEM4_t2Q15	metaSPAdes	2843761	20508	196	97.0464	0.791139	0.0260001	4874
AsnicarF_2017__MV_FEM5_t1Q14__bin.11	AsnicarF_2017	MV_FEM5_t1Q14	metaSPAdes	1751580	15049	176	85.3468	1.00671	0.896285	15091
AsnicarF_2017__MV_FEM5_t1Q14__bin.14	AsnicarF_2017	MV_FEM5_t1Q14	metaSPAdes	1872924	33298	78	92.6174	0.33557	0.0280973	4290
AsnicarF_2017__MV_FEM5_t1Q14__bin.15	AsnicarF_2017	MV_FEM5_t1Q14	metaSPAdes	1668978	27437	87	92.3387	1.47849	0.324712	14311
AsnicarF_2017__MV_FEM5_t1Q14__bin.17	AsnicarF_2017	MV_FEM5_t1Q14	metaSPAdes	1949158	8944	292	78.9825	3.16456	0.969728	4874
AsnicarF_2017__MV_FEM5_t1Q14__bin.2	AsnicarF_2017	MV_FEM5_t1Q14	metaSPAdes	2289322	69038	56	99.1935	0	0.09732	14313
AsnicarF_2017__MV_FEM5_t1Q14__bin.23	AsnicarF_2017	MV_FEM5_t1Q14	metaSPAdes	1561340	2967	545	57.3937	0.284726	1.56935	4644
AsnicarF_2017__MV_FEM5_t1Q14__bin.24	AsnicarF_2017	MV_FEM5_t1Q14	metaSPAdes	2740693	3751	800	68.2899	4.54641	1.15521	5090
AsnicarF_2017__MV_FEM5_t1Q14__bin.29	AsnicarF_2017	MV_FEM5_t1Q14	metaSPAdes	1569705	3072	520	63.5663	0.226757	0.666508	9226
AsnicarF_2017__MV_FEM5_t1Q14__bin.31	AsnicarF_2017	MV_FEM5_t1Q14	metaSPAdes	2895211	182435	24	99.3289	0	0.056823	5117
AsnicarF_2017__MV_FEM5_t1Q14__bin.38	AsnicarF_2017	MV_FEM5_t1Q14	metaSPAdes	3253140	46683	168	99.5169	1.12721	0.163946	4933
AsnicarF_2017__MV_FEM5_t1Q14__bin.4	AsnicarF_2017	MV_FEM5_t1Q14	metaSPAdes	1924743	7365	336	88.6465	1.34228	0.813573	14861
AsnicarF_2017__MV_FEM5_t1Q14__bin.42	AsnicarF_2017	MV_FEM5_t1Q14	metaSPAdes	2076207	10107	290	89.7092	0.894855	0.332468	4373
AsnicarF_2017__MV_FEM5_t1Q14__bin.43	AsnicarF_2017	MV_FEM5_t1Q14	metaSPAdes	2102291	15096	214	87.7083	1.53061	0.880044	15333
AsnicarF_2017__MV_FEM5_t1Q14__bin.46	AsnicarF_2017	MV_FEM5_t1Q14	metaSPAdes	1235452	48003	38	55.6962	0.632911	0.0610947	5825
AsnicarF_2017__MV_FEM5_t1Q14__bin.5	AsnicarF_2017	MV_FEM5_t1Q14	metaSPAdes	1388917	4434	379	69.554	0	0.838679	4425
AsnicarF_2017__MV_FEM5_t3Q15__bin.11	AsnicarF_2017	MV_FEM5_t3Q15	metaSPAdes	1436749	2794	527	50.6258	1.11437	0.274514	5082
AsnicarF_2017__MV_FEM5_t3Q15__bin.12	AsnicarF_2017	MV_FEM5_t3Q15	metaSPAdes	1999366	9329	288	96.1022	0.806452	0.0619781	14313
AsnicarF_2017__MV_FEM5_t3Q15__bin.13	AsnicarF_2017	MV_FEM5_t3Q15	metaSPAdes	1926971	3936	555	83.086	4.7619	0.267824	15286
AsnicarF_2017__MV_FEM5_t3Q15__bin.15	AsnicarF_2017	MV_FEM5_t3Q15	metaSPAdes	2541670	29920	134	92.6282	2.08333	0.131135	2313
AsnicarF_2017__MV_FEM5_t3Q15__bin.18	AsnicarF_2017	MV_FEM5_t3Q15	metaSPAdes	2107679	8795	317	93.4783	0.845411	0.0721953	4933
AsnicarF_2017__MV_FEM5_t3Q15__bin.22	AsnicarF_2017	MV_FEM5_t3Q15	metaSPAdes	2846530	8129	484	94.8787	3.13342	0.029637	6806
AsnicarF_2017__MV_FEM5_t3Q15__bin.24	AsnicarF_2017	MV_FEM5_t3Q15	metaSPAdes	1118174	4137	305	70.7823	1.3039	0.0307801	13976
AsnicarF_2017__MV_FEM5_t3Q15__bin.28	AsnicarF_2017	MV_FEM5_t3Q15	metaSPAdes	1465699	3402	470	66.5548	0.357942	0.136081	4422
AsnicarF_2017__MV_FEM5_t3Q15__bin.3	AsnicarF_2017	MV_FEM5_t3Q15	metaSPAdes	3781323	20149	305	95.0705	0.559701	0.0265921	1899
AsnicarF_2017__MV_FEM5_t3Q15__bin.31	AsnicarF_2017	MV_FEM5_t3Q15	metaSPAdes	2775713	65409	71	99.3289	0.223714	0.00599	5117
AsnicarF_2017__MV_FEM5_t3Q15__bin.32	AsnicarF_2017	MV_FEM5_t3Q15	metaSPAdes	3248872	12787	350	93.6562	2.26351	0.0196802	1626
AsnicarF_2017__MV_FEM5_t3Q15__bin.33	AsnicarF_2017	MV_FEM5_t3Q15	metaSPAdes	3532729	3749	1032	74.2746	2.45921	0.122494	1949
AsnicarF_2017__MV_FEM5_t3Q15__bin.34	AsnicarF_2017	MV_FEM5_t3Q15	metaSPAdes	1112593	3282	368	61.6044	2.62097	0.0383511	14332
AsnicarF_2017__MV_FEM5_t3Q15__bin.36	AsnicarF_2017	MV_FEM5_t3Q15	metaSPAdes	2671938	26843	150	97.9592	0	0.00642	9226
AsnicarF_2017__MV_FEM5_t3Q15__bin.38	AsnicarF_2017	MV_FEM5_t3Q15	metaSPAdes	2053390	12667	239	95.6935	1.00671	0.017069	4285
AsnicarF_2017__MV_FEM5_t3Q15__bin.39	AsnicarF_2017	MV_FEM5_t3Q15	metaSPAdes	1350573	3303	433	75.1678	0.559284	0.053326	4280
AsnicarF_2017__MV_FEM5_t3Q15__bin.4	AsnicarF_2017	MV_FEM5_t3Q15	metaSPAdes	2561706	20546	193	97.4832	0	0.011761	4198
BackhedF_2015__SID1_12M__bin.11	BackhedF_2015	SID1_12M	metaSPAdes	6114595	275311	47	90.507	1.44283	0.00147	1872
BackhedF_2015__SID1_12M__bin.12	BackhedF_2015	SID1_12M	metaSPAdes	3878572	11477	478	89.4821	1.07345	0.555574	4760
BackhedF_2015__SID1_12M__bin.13	BackhedF_2015	SID1_12M	metaSPAdes	2356798	19142	180	94.8343	0	0.175343	4584
BackhedF_2015__SID1_12M__bin.14	BackhedF_2015	SID1_12M	metaSPAdes	1215046	25000	84	55.303	0.284091	0.010921	17237
BackhedF_2015__SID1_12M__bin.16	BackhedF_2015	SID1_12M	metaSPAdes	2625455	240397	23	58.6207	0	0.00158	1836
BackhedF_2015__SID1_12M__bin.17	BackhedF_2015	SID1_12M	metaSPAdes	4793655	63071	121	79.4828	3.44828	0.00368	1855
BackhedF_2015__SID1_12M__bin.18	BackhedF_2015	SID1_12M	metaSPAdes	4612463	36163	221	97.9289	1.768	0.00601	10068
BackhedF_2015__SID1_12M__bin.20	BackhedF_2015	SID1_12M	metaSPAdes	1952299	40285	69	61.745	1.34228	0.0204452	4540
BackhedF_2015__SID1_12M__bin.21	BackhedF_2015	SID1_12M	metaSPAdes	819067	44213	34	50.8772	0	0.0267229	4540
BackhedF_2015__SID1_12M__bin.24	BackhedF_2015	SID1_12M	metaSPAdes	2171713	10554	280	88.125	2.03125	0.00916	9272
BackhedF_2015__SID1_12M__bin.25	BackhedF_2015	SID1_12M	metaSPAdes	2220795	14271	235	92.3469	0	0.0112747	15316
BackhedF_2015__SID1_12M__bin.26	BackhedF_2015	SID1_12M	metaSPAdes	1758893	42929	73	93.5484	0	0.00519	9347
BackhedF_2015__SID1_12M__bin.3	BackhedF_2015	SID1_12M	metaSPAdes	2788744	38998	112	96.9745	1.06157	0.0694218	4798
BackhedF_2015__SID1_12M__bin.31	BackhedF_2015	SID1_12M	metaSPAdes	3074994	5265	712	75.9911	1.26582	0.216422	4588
BackhedF_2015__SID1_12M__bin.5	BackhedF_2015	SID1_12M	metaSPAdes	2876526	4855	697	68.4534	1.97256	0.163954	4037
BackhedF_2015__SID1_12M__bin.8	BackhedF_2015	SID1_12M	metaSPAdes	799624	24535	53	50	0.862069	0.0157644	17237
BackhedF_2015__SID1_4M__bin.1	BackhedF_2015	SID1_4M	metaSPAdes	3360541	14178	365	100	0	0.00663	6744
BackhedF_2015__SID1_4M__bin.10	BackhedF_2015	SID1_4M	metaSPAdes	1539332	158773	17	56.8966	0	0.00121	4584
BackhedF_2015__SID1_4M__bin.13	BackhedF_2015	SID1_4M	metaSPAdes	1015805	281146	6	56.8966	0	0.00896	17237
BackhedF_2015__SID1_4M__bin.14	BackhedF_2015	SID1_4M	metaSPAdes	6706546	187730	59	98.6516	1.33495	0.00583	1872
BackhedF_2015__SID1_4M__bin.15	BackhedF_2015	SID1_4M	metaSPAdes	4444908	220523	40	86.8421	0	0.0033	1815
BackhedF_2015__SID1_4M__bin.16	BackhedF_2015	SID1_4M	metaSPAdes	2090623	47247	71	97.5806	0.806452	0.00221	14504
BackhedF_2015__SID1_4M__bin.17	BackhedF_2015	SID1_4M	metaSPAdes	2298206	66931	64	99.9807	2.09581	0.00139	5792
BackhedF_2015__SID1_4M__bin.18	BackhedF_2015	SID1_4M	metaSPAdes	4812485	61534	128	98.6538	0.833333	0.00642	1934
BackhedF_2015__SID1_4M__bin.2	BackhedF_2015	SID1_4M	metaSPAdes	2920289	65856	76	99.4565	0.041806	0.00341	7142
BackhedF_2015__SID1_4M__bin.20	BackhedF_2015	SID1_4M	metaSPAdes	2318607	66304	65	97.6575	4.89631	0.00671	17248
BackhedF_2015__SID1_4M__bin.21	BackhedF_2015	SID1_4M	metaSPAdes	2610109	2979	913	63.1375	1.25189	0.196222	10068
BackhedF_2015__SID1_4M__bin.4	BackhedF_2015	SID1_4M	metaSPAdes	4026154	132573	65	99.3134	3.58926	0.00133	7930
BackhedF_2015__SID1_4M__bin.5	BackhedF_2015	SID1_4M	metaSPAdes	1776641	3379	576	66.6667	0	0.0161598	6140
BackhedF_2015__SID1_4M__bin.6	BackhedF_2015	SID1_4M	metaSPAdes	4429526	68077	105	97.5339	0.576923	0.00854	1949
BackhedF_2015__SID1_4M__bin.7	BackhedF_2015	SID1_4M	metaSPAdes	2090381	41811	76	98.8152	1.65877	0.00235	15480
BackhedF_2015__SID1_4M__bin.8	BackhedF_2015	SID1_4M	metaSPAdes	4957378	135434	63	96.646	0.371747	0.00695	1855
BackhedF_2015__SID1_4M__bin.9	BackhedF_2015	SID1_4M	metaSPAdes	2943532	16002	257	95.9184	0.816327	0.0127358	9228
BackhedF_2015__SID1_B__bin.1	BackhedF_2015	SID1_B	metaSPAdes	3203109	91422	55	96.4912	0	0.00161	4584
BackhedF_2015__SID1_B__bin.10	BackhedF_2015	SID1_B	metaSPAdes	6638935	147180	75	75	1.72414	0.00437	1872
BackhedF_2015__SID1_B__bin.11	BackhedF_2015	SID1_B	metaSPAdes	2609870	193151	24	52.6316	0	0.00261	1815
BackhedF_2015__SID1_B__bin.12	BackhedF_2015	SID1_B	metaSPAdes	2019217	30146	103	97.5806	0.921659	0.00257	14504
BackhedF_2015__SID1_B__bin.14	BackhedF_2015	SID1_B	metaSPAdes	4020480	14399	393	72.4138	0	0.0154561	1836
BackhedF_2015__SID1_B__bin.15	BackhedF_2015	SID1_B	metaSPAdes	4565332	163330	48	94.7212	0	0.00208	1855
BackhedF_2015__SID1_B__bin.2	BackhedF_2015	SID1_B	metaSPAdes	4770220	62022	133	99.9297	0.111607	0.00459	10068
BackhedF_2015__SID1_B__bin.3	BackhedF_2015	SID1_B	metaSPAdes	2064942	19951	157	95.7181	2.99539	0.0251867	17248
BackhedF_2015__SID1_B__bin.4	BackhedF_2015	SID1_B	metaSPAdes	2043541	46373	77	96.1742	2.79293	0.0486308	17237
BackhedF_2015__SID1_B__bin.6	BackhedF_2015	SID1_B	metaSPAdes	4306169	12960	466	91.2529	1.02564	0.0209005	1934
BackhedF_2015__SID1_M__bin.12	BackhedF_2015	SID1_M	metaSPAdes	1861789	4986	436	71.88	1.19048	0.118175	15300
BackhedF_2015__SID1_M__bin.13	BackhedF_2015	SID1_M	metaSPAdes	1993247	6184	405	64.1775	3.57143	0.359291	15342
BackhedF_2015__SID1_M__bin.14	BackhedF_2015	SID1_M	metaSPAdes	1141682	24778	61	81.4444	0	0.000861	6571
BackhedF_2015__SID1_M__bin.16	BackhedF_2015	SID1_M	metaSPAdes	2251073	3506	693	57.0175	2.63158	0.376355	4803
BackhedF_2015__SID1_M__bin.17	BackhedF_2015	SID1_M	metaSPAdes	1903214	4362	483	82.7496	0.21097	0.0943174	9262
BackhedF_2015__SID1_M__bin.21	BackhedF_2015	SID1_M	metaSPAdes	2220391	17764	207	91.2272	1.02041	0.151969	15318
BackhedF_2015__SID1_M__bin.26	BackhedF_2015	SID1_M	metaSPAdes	4647174	63749	119	99.4567	0.171131	0.00358	10068
BackhedF_2015__SID1_M__bin.27	BackhedF_2015	SID1_M	metaSPAdes	1890989	27973	92	96.9043	1.6129	0.0186708	14306
BackhedF_2015__SID1_M__bin.29	BackhedF_2015	SID1_M	metaSPAdes	2005150	30841	95	95.302	0	0.00737	4272
BackhedF_2015__SID1_M__bin.31	BackhedF_2015	SID1_M	metaSPAdes	1909179	34727	86	92.1402	1.47727	0.0515929	17244
BackhedF_2015__SID1_M__bin.36	BackhedF_2015	SID1_M	metaSPAdes	2189601	10922	274	93.1004	0.57971	0.100309	4933
BackhedF_2015__SID1_M__bin.37	BackhedF_2015	SID1_M	metaSPAdes	2524743	7363	439	84.8714	2.01342	0.354355	15234
BackhedF_2015__SID1_M__bin.4	BackhedF_2015	SID1_M	metaSPAdes	1925391	98578	29	97.9866	0.671141	0.00665	4348
BackhedF_2015__SID1_M__bin.41	BackhedF_2015	SID1_M	metaSPAdes	2154713	21208	156	96.7562	1.29144	0.0518351	14861
BackhedF_2015__SID1_M__bin.42	BackhedF_2015	SID1_M	metaSPAdes	3818499	11439	485	95.4301	0.806452	0.0400645	1790
BackhedF_2015__SID1_M__bin.43	BackhedF_2015	SID1_M	metaSPAdes	4476435	136104	65	99.2565	0.5886	0.0120263	1836
BackhedF_2015__SID1_M__bin.44	BackhedF_2015	SID1_M	metaSPAdes	2986499	3890	865	72.8139	1.84089	0.0524075	15452
BackhedF_2015__SID1_M__bin.49	BackhedF_2015	SID1_M	metaSPAdes	1614157	4114	439	72.2176	0	0.104318	4269
BackhedF_2015__SID1_M__bin.5	BackhedF_2015	SID1_M	metaSPAdes	1703578	19126	135	98.3871	0.403226	0.01797	14320
BackhedF_2015__SID1_M__bin.51	BackhedF_2015	SID1_M	metaSPAdes	3111786	33403	148	97.4528	0.188679	0.00784	1965
BackhedF_2015__SID1_M__bin.52	BackhedF_2015	SID1_M	metaSPAdes	2069170	13764	197	97.5806	1.6129	0.0254482	14504
BackhedF_2015__SID1_M__bin.53	BackhedF_2015	SID1_M	metaSPAdes	1856330	22674	127	68.2602	0	0.0477924	17237
BackhedF_2015__SID1_M__bin.54	BackhedF_2015	SID1_M	metaSPAdes	2640778	89097	44	99.3289	0	0.0254682	5121
BackhedF_2015__SID1_M__bin.55	BackhedF_2015	SID1_M	metaSPAdes	2259789	21839	151	97.5962	0.721154	0.00784	2286
BackhedF_2015__SID1_M__bin.6	BackhedF_2015	SID1_M	metaSPAdes	2400794	83023	44	97.9452	0	0.00412	4262
BackhedF_2015__SID1_M__bin.7	BackhedF_2015	SID1_M	metaSPAdes	5515080	181554	54	97.4461	0.124378	0.00622	1846
BackhedF_2015__SID1_M__bin.9	BackhedF_2015	SID1_M	metaSPAdes	2110513	55199	62	53.4483	0	0.0083	1949
BackhedF_2015__SID10_12M__bin.1	BackhedF_2015	SID10_12M	metaSPAdes	2615156	66719	58	95.9732	0.671141	0.0177419	4540
BackhedF_2015__SID10_12M__bin.10	BackhedF_2015	SID10_12M	metaSPAdes	2467504	11857	298	90.9843	3.02013	0.264797	5082
BackhedF_2015__SID10_12M__bin.12	BackhedF_2015	SID10_12M	metaSPAdes	1602966	5119	365	65.9537	1.92012	0.220768	17248
BackhedF_2015__SID10_12M__bin.13	BackhedF_2015	SID10_12M	metaSPAdes	5569624	54077	171	70.1724	0	0.0143241	1861
BackhedF_2015__SID10_12M__bin.14	BackhedF_2015	SID10_12M	metaSPAdes	2012485	12110	239	87.3602	1.62192	0.0287528	4421
BackhedF_2015__SID10_12M__bin.16	BackhedF_2015	SID10_12M	metaSPAdes	2065385	34020	89	97.7273	1.30303	0.0381957	17244
BackhedF_2015__SID10_12M__bin.17	BackhedF_2015	SID10_12M	metaSPAdes	2730414	79587	57	98.6301	0	0.00948	4262
BackhedF_2015__SID10_12M__bin.19	BackhedF_2015	SID10_12M	metaSPAdes	2973361	66516	77	90.8213	1.0628	0.0053	4914
BackhedF_2015__SID10_12M__bin.2	BackhedF_2015	SID10_12M	metaSPAdes	2369224	5110	548	71.5463	0.843882	0.348839	4826
BackhedF_2015__SID10_12M__bin.20	BackhedF_2015	SID10_12M	metaSPAdes	2169918	129142	28	99.3289	1.00671	0.00482	4285
BackhedF_2015__SID10_12M__bin.21	BackhedF_2015	SID10_12M	metaSPAdes	2961099	117005	57	99.215	1.69082	0.0179252	4925
BackhedF_2015__SID10_12M__bin.22	BackhedF_2015	SID10_12M	metaSPAdes	3470883	4953	813	79.093	1.28205	0.0557421	1934
BackhedF_2015__SID10_12M__bin.23	BackhedF_2015	SID10_12M	metaSPAdes	2767299	3032	947	56.1637	2.98658	0.294319	4532
BackhedF_2015__SID10_12M__bin.24	BackhedF_2015	SID10_12M	metaSPAdes	6501192	188438	70	94.428	1.33288	0.00633	1872
BackhedF_2015__SID10_12M__bin.26	BackhedF_2015	SID10_12M	metaSPAdes	4428453	107403	58	98.1413	1.11524	0.012275	1836
BackhedF_2015__SID10_12M__bin.27	BackhedF_2015	SID10_12M	metaSPAdes	4585424	131936	73	98.8722	1.8797	0.00972	1814
BackhedF_2015__SID10_12M__bin.32	BackhedF_2015	SID10_12M	metaSPAdes	1734286	97039	28	70.1754	0	0.0153156	4874
BackhedF_2015__SID10_12M__bin.33	BackhedF_2015	SID10_12M	metaSPAdes	2369729	92215	43	88.8889	0.724638	0.0115651	4933
BackhedF_2015__SID10_12M__bin.34	BackhedF_2015	SID10_12M	metaSPAdes	1849530	5989	377	88.0987	0	0.0139956	14631
BackhedF_2015__SID10_12M__bin.36	BackhedF_2015	SID10_12M	metaSPAdes	2178572	10558	287	85.2215	4.28005	0.290423	15340
BackhedF_2015__SID10_12M__bin.37	BackhedF_2015	SID10_12M	metaSPAdes	2627174	75299	51	98.0676	0.644122	0.0222524	4938
BackhedF_2015__SID10_12M__bin.38	BackhedF_2015	SID10_12M	metaSPAdes	3005551	31718	145	94.2788	0.721154	0.0041	2303
BackhedF_2015__SID10_12M__bin.4	BackhedF_2015	SID10_12M	metaSPAdes	5013023	166503	56	99.1119	0.371747	0.00875	1855
BackhedF_2015__SID10_12M__bin.40	BackhedF_2015	SID10_12M	metaSPAdes	3433496	9246	523	70.4944	4.91228	0.176355	5090
BackhedF_2015__SID10_12M__bin.41	BackhedF_2015	SID10_12M	metaSPAdes	2351707	8779	355	93.091	1.70068	0.0188296	15286
BackhedF_2015__SID10_12M__bin.9	BackhedF_2015	SID10_12M	metaSPAdes	1666719	122538	18	80.2013	0	0.00486	4348
BackhedF_2015__SID10_4M__bin.1	BackhedF_2015	SID10_4M	metaSPAdes	1952029	34846	94	87.2542	1.19048	0.0591024	17247
BackhedF_2015__SID10_4M__bin.10	BackhedF_2015	SID10_4M	metaSPAdes	1711006	173143	21	63.1579	0	0.00171	4575
BackhedF_2015__SID10_4M__bin.11	BackhedF_2015	SID10_4M	metaSPAdes	5043414	302229	25	99.2565	0	0.00073	1855
BackhedF_2015__SID10_4M__bin.13	BackhedF_2015	SID10_4M	metaSPAdes	1820529	17777	157	86.1326	0.890152	0.0270179	17244
BackhedF_2015__SID10_4M__bin.14	BackhedF_2015	SID10_4M	metaSPAdes	1333114	3892	380	72.9001	0.727273	0.013052	9704
BackhedF_2015__SID10_4M__bin.5	BackhedF_2015	SID10_4M	metaSPAdes	2040366	45961	68	98.2036	0.718563	0.0162431	6952
BackhedF_2015__SID10_4M__bin.7	BackhedF_2015	SID10_4M	metaSPAdes	4282489	21504	348	95.4414	0.656437	0.231694	10068
BackhedF_2015__SID10_4M__bin.9	BackhedF_2015	SID10_4M	metaSPAdes	2063800	28222	111	98.1452	0.806452	0.00402	14631
BackhedF_2015__SID10_B__bin.1	BackhedF_2015	SID10_B	metaSPAdes	2346744	302229	16	62.4535	0	0.00203	1855
BackhedF_2015__SID10_B__bin.2	BackhedF_2015	SID10_B	metaSPAdes	4682779	146418	54	99.0141	0.0816638	0.00263	10068
BackhedF_2015__SID10_M__bin.1	BackhedF_2015	SID10_M	metaSPAdes	2374119	13917	223	88.3277	1.59439	0.223016	15342
BackhedF_2015__SID10_M__bin.11	BackhedF_2015	SID10_M	metaSPAdes	2972856	28606	154	94.2029	2.33494	0.146793	4914
BackhedF_2015__SID10_M__bin.12	BackhedF_2015	SID10_M	metaSPAdes	3973431	15260	357	97.1163	0.537634	0.00268	1790
BackhedF_2015__SID10_M__bin.13	BackhedF_2015	SID10_M	metaSPAdes	2432555	16855	209	91.6107	1.00671	0.0069	4198
BackhedF_2015__SID10_M__bin.16	BackhedF_2015	SID10_M	metaSPAdes	5935659	57910	151	98.6196	0.128205	0.00352	1938
BackhedF_2015__SID10_M__bin.17	BackhedF_2015	SID10_M	metaSPAdes	2245590	56921	74	95.0783	0.33557	0.0264782	4643
BackhedF_2015__SID10_M__bin.20	BackhedF_2015	SID10_M	metaSPAdes	2172166	61029	65	95.3216	0	0.0330046	4557
BackhedF_2015__SID10_M__bin.21	BackhedF_2015	SID10_M	metaSPAdes	1441862	4284	383	70.1734	3.43261	0.497452	15254
BackhedF_2015__SID10_M__bin.22	BackhedF_2015	SID10_M	metaSPAdes	5665393	62529	175	95.8468	1.35383	0.00406	1872
BackhedF_2015__SID10_M__bin.23	BackhedF_2015	SID10_M	metaSPAdes	2595363	17740	215	90.842	2.21519	0.131375	4874
BackhedF_2015__SID10_M__bin.26	BackhedF_2015	SID10_M	metaSPAdes	2325276	10942	292	95.4719	2.38095	0.0232474	15286
BackhedF_2015__SID10_M__bin.27	BackhedF_2015	SID10_M	metaSPAdes	3274606	48852	99	98.7981	0.480769	0.00389	2303
BackhedF_2015__SID10_M__bin.28	BackhedF_2015	SID10_M	metaSPAdes	2408444	7547	420	76.4073	3.10374	0.136092	4059
BackhedF_2015__SID10_M__bin.3	BackhedF_2015	SID10_M	metaSPAdes	2070165	10928	260	86.7347	2.51701	0.0282572	15300
BackhedF_2015__SID10_M__bin.32	BackhedF_2015	SID10_M	metaSPAdes	2201801	34688	93	93.594	0.640097	0.0523121	4933
BackhedF_2015__SID10_M__bin.35	BackhedF_2015	SID10_M	metaSPAdes	2124809	6171	434	89.1499	1.90157	0.353402	5082
BackhedF_2015__SID10_M__bin.37	BackhedF_2015	SID10_M	metaSPAdes	1533515	4071	428	51.2092	0.421941	0.164082	5090
BackhedF_2015__SID10_M__bin.40	BackhedF_2015	SID10_M	metaSPAdes	2822476	83891	57	98.7319	3.6922	0.0235765	4925
BackhedF_2015__SID10_M__bin.45	BackhedF_2015	SID10_M	metaSPAdes	2106538	18955	169	93.8784	0.671141	0.0579324	4184
BackhedF_2015__SID10_M__bin.46	BackhedF_2015	SID10_M	metaSPAdes	2669498	85099	52	95.302	0	0.00823	5089
BackhedF_2015__SID10_M__bin.47	BackhedF_2015	SID10_M	metaSPAdes	4649076	160009	48	98.0995	0.142639	0.00226	10068
BackhedF_2015__SID10_M__bin.49	BackhedF_2015	SID10_M	metaSPAdes	2731856	93038	45	97.9452	0	0.00507	4262
BackhedF_2015__SID10_M__bin.50	BackhedF_2015	SID10_M	metaSPAdes	2312501	28856	113	95.9732	2.01342	0.0339323	14861
BackhedF_2015__SID10_M__bin.51	BackhedF_2015	SID10_M	metaSPAdes	2045996	38204	103	95.528	0.931677	0.00587	9269
BackhedF_2015__SID10_M__bin.7	BackhedF_2015	SID10_M	metaSPAdes	3075002	49264	110	97.2789	0	0.00741	9228
BackhedF_2015__SID103_12M__bin.1	BackhedF_2015	SID103_12M	metaSPAdes	2774927	4356	727	68.1402	0	0.0943472	4037
BackhedF_2015__SID103_12M__bin.10	BackhedF_2015	SID103_12M	metaSPAdes	2249859	49901	77	98.6577	0.33557	0.00549	4290
BackhedF_2015__SID103_12M__bin.11	BackhedF_2015	SID103_12M	metaSPAdes	2620603	52378	71	97.3154	2.01342	0.0037	4540
BackhedF_2015__SID103_12M__bin.12	BackhedF_2015	SID103_12M	metaSPAdes	1761649	3218	583	59.5221	0	0.0580724	15271
BackhedF_2015__SID103_12M__bin.13	BackhedF_2015	SID103_12M	metaSPAdes	2297327	4290	621	72.8523	2.25811	0.228464	15132
BackhedF_2015__SID103_12M__bin.14	BackhedF_2015	SID103_12M	metaSPAdes	2567723	74513	85	55.6962	1.26582	0.0384487	4844
BackhedF_2015__SID103_12M__bin.19	BackhedF_2015	SID103_12M	metaSPAdes	3954688	39529	183	98.4541	0.966184	0.0206355	4940
BackhedF_2015__SID103_12M__bin.2	BackhedF_2015	SID103_12M	metaSPAdes	1989963	29436	113	93.0697	0.340136	0.00608	15316
BackhedF_2015__SID103_12M__bin.22	BackhedF_2015	SID103_12M	metaSPAdes	2318461	3392	736	55.9091	0.522906	0.0271564	10086
BackhedF_2015__SID103_12M__bin.23	BackhedF_2015	SID103_12M	metaSPAdes	6011385	12539	683	93.4977	3.9548	0.0968728	4758
BackhedF_2015__SID103_12M__bin.25	BackhedF_2015	SID103_12M	metaSPAdes	2596967	18247	207	94.6309	1.67785	0.00796	4269
BackhedF_2015__SID103_12M__bin.26	BackhedF_2015	SID103_12M	metaSPAdes	2886864	41561	147	97.4684	1.58228	0.0593873	4588
BackhedF_2015__SID103_12M__bin.27	BackhedF_2015	SID103_12M	metaSPAdes	2479696	12448	285	93.1348	0	0.0235868	5089
BackhedF_2015__SID103_12M__bin.3	BackhedF_2015	SID103_12M	metaSPAdes	2305522	26540	140	93.1837	0.671141	0.0111953	5082
BackhedF_2015__SID103_12M__bin.30	BackhedF_2015	SID103_12M	metaSPAdes	1775606	2855	645	68.8322	0.0943396	0.284654	6744
BackhedF_2015__SID103_12M__bin.5	BackhedF_2015	SID103_12M	metaSPAdes	3045471	77478	63	97.8365	1.12179	0.000992	2303
BackhedF_2015__SID103_12M__bin.6	BackhedF_2015	SID103_12M	metaSPAdes	6778261	110355	114	98.2759	1.6806	0.00321	4987
BackhedF_2015__SID103_12M__bin.8	BackhedF_2015	SID103_12M	metaSPAdes	3093495	68897	74	99.4152	0	0.0191806	4584
BackhedF_2015__SID103_4M__bin.1	BackhedF_2015	SID103_4M	metaSPAdes	2867980	112741	33	99.5318	0	0.00185	7962
BackhedF_2015__SID103_4M__bin.2	BackhedF_2015	SID103_4M	metaSPAdes	1937661	13307	215	97.9541	0	0.00443	6939
BackhedF_2015__SID103_4M__bin.3	BackhedF_2015	SID103_4M	metaSPAdes	4465505	19742	366	61.9139	0	0.0108768	10133
BackhedF_2015__SID103_4M__bin.4	BackhedF_2015	SID103_4M	metaSPAdes	7554109	119712	117	98.1013	0.316456	0.00161	4517
BackhedF_2015__SID103_4M__bin.5	BackhedF_2015	SID103_4M	metaSPAdes	5380914	51487	157	95.0476	0.17184	0.00162	10120
BackhedF_2015__SID103_B__bin.10	BackhedF_2015	SID103_B	metaSPAdes	2926849	194053	31	98.8859	0.0543478	0.00312	7144
BackhedF_2015__SID103_B__bin.11	BackhedF_2015	SID103_B	metaSPAdes	2950664	28273	191	96.4789	0.352113	0.00419	6140
BackhedF_2015__SID103_B__bin.14	BackhedF_2015	SID103_B	metaSPAdes	1815496	3827	528	55.1724	1.72414	0.234486	7850
BackhedF_2015__SID103_B__bin.5	BackhedF_2015	SID103_B	metaSPAdes	1297132	51622	35	57.2965	0.691244	0.00668	17248
BackhedF_2015__SID103_B__bin.7	BackhedF_2015	SID103_B	metaSPAdes	1822577	23213	115	84.8523	0.606061	0.00528	17234
BackhedF_2015__SID103_B__bin.9	BackhedF_2015	SID103_B	metaSPAdes	2889783	110966	37	99.5318	0	0.00109	7962
BackhedF_2015__SID103_M__bin.10	BackhedF_2015	SID103_M	metaSPAdes	1780022	26827	101	93.9597	1.34228	0.0108974	4303
BackhedF_2015__SID103_M__bin.12	BackhedF_2015	SID103_M	metaSPAdes	1187996	3618	346	73.1394	1.4712	0.359966	8002
BackhedF_2015__SID103_M__bin.15	BackhedF_2015	SID103_M	metaSPAdes	2242470	6168	448	91.7485	1.02041	0.277769	15286
BackhedF_2015__SID103_M__bin.18	BackhedF_2015	SID103_M	metaSPAdes	2622490	62743	70	95.302	0	0.0232338	5111
BackhedF_2015__SID103_M__bin.21	BackhedF_2015	SID103_M	metaSPAdes	4726644	131970	63	99.3717	0.111607	0.00184	10068
BackhedF_2015__SID103_M__bin.22	BackhedF_2015	SID103_M	metaSPAdes	3964091	74909	89	94.1677	0.123916	0.00783	1836
BackhedF_2015__SID103_M__bin.23	BackhedF_2015	SID103_M	metaSPAdes	4281000	15328	426	95.494	1.15385	0.212836	1934
BackhedF_2015__SID103_M__bin.27	BackhedF_2015	SID103_M	metaSPAdes	1530282	4374	387	74.2386	0.201613	0.205828	14627
BackhedF_2015__SID103_M__bin.29	BackhedF_2015	SID103_M	metaSPAdes	4852540	60447	164	98.5822	3.20513	0.0259996	1949
BackhedF_2015__SID103_M__bin.30	BackhedF_2015	SID103_M	metaSPAdes	1392296	3318	448	63.1573	1.90476	0.103031	9283
BackhedF_2015__SID103_M__bin.31	BackhedF_2015	SID103_M	metaSPAdes	4047606	32973	205	96.2366	0	0.112308	1790
BackhedF_2015__SID103_M__bin.32	BackhedF_2015	SID103_M	metaSPAdes	1735956	6424	342	75.3356	0.671141	0.0509871	4422
BackhedF_2015__SID103_M__bin.35	BackhedF_2015	SID103_M	metaSPAdes	3345218	7404	587	92.7713	4.69799	0.24483	5087
BackhedF_2015__SID103_M__bin.36	BackhedF_2015	SID103_M	metaSPAdes	1997426	9748	292	88.255	1.90157	0.243784	15106
BackhedF_2015__SID103_M__bin.37	BackhedF_2015	SID103_M	metaSPAdes	4691801	21354	348	92.5289	3.25589	0.0509785	1855
BackhedF_2015__SID103_M__bin.40	BackhedF_2015	SID103_M	metaSPAdes	3317402	138092	39	97.7358	0.377358	0.00545	1965
BackhedF_2015__SID103_M__bin.41	BackhedF_2015	SID103_M	metaSPAdes	2091324	28392	115	97.2262	2.69461	0.00591	5792
BackhedF_2015__SID103_M__bin.43	BackhedF_2015	SID103_M	metaSPAdes	2305206	5667	486	56.0345	0	0.0741762	1626
BackhedF_2015__SID103_M__bin.44	BackhedF_2015	SID103_M	metaSPAdes	2367457	45573	88	98.3974	0.961538	0.0228069	2318
BackhedF_2015__SID103_M__bin.45	BackhedF_2015	SID103_M	metaSPAdes	1945157	49231	73	89.1275	0	0.0219724	14861
BackhedF_2015__SID103_M__bin.46	BackhedF_2015	SID103_M	metaSPAdes	2542842	7398	448	83.4829	3.63248	0.120222	2325
BackhedF_2015__SID103_M__bin.5	BackhedF_2015	SID103_M	metaSPAdes	1978509	4594	487	66.1085	3.50877	0.102705	5117
BackhedF_2015__SID103_M__bin.9	BackhedF_2015	SID103_M	metaSPAdes	1827462	23870	119	96.6443	1.00671	0.0283696	4285
BackhedF_2015__SID105_12M__bin.10	BackhedF_2015	SID105_12M	metaSPAdes	4028394	7349	702	70.6897	1.72414	0.426211	10063
BackhedF_2015__SID105_12M__bin.12	BackhedF_2015	SID105_12M	metaSPAdes	2190129	5504	484	84.6371	1.99373	0.0317673	6179
BackhedF_2015__SID105_12M__bin.13	BackhedF_2015	SID105_12M	metaSPAdes	3570503	144766	48	53.4483	0	0.00378	1872
BackhedF_2015__SID105_12M__bin.15	BackhedF_2015	SID105_12M	metaSPAdes	3473897	112446	57	78.0769	0	0.00396	1934
BackhedF_2015__SID105_12M__bin.17	BackhedF_2015	SID105_12M	metaSPAdes	3748853	93831	67	86.266	3.70198	0.0127582	1836
BackhedF_2015__SID105_12M__bin.19	BackhedF_2015	SID105_12M	metaSPAdes	1129485	3452	348	56.465	0.618119	0.165138	6939
BackhedF_2015__SID105_12M__bin.20	BackhedF_2015	SID105_12M	metaSPAdes	2177604	35340	105	90.625	0	0.00448	15316
BackhedF_2015__SID105_12M__bin.24	BackhedF_2015	SID105_12M	metaSPAdes	2461115	10478	315	90.1305	0.843882	0.0192017	4716
BackhedF_2015__SID105_12M__bin.25	BackhedF_2015	SID105_12M	metaSPAdes	3758007	57741	125	78.5936	1.40438	0.0441642	1814
BackhedF_2015__SID105_12M__bin.26	BackhedF_2015	SID105_12M	metaSPAdes	2487484	18697	189	93.9597	2.68456	0.0241216	4540
BackhedF_2015__SID105_12M__bin.27	BackhedF_2015	SID105_12M	metaSPAdes	3297001	63523	98	98.2278	0.632911	0.010325	4749
BackhedF_2015__SID105_12M__bin.28	BackhedF_2015	SID105_12M	metaSPAdes	4794244	12343	541	85.2108	0.831764	0.0297802	4758
BackhedF_2015__SID105_12M__bin.4	BackhedF_2015	SID105_12M	metaSPAdes	3091179	98096	45	97.076	0	0.00464	4584
BackhedF_2015__SID105_12M__bin.6	BackhedF_2015	SID105_12M	metaSPAdes	1781860	5553	398	77.5862	0	0.0323959	9286
BackhedF_2015__SID105_12M__bin.7	BackhedF_2015	SID105_12M	metaSPAdes	1971195	124534	32	99.6591	0.363636	0.0842813	9674
BackhedF_2015__SID105_4M__bin.1	BackhedF_2015	SID105_4M	metaSPAdes	2262089	150993	38	100	0	0.00606	17247
BackhedF_2015__SID105_4M__bin.12	BackhedF_2015	SID105_4M	metaSPAdes	2379340	4253	661	89.5903	0	0.0150748	6191
BackhedF_2015__SID105_4M__bin.14	BackhedF_2015	SID105_4M	metaSPAdes	1791761	14804	174	69.1223	1.72414	0.0832306	8066
BackhedF_2015__SID105_4M__bin.17	BackhedF_2015	SID105_4M	metaSPAdes	1160739	28109	70	56.1748	0.714918	0.167083	8157
BackhedF_2015__SID105_4M__bin.2	BackhedF_2015	SID105_4M	metaSPAdes	1591710	6716	291	54.3103	1.72414	0.00329	17248
BackhedF_2015__SID105_4M__bin.3	BackhedF_2015	SID105_4M	metaSPAdes	1472568	10854	195	58.9342	0	0.075949	6936
BackhedF_2015__SID105_4M__bin.4	BackhedF_2015	SID105_4M	metaSPAdes	1386944	87780	28	55.1724	0	0.0081	8005
BackhedF_2015__SID105_4M__bin.7	BackhedF_2015	SID105_4M	metaSPAdes	2713766	39573	92	99.6255	0	0.0104932	7962
BackhedF_2015__SID105_B__bin.1	BackhedF_2015	SID105_B	metaSPAdes	2367120	52674	74	99.2174	0.468165	0.0115225	7865
BackhedF_2015__SID105_B__bin.3	BackhedF_2015	SID105_B	metaSPAdes	1057941	171087	11	57.7861	0.254731	0.000427	8007
BackhedF_2015__SID105_B__bin.4	BackhedF_2015	SID105_B	metaSPAdes	2293031	135510	28	100	0	0.000851	17247
BackhedF_2015__SID105_B__bin.6	BackhedF_2015	SID105_B	metaSPAdes	1584082	4863	385	70.6897	0	0.123894	7858
BackhedF_2015__SID105_M__bin.1	BackhedF_2015	SID105_M	metaSPAdes	1327262	14248	141	78.1222	0.894855	0.015037	6312
BackhedF_2015__SID105_M__bin.10	BackhedF_2015	SID105_M	metaSPAdes	2325691	9059	368	90.2282	4.17326	0.303011	4874
BackhedF_2015__SID105_M__bin.15	BackhedF_2015	SID105_M	metaSPAdes	1845922	4258	491	72.9661	2.72109	0.250886	15300
BackhedF_2015__SID105_M__bin.16	BackhedF_2015	SID105_M	metaSPAdes	3476663	29799	215	72.4138	0	0.250134	1836
BackhedF_2015__SID105_M__bin.17	BackhedF_2015	SID105_M	metaSPAdes	1285010	2665	485	54.9119	0.671141	0.631527	5075
BackhedF_2015__SID105_M__bin.18	BackhedF_2015	SID105_M	metaSPAdes	2240012	3444	693	68.1415	3.16456	0.363154	5090
BackhedF_2015__SID105_M__bin.21	BackhedF_2015	SID105_M	metaSPAdes	1948048	56925	59	91.9872	0.961538	0.00922	2318
BackhedF_2015__SID105_M__bin.22	BackhedF_2015	SID105_M	metaSPAdes	1705070	10340	230	94.3512	0	0.0281804	4317
BackhedF_2015__SID105_M__bin.23	BackhedF_2015	SID105_M	metaSPAdes	2773576	3899	785	70.3763	4.98208	0.138933	1790
BackhedF_2015__SID105_M__bin.25	BackhedF_2015	SID105_M	metaSPAdes	1116663	28332	56	74.9328	0	0.0197877	3574
BackhedF_2015__SID105_M__bin.26	BackhedF_2015	SID105_M	metaSPAdes	2010408	83213	47	98.4091	0.454545	0.0198982	17244
BackhedF_2015__SID105_M__bin.27	BackhedF_2015	SID105_M	metaSPAdes	3037953	35907	124	98.2454	0.754717	0.0100047	1965
BackhedF_2015__SID105_M__bin.28	BackhedF_2015	SID105_M	metaSPAdes	3387732	65721	125	99.5169	4.40684	0.0395664	4933
BackhedF_2015__SID105_M__bin.29	BackhedF_2015	SID105_M	metaSPAdes	1751937	19232	148	71.4541	0.671141	0.0687358	4644
BackhedF_2015__SID105_M__bin.3	BackhedF_2015	SID105_M	metaSPAdes	2575936	141475	32	97.3154	0	0.00819	5121
BackhedF_2015__SID105_M__bin.30	BackhedF_2015	SID105_M	metaSPAdes	2530869	68132	76	95.8904	0	0.00735	4262
BackhedF_2015__SID105_M__bin.34	BackhedF_2015	SID105_M	metaSPAdes	2348037	27548	121	97.9866	0.671141	0.0599229	4540
BackhedF_2015__SID105_M__bin.35	BackhedF_2015	SID105_M	metaSPAdes	2263583	8609	358	95.7398	1.87075	0.0655684	15286
BackhedF_2015__SID105_M__bin.36	BackhedF_2015	SID105_M	metaSPAdes	2187017	52411	61	98.6577	0.33557	0.00937	4290
BackhedF_2015__SID105_M__bin.39	BackhedF_2015	SID105_M	metaSPAdes	2775879	17219	228	92.4746	2.21417	0.189078	4910
BackhedF_2015__SID105_M__bin.4	BackhedF_2015	SID105_M	metaSPAdes	1980522	14611	200	99.3952	0.806452	0.048587	14631
BackhedF_2015__SID105_M__bin.45	BackhedF_2015	SID105_M	metaSPAdes	2492858	3263	813	52.0116	1.35135	0.0722725	9197
BackhedF_2015__SID105_M__bin.46	BackhedF_2015	SID105_M	metaSPAdes	920259	2740	335	54.4669	1.36326	1.56968	15097
BackhedF_2015__SID105_M__bin.47	BackhedF_2015	SID105_M	metaSPAdes	2153146	10569	290	89.0041	2.39247	0.0158412	17248
BackhedF_2015__SID105_M__bin.49	BackhedF_2015	SID105_M	metaSPAdes	2298837	25215	159	90.4483	4.22663	0.187944	4581
BackhedF_2015__SID105_M__bin.54	BackhedF_2015	SID105_M	metaSPAdes	1432148	7514	252	90.7546	0.268817	0.103128	14341
BackhedF_2015__SID105_M__bin.55	BackhedF_2015	SID105_M	metaSPAdes	1586626	5368	377	55.8442	1.78571	0.386815	15316
BackhedF_2015__SID105_M__bin.7	BackhedF_2015	SID105_M	metaSPAdes	2231503	19095	182	94.6309	0	0.00619	4422
BackhedF_2015__SID12_12M__bin.1	BackhedF_2015	SID12_12M	metaSPAdes	1809237	3440	571	72.6175	1.02041	0.0915172	9226
BackhedF_2015__SID12_12M__bin.10	BackhedF_2015	SID12_12M	metaSPAdes	3166195	4618	800	61.4035	2.63158	0.0746518	4037
BackhedF_2015__SID12_12M__bin.11	BackhedF_2015	SID12_12M	metaSPAdes	2108618	3122	696	57.4553	0.759494	0.437216	4752
BackhedF_2015__SID12_12M__bin.2	BackhedF_2015	SID12_12M	metaSPAdes	4585280	23261	315	99.5536	1.29004	0.0607899	10133
BackhedF_2015__SID12_12M__bin.3	BackhedF_2015	SID12_12M	metaSPAdes	1192302	3866	345	73.7026	0.717919	0.239536	5868
BackhedF_2015__SID12_12M__bin.5	BackhedF_2015	SID12_12M	metaSPAdes	1492368	11796	184	83.1751	1.1189	0.0256734	5825
BackhedF_2015__SID12_12M__bin.9	BackhedF_2015	SID12_12M	metaSPAdes	1896453	88041	38	72.5146	0	0.00531	4584
BackhedF_2015__SID12_4M__bin.1	BackhedF_2015	SID12_4M	metaSPAdes	1816033	62513	43	83.0909	0	0.00112	17234
BackhedF_2015__SID12_4M__bin.10	BackhedF_2015	SID12_4M	metaSPAdes	1889570	92647	36	95.3834	0	0.0125375	6936
BackhedF_2015__SID12_4M__bin.13	BackhedF_2015	SID12_4M	metaSPAdes	1441552	7741	243	75.3411	2.69461	0.346552	6952
BackhedF_2015__SID12_4M__bin.2	BackhedF_2015	SID12_4M	metaSPAdes	4937436	8939	706	88.4747	0.933118	0.0304838	1867
BackhedF_2015__SID12_4M__bin.3	BackhedF_2015	SID12_4M	metaSPAdes	2233331	5664	495	81.287	1.42898	0.0433815	6187
BackhedF_2015__SID12_4M__bin.5	BackhedF_2015	SID12_4M	metaSPAdes	2721228	117456	39	61.5342	0.043554	0.000581	10068
BackhedF_2015__SID12_4M__bin.7	BackhedF_2015	SID12_4M	metaSPAdes	1988717	11710	256	94.6827	0.707547	0.0286852	6796
BackhedF_2015__SID12_B__bin.3	BackhedF_2015	SID12_B	metaSPAdes	4576442	103841	56	97.6282	0.128205	0.00551	1934
BackhedF_2015__SID12_B__bin.4	BackhedF_2015	SID12_B	metaSPAdes	6040278	79704	119	99.137	2.11435	0.00586	1867
BackhedF_2015__SID12_B__bin.5	BackhedF_2015	SID12_B	metaSPAdes	2341354	12660	234	95.0707	2.36364	0.000818	17234
BackhedF_2015__SID12_B__bin.6	BackhedF_2015	SID12_B	metaSPAdes	2178509	3235	725	75.0674	0.471698	0.0610943	6744
BackhedF_2015__SID12_B__bin.7	BackhedF_2015	SID12_B	metaSPAdes	2222240	19798	170	98.4837	3.29341	0.00398	5792
BackhedF_2015__SID12_B__bin.9	BackhedF_2015	SID12_B	metaSPAdes	4064728	44264	155	92.6483	0.422932	0.040021	1814
BackhedF_2015__SID12_M__bin.10	BackhedF_2015	SID12_M	metaSPAdes	1533317	32036	77	71.4378	0.598802	0.00493	5792
BackhedF_2015__SID12_M__bin.13	BackhedF_2015	SID12_M	metaSPAdes	1852129	20422	143	94.3878	0	0.00261	15316
BackhedF_2015__SID12_M__bin.14	BackhedF_2015	SID12_M	metaSPAdes	1939157	32592	98	76.9937	0.474684	0.0394153	4871
BackhedF_2015__SID12_M__bin.15	BackhedF_2015	SID12_M	metaSPAdes	2674510	17003	224	89.8464	2.05314	0.0446636	4914
BackhedF_2015__SID12_M__bin.16	BackhedF_2015	SID12_M	metaSPAdes	2377358	11251	298	92.953	1.11857	0.0450814	4644
BackhedF_2015__SID12_M__bin.23	BackhedF_2015	SID12_M	metaSPAdes	2637242	66716	61	94.6309	0.671141	0.00891	5089
BackhedF_2015__SID12_M__bin.25	BackhedF_2015	SID12_M	metaSPAdes	2033923	24802	124	97.7089	0.707547	0.0173033	6796
BackhedF_2015__SID12_M__bin.29	BackhedF_2015	SID12_M	metaSPAdes	2155586	60379	71	95.7532	0.961538	0.0069	2318
BackhedF_2015__SID12_M__bin.31	BackhedF_2015	SID12_M	metaSPAdes	2274104	89497	40	96.1353	0	0.0075	4933
BackhedF_2015__SID12_M__bin.34	BackhedF_2015	SID12_M	metaSPAdes	2264573	47244	85	93.9597	0	0.00716	14861
BackhedF_2015__SID12_M__bin.37	BackhedF_2015	SID12_M	metaSPAdes	4439073	31888	214	97.7489	0.833333	0.00659	1934
BackhedF_2015__SID12_M__bin.5	BackhedF_2015	SID12_M	metaSPAdes	2863374	17614	232	94.3109	1.08173	0.0787508	2303
BackhedF_2015__SID12_M__bin.7	BackhedF_2015	SID12_M	metaSPAdes	1045820	52187	33	54.386	0	0.00733	4540
BackhedF_2015__SID128_12M__bin.11	BackhedF_2015	SID128_12M	metaSPAdes	4391008	65737	109	99.4624	0	0.00879	1784
BackhedF_2015__SID128_12M__bin.12	BackhedF_2015	SID128_12M	metaSPAdes	4077547	65165	119	99.2308	0.512821	0.00622	1949
BackhedF_2015__SID128_12M__bin.13	BackhedF_2015	SID128_12M	metaSPAdes	3907271	29383	247	97.4684	1.89873	0.0499185	5090
BackhedF_2015__SID128_12M__bin.15	BackhedF_2015	SID128_12M	metaSPAdes	3227692	49656	107	97.5845	1.93237	0.00889	4914
BackhedF_2015__SID128_12M__bin.16	BackhedF_2015	SID128_12M	metaSPAdes	1868251	57559	50	99.3289	1.00671	0.00625	4285
BackhedF_2015__SID128_12M__bin.17	BackhedF_2015	SID128_12M	metaSPAdes	5519455	100500	120	98.1203	0.18797	0.00991	1815
BackhedF_2015__SID128_12M__bin.18	BackhedF_2015	SID128_12M	metaSPAdes	2226734	8663	349	86.2812	3.21003	0.0491834	15300
BackhedF_2015__SID128_12M__bin.19	BackhedF_2015	SID128_12M	metaSPAdes	1894235	19332	155	88.0404	1.36364	0.0435743	17244
BackhedF_2015__SID128_12M__bin.2	BackhedF_2015	SID128_12M	metaSPAdes	1958005	7833	327	87.6068	1.4245	0.0235659	8620
BackhedF_2015__SID128_12M__bin.23	BackhedF_2015	SID128_12M	metaSPAdes	2288984	8099	361	86.8378	1.25076	0.0341811	5117
BackhedF_2015__SID128_12M__bin.24	BackhedF_2015	SID128_12M	metaSPAdes	1881320	24050	141	74.3191	1.34228	0.0666047	6347
BackhedF_2015__SID128_12M__bin.26	BackhedF_2015	SID128_12M	metaSPAdes	1822463	3843	534	66.1675	2.23714	0.249077	6276
BackhedF_2015__SID128_12M__bin.28	BackhedF_2015	SID128_12M	metaSPAdes	1922461	7744	320	85.2999	3.41782	0.054242	17248
BackhedF_2015__SID128_12M__bin.31	BackhedF_2015	SID128_12M	metaSPAdes	2409335	8980	377	86.7213	2.00422	0.129842	4874
BackhedF_2015__SID128_12M__bin.32	BackhedF_2015	SID128_12M	metaSPAdes	3167154	30666	169	96.8354	1.26582	0.0802237	4844
BackhedF_2015__SID128_12M__bin.33	BackhedF_2015	SID128_12M	metaSPAdes	4357720	168561	55	99.2565	0	0.00582	1836
BackhedF_2015__SID128_12M__bin.34	BackhedF_2015	SID128_12M	metaSPAdes	2379660	13940	262	94.9916	2.34899	0.0667914	5075
BackhedF_2015__SID128_12M__bin.35	BackhedF_2015	SID128_12M	metaSPAdes	3037716	4764	754	82.0121	1.48257	0.0473404	1790
BackhedF_2015__SID128_12M__bin.36	BackhedF_2015	SID128_12M	metaSPAdes	1479990	100095	18	72.8188	0	0.0042	4348
BackhedF_2015__SID128_12M__bin.37	BackhedF_2015	SID128_12M	metaSPAdes	2812569	73344	64	96.3176	0.316456	0.0230814	4826
BackhedF_2015__SID128_12M__bin.38	BackhedF_2015	SID128_12M	metaSPAdes	1860609	4353	476	67.2414	0	0.144601	4247
BackhedF_2015__SID128_12M__bin.4	BackhedF_2015	SID128_12M	metaSPAdes	2724599	54705	82	96.4136	0.33557	0.0614802	5082
BackhedF_2015__SID128_12M__bin.40	BackhedF_2015	SID128_12M	metaSPAdes	1809005	81563	32	53.6913	0.692114	0.00928	4540
BackhedF_2015__SID128_12M__bin.42	BackhedF_2015	SID128_12M	metaSPAdes	6083772	5241	1408	66.7776	2.79851	0.0720342	1844
BackhedF_2015__SID128_12M__bin.45	BackhedF_2015	SID128_12M	metaSPAdes	1981715	24862	129	84.8789	0	0.0517063	4557
BackhedF_2015__SID128_12M__bin.46	BackhedF_2015	SID128_12M	metaSPAdes	1890748	7456	313	94.0188	3.74424	0.0351914	14631
BackhedF_2015__SID128_12M__bin.47	BackhedF_2015	SID128_12M	metaSPAdes	2532323	40417	88	96.5497	2.92398	0.0195437	4582
BackhedF_2015__SID128_12M__bin.5	BackhedF_2015	SID128_12M	metaSPAdes	2101795	11758	238	90.5735	0	0.00635	4422
BackhedF_2015__SID128_12M__bin.50	BackhedF_2015	SID128_12M	metaSPAdes	2747172	58989	69	98.6301	0.684932	0.00566	4262
BackhedF_2015__SID128_12M__bin.51	BackhedF_2015	SID128_12M	metaSPAdes	1890852	64735	49	91.266	1.92308	0.00422	2318
BackhedF_2015__SID128_12M__bin.53	BackhedF_2015	SID128_12M	metaSPAdes	2827221	93353	50	95.1691	1.75983	0.0189625	4925
BackhedF_2015__SID128_12M__bin.54	BackhedF_2015	SID128_12M	metaSPAdes	2306715	83250	43	94.525	0	0.00818	4933
BackhedF_2015__SID128_12M__bin.55	BackhedF_2015	SID128_12M	metaSPAdes	1894979	23502	123	96.2366	1.17302	0.0125132	9340
BackhedF_2015__SID128_12M__bin.57	BackhedF_2015	SID128_12M	metaSPAdes	1711340	4138	477	64.8003	1.20968	0.0806434	14797
BackhedF_2015__SID128_12M__bin.9	BackhedF_2015	SID128_12M	metaSPAdes	784319	425113	9	72.4138	0	0.00349	5825
BackhedF_2015__SID128_4M__bin.11	BackhedF_2015	SID128_4M	metaSPAdes	4876585	50992	151	97.5849	1.25786	0.04851	1814
BackhedF_2015__SID128_4M__bin.12	BackhedF_2015	SID128_4M	metaSPAdes	5927622	119902	89	98.1392	0.0539374	0.00594	1860
BackhedF_2015__SID128_4M__bin.13	BackhedF_2015	SID128_4M	metaSPAdes	4653854	79572	113	97.8382	0.330462	0.0106647	10068
BackhedF_2015__SID128_4M__bin.14	BackhedF_2015	SID128_4M	metaSPAdes	5191658	19855	422	56.8966	3.44828	0.00705	10114
BackhedF_2015__SID128_4M__bin.15	BackhedF_2015	SID128_4M	metaSPAdes	1034150	72409	27	51.7241	0.862069	0.0133998	8065
BackhedF_2015__SID128_4M__bin.16	BackhedF_2015	SID128_4M	metaSPAdes	2034331	223304	21	98.8217	0.598802	0.00216	6939
BackhedF_2015__SID128_4M__bin.17	BackhedF_2015	SID128_4M	metaSPAdes	1764651	10602	222	92.7435	0.187266	0.039214	8005
BackhedF_2015__SID128_4M__bin.18	BackhedF_2015	SID128_4M	metaSPAdes	2846347	158961	33	99.6255	0.187266	0.00205	7962
BackhedF_2015__SID128_4M__bin.19	BackhedF_2015	SID128_4M	metaSPAdes	1944297	120158	33	99.2248	0.775194	0.00296	7038
BackhedF_2015__SID128_4M__bin.2	BackhedF_2015	SID128_4M	metaSPAdes	1017072	2969	364	62.5676	0	0.105646	4454
BackhedF_2015__SID128_4M__bin.23	BackhedF_2015	SID128_4M	metaSPAdes	1994425	12196	226	86.7934	2.24654	0.00616	17248
BackhedF_2015__SID128_4M__bin.3	BackhedF_2015	SID128_4M	metaSPAdes	2516009	182901	28	87.5527	0.632911	0.00632	4874
BackhedF_2015__SID128_4M__bin.4	BackhedF_2015	SID128_4M	metaSPAdes	2050961	7632	349	89.7436	1.7094	0.0300704	8620
BackhedF_2015__SID128_4M__bin.5	BackhedF_2015	SID128_4M	metaSPAdes	2093241	58146	56	98.1061	0	0.00597	17244
BackhedF_2015__SID128_4M__bin.6	BackhedF_2015	SID128_4M	metaSPAdes	3709880	41010	169	99.0566	1.88679	0.00923	6744
BackhedF_2015__SID128_4M__bin.7	BackhedF_2015	SID128_4M	metaSPAdes	4502938	110409	68	97.6952	0.86741	0.00707	1836
BackhedF_2015__SID128_4M__bin.9	BackhedF_2015	SID128_4M	metaSPAdes	2599740	9878	370	96.1077	1.86335	0.0261949	9283
BackhedF_2015__SID128_B__bin.10	BackhedF_2015	SID128_B	metaSPAdes	2923576	76012	66	52.956	0.377358	0.00301	1814
BackhedF_2015__SID128_B__bin.4	BackhedF_2015	SID128_B	metaSPAdes	3469248	38111	165	97.3154	0.246085	0.00305	15132
BackhedF_2015__SID128_B__bin.6	BackhedF_2015	SID128_B	metaSPAdes	2244180	42669	83	98.6559	0.576037	0.000724	17248
BackhedF_2015__SID128_B__bin.7	BackhedF_2015	SID128_B	metaSPAdes	4650032	63858	134	99.6693	0.0372024	0.158166	10068
BackhedF_2015__SID128_B__bin.8	BackhedF_2015	SID128_B	metaSPAdes	4013870	226513	30	92.4528	0	0.0074	4037
BackhedF_2015__SID128_B__bin.9	BackhedF_2015	SID128_B	metaSPAdes	2698125	145738	30	99.5318	0	0.0012	7962
BackhedF_2015__SID128_M__bin.11	BackhedF_2015	SID128_M	metaSPAdes	3017174	67862	70	95.9282	2.0934	0.0150676	4914
BackhedF_2015__SID128_M__bin.15	BackhedF_2015	SID128_M	metaSPAdes	2872543	86295	58	98.3897	0.740741	0.0219375	4938
BackhedF_2015__SID128_M__bin.16	BackhedF_2015	SID128_M	metaSPAdes	2331298	42285	78	95.9649	0.584795	0.0676288	4582
BackhedF_2015__SID128_M__bin.19	BackhedF_2015	SID128_M	metaSPAdes	1819423	15048	178	93.0909	0.909091	0.137735	17244
BackhedF_2015__SID128_M__bin.2	BackhedF_2015	SID128_M	metaSPAdes	1921685	24787	127	92.953	1.566	0.00794	4280
BackhedF_2015__SID128_M__bin.21	BackhedF_2015	SID128_M	metaSPAdes	1709179	9812	218	59.6474	2.88462	0.108722	2318
BackhedF_2015__SID128_M__bin.22	BackhedF_2015	SID128_M	metaSPAdes	2440212	17075	213	97.3024	2.03526	0.0495518	2313
BackhedF_2015__SID128_M__bin.24	BackhedF_2015	SID128_M	metaSPAdes	4497873	13705	470	97.6692	0.980489	0.0287424	10068
BackhedF_2015__SID128_M__bin.25	BackhedF_2015	SID128_M	metaSPAdes	1836764	8428	308	85.0073	1.90616	0.0886003	14631
BackhedF_2015__SID128_M__bin.27	BackhedF_2015	SID128_M	metaSPAdes	2184020	43603	80	91.453	1.80437	0.00371	8620
BackhedF_2015__SID128_M__bin.29	BackhedF_2015	SID128_M	metaSPAdes	2616937	49241	78	96.9799	0	0.0056	4198
BackhedF_2015__SID128_M__bin.30	BackhedF_2015	SID128_M	metaSPAdes	6813109	26001	466	93.0008	3.42317	0.0969419	1844
BackhedF_2015__SID128_M__bin.33	BackhedF_2015	SID128_M	metaSPAdes	2202595	5969	436	84.4538	1.566	0.175986	4648
BackhedF_2015__SID128_M__bin.37	BackhedF_2015	SID128_M	metaSPAdes	2366133	9099	362	94.4303	2.04082	0.159851	15286
BackhedF_2015__SID128_M__bin.38	BackhedF_2015	SID128_M	metaSPAdes	2459773	16748	237	94.9799	1.26582	0.170733	4874
BackhedF_2015__SID128_M__bin.39	BackhedF_2015	SID128_M	metaSPAdes	2594080	35861	113	97.3154	1.34228	0.0345392	4540
BackhedF_2015__SID128_M__bin.40	BackhedF_2015	SID128_M	metaSPAdes	2151423	77641	40	94.4072	0.671141	0.00366	4447
BackhedF_2015__SID128_M__bin.45	BackhedF_2015	SID128_M	metaSPAdes	2145018	37699	102	97.651	0.33557	0.0497847	14861
BackhedF_2015__SID128_M__bin.47	BackhedF_2015	SID128_M	metaSPAdes	779358	3162	262	52.4083	3.50877	0.133133	13947
BackhedF_2015__SID128_M__bin.49	BackhedF_2015	SID128_M	metaSPAdes	3169564	106545	52	99.6226	0	0.007	1965
BackhedF_2015__SID128_M__bin.5	BackhedF_2015	SID128_M	metaSPAdes	1308026	4223	345	69.5302	0.223714	0.136189	4184
BackhedF_2015__SID128_M__bin.51	BackhedF_2015	SID128_M	metaSPAdes	1454930	7062	259	74.5662	1.06838	0.0219149	8601
BackhedF_2015__SID128_M__bin.52	BackhedF_2015	SID128_M	metaSPAdes	2065047	5545	448	86.7856	1.71281	0.540254	15031
BackhedF_2015__SID128_M__bin.53	BackhedF_2015	SID128_M	metaSPAdes	2205599	4020	607	73.4463	2.68456	0.177909	14874
BackhedF_2015__SID128_M__bin.54	BackhedF_2015	SID128_M	metaSPAdes	1960201	10913	254	89.5461	3.02356	0.202189	4964
BackhedF_2015__SID128_M__bin.55	BackhedF_2015	SID128_M	metaSPAdes	1794961	53889	52	99.1935	2.41935	0.00447	14322
BackhedF_2015__SID128_M__bin.58	BackhedF_2015	SID128_M	metaSPAdes	1745042	8847	267	86.1179	2.28495	0.124801	14306
BackhedF_2015__SID128_M__bin.61	BackhedF_2015	SID128_M	metaSPAdes	1763037	47701	89	98.5019	2.24719	0.0166838	6602
BackhedF_2015__SID128_M__bin.62	BackhedF_2015	SID128_M	metaSPAdes	1793758	2875	644	53.2758	2.21177	0.404769	4882
BackhedF_2015__SID128_M__bin.65	BackhedF_2015	SID128_M	metaSPAdes	2769666	80259	54	93.7681	2.48447	0.0250878	4925
BackhedF_2015__SID128_M__bin.68	BackhedF_2015	SID128_M	metaSPAdes	3118038	44782	139	96.3608	1.89873	0.0485502	5090
BackhedF_2015__SID128_M__bin.69	BackhedF_2015	SID128_M	metaSPAdes	1698779	9934	240	88.1088	0.0977517	0.061211	9340
BackhedF_2015__SID128_M__bin.7	BackhedF_2015	SID128_M	metaSPAdes	2523494	19782	198	97.9866	1.34228	0.200033	4269
BackhedF_2015__SID128_M__bin.70	BackhedF_2015	SID128_M	metaSPAdes	2159834	9931	292	92.2746	1.22383	0.203414	4933
BackhedF_2015__SID130_12M__bin.1	BackhedF_2015	SID130_12M	metaSPAdes	2361353	36383	107	96.7836	0.740741	0.0154086	4557
BackhedF_2015__SID130_12M__bin.12	BackhedF_2015	SID130_12M	metaSPAdes	2743096	118595	47	93.5673	0.194932	0.00884	4584
BackhedF_2015__SID130_12M__bin.13	BackhedF_2015	SID130_12M	metaSPAdes	5252316	194255	47	98.8848	0	0.00442	1855
BackhedF_2015__SID130_12M__bin.14	BackhedF_2015	SID130_12M	metaSPAdes	3598025	103240	64	100	0	0.00319	6744
BackhedF_2015__SID130_12M__bin.16	BackhedF_2015	SID130_12M	metaSPAdes	3285325	86911	64	98.0617	0.632911	0.00495	4752
BackhedF_2015__SID130_12M__bin.18	BackhedF_2015	SID130_12M	metaSPAdes	6394917	131140	85	98.777	0.639781	0.00482	1861
BackhedF_2015__SID130_12M__bin.2	BackhedF_2015	SID130_12M	metaSPAdes	2769430	4906	654	58.4157	3.50877	0.0757652	4815
BackhedF_2015__SID130_12M__bin.20	BackhedF_2015	SID130_12M	metaSPAdes	2874500	18481	222	98.0239	0.843882	0.0196731	4868
BackhedF_2015__SID130_12M__bin.21	BackhedF_2015	SID130_12M	metaSPAdes	4757934	6451	923	73.8437	0	0.523441	4758
BackhedF_2015__SID130_12M__bin.22	BackhedF_2015	SID130_12M	metaSPAdes	2025707	68957	54	50	0	0.0165265	4844
BackhedF_2015__SID130_12M__bin.23	BackhedF_2015	SID130_12M	metaSPAdes	2168859	101632	33	65.7113	0	0.00468	4798
BackhedF_2015__SID130_12M__bin.24	BackhedF_2015	SID130_12M	metaSPAdes	1881716	3691	564	62.4277	0.680272	0.0170761	9228
BackhedF_2015__SID130_12M__bin.28	BackhedF_2015	SID130_12M	metaSPAdes	2272431	119788	24	57.8947	0	0.00676	4037
BackhedF_2015__SID130_12M__bin.32	BackhedF_2015	SID130_12M	metaSPAdes	2320669	183012	24	51.9097	0.0372024	0.000387	10068
BackhedF_2015__SID130_12M__bin.33	BackhedF_2015	SID130_12M	metaSPAdes	2203789	87389	42	87.9747	0	0.00397	4588
BackhedF_2015__SID130_12M__bin.8	BackhedF_2015	SID130_12M	metaSPAdes	3177774	52968	108	98.7342	0	0.00744	4750
BackhedF_2015__SID130_12M__bin.9	BackhedF_2015	SID130_12M	metaSPAdes	2834461	54719	81	98.6577	1.34228	0.00565	4540
BackhedF_2015__SID130_4M__bin.1	BackhedF_2015	SID130_4M	metaSPAdes	1566941	2823	578	68.5647	0.235849	0.00775	6744
BackhedF_2015__SID130_4M__bin.2	BackhedF_2015	SID130_4M	metaSPAdes	2917055	10217	393	96.8354	0.632911	0.00709	4750
BackhedF_2015__SID130_4M__bin.3	BackhedF_2015	SID130_4M	metaSPAdes	5213805	208185	44	99.1119	0	0.00441	1855
BackhedF_2015__SID130_4M__bin.4	BackhedF_2015	SID130_4M	metaSPAdes	4413481	30813	239	97.9025	0.927934	0.125212	10068
BackhedF_2015__SID130_4M__bin.5	BackhedF_2015	SID130_4M	metaSPAdes	6499683	108127	108	98.7941	0.722762	0.00474	1861
BackhedF_2015__SID130_4M__bin.6	BackhedF_2015	SID130_4M	metaSPAdes	2183816	43915	80	99.6262	0.115207	0.0011	17248
BackhedF_2015__SID130_4M__bin.7	BackhedF_2015	SID130_4M	metaSPAdes	2508599	5624	526	90.7962	0.265393	0.00378	4798
BackhedF_2015__SID130_B__bin.1	BackhedF_2015	SID130_B	metaSPAdes	4359404	87020	84	96.6931	0.0372024	0.00651	10068
BackhedF_2015__SID130_M__bin.1	BackhedF_2015	SID130_M	metaSPAdes	1638708	7457	290	80.8004	2.21939	0.257446	15316
BackhedF_2015__SID130_M__bin.10	BackhedF_2015	SID130_M	metaSPAdes	1976679	49743	69	98.8024	0	0.0512471	5736
BackhedF_2015__SID130_M__bin.12	BackhedF_2015	SID130_M	metaSPAdes	2866602	50152	71	98.2213	0.498188	0.0248167	4933
BackhedF_2015__SID130_M__bin.13	BackhedF_2015	SID130_M	metaSPAdes	2201835	22151	138	96.4136	0.671141	0.0366878	5045
BackhedF_2015__SID130_M__bin.15	BackhedF_2015	SID130_M	metaSPAdes	1605631	13769	169	79.5607	1.34228	0.184018	4540
BackhedF_2015__SID130_M__bin.18	BackhedF_2015	SID130_M	metaSPAdes	2657716	119950	34	99.0562	0	0.0123279	5075
BackhedF_2015__SID130_M__bin.19	BackhedF_2015	SID130_M	metaSPAdes	4301730	87452	75	98.8848	0.743494	0.00862	1836
BackhedF_2015__SID130_M__bin.21	BackhedF_2015	SID130_M	metaSPAdes	1789457	47955	54	72.1519	0.316456	0.0997833	4826
BackhedF_2015__SID130_M__bin.22	BackhedF_2015	SID130_M	metaSPAdes	2519856	29869	134	94.6309	2.51678	0.0125181	4269
BackhedF_2015__SID130_M__bin.23	BackhedF_2015	SID130_M	metaSPAdes	1791712	63859	40	96.519	1.26582	0.00727	5825
BackhedF_2015__SID130_M__bin.26	BackhedF_2015	SID130_M	metaSPAdes	4515871	37180	183	99.1219	0.0967262	0.00161	10068
BackhedF_2015__SID130_M__bin.27	BackhedF_2015	SID130_M	metaSPAdes	3840035	47364	128	96.7742	0.537634	0.00496	1790
BackhedF_2015__SID130_M__bin.29	BackhedF_2015	SID130_M	metaSPAdes	4585537	25710	257	71.5517	3.44828	0.0389326	1855
BackhedF_2015__SID130_M__bin.3	BackhedF_2015	SID130_M	metaSPAdes	2182073	11531	263	89.7987	1.67785	0.0303943	14993
BackhedF_2015__SID130_M__bin.31	BackhedF_2015	SID130_M	metaSPAdes	1695392	48418	54	98.5808	0.194081	0.0638748	8002
BackhedF_2015__SID130_M__bin.32	BackhedF_2015	SID130_M	metaSPAdes	1880328	5265	425	55.0558	1.75439	0.0852346	5082
BackhedF_2015__SID130_M__bin.36	BackhedF_2015	SID130_M	metaSPAdes	3318248	58338	93	100	0.632911	0.0323052	4749
BackhedF_2015__SID130_M__bin.37	BackhedF_2015	SID130_M	metaSPAdes	2369755	12049	279	88.5769	1.58228	0.220458	4874
BackhedF_2015__SID130_M__bin.38	BackhedF_2015	SID130_M	metaSPAdes	2761385	11860	343	95.2901	1.26582	0.252321	4844
BackhedF_2015__SID130_M__bin.39	BackhedF_2015	SID130_M	metaSPAdes	2615998	87264	56	96.2107	1.44928	0.0118496	4925
BackhedF_2015__SID130_M__bin.40	BackhedF_2015	SID130_M	metaSPAdes	2424884	22004	174	90.7088	1.4231	0.053405	4993
BackhedF_2015__SID130_M__bin.44	BackhedF_2015	SID130_M	metaSPAdes	2017643	13484	216	92.6242	2.43088	0.169927	17248
BackhedF_2015__SID130_M__bin.6	BackhedF_2015	SID130_M	metaSPAdes	1682603	3387	529	51.7731	0.0806452	0.157608	14809
BackhedF_2015__SID130_M__bin.9	BackhedF_2015	SID130_M	metaSPAdes	1839768	7699	303	70.4141	1.86335	0.0128835	9283
BackhedF_2015__SID133_12M__bin.11	BackhedF_2015	SID133_12M	metaSPAdes	3353371	68927	83	95.5314	0.845411	0.0326304	4951
BackhedF_2015__SID133_12M__bin.12	BackhedF_2015	SID133_12M	metaSPAdes	1900266	18784	145	92.8571	0	0.0305492	15326
BackhedF_2015__SID133_12M__bin.15	BackhedF_2015	SID133_12M	metaSPAdes	4653600	38123	199	54.3103	1.72414	0.0378248	1867
BackhedF_2015__SID133_12M__bin.18	BackhedF_2015	SID133_12M	metaSPAdes	1478546	171795	17	78.2051	0	0.00271	9333
BackhedF_2015__SID133_12M__bin.19	BackhedF_2015	SID133_12M	metaSPAdes	2185166	103881	34	100	0.227273	0.0101031	17237
BackhedF_2015__SID133_12M__bin.20	BackhedF_2015	SID133_12M	metaSPAdes	1690566	22985	113	95.9607	1.082	0.25256	8002
BackhedF_2015__SID133_12M__bin.23	BackhedF_2015	SID133_12M	metaSPAdes	1806516	19425	154	89.4498	0.961538	0.0184233	2318
BackhedF_2015__SID133_12M__bin.25	BackhedF_2015	SID133_12M	metaSPAdes	4283764	46472	130	92.5641	2.30769	0.00869	1949
BackhedF_2015__SID133_12M__bin.29	BackhedF_2015	SID133_12M	metaSPAdes	2641994	17546	225	79.3103	1.72414	0.0064	9283
BackhedF_2015__SID133_12M__bin.30	BackhedF_2015	SID133_12M	metaSPAdes	4600466	61311	113	97.5	0.512821	0.00643	1934
BackhedF_2015__SID133_12M__bin.31	BackhedF_2015	SID133_12M	metaSPAdes	3464505	45834	153	96.519	0	0.0518403	4844
BackhedF_2015__SID133_12M__bin.32	BackhedF_2015	SID133_12M	metaSPAdes	3170878	105352	51	99.215	1.75983	0.0150953	4925
BackhedF_2015__SID133_12M__bin.33	BackhedF_2015	SID133_12M	metaSPAdes	2039281	125176	26	99.3289	1.67785	0.0015	4285
BackhedF_2015__SID133_12M__bin.34	BackhedF_2015	SID133_12M	metaSPAdes	1319253	16356	107	67.0095	0.949367	0.0229838	5825
BackhedF_2015__SID133_12M__bin.35	BackhedF_2015	SID133_12M	metaSPAdes	3282461	39437	136	98.4455	0.721154	0.00309	2303
BackhedF_2015__SID133_12M__bin.36	BackhedF_2015	SID133_12M	metaSPAdes	3004132	20911	227	75.1084	0.972739	0.157598	1836
BackhedF_2015__SID133_12M__bin.38	BackhedF_2015	SID133_12M	metaSPAdes	2668955	29981	150	98.9933	2.01342	0.0323932	4540
BackhedF_2015__SID133_12M__bin.39	BackhedF_2015	SID133_12M	metaSPAdes	2538091	12125	296	92.5801	0.977564	0.0103356	2290
BackhedF_2015__SID133_12M__bin.5	BackhedF_2015	SID133_12M	metaSPAdes	2593996	16435	224	94.4072	0.894855	0.0890017	5089
BackhedF_2015__SID133_12M__bin.8	BackhedF_2015	SID133_12M	metaSPAdes	2772085	21673	198	96.0039	0.0974659	0.0976576	4584
BackhedF_2015__SID133_4M__bin.10	BackhedF_2015	SID133_4M	metaSPAdes	2214701	116824	43	98.8479	0.78341	0.0158291	17247
BackhedF_2015__SID133_4M__bin.11	BackhedF_2015	SID133_4M	metaSPAdes	4311266	8459	671	90.2316	1.14915	0.261627	10068
BackhedF_2015__SID133_4M__bin.12	BackhedF_2015	SID133_4M	metaSPAdes	2370877	37831	91	99.9807	1.49701	0.000765	5792
BackhedF_2015__SID133_4M__bin.13	BackhedF_2015	SID133_4M	metaSPAdes	1984118	114227	50	100	0.598802	0.205769	6939
BackhedF_2015__SID133_4M__bin.15	BackhedF_2015	SID133_4M	metaSPAdes	7249439	48317	244	99.3671	0.316456	0.00374	4518
BackhedF_2015__SID133_4M__bin.16	BackhedF_2015	SID133_4M	metaSPAdes	2565680	5873	532	85.4324	1.32764	0.0578109	7142
BackhedF_2015__SID133_4M__bin.17	BackhedF_2015	SID133_4M	metaSPAdes	2558930	3782	754	62.2239	1.1828	0.0786005	1790
BackhedF_2015__SID133_4M__bin.18	BackhedF_2015	SID133_4M	metaSPAdes	2328326	56881	65	78.0591	0.632911	0.00362	4874
BackhedF_2015__SID133_4M__bin.19	BackhedF_2015	SID133_4M	metaSPAdes	5839023	65988	142	98.0484	0.652643	0.00472	1867
BackhedF_2015__SID133_4M__bin.23	BackhedF_2015	SID133_4M	metaSPAdes	5157709	150632	68	99.2565	0	0.0083	1855
BackhedF_2015__SID133_4M__bin.24	BackhedF_2015	SID133_4M	metaSPAdes	1049356	3701	307	55.9207	0.559322	0.252938	8065
BackhedF_2015__SID133_4M__bin.3	BackhedF_2015	SID133_4M	metaSPAdes	1211858	39069	53	56.1129	1.72414	0.0902236	17237
BackhedF_2015__SID133_4M__bin.6	BackhedF_2015	SID133_4M	metaSPAdes	5059200	186386	55	99.2481	0	0.00509	1815
BackhedF_2015__SID133_4M__bin.7	BackhedF_2015	SID133_4M	metaSPAdes	2093893	34586	88	97.7535	0.192012	0.0254782	17256
BackhedF_2015__SID133_B__bin.1	BackhedF_2015	SID133_B	metaSPAdes	1826275	57591	58	98.0544	0.14556	0.027294	8003
BackhedF_2015__SID133_B__bin.2	BackhedF_2015	SID133_B	metaSPAdes	4896203	132969	65	97.9129	0.78125	0.00241	10068
BackhedF_2015__SID133_B__bin.3	BackhedF_2015	SID133_B	metaSPAdes	1432491	4909	337	78.8174	0.737879	0.0653264	6939
BackhedF_2015__SID133_B__bin.4	BackhedF_2015	SID133_B	metaSPAdes	2303311	12851	283	95.9379	0.378991	0.11939	7865
BackhedF_2015__SID133_B__bin.5	BackhedF_2015	SID133_B	metaSPAdes	5023535	38388	226	58.9655	0	0.00453	10114
BackhedF_2015__SID133_B__bin.6	BackhedF_2015	SID133_B	metaSPAdes	1681525	17255	128	83.002	0.827423	0.00756	8028
BackhedF_2015__SID133_B__bin.7	BackhedF_2015	SID133_B	metaSPAdes	1294978	2610	506	53.8557	0	0.0190543	6191
BackhedF_2015__SID133_M__bin.12	BackhedF_2015	SID133_M	metaSPAdes	3338819	22627	220	98.3019	2.71698	0.0373624	2085
BackhedF_2015__SID133_M__bin.17	BackhedF_2015	SID133_M	metaSPAdes	586097	3485	187	65.3535	0	0.129594	6428
BackhedF_2015__SID133_M__bin.22	BackhedF_2015	SID133_M	metaSPAdes	1624701	5322	361	81.0403	3.3557	0.148489	4183
BackhedF_2015__SID133_M__bin.23	BackhedF_2015	SID133_M	metaSPAdes	2404213	9356	368	88.132	4.46728	0.193863	5075
BackhedF_2015__SID133_M__bin.26	BackhedF_2015	SID133_M	metaSPAdes	1255350	24476	88	90.4494	3.37079	0.0473017	6526
BackhedF_2015__SID133_M__bin.27	BackhedF_2015	SID133_M	metaSPAdes	2805035	90385	45	99.3289	0	0.0113896	5117
BackhedF_2015__SID133_M__bin.32	BackhedF_2015	SID133_M	metaSPAdes	1581236	29536	91	85.4586	0	0.0801157	13972
BackhedF_2015__SID133_M__bin.33	BackhedF_2015	SID133_M	metaSPAdes	1521201	3371	483	62.1063	2.38095	1.49775	15286
BackhedF_2015__SID133_M__bin.34	BackhedF_2015	SID133_M	metaSPAdes	2248789	16689	195	92.061	1.25571	0.0368194	4262
BackhedF_2015__SID133_M__bin.35	BackhedF_2015	SID133_M	metaSPAdes	2624643	53949	83	93.6913	0	0.0220407	4652
BackhedF_2015__SID133_M__bin.37	BackhedF_2015	SID133_M	metaSPAdes	1014780	3334	326	52.4736	0.671141	0.536253	4303
BackhedF_2015__SID133_M__bin.38	BackhedF_2015	SID133_M	metaSPAdes	1326453	13132	136	50.8621	1.72414	0.211959	2318
BackhedF_2015__SID133_M__bin.42	BackhedF_2015	SID133_M	metaSPAdes	2257328	24657	157	76.3416	0.966184	0.0821164	4914
BackhedF_2015__SID133_M__bin.43	BackhedF_2015	SID133_M	metaSPAdes	2468203	36240	109	87.9227	2.51208	0.0451493	4894
BackhedF_2015__SID133_M__bin.45	BackhedF_2015	SID133_M	metaSPAdes	1343296	122780	19	89.2555	0	0.00794	13976
BackhedF_2015__SID133_M__bin.46	BackhedF_2015	SID133_M	metaSPAdes	2440615	66242	53	99.5169	0	0.0272528	4933
BackhedF_2015__SID133_M__bin.47	BackhedF_2015	SID133_M	metaSPAdes	2282535	39022	95	97.5	1.25	0.00695	9280
BackhedF_2015__SID133_M__bin.49	BackhedF_2015	SID133_M	metaSPAdes	2283393	57856	71	57.0175	0	0.0435621	4951
BackhedF_2015__SID133_M__bin.5	BackhedF_2015	SID133_M	metaSPAdes	2938299	4386	754	75.0618	2.05128	0.226433	1934
BackhedF_2015__SID133_M__bin.50	BackhedF_2015	SID133_M	metaSPAdes	2430095	3999	691	81.6276	1.97133	0.206395	1790
BackhedF_2015__SID133_M__bin.52	BackhedF_2015	SID133_M	metaSPAdes	2166849	9697	309	95.0206	2.15024	0.030076	5792
BackhedF_2015__SID133_M__bin.53	BackhedF_2015	SID133_M	metaSPAdes	871823	3092	293	50.5539	0.33557	0.850789	15172
BackhedF_2015__SID133_M__bin.57	BackhedF_2015	SID133_M	metaSPAdes	2286431	14357	232	96.3758	3.24385	0.11865	4540
BackhedF_2015__SID133_M__bin.59	BackhedF_2015	SID133_M	metaSPAdes	2077019	85096	49	99.3289	0.671141	0.0155456	4285
BackhedF_2015__SID133_M__bin.60	BackhedF_2015	SID133_M	metaSPAdes	1455005	41927	71	75.4376	0.580257	0.0399792	6310
BackhedF_2015__SID133_M__bin.61	BackhedF_2015	SID133_M	metaSPAdes	3437187	10846	467	87.2896	3.32278	0.181578	5090
BackhedF_2015__SID133_M__bin.62	BackhedF_2015	SID133_M	metaSPAdes	2707334	95516	69	95.302	0	0.0159632	4644
BackhedF_2015__SID133_M__bin.63	BackhedF_2015	SID133_M	metaSPAdes	2917321	9421	421	86.5065	3.54421	0.0858343	2169
BackhedF_2015__SID133_M__bin.66	BackhedF_2015	SID133_M	metaSPAdes	2820546	41853	101	78.7037	0.493827	0.00388	1662
BackhedF_2015__SID133_M__bin.67	BackhedF_2015	SID133_M	metaSPAdes	1493397	58512	37	94.7778	0	0.00491	6579
BackhedF_2015__SID133_M__bin.7	BackhedF_2015	SID133_M	metaSPAdes	2650423	45624	110	86.7616	0.632911	0.0983003	4874
BackhedF_2015__SID133_M__bin.70	BackhedF_2015	SID133_M	metaSPAdes	2423081	33720	101	92.6174	0.671141	0.0521835	4191
BackhedF_2015__SID133_M__bin.72	BackhedF_2015	SID133_M	metaSPAdes	1581269	3855	453	79.9888	2.09541	0.208836	4269
BackhedF_2015__SID133_M__bin.74	BackhedF_2015	SID133_M	metaSPAdes	2415490	5375	543	85.1973	1.69811	0.0744191	1965
BackhedF_2015__SID133_M__bin.8	BackhedF_2015	SID133_M	metaSPAdes	2391364	5356	547	78.8826	0.874126	0.161735	15369
BackhedF_2015__SID137_12M__bin.10	BackhedF_2015	SID137_12M	metaSPAdes	1676027	6364	343	81.4513	1.01796	0.0426587	6939
BackhedF_2015__SID137_12M__bin.11	BackhedF_2015	SID137_12M	metaSPAdes	1215790	49130	49	52.6316	0	0.0284144	4540
BackhedF_2015__SID137_12M__bin.12	BackhedF_2015	SID137_12M	metaSPAdes	3469442	55105	129	95.443	1.32336	0.0479027	4844
BackhedF_2015__SID137_12M__bin.13	BackhedF_2015	SID137_12M	metaSPAdes	1649077	436374	9	50.8772	0	0.0104086	5075
BackhedF_2015__SID137_12M__bin.14	BackhedF_2015	SID137_12M	metaSPAdes	3162069	46002	104	96.3607	2.41546	0.0124406	4914
BackhedF_2015__SID137_12M__bin.17	BackhedF_2015	SID137_12M	metaSPAdes	1915597	34284	85	90.7596	1.02041	0.00432	15316
BackhedF_2015__SID137_12M__bin.18	BackhedF_2015	SID137_12M	metaSPAdes	3215998	149931	43	74.0385	0	0.00192	1934
BackhedF_2015__SID137_12M__bin.23	BackhedF_2015	SID137_12M	metaSPAdes	2561431	12301	288	89.4707	0	0.192942	4716
BackhedF_2015__SID137_12M__bin.25	BackhedF_2015	SID137_12M	metaSPAdes	4950150	144738	65	98.3829	0.743494	0.00726	1855
BackhedF_2015__SID137_12M__bin.3	BackhedF_2015	SID137_12M	metaSPAdes	1926126	11465	230	96.4413	3.07071	0.464705	9674
BackhedF_2015__SID137_12M__bin.31	BackhedF_2015	SID137_12M	metaSPAdes	1547552	46699	49	52.349	1.34228	0.0174962	4540
BackhedF_2015__SID137_12M__bin.33	BackhedF_2015	SID137_12M	metaSPAdes	3140873	13919	365	94.9245	4.28097	0.149429	4925
BackhedF_2015__SID137_12M__bin.5	BackhedF_2015	SID137_12M	metaSPAdes	2226954	102243	33	50.1109	0.10453	0.00346	10068
BackhedF_2015__SID137_12M__bin.6	BackhedF_2015	SID137_12M	metaSPAdes	3472929	52001	108	97.0763	1.81159	0.0276116	4951
BackhedF_2015__SID137_4M__bin.1	BackhedF_2015	SID137_4M	metaSPAdes	2700100	8670	440	95.6305	1.10487	0.0323561	7962
BackhedF_2015__SID137_4M__bin.10	BackhedF_2015	SID137_4M	metaSPAdes	2813693	62075	65	99.4152	0	0.0034	4584
BackhedF_2015__SID137_4M__bin.11	BackhedF_2015	SID137_4M	metaSPAdes	2287102	161882	23	99.5392	0	0.00205	17247
BackhedF_2015__SID137_4M__bin.2	BackhedF_2015	SID137_4M	metaSPAdes	5390786	183103	52	97.7695	0.371747	0.00448	1855
BackhedF_2015__SID137_4M__bin.3	BackhedF_2015	SID137_4M	metaSPAdes	3454624	56076	108	99.2788	1.28205	0.000682	2303
BackhedF_2015__SID137_4M__bin.4	BackhedF_2015	SID137_4M	metaSPAdes	1572951	7795	274	91.8761	1.27505	0.00785	7106
BackhedF_2015__SID137_4M__bin.5	BackhedF_2015	SID137_4M	metaSPAdes	4971812	151833	56	98.2692	0.384615	0.00179	1934
BackhedF_2015__SID137_4M__bin.7	BackhedF_2015	SID137_4M	metaSPAdes	3872643	3697	1138	63.138	1.88324	0.0545038	4760
BackhedF_2015__SID137_4M__bin.8	BackhedF_2015	SID137_4M	metaSPAdes	4660678	49657	170	96.3317	0.171024	0.00551	10068
BackhedF_2015__SID137_4M__bin.9	BackhedF_2015	SID137_4M	metaSPAdes	1944368	1152630	5	99.2248	0	0.000789	7038
BackhedF_2015__SID137_B__bin.1	BackhedF_2015	SID137_B	metaSPAdes	4438737	16089	390	96.7641	0.354663	0.283092	10068
BackhedF_2015__SID137_B__bin.2	BackhedF_2015	SID137_B	metaSPAdes	4635481	59655	121	96.1538	0.384615	0.0018	1934
BackhedF_2015__SID137_B__bin.6	BackhedF_2015	SID137_B	metaSPAdes	2859864	145319	28	99.6255	0	0.00126	7962
BackhedF_2015__SID137_M__bin.10	BackhedF_2015	SID137_M	metaSPAdes	2251760	5739	494	80.6548	2.10573	0.141841	14797
BackhedF_2015__SID137_M__bin.19	BackhedF_2015	SID137_M	metaSPAdes	3403589	5878	692	85.4138	0.645161	0.104892	1790
BackhedF_2015__SID137_M__bin.20	BackhedF_2015	SID137_M	metaSPAdes	4373879	15787	414	96.8789	1.02415	0.0115101	10068
BackhedF_2015__SID137_M__bin.24	BackhedF_2015	SID137_M	metaSPAdes	1375344	44251	54	70.6897	0	0.237125	8010
BackhedF_2015__SID137_M__bin.27	BackhedF_2015	SID137_M	metaSPAdes	3718248	76286	80	88.2177	1.23916	0.0140909	1836
BackhedF_2015__SID137_M__bin.31	BackhedF_2015	SID137_M	metaSPAdes	1365127	3775	402	52.1177	0.671141	0.319928	14861
BackhedF_2015__SID137_M__bin.35	BackhedF_2015	SID137_M	metaSPAdes	3115995	114209	61	98.1132	0	0.00756	1965
BackhedF_2015__SID137_M__bin.36	BackhedF_2015	SID137_M	metaSPAdes	2229209	53534	104	57.4367	0	0.125996	4811
BackhedF_2015__SID137_M__bin.40	BackhedF_2015	SID137_M	metaSPAdes	2567362	3680	763	62.0428	1.47436	0.102229	1934
BackhedF_2015__SID137_M__bin.43	BackhedF_2015	SID137_M	metaSPAdes	2198384	7649	373	84.7222	2.88462	0.32522	2311
BackhedF_2015__SID137_M__bin.44	BackhedF_2015	SID137_M	metaSPAdes	5287247	18574	445	92.2879	2.66291	0.0771638	1815
BackhedF_2015__SID137_M__bin.45	BackhedF_2015	SID137_M	metaSPAdes	1626811	6795	302	81.6854	0.559284	0.105032	4184
BackhedF_2015__SID137_M__bin.46	BackhedF_2015	SID137_M	metaSPAdes	2254072	12550	270	82.5182	2.53165	0.19542	4874
BackhedF_2015__SID137_M__bin.49	BackhedF_2015	SID137_M	metaSPAdes	1558637	18446	126	75.0559	1.34228	0.0996768	15106
BackhedF_2015__SID137_M__bin.52	BackhedF_2015	SID137_M	metaSPAdes	3404851	39966	135	97.3684	0.584795	0.0448423	4594
BackhedF_2015__SID137_M__bin.54	BackhedF_2015	SID137_M	metaSPAdes	1726107	79681	38	80.3174	2.12528	0.0114412	6317
BackhedF_2015__SID137_M__bin.55	BackhedF_2015	SID137_M	metaSPAdes	1877259	97054	31	97.3154	0	0.00155	4317
BackhedF_2015__SID137_M__bin.56	BackhedF_2015	SID137_M	metaSPAdes	1613677	4318	426	73.7677	0.236407	0.253296	3991
BackhedF_2015__SID137_M__bin.57	BackhedF_2015	SID137_M	metaSPAdes	1758936	3207	572	54.2147	1.68269	0.182545	2328
BackhedF_2015__SID137_M__bin.58	BackhedF_2015	SID137_M	metaSPAdes	1959509	8496	310	87.6739	2.08617	0.469426	15322
BackhedF_2015__SID137_M__bin.59	BackhedF_2015	SID137_M	metaSPAdes	2588307	134536	38	93.2367	0	0.0228476	4933
BackhedF_2015__SID137_M__bin.6	BackhedF_2015	SID137_M	metaSPAdes	1790522	15975	166	69.56	2.72904	0.202027	4626
BackhedF_2015__SID137_M__bin.63	BackhedF_2015	SID137_M	metaSPAdes	1610222	3484	503	53.8974	1.44928	0.452198	4936
BackhedF_2015__SID137_M__bin.64	BackhedF_2015	SID137_M	metaSPAdes	2178994	33662	102	99.1935	1.6129	0.0173622	14470
BackhedF_2015__SID137_M__bin.69	BackhedF_2015	SID137_M	metaSPAdes	2649244	79235	50	98.3221	0.671141	0.00657	4198
BackhedF_2015__SID137_M__bin.70	BackhedF_2015	SID137_M	metaSPAdes	2609740	70854	61	96.9169	0	0.0322384	5082
BackhedF_2015__SID137_M__bin.71	BackhedF_2015	SID137_M	metaSPAdes	2278696	53009	73	99.0385	1.44231	0.0338518	2318
BackhedF_2015__SID137_M__bin.72	BackhedF_2015	SID137_M	metaSPAdes	5165461	89130	113	96.4436	0.836431	0.0176753	1855
BackhedF_2015__SID137_M__bin.77	BackhedF_2015	SID137_M	metaSPAdes	2758306	10984	376	92.86	2.40506	0.14724	5090
BackhedF_2015__SID137_M__bin.8	BackhedF_2015	SID137_M	metaSPAdes	1228703	3033	427	51.5152	0	0.237	5075
BackhedF_2015__SID137_M__bin.9	BackhedF_2015	SID137_M	metaSPAdes	1772800	52194	60	73.9766	0	0.0160852	4608
BackhedF_2015__SID150_12M__bin.12	BackhedF_2015	SID150_12M	metaSPAdes	6109359	173468	60	97.5998	0.323625	0.00902	1872
BackhedF_2015__SID150_12M__bin.13	BackhedF_2015	SID150_12M	metaSPAdes	2932406	96650	63	80.0633	0	0.0139924	4844
BackhedF_2015__SID150_12M__bin.14	BackhedF_2015	SID150_12M	metaSPAdes	1629083	43977	78	53.4483	0	0.160931	4584
BackhedF_2015__SID150_12M__bin.16	BackhedF_2015	SID150_12M	metaSPAdes	3405174	5691	722	69.6455	1.26582	0.0457948	4699
BackhedF_2015__SID150_12M__bin.17	BackhedF_2015	SID150_12M	metaSPAdes	5878308	55915	166	99.1808	0	0.056742	4758
BackhedF_2015__SID150_12M__bin.18	BackhedF_2015	SID150_12M	metaSPAdes	3975108	16957	350	95.7547	1.92967	0.237944	4037
BackhedF_2015__SID150_12M__bin.19	BackhedF_2015	SID150_12M	metaSPAdes	5067669	146052	68	97.7819	0	0.00296	1855
BackhedF_2015__SID150_12M__bin.2	BackhedF_2015	SID150_12M	metaSPAdes	2435860	3738	724	71.8674	4.64206	0.0423268	4530
BackhedF_2015__SID150_12M__bin.3	BackhedF_2015	SID150_12M	metaSPAdes	3166969	24306	230	95.1411	0.738397	0.0524298	4588
BackhedF_2015__SID150_12M__bin.6	BackhedF_2015	SID150_12M	metaSPAdes	1998691	72862	41	94.6108	0	0.00247	6923
BackhedF_2015__SID150_12M__bin.9	BackhedF_2015	SID150_12M	metaSPAdes	2014605	4173	531	80.6284	1.36054	0.0624205	9226
BackhedF_2015__SID150_4M__bin.2	BackhedF_2015	SID150_4M	metaSPAdes	4240685	8239	712	96.4561	0.806452	0.0116967	6169
BackhedF_2015__SID150_4M__bin.3	BackhedF_2015	SID150_4M	metaSPAdes	3700140	61797	106	100	0	0.00973	6744
BackhedF_2015__SID150_4M__bin.4	BackhedF_2015	SID150_4M	metaSPAdes	3463571	5069	824	50	1.72414	0.131338	10130
BackhedF_2015__SID150_4M__bin.5	BackhedF_2015	SID150_4M	metaSPAdes	2067115	227463	15	100	0	0.00246	6939
BackhedF_2015__SID150_4M__bin.6	BackhedF_2015	SID150_4M	metaSPAdes	2335100	38605	100	99.2576	1.03687	0.00423	17248
BackhedF_2015__SID150_4M__bin.7	BackhedF_2015	SID150_4M	metaSPAdes	4978958	193713	41	94.7955	0	0.00218	1855
BackhedF_2015__SID150_B__bin.1	BackhedF_2015	SID150_B	metaSPAdes	2802043	59457	93	99.6255	0	0.00484	7967
BackhedF_2015__SID150_B__bin.2	BackhedF_2015	SID150_B	metaSPAdes	3264017	146637	29	70.2602	0	0.00331	1855
BackhedF_2015__SID150_M__bin.10	BackhedF_2015	SID150_M	metaSPAdes	2315733	10268	302	88.2756	1.36054	0.268789	15342
BackhedF_2015__SID150_M__bin.14	BackhedF_2015	SID150_M	metaSPAdes	3194937	12741	400	96.4346	0.690449	0.282253	4844
BackhedF_2015__SID150_M__bin.15	BackhedF_2015	SID150_M	metaSPAdes	1736468	6600	317	83.4742	1.51708	0.40799	15316
BackhedF_2015__SID150_M__bin.16	BackhedF_2015	SID150_M	metaSPAdes	2514779	13065	288	97.1273	1.21308	0.0264544	9262
BackhedF_2015__SID150_M__bin.18	BackhedF_2015	SID150_M	metaSPAdes	1896275	4502	496	73.7884	0.806452	0.148895	14797
BackhedF_2015__SID150_M__bin.21	BackhedF_2015	SID150_M	metaSPAdes	880880	37472	38	62.1212	0	0.0114656	3574
BackhedF_2015__SID150_M__bin.22	BackhedF_2015	SID150_M	metaSPAdes	1918438	4731	468	63.0941	4.38596	0.0967175	5075
BackhedF_2015__SID150_M__bin.23	BackhedF_2015	SID150_M	metaSPAdes	2385003	27895	136	85.3565	1.34228	0.0679864	5082
BackhedF_2015__SID150_M__bin.24	BackhedF_2015	SID150_M	metaSPAdes	2159782	42374	90	95.8389	1.00671	0.0292112	14861
BackhedF_2015__SID150_M__bin.25	BackhedF_2015	SID150_M	metaSPAdes	1211770	3925	333	62.5419	0.782998	0.731807	15106
BackhedF_2015__SID150_M__bin.26	BackhedF_2015	SID150_M	metaSPAdes	2278041	9331	324	96.264	0.770548	0.0549259	4262
BackhedF_2015__SID150_M__bin.27	BackhedF_2015	SID150_M	metaSPAdes	2694135	118706	45	98.6577	0	0.0108129	5111
BackhedF_2015__SID150_M__bin.28	BackhedF_2015	SID150_M	metaSPAdes	2436019	13512	248	96.9799	0.671141	0.0355548	4196
BackhedF_2015__SID150_M__bin.29	BackhedF_2015	SID150_M	metaSPAdes	1766298	66968	53	64.9786	1.34228	0.045359	4540
BackhedF_2015__SID150_M__bin.31	BackhedF_2015	SID150_M	metaSPAdes	2309286	25816	154	91.5802	0.671141	0.0853278	5121
BackhedF_2015__SID150_M__bin.32	BackhedF_2015	SID150_M	metaSPAdes	3773556	67297	99	92.9602	0.808458	0.00901	1891
BackhedF_2015__SID150_M__bin.37	BackhedF_2015	SID150_M	metaSPAdes	1631694	16483	145	96.0573	0	0.0152413	9344
BackhedF_2015__SID150_M__bin.44	BackhedF_2015	SID150_M	metaSPAdes	1223812	25612	74	54.2722	0.632911	0.00857	5825
BackhedF_2015__SID150_M__bin.45	BackhedF_2015	SID150_M	metaSPAdes	2366781	8787	371	79.4293	3.49896	0.373608	4925
BackhedF_2015__SID150_M__bin.46	BackhedF_2015	SID150_M	metaSPAdes	1382323	35638	60	69.3548	0.47043	0.00981	14322
BackhedF_2015__SID150_M__bin.47	BackhedF_2015	SID150_M	metaSPAdes	4766181	108791	78	97.8521	0.743494	0.00659	1855
BackhedF_2015__SID150_M__bin.48	BackhedF_2015	SID150_M	metaSPAdes	2860467	17168	240	93.1357	0.977564	0.053844	2303
BackhedF_2015__SID150_M__bin.49	BackhedF_2015	SID150_M	metaSPAdes	2946721	14596	294	96.7925	0.754717	0.0160227	1965
BackhedF_2015__SID150_M__bin.50	BackhedF_2015	SID150_M	metaSPAdes	2252028	11186	277	93.9583	2.96474	0.0467779	2318
BackhedF_2015__SID150_M__bin.53	BackhedF_2015	SID150_M	metaSPAdes	1593817	15202	174	75.2139	2.12528	0.0921359	6340
BackhedF_2015__SID150_M__bin.55	BackhedF_2015	SID150_M	metaSPAdes	1821167	4690	450	68.5543	0.854179	0.222587	4421
BackhedF_2015__SID150_M__bin.7	BackhedF_2015	SID150_M	metaSPAdes	2163650	22428	154	95.2978	4.54545	0.0399749	17248
BackhedF_2015__SID150_M__bin.8	BackhedF_2015	SID150_M	metaSPAdes	1608814	14437	165	96.3367	0.305207	0.122683	8002
BackhedF_2015__SID150_M__bin.9	BackhedF_2015	SID150_M	metaSPAdes	994095	3326	325	52.2649	0	0.213264	14770
BackhedF_2015__SID157_12M__bin.1	BackhedF_2015	SID157_12M	metaSPAdes	1954367	9527	286	90.1783	1.1976	0.0312497	6923
BackhedF_2015__SID157_12M__bin.15	BackhedF_2015	SID157_12M	metaSPAdes	3378519	74493	75	99.3671	0	0.00788	4752
BackhedF_2015__SID157_12M__bin.16	BackhedF_2015	SID157_12M	metaSPAdes	1551207	15061	145	99.501	0.598802	0.0174245	5868
BackhedF_2015__SID157_12M__bin.17	BackhedF_2015	SID157_12M	metaSPAdes	1925784	16082	185	87.7305	2.19318	0.156014	17244
BackhedF_2015__SID157_12M__bin.4	BackhedF_2015	SID157_12M	metaSPAdes	1533929	4485	408	82.4645	2.68939	0.310261	9704
BackhedF_2015__SID157_12M__bin.5	BackhedF_2015	SID157_12M	metaSPAdes	2802211	72687	76	100	1.24224	0.00246	9283
BackhedF_2015__SID157_12M__bin.6	BackhedF_2015	SID157_12M	metaSPAdes	2060220	74136	45	97.6048	0.798403	0.0181983	6936
BackhedF_2015__SID157_12M__bin.7	BackhedF_2015	SID157_12M	metaSPAdes	3340029	92882	56	99.4152	0.0974659	0.00488	4584
BackhedF_2015__SID157_12M__bin.9	BackhedF_2015	SID157_12M	metaSPAdes	4693540	132551	58	98.2692	0.705128	0.00332	1934
BackhedF_2015__SID157_4M__bin.10	BackhedF_2015	SID157_4M	metaSPAdes	2175810	54371	56	99.8848	0.115207	0.00318	17247
BackhedF_2015__SID157_4M__bin.11	BackhedF_2015	SID157_4M	metaSPAdes	2145616	111020	23	99.1018	0	0.00618	6923
BackhedF_2015__SID157_4M__bin.2	BackhedF_2015	SID157_4M	metaSPAdes	3123989	9455	441	93.0003	0.779727	0.0400126	4584
BackhedF_2015__SID157_4M__bin.3	BackhedF_2015	SID157_4M	metaSPAdes	4792710	89715	75	99.037	0.186012	0.00385	10068
BackhedF_2015__SID157_4M__bin.4	BackhedF_2015	SID157_4M	metaSPAdes	2783703	36788	124	100	1.98758	0.00236	9283
BackhedF_2015__SID157_4M__bin.5	BackhedF_2015	SID157_4M	metaSPAdes	1390526	3447	430	72.0972	1.92091	0.405833	9703
BackhedF_2015__SID157_4M__bin.6	BackhedF_2015	SID157_4M	metaSPAdes	1779142	10300	235	59.0909	3.44828	0.305668	6936
BackhedF_2015__SID157_4M__bin.7	BackhedF_2015	SID157_4M	metaSPAdes	2029563	131162	23	53.9033	0	0.00219	1853
BackhedF_2015__SID157_4M__bin.8	BackhedF_2015	SID157_4M	metaSPAdes	1915536	44833	94	96.8427	0.918164	0.191485	6939
BackhedF_2015__SID157_B__bin.1	BackhedF_2015	SID157_B	metaSPAdes	4791630	173995	45	99.6321	0.0372024	0.00444	10068
BackhedF_2015__SID157_M__bin.1	BackhedF_2015	SID157_M	metaSPAdes	2229800	10919	293	92.6178	0.33557	0.283013	5082
BackhedF_2015__SID157_M__bin.12	BackhedF_2015	SID157_M	metaSPAdes	1835665	11786	214	95.7576	1.71717	0.287539	17244
BackhedF_2015__SID157_M__bin.13	BackhedF_2015	SID157_M	metaSPAdes	2321169	4912	562	73.7844	1.10063	0.0366001	1965
BackhedF_2015__SID157_M__bin.15	BackhedF_2015	SID157_M	metaSPAdes	2220778	54444	53	94.8184	0.961538	0.00484	2318
BackhedF_2015__SID157_M__bin.17	BackhedF_2015	SID157_M	metaSPAdes	3482589	24113	248	98.6076	3.85501	0.203375	4844
BackhedF_2015__SID157_M__bin.18	BackhedF_2015	SID157_M	metaSPAdes	2125135	36377	86	93.755	0.483092	0.0301106	4933
BackhedF_2015__SID157_M__bin.2	BackhedF_2015	SID157_M	metaSPAdes	1650418	9358	236	96.9662	0.985663	0.061293	14322
BackhedF_2015__SID157_M__bin.20	BackhedF_2015	SID157_M	metaSPAdes	496847	252290	8	53.4483	0	0.000275	5825
BackhedF_2015__SID157_M__bin.21	BackhedF_2015	SID157_M	metaSPAdes	3578261	13140	380	95.9498	0.806452	0.0194758	1790
BackhedF_2015__SID157_M__bin.22	BackhedF_2015	SID157_M	metaSPAdes	2390398	69308	66	97.2603	0	0.00355	4262
BackhedF_2015__SID157_M__bin.23	BackhedF_2015	SID157_M	metaSPAdes	2317911	58143	68	86.402	1.95627	0.0595568	4874
BackhedF_2015__SID157_M__bin.24	BackhedF_2015	SID157_M	metaSPAdes	3095017	85087	78	99.1848	1.75983	0.0272226	4925
BackhedF_2015__SID157_M__bin.26	BackhedF_2015	SID157_M	metaSPAdes	2675665	180153	43	82.4561	0	0.0072	5089
BackhedF_2015__SID157_M__bin.27	BackhedF_2015	SID157_M	metaSPAdes	2639290	133011	42	98.6577	0	0.00844	5111
BackhedF_2015__SID157_M__bin.30	BackhedF_2015	SID157_M	metaSPAdes	2792402	47561	103	100	0.745342	0.00355	9283
BackhedF_2015__SID157_M__bin.32	BackhedF_2015	SID157_M	metaSPAdes	2539441	59115	77	58.6466	0	0.00528	1814
BackhedF_2015__SID157_M__bin.35	BackhedF_2015	SID157_M	metaSPAdes	1805777	6294	372	65.3084	2.67857	0.296008	15316
BackhedF_2015__SID157_M__bin.37	BackhedF_2015	SID157_M	metaSPAdes	2087255	17103	178	100	1.7071	0.0174888	6783
BackhedF_2015__SID157_M__bin.38	BackhedF_2015	SID157_M	metaSPAdes	5855245	57010	193	78.4483	0	0.0557146	1861
BackhedF_2015__SID157_M__bin.4	BackhedF_2015	SID157_M	metaSPAdes	3342157	24428	252	94.818	3.11661	0.0689538	5090
BackhedF_2015__SID157_M__bin.42	BackhedF_2015	SID157_M	metaSPAdes	2254263	6522	443	93.5136	3.23129	0.188713	15286
BackhedF_2015__SID157_M__bin.44	BackhedF_2015	SID157_M	metaSPAdes	4789676	85746	93	99.4231	0.705128	0.00624	1934
BackhedF_2015__SID157_M__bin.45	BackhedF_2015	SID157_M	metaSPAdes	1714910	5443	386	82.7283	0.134228	0.197306	14861
BackhedF_2015__SID157_M__bin.47	BackhedF_2015	SID157_M	metaSPAdes	1708166	6092	357	79.5443	1.3172	0.268458	14631
BackhedF_2015__SID157_M__bin.52	BackhedF_2015	SID157_M	metaSPAdes	1691433	90091	37	83.8926	0	0.00227	4423
BackhedF_2015__SID157_M__bin.53	BackhedF_2015	SID157_M	metaSPAdes	3755787	136278	42	71.0345	0	0.00967	1836
BackhedF_2015__SID157_M__bin.57	BackhedF_2015	SID157_M	metaSPAdes	2167779	85433	43	99.3289	1.00671	0.00978	4285
BackhedF_2015__SID157_M__bin.58	BackhedF_2015	SID157_M	metaSPAdes	3037863	8589	466	88.7607	3.76603	0.0785609	2303
BackhedF_2015__SID157_M__bin.59	BackhedF_2015	SID157_M	metaSPAdes	2157469	52621	66	93.9597	0.671141	0.0956907	4547
BackhedF_2015__SID157_M__bin.6	BackhedF_2015	SID157_M	metaSPAdes	1617212	3607	482	57.2436	2.00321	0.129571	2290
BackhedF_2015__SID157_M__bin.60	BackhedF_2015	SID157_M	metaSPAdes	1777056	5073	417	76.3758	0	0.0634065	4269
BackhedF_2015__SID157_M__bin.61	BackhedF_2015	SID157_M	metaSPAdes	1894954	8472	301	67.13	1.26582	0.306239	4871
BackhedF_2015__SID157_M__bin.7	BackhedF_2015	SID157_M	metaSPAdes	1564819	11496	203	73.7598	2.01342	0.148009	6362
BackhedF_2015__SID157_M__bin.8	BackhedF_2015	SID157_M	metaSPAdes	3205041	50555	108	99.0338	2.89855	0.0188034	4914
BackhedF_2015__SID157_M__bin.9	BackhedF_2015	SID157_M	metaSPAdes	2290488	5056	527	78.756	1.26812	0.154577	4936
BackhedF_2015__SID172_12M__bin.1	BackhedF_2015	SID172_12M	metaSPAdes	5259543	61461	173	97.7489	1.9052	0.014357	1855
BackhedF_2015__SID172_12M__bin.10	BackhedF_2015	SID172_12M	metaSPAdes	4725843	100656	104	99.2453	0	0.00647	1814
BackhedF_2015__SID172_12M__bin.11	BackhedF_2015	SID172_12M	metaSPAdes	2086621	4135	573	63.9917	1.32516	0.357385	4706
BackhedF_2015__SID172_12M__bin.12	BackhedF_2015	SID172_12M	metaSPAdes	4182417	14365	421	96.4593	0.128205	0.0110493	1934
BackhedF_2015__SID172_12M__bin.18	BackhedF_2015	SID172_12M	metaSPAdes	2227411	7352	398	90.632	0	0.0295489	5082
BackhedF_2015__SID172_12M__bin.19	BackhedF_2015	SID172_12M	metaSPAdes	2036198	63344	66	98.6577	1.00671	0.00273	4285
BackhedF_2015__SID172_12M__bin.2	BackhedF_2015	SID172_12M	metaSPAdes	2747842	35554	112	97.4659	2.10526	0.0155569	4617
BackhedF_2015__SID172_12M__bin.20	BackhedF_2015	SID172_12M	metaSPAdes	3008369	68636	88	99.2754	0.161031	0.0228019	4933
BackhedF_2015__SID172_12M__bin.21	BackhedF_2015	SID172_12M	metaSPAdes	3039238	33079	151	97.8365	0.988248	0.0065	2303
BackhedF_2015__SID172_12M__bin.22	BackhedF_2015	SID172_12M	metaSPAdes	2898350	57944	83	97.0464	0.632911	0.0144495	4874
BackhedF_2015__SID172_12M__bin.23	BackhedF_2015	SID172_12M	metaSPAdes	4148728	27393	251	94.7356	0.805452	0.129941	1836
BackhedF_2015__SID172_12M__bin.24	BackhedF_2015	SID172_12M	metaSPAdes	1777243	35234	75	70.6897	0	0.021692	4584
BackhedF_2015__SID172_12M__bin.25	BackhedF_2015	SID172_12M	metaSPAdes	2572901	23301	149	97.0522	0.816327	0.00804	9226
BackhedF_2015__SID172_12M__bin.26	BackhedF_2015	SID172_12M	metaSPAdes	1999537	58537	55	76.8456	0.671141	0.00701	4540
BackhedF_2015__SID172_12M__bin.28	BackhedF_2015	SID172_12M	metaSPAdes	1651081	4824	394	70.6489	0.671141	0.133006	4421
BackhedF_2015__SID172_12M__bin.31	BackhedF_2015	SID172_12M	metaSPAdes	1227017	3420	386	51.5433	0.806452	0.102928	14466
BackhedF_2015__SID172_12M__bin.33	BackhedF_2015	SID172_12M	metaSPAdes	5804654	10155	780	91.092	2.44688	0.0276749	4987
BackhedF_2015__SID172_12M__bin.34	BackhedF_2015	SID172_12M	metaSPAdes	2207842	38119	77	98.4776	1.44231	0.00712	2318
BackhedF_2015__SID172_12M__bin.5	BackhedF_2015	SID172_12M	metaSPAdes	2513401	17181	227	93.5374	0.340136	0.0315314	15316
BackhedF_2015__SID172_12M__bin.7	BackhedF_2015	SID172_12M	metaSPAdes	2161834	3476	670	73.163	1.27936	0.0963211	4532
BackhedF_2015__SID172_4M__bin.1	BackhedF_2015	SID172_4M	metaSPAdes	1786685	6032	375	90.5808	3.6324	0.236604	9701
BackhedF_2015__SID172_4M__bin.10	BackhedF_2015	SID172_4M	metaSPAdes	2418371	10162	312	87.3294	0.194932	0.217476	4584
BackhedF_2015__SID172_4M__bin.11	BackhedF_2015	SID172_4M	metaSPAdes	2865601	82232	50	94.686	0.498188	0.0108672	4933
BackhedF_2015__SID172_4M__bin.12	BackhedF_2015	SID172_4M	metaSPAdes	4610886	150214	59	99.319	0.206156	0.00157	10068
BackhedF_2015__SID172_4M__bin.13	BackhedF_2015	SID172_4M	metaSPAdes	3466569	35451	168	98.2035	0.181159	0.0204312	4940
BackhedF_2015__SID172_4M__bin.14	BackhedF_2015	SID172_4M	metaSPAdes	2368348	105508	27	57.6208	0	0.00519	1836
BackhedF_2015__SID172_4M__bin.15	BackhedF_2015	SID172_4M	metaSPAdes	2730626	50306	89	95.0311	0.621118	0.00574	9283
BackhedF_2015__SID172_4M__bin.16	BackhedF_2015	SID172_4M	metaSPAdes	2811168	28377	171	96.6973	0	0.00738	7142
BackhedF_2015__SID172_4M__bin.18	BackhedF_2015	SID172_4M	metaSPAdes	4744876	143763	39	96.5385	0.769231	0.00399	1934
BackhedF_2015__SID172_4M__bin.19	BackhedF_2015	SID172_4M	metaSPAdes	2067980	140979	22	100	0	0.0245631	6939
BackhedF_2015__SID172_4M__bin.2	BackhedF_2015	SID172_4M	metaSPAdes	2569542	7734	449	90.9176	1.36437	0.0440487	7962
BackhedF_2015__SID172_4M__bin.5	BackhedF_2015	SID172_4M	metaSPAdes	2433525	28037	143	92.2969	1.26582	0.0492372	4588
BackhedF_2015__SID172_4M__bin.7	BackhedF_2015	SID172_4M	metaSPAdes	1639146	103162	33	91.3858	0	0.00477	8021
BackhedF_2015__SID172_4M__bin.8	BackhedF_2015	SID172_4M	metaSPAdes	3616939	129765	58	100	0	0.00664	6744
BackhedF_2015__SID172_B__bin.1	BackhedF_2015	SID172_B	metaSPAdes	1714315	4678	420	59.4828	2.58621	0.141784	17256
BackhedF_2015__SID172_B__bin.10	BackhedF_2015	SID172_B	metaSPAdes	2853047	78941	65	96.4912	0	0.00681	4584
BackhedF_2015__SID172_B__bin.11	BackhedF_2015	SID172_B	metaSPAdes	2001115	32939	85	98.5606	2.48485	0.0541565	17244
BackhedF_2015__SID172_B__bin.13	BackhedF_2015	SID172_B	metaSPAdes	3564300	136729	43	73.8462	0.769231	0.00846	1934
BackhedF_2015__SID172_B__bin.14	BackhedF_2015	SID172_B	metaSPAdes	3816237	25753	204	98.1132	0.943396	0.00523	4037
BackhedF_2015__SID172_B__bin.15	BackhedF_2015	SID172_B	metaSPAdes	4596610	60559	105	98.0385	0.123584	0.0286781	10068
BackhedF_2015__SID172_B__bin.17	BackhedF_2015	SID172_B	metaSPAdes	3733267	27332	189	77.5862	0	0.0376279	1836
BackhedF_2015__SID172_B__bin.6	BackhedF_2015	SID172_B	metaSPAdes	2835926	19143	209	98.6025	0.621118	0.00582	9283
BackhedF_2015__SID172_B__bin.9	BackhedF_2015	SID172_B	metaSPAdes	1652248	8119	253	57.9154	2.58621	0.151093	17248
BackhedF_2015__SID172_M__bin.11	BackhedF_2015	SID172_M	metaSPAdes	2671227	108370	44	97.9592	0	0.00418	9226
BackhedF_2015__SID172_M__bin.13	BackhedF_2015	SID172_M	metaSPAdes	932601	91858	28	58.0204	0.14556	0.187602	8002
BackhedF_2015__SID172_M__bin.14	BackhedF_2015	SID172_M	metaSPAdes	950895	3225	323	63.0564	1.72414	0.148522	4184
BackhedF_2015__SID172_M__bin.18	BackhedF_2015	SID172_M	metaSPAdes	1950660	5559	425	77.153	2.62864	0.47132	15031
BackhedF_2015__SID172_M__bin.21	BackhedF_2015	SID172_M	metaSPAdes	1951514	274553	12	99.1935	0.115207	0.00276	14334
BackhedF_2015__SID172_M__bin.25	BackhedF_2015	SID172_M	metaSPAdes	1093176	30378	47	92.4157	2.24719	0.00728	6428
BackhedF_2015__SID172_M__bin.3	BackhedF_2015	SID172_M	metaSPAdes	1433658	60428	49	77.4511	1.566	0.00377	6312
BackhedF_2015__SID172_M__bin.30	BackhedF_2015	SID172_M	metaSPAdes	2034555	59015	61	93.8835	1.12179	0.0295598	2318
BackhedF_2015__SID172_M__bin.32	BackhedF_2015	SID172_M	metaSPAdes	2201505	70395	72	97.9866	0.33557	0.0155558	4280
BackhedF_2015__SID172_M__bin.35	BackhedF_2015	SID172_M	metaSPAdes	2599955	177873	27	97.3154	0	0.015669	14861
BackhedF_2015__SID172_M__bin.37	BackhedF_2015	SID172_M	metaSPAdes	1995111	15521	186	90.0262	2.1026	0.135735	4964
BackhedF_2015__SID172_M__bin.38	BackhedF_2015	SID172_M	metaSPAdes	3095110	107535	55	99.2453	0.754717	0.00541	1965
BackhedF_2015__SID172_M__bin.40	BackhedF_2015	SID172_M	metaSPAdes	2163379	19815	160	83.067	1.06918	0.00938	2121
BackhedF_2015__SID172_M__bin.41	BackhedF_2015	SID172_M	metaSPAdes	2595751	19301	201	85.314	4.7504	0.0948717	4914
BackhedF_2015__SID172_M__bin.42	BackhedF_2015	SID172_M	metaSPAdes	2419433	7483	422	84.7875	3.41672	0.155906	4669
BackhedF_2015__SID172_M__bin.43	BackhedF_2015	SID172_M	metaSPAdes	2295539	19986	171	88.0243	1.95749	0.0874	4648
BackhedF_2015__SID172_M__bin.44	BackhedF_2015	SID172_M	metaSPAdes	1844298	17254	170	85.3468	0.894855	0.110902	15106
BackhedF_2015__SID172_M__bin.48	BackhedF_2015	SID172_M	metaSPAdes	1564684	7633	262	71.5595	4.38596	0.31945	4552
BackhedF_2015__SID172_M__bin.5	BackhedF_2015	SID172_M	metaSPAdes	2577243	8942	415	89.3373	0.907029	0.0511088	15271
BackhedF_2015__SID172_M__bin.50	BackhedF_2015	SID172_M	metaSPAdes	2545485	12384	316	79.5167	2.74262	0.314266	4844
BackhedF_2015__SID172_M__bin.54	BackhedF_2015	SID172_M	metaSPAdes	2161308	5119	508	76.0211	3.13199	0.164148	4644
BackhedF_2015__SID172_M__bin.55	BackhedF_2015	SID172_M	metaSPAdes	5673324	102684	89	80.1724	0	0.0216813	1845
BackhedF_2015__SID172_M__bin.57	BackhedF_2015	SID172_M	metaSPAdes	1223450	3484	384	53.2132	1.72414	0.261575	17256
BackhedF_2015__SID172_M__bin.59	BackhedF_2015	SID172_M	metaSPAdes	2090908	5340	477	82.1429	2.04082	0.231961	15286
BackhedF_2015__SID172_M__bin.60	BackhedF_2015	SID172_M	metaSPAdes	3587435	20911	275	92.6559	2.07559	0.177033	1836
BackhedF_2015__SID172_M__bin.64	BackhedF_2015	SID172_M	metaSPAdes	1835437	21481	141	92.4369	1.32576	0.179864	17244
BackhedF_2015__SID172_M__bin.65	BackhedF_2015	SID172_M	metaSPAdes	2605652	35907	103	94.0716	0	0.0123706	4198
BackhedF_2015__SID172_M__bin.66	BackhedF_2015	SID172_M	metaSPAdes	2299624	33804	120	95.7328	0	0.0600956	15318
BackhedF_2015__SID172_M__bin.67	BackhedF_2015	SID172_M	metaSPAdes	2497156	10341	383	92.241	1.70251	0.0557051	14797
BackhedF_2015__SID172_M__bin.68	BackhedF_2015	SID172_M	metaSPAdes	2311221	28151	134	97.0714	0.671141	0.159524	4540
BackhedF_2015__SID172_M__bin.69	BackhedF_2015	SID172_M	metaSPAdes	1111044	3459	346	50.1876	0	0.211526	14521
BackhedF_2015__SID172_M__bin.7	BackhedF_2015	SID172_M	metaSPAdes	2713457	28488	156	93.9597	2.01342	0.0235478	14874
BackhedF_2015__SID172_M__bin.72	BackhedF_2015	SID172_M	metaSPAdes	1738813	5945	348	61.6071	0	0.276856	15342
BackhedF_2015__SID172_M__bin.8	BackhedF_2015	SID172_M	metaSPAdes	1773446	23380	111	95.6989	1.17302	0.0205619	14770
BackhedF_2015__SID179_12M__bin.1	BackhedF_2015	SID179_12M	metaSPAdes	1514059	6884	288	73.2662	1.00671	0.0461655	4448
BackhedF_2015__SID179_12M__bin.11	BackhedF_2015	SID179_12M	metaSPAdes	3241064	77798	86	98.1013	0	0.0334849	4844
BackhedF_2015__SID179_12M__bin.12	BackhedF_2015	SID179_12M	metaSPAdes	2823133	7919	498	85.4885	4.77583	0.209509	4584
BackhedF_2015__SID179_12M__bin.14	BackhedF_2015	SID179_12M	metaSPAdes	5099443	65899	124	74.4828	0	0.00672	1846
BackhedF_2015__SID179_12M__bin.15	BackhedF_2015	SID179_12M	metaSPAdes	4174862	139089	64	92.3998	1.31351	0.00696	1836
BackhedF_2015__SID179_12M__bin.17	BackhedF_2015	SID179_12M	metaSPAdes	5305988	6630	1000	88.6582	1.03065	0.399023	4758
BackhedF_2015__SID179_12M__bin.18	BackhedF_2015	SID179_12M	metaSPAdes	3719956	25498	231	78.6207	0	0.113295	1814
BackhedF_2015__SID179_12M__bin.2	BackhedF_2015	SID179_12M	metaSPAdes	2066935	24837	122	97.5806	1.6129	0.00497	14631
BackhedF_2015__SID179_12M__bin.20	BackhedF_2015	SID179_12M	metaSPAdes	2430653	10755	302	89.7482	0.690449	0.0760617	4716
BackhedF_2015__SID179_12M__bin.22	BackhedF_2015	SID179_12M	metaSPAdes	3721622	7363	632	84.4966	1.15385	0.0305459	1934
BackhedF_2015__SID179_12M__bin.24	BackhedF_2015	SID179_12M	metaSPAdes	2036627	233218	22	97.9866	0.671141	0.00428	4285
BackhedF_2015__SID179_12M__bin.29	BackhedF_2015	SID179_12M	metaSPAdes	2001018	3539	609	53.269	0.490772	0.263053	15132
BackhedF_2015__SID179_12M__bin.6	BackhedF_2015	SID179_12M	metaSPAdes	2255628	65147	54	81.8792	1.34228	0.00595	4540
BackhedF_2015__SID179_12M__bin.9	BackhedF_2015	SID179_12M	metaSPAdes	2359775	107093	37	70.1754	0	0.00637	4951
BackhedF_2015__SID179_4M__bin.1	BackhedF_2015	SID179_4M	metaSPAdes	2959679	3762	852	57.7586	0	0.0696846	10068
BackhedF_2015__SID179_4M__bin.10	BackhedF_2015	SID179_4M	metaSPAdes	1695783	6267	340	83.0521	0.75	0.0296739	9273
BackhedF_2015__SID179_4M__bin.12	BackhedF_2015	SID179_4M	metaSPAdes	1741273	20413	146	76.9015	3.44481	0.0657329	17244
BackhedF_2015__SID179_4M__bin.13	BackhedF_2015	SID179_4M	metaSPAdes	4077690	30384	258	99.3671	0	0.0198798	4844
BackhedF_2015__SID179_4M__bin.15	BackhedF_2015	SID179_4M	metaSPAdes	2158870	90864	31	55.8333	0	0.00211	1949
BackhedF_2015__SID179_4M__bin.18	BackhedF_2015	SID179_4M	metaSPAdes	1955825	45860	68	91.8269	0.480769	0.00194	2318
BackhedF_2015__SID179_4M__bin.19	BackhedF_2015	SID179_4M	metaSPAdes	4901168	151634	56	99.4231	0.961538	0.00406	1934
BackhedF_2015__SID179_4M__bin.2	BackhedF_2015	SID179_4M	metaSPAdes	3964816	50114	122	97.5589	1.00682	0.00943	1836
BackhedF_2015__SID179_4M__bin.20	BackhedF_2015	SID179_4M	metaSPAdes	2089424	25584	131	98.3871	0.806452	0.00254	14631
BackhedF_2015__SID179_4M__bin.22	BackhedF_2015	SID179_4M	metaSPAdes	6937269	80334	176	83.6207	0	0.0104066	1867
BackhedF_2015__SID179_4M__bin.23	BackhedF_2015	SID179_4M	metaSPAdes	5189193	125610	69	97.5836	0	0.0055	1858
BackhedF_2015__SID179_4M__bin.24	BackhedF_2015	SID179_4M	metaSPAdes	1310536	2788	479	54.989	0.543478	0.269919	7144
BackhedF_2015__SID179_4M__bin.3	BackhedF_2015	SID179_4M	metaSPAdes	2765425	72690	63	99.4152	0	0.0103918	4584
BackhedF_2015__SID179_4M__bin.4	BackhedF_2015	SID179_4M	metaSPAdes	4402449	9704	609	93.936	2.25989	0.0358533	4760
BackhedF_2015__SID179_4M__bin.6	BackhedF_2015	SID179_4M	metaSPAdes	5135583	175073	66	99.4624	0	0.00137	1785
BackhedF_2015__SID179_4M__bin.9	BackhedF_2015	SID179_4M	metaSPAdes	1412025	7887	237	56.2069	1.72414	0.0708692	17248
BackhedF_2015__SID179_B__bin.1	BackhedF_2015	SID179_B	metaSPAdes	3831003	81543	87	91.7293	0	0.0775326	1814
BackhedF_2015__SID179_B__bin.3	BackhedF_2015	SID179_B	metaSPAdes	2836605	100803	48	99.6255	0	0.00236	7962
BackhedF_2015__SID179_B__bin.4	BackhedF_2015	SID179_B	metaSPAdes	2257968	28799	121	98.4082	0	0.00823	7865
BackhedF_2015__SID179_B__bin.6	BackhedF_2015	SID179_B	metaSPAdes	3566590	225641	20	75.7341	0.0372024	0.00306	10068
BackhedF_2015__SID179_B__bin.8	BackhedF_2015	SID179_B	metaSPAdes	1825757	27164	108	98.0303	0.656566	0.000729	17241
BackhedF_2015__SID179_M__bin.1	BackhedF_2015	SID179_M	metaSPAdes	3055120	14460	316	90.7718	2.68456	0.136501	15234
BackhedF_2015__SID179_M__bin.10	BackhedF_2015	SID179_M	metaSPAdes	1829212	3451	581	67.2594	3.30677	0.372332	4540
BackhedF_2015__SID179_M__bin.11	BackhedF_2015	SID179_M	metaSPAdes	2601059	11418	317	77.931	0	0.0547872	1626
BackhedF_2015__SID179_M__bin.12	BackhedF_2015	SID179_M	metaSPAdes	4094596	56419	175	97.8481	1.16513	0.0291701	4803
BackhedF_2015__SID179_M__bin.14	BackhedF_2015	SID179_M	metaSPAdes	1859955	4336	481	55.2993	0.800478	0.072203	1588
BackhedF_2015__SID179_M__bin.15	BackhedF_2015	SID179_M	metaSPAdes	1860009	37646	79	96.7742	0	0.00691	9344
BackhedF_2015__SID179_M__bin.22	BackhedF_2015	SID179_M	metaSPAdes	3843937	38508	149	92.4731	0	0.0162959	1790
BackhedF_2015__SID179_M__bin.23	BackhedF_2015	SID179_M	metaSPAdes	1772667	6773	320	87.9878	1.88172	0.112481	14306
BackhedF_2015__SID179_M__bin.25	BackhedF_2015	SID179_M	metaSPAdes	2727048	14277	320	95.5416	1.67785	0.0972409	5087
BackhedF_2015__SID179_M__bin.26	BackhedF_2015	SID179_M	metaSPAdes	2049202	32273	95	91.266	1.52244	0.0598055	2318
BackhedF_2015__SID179_M__bin.27	BackhedF_2015	SID179_M	metaSPAdes	4062425	6557	769	89.8164	1.64222	0.0677695	10068
BackhedF_2015__SID179_M__bin.28	BackhedF_2015	SID179_M	metaSPAdes	3335165	44753	133	92.351	1.54589	0.0357326	4894
BackhedF_2015__SID179_M__bin.29	BackhedF_2015	SID179_M	metaSPAdes	2146238	25228	124	97.3046	1.65094	0.0101284	6805
BackhedF_2015__SID179_M__bin.30	BackhedF_2015	SID179_M	metaSPAdes	2334224	96347	40	86.2264	0	0.00162	2126
BackhedF_2015__SID179_M__bin.31	BackhedF_2015	SID179_M	metaSPAdes	1077481	19560	82	92.4157	1.1236	0.0150006	6472
BackhedF_2015__SID179_M__bin.32	BackhedF_2015	SID179_M	metaSPAdes	2826143	95340	49	97.9866	0	0.0133384	5117
BackhedF_2015__SID179_M__bin.35	BackhedF_2015	SID179_M	metaSPAdes	2663193	118758	45	97.6091	0.167785	0.0104167	5082
BackhedF_2015__SID179_M__bin.37	BackhedF_2015	SID179_M	metaSPAdes	1937324	6832	364	82.0726	1.24717	0.174985	15300
BackhedF_2015__SID179_M__bin.38	BackhedF_2015	SID179_M	metaSPAdes	1759603	18079	143	86.3248	0.854701	0.0122596	8608
BackhedF_2015__SID179_M__bin.39	BackhedF_2015	SID179_M	metaSPAdes	2998015	11151	370	95.0943	0.880503	0.0142515	1965
BackhedF_2015__SID179_M__bin.4	BackhedF_2015	SID179_M	metaSPAdes	2184634	100184	42	89.7436	0.2849	0.00145	8601
BackhedF_2015__SID179_M__bin.44	BackhedF_2015	SID179_M	metaSPAdes	1251756	3174	412	59.6446	1.98758	0.362514	9286
BackhedF_2015__SID179_M__bin.45	BackhedF_2015	SID179_M	metaSPAdes	2322308	12762	232	88.3239	1.51223	0.0237442	1684
BackhedF_2015__SID179_M__bin.49	BackhedF_2015	SID179_M	metaSPAdes	1422339	4247	388	81.1165	4.4505	0.659928	15249
BackhedF_2015__SID179_M__bin.51	BackhedF_2015	SID179_M	metaSPAdes	1803199	3802	529	71.92	1.83673	0.390896	15286
BackhedF_2015__SID179_M__bin.52	BackhedF_2015	SID179_M	metaSPAdes	7143642	61784	208	98.5878	3.21224	0.0733033	1872
BackhedF_2015__SID179_M__bin.55	BackhedF_2015	SID179_M	metaSPAdes	1955053	3468	598	57.9764	0.699301	0.202645	15369
BackhedF_2015__SID179_M__bin.58	BackhedF_2015	SID179_M	metaSPAdes	2696472	68549	132	99.3289	0.894855	0.0549157	5065
BackhedF_2015__SID179_M__bin.60	BackhedF_2015	SID179_M	metaSPAdes	1761969	76267	34	98.1013	0.632911	0.0188563	5825
BackhedF_2015__SID179_M__bin.62	BackhedF_2015	SID179_M	metaSPAdes	1008502	25065	58	58.0998	0.978747	0.0815976	6276
BackhedF_2015__SID179_M__bin.63	BackhedF_2015	SID179_M	metaSPAdes	1573662	23872	103	64.9123	0.877193	0.136857	4874
BackhedF_2015__SID179_M__bin.64	BackhedF_2015	SID179_M	metaSPAdes	2009056	8605	312	89.9194	1.33502	0.0640595	14027
BackhedF_2015__SID179_M__bin.66	BackhedF_2015	SID179_M	metaSPAdes	1470573	4269	392	72.754	0.403226	0.469256	14631
BackhedF_2015__SID179_M__bin.67	BackhedF_2015	SID179_M	metaSPAdes	1995920	6494	399	63.5662	2.1097	0.549316	4828
BackhedF_2015__SID179_M__bin.7	BackhedF_2015	SID179_M	metaSPAdes	655188	353818	7	60.1124	0	0.0183769	6526
BackhedF_2015__SID179_M__bin.8	BackhedF_2015	SID179_M	metaSPAdes	1266269	4348	352	64.0312	1.19048	0.545139	17231
BackhedF_2015__SID18_12M__bin.10	BackhedF_2015	SID18_12M	metaSPAdes	4168143	92381	76	89.8077	0.128205	0.00354	1934
BackhedF_2015__SID18_12M__bin.13	BackhedF_2015	SID18_12M	metaSPAdes	2346576	54164	69	63.3168	0.27881	0.0103618	1812
BackhedF_2015__SID18_12M__bin.17	BackhedF_2015	SID18_12M	metaSPAdes	2539639	76796	45	98.6577	1.34228	0.00303	4540
BackhedF_2015__SID18_12M__bin.19	BackhedF_2015	SID18_12M	metaSPAdes	2228006	42867	82	99.0385	0.961538	0.0160083	2318
BackhedF_2015__SID18_12M__bin.20	BackhedF_2015	SID18_12M	metaSPAdes	2803028	14521	322	95.1717	4.77848	0.116041	4588
BackhedF_2015__SID18_12M__bin.23	BackhedF_2015	SID18_12M	metaSPAdes	2125388	14342	224	95	1.375	0.00403	9272
BackhedF_2015__SID18_12M__bin.24	BackhedF_2015	SID18_12M	metaSPAdes	1994607	47760	61	84.1124	1.1976	0.00284	5792
BackhedF_2015__SID18_12M__bin.28	BackhedF_2015	SID18_12M	metaSPAdes	2635839	12972	301	72.4138	0	0.0106752	2303
BackhedF_2015__SID18_12M__bin.29	BackhedF_2015	SID18_12M	metaSPAdes	2020079	18061	171	89.9093	1.36054	0.00736	15316
BackhedF_2015__SID18_12M__bin.4	BackhedF_2015	SID18_12M	metaSPAdes	6089627	72270	176	77.0376	1.72414	0.0415576	1872
BackhedF_2015__SID18_12M__bin.6	BackhedF_2015	SID18_12M	metaSPAdes	3446920	124582	57	94.0821	2.61675	0.00732	4951
BackhedF_2015__SID18_4M__bin.1	BackhedF_2015	SID18_4M	metaSPAdes	4655465	111724	69	97.8846	0.128205	0.00362	1934
BackhedF_2015__SID18_4M__bin.10	BackhedF_2015	SID18_4M	metaSPAdes	1030186	3416	314	51.5951	0.521327	0.0199045	15480
BackhedF_2015__SID18_4M__bin.11	BackhedF_2015	SID18_4M	metaSPAdes	1849468	101364	33	69.6881	0	0.00449	4584
BackhedF_2015__SID18_4M__bin.12	BackhedF_2015	SID18_4M	metaSPAdes	2119277	37115	83	100	0.806452	0.00398	14631
BackhedF_2015__SID18_4M__bin.13	BackhedF_2015	SID18_4M	metaSPAdes	4568456	14085	460	94.6213	0.943396	0.0181905	1814
BackhedF_2015__SID18_4M__bin.14	BackhedF_2015	SID18_4M	metaSPAdes	2055994	52552	59	97.1429	0.230415	0.00646	17256
BackhedF_2015__SID18_4M__bin.2	BackhedF_2015	SID18_4M	metaSPAdes	2035152	15266	205	87.4501	1.38249	0.010324	17248
BackhedF_2015__SID18_4M__bin.4	BackhedF_2015	SID18_4M	metaSPAdes	2130284	109507	35	100	0.568182	0.0160841	17237
BackhedF_2015__SID18_4M__bin.5	BackhedF_2015	SID18_4M	metaSPAdes	3868425	70278	73	88.3127	0.0929368	0.00309	1836
BackhedF_2015__SID18_4M__bin.6	BackhedF_2015	SID18_4M	metaSPAdes	2959696	9087	443	91.8683	1.6129	0.0067	14809
BackhedF_2015__SID18_B__bin.1	BackhedF_2015	SID18_B	metaSPAdes	1466598	6015	294	54.7022	0	0.0258096	8076
BackhedF_2015__SID18_B__bin.10	BackhedF_2015	SID18_B	metaSPAdes	3540257	175380	36	76.5799	2.60223	0.00393	1855
BackhedF_2015__SID18_B__bin.11	BackhedF_2015	SID18_B	metaSPAdes	2250822	13664	253	93.3079	2.34751	0.0382444	7865
BackhedF_2015__SID18_B__bin.2	BackhedF_2015	SID18_B	metaSPAdes	2868817	4350	756	86.4023	0.967742	0.0248621	6183
BackhedF_2015__SID18_B__bin.3	BackhedF_2015	SID18_B	metaSPAdes	4750805	162908	45	98.0769	0.128205	0.00136	1934
BackhedF_2015__SID18_B__bin.4	BackhedF_2015	SID18_B	metaSPAdes	4947245	38740	198	95.8514	1.2624	0.00225	10115
BackhedF_2015__SID18_B__bin.5	BackhedF_2015	SID18_B	metaSPAdes	2139233	27626	113	94.0758	1.63312	0.0150567	17237
BackhedF_2015__SID18_B__bin.6	BackhedF_2015	SID18_B	metaSPAdes	6212690	68013	161	93.9653	0.371747	0.00973	1844
BackhedF_2015__SID18_B__bin.7	BackhedF_2015	SID18_B	metaSPAdes	1992178	44545	75	99.3088	0.668203	0.0160155	17231
BackhedF_2015__SID18_B__bin.9	BackhedF_2015	SID18_B	metaSPAdes	1152511	148666	16	62.7573	0.0485201	0.00764	8010
BackhedF_2015__SID18_M__bin.1	BackhedF_2015	SID18_M	metaSPAdes	1116433	81023	23	52.5862	0	0.00718	4285
BackhedF_2015__SID18_M__bin.12	BackhedF_2015	SID18_M	metaSPAdes	1372027	5183	323	79.792	0.671141	0.392922	15249
BackhedF_2015__SID18_M__bin.13	BackhedF_2015	SID18_M	metaSPAdes	2389233	11061	310	96.9388	1.70068	0.0255862	15286
BackhedF_2015__SID18_M__bin.17	BackhedF_2015	SID18_M	metaSPAdes	1184965	6648	220	79.7715	0.806452	0.128513	14114
BackhedF_2015__SID18_M__bin.19	BackhedF_2015	SID18_M	metaSPAdes	3545870	6316	688	87.3374	1.53846	0.0612635	1934
BackhedF_2015__SID18_M__bin.20	BackhedF_2015	SID18_M	metaSPAdes	4297290	23139	303	78.9498	2.58621	0.0462333	1829
BackhedF_2015__SID18_M__bin.24	BackhedF_2015	SID18_M	metaSPAdes	6446226	66470	161	96.7286	3.71747	0.0225324	1844
BackhedF_2015__SID18_M__bin.26	BackhedF_2015	SID18_M	metaSPAdes	1947901	7840	317	93.8563	1.19048	0.474413	15316
BackhedF_2015__SID18_M__bin.27	BackhedF_2015	SID18_M	metaSPAdes	2580627	111408	32	98.9933	0	0.00973	5121
BackhedF_2015__SID18_M__bin.29	BackhedF_2015	SID18_M	metaSPAdes	4746488	55522	135	99.4567	0.307658	0.00808	10068
BackhedF_2015__SID18_M__bin.30	BackhedF_2015	SID18_M	metaSPAdes	3566899	11582	437	93.7276	0.806452	0.0371095	1790
BackhedF_2015__SID18_M__bin.31	BackhedF_2015	SID18_M	metaSPAdes	2278794	12027	265	99.1018	1.0479	0.015082	5792
BackhedF_2015__SID18_M__bin.34	BackhedF_2015	SID18_M	metaSPAdes	1899289	7583	330	83.0537	0.782998	0.0446073	14209
BackhedF_2015__SID18_M__bin.4	BackhedF_2015	SID18_M	metaSPAdes	1052091	3017	363	55.3056	2.39583	0.0420042	9260
BackhedF_2015__SID18_M__bin.42	BackhedF_2015	SID18_M	metaSPAdes	1725137	4800	415	81.4935	2.23714	0.161234	14861
BackhedF_2015__SID18_M__bin.45	BackhedF_2015	SID18_M	metaSPAdes	2399841	11367	303	84.2105	3.98724	0.225833	4844
BackhedF_2015__SID18_M__bin.47	BackhedF_2015	SID18_M	metaSPAdes	1120204	3867	322	55.5145	1.47651	0.4235	15120
BackhedF_2015__SID18_M__bin.48	BackhedF_2015	SID18_M	metaSPAdes	3210926	24815	207	91.2255	1.26582	0.112366	5090
BackhedF_2015__SID18_M__bin.50	BackhedF_2015	SID18_M	metaSPAdes	4066206	36738	181	76.2069	1.72414	0.106019	1836
BackhedF_2015__SID18_M__bin.51	BackhedF_2015	SID18_M	metaSPAdes	1175436	3508	364	74.9067	4.84211	0.0229005	714
BackhedF_2015__SID18_M__bin.52	BackhedF_2015	SID18_M	metaSPAdes	1123935	9202	160	73.5213	2.0979	0.0532098	6308
BackhedF_2015__SID18_M__bin.53	BackhedF_2015	SID18_M	metaSPAdes	2104612	7870	360	90.4881	3.41672	0.185801	4540
BackhedF_2015__SID18_M__bin.55	BackhedF_2015	SID18_M	metaSPAdes	1079159	126530	12	58.0537	0.33557	0.00715	4348
BackhedF_2015__SID18_M__bin.56	BackhedF_2015	SID18_M	metaSPAdes	2358694	20617	159	94.4631	0.33557	0.0122714	4198
BackhedF_2015__SID18_M__bin.57	BackhedF_2015	SID18_M	metaSPAdes	2166288	57632	60	94.9618	1.34576	0.0290063	4964
BackhedF_2015__SID18_M__bin.58	BackhedF_2015	SID18_M	metaSPAdes	1872547	8501	272	89.2814	2.17391	0.11912	4933
BackhedF_2015__SID18_M__bin.59	BackhedF_2015	SID18_M	metaSPAdes	1768989	10572	232	89.2617	1.67785	0.0543511	15265
BackhedF_2015__SID18_M__bin.6	BackhedF_2015	SID18_M	metaSPAdes	1614285	4590	416	72.2331	0.223714	0.235558	4425
BackhedF_2015__SID18_M__bin.61	BackhedF_2015	SID18_M	metaSPAdes	1704354	5003	412	78.7506	3.14883	0.283833	14816
BackhedF_2015__SID18_M__bin.7	BackhedF_2015	SID18_M	metaSPAdes	2295013	39183	93	92.2276	2.88462	0.0281465	2318
BackhedF_2015__SID18_M__bin.8	BackhedF_2015	SID18_M	metaSPAdes	1553882	3060	529	53.3245	1.58481	0.585932	4993
BackhedF_2015__SID180_12M__bin.1	BackhedF_2015	SID180_12M	metaSPAdes	4612767	6179	918	81.5754	2.44821	0.079195	4758
BackhedF_2015__SID180_12M__bin.10	BackhedF_2015	SID180_12M	metaSPAdes	3001000	52350	84	98.4698	0	0.0033	1531
BackhedF_2015__SID180_12M__bin.11	BackhedF_2015	SID180_12M	metaSPAdes	1438349	4137	383	80.86	1.22222	0.267461	9701
BackhedF_2015__SID180_12M__bin.13	BackhedF_2015	SID180_12M	metaSPAdes	3086893	42083	111	98.5577	0.240385	0.00257	2301
BackhedF_2015__SID180_12M__bin.14	BackhedF_2015	SID180_12M	metaSPAdes	3882626	4695	969	57.3264	1.34494	0.0247087	4742
BackhedF_2015__SID180_12M__bin.16	BackhedF_2015	SID180_12M	metaSPAdes	3168062	47110	111	94.8936	0.632911	0.0190766	4752
BackhedF_2015__SID180_12M__bin.17	BackhedF_2015	SID180_12M	metaSPAdes	3124653	62424	84	97.2789	1.36054	0.0115181	9228
BackhedF_2015__SID180_12M__bin.3	BackhedF_2015	SID180_12M	metaSPAdes	2543400	13806	284	92.9825	4.70494	0.0351779	4716
BackhedF_2015__SID180_12M__bin.5	BackhedF_2015	SID180_12M	metaSPAdes	2597827	3208	844	66.6776	2.23443	0.0893628	10068
BackhedF_2015__SID180_12M__bin.6	BackhedF_2015	SID180_12M	metaSPAdes	5122742	230209	34	99.2565	0	0.00229	1855
BackhedF_2015__SID180_12M__bin.7	BackhedF_2015	SID180_12M	metaSPAdes	649722	52991	19	65.5172	0	0.000553	5825
BackhedF_2015__SID180_12M__bin.8	BackhedF_2015	SID180_12M	metaSPAdes	3741415	31683	190	97.7987	0	0.0198016	4037
BackhedF_2015__SID180_12M__bin.9	BackhedF_2015	SID180_12M	metaSPAdes	3124431	96994	49	98.2456	0.0974659	0.00795	4584
BackhedF_2015__SID180_4M__bin.1	BackhedF_2015	SID180_4M	metaSPAdes	2966491	131600	35	97.2826	0.0679348	0.0031	7144
BackhedF_2015__SID180_4M__bin.11	BackhedF_2015	SID180_4M	metaSPAdes	3114687	9151	483	99.0566	0	0.057613	6744
BackhedF_2015__SID180_4M__bin.3	BackhedF_2015	SID180_4M	metaSPAdes	3339100	12690	369	97.3154	1.34228	0.00511	15132
BackhedF_2015__SID180_4M__bin.5	BackhedF_2015	SID180_4M	metaSPAdes	3232369	7462	560	91.7333	3.02888	0.00689	4759
BackhedF_2015__SID180_4M__bin.6	BackhedF_2015	SID180_4M	metaSPAdes	5172115	291636	30	99.2565	0	0.00244	1855
BackhedF_2015__SID180_4M__bin.7	BackhedF_2015	SID180_4M	metaSPAdes	1815223	140487	25	81.0305	2.46085	0.0122852	6317
BackhedF_2015__SID180_4M__bin.8	BackhedF_2015	SID180_4M	metaSPAdes	4803227	125646	59	99.6693	0.529101	0.00192	10068
BackhedF_2015__SID180_4M__bin.9	BackhedF_2015	SID180_4M	metaSPAdes	2211399	136992	27	71.9298	0	0.00156	4584
BackhedF_2015__SID180_B__bin.1	BackhedF_2015	SID180_B	metaSPAdes	1300241	4763	307	67.5549	0	0.063285	6956
BackhedF_2015__SID180_B__bin.10	BackhedF_2015	SID180_B	metaSPAdes	1908310	7404	337	88.3965	1.665	0.0671688	7858
BackhedF_2015__SID180_B__bin.11	BackhedF_2015	SID180_B	metaSPAdes	3036062	12540	383	99.0469	0	0.00177	6191
BackhedF_2015__SID180_B__bin.4	BackhedF_2015	SID180_B	metaSPAdes	981344	6376	179	56.25	0	0.002	17307
BackhedF_2015__SID180_B__bin.5	BackhedF_2015	SID180_B	metaSPAdes	923311	100564	11	56.8966	0	0.0011	6934
BackhedF_2015__SID180_B__bin.6	BackhedF_2015	SID180_B	metaSPAdes	1944337	109207	30	99.4318	0.482955	0.00471	9657
BackhedF_2015__SID180_B__bin.7	BackhedF_2015	SID180_B	metaSPAdes	2316619	38908	100	96.4727	3.27715	0.0157125	7865
BackhedF_2015__SID180_B__bin.8	BackhedF_2015	SID180_B	metaSPAdes	4615882	131291	54	99.0327	0.0967262	0.00169	10133
BackhedF_2015__SID180_B__bin.9	BackhedF_2015	SID180_B	metaSPAdes	1726970	47634	44	88.5381	0.0677966	0.0125141	8076
BackhedF_2015__SID180_M__bin.13	BackhedF_2015	SID180_M	metaSPAdes	1955253	8303	320	85.6062	2.46377	0.272281	4933
BackhedF_2015__SID180_M__bin.14	BackhedF_2015	SID180_M	metaSPAdes	1414887	3146	463	56.1937	0.929705	0.812852	15300
BackhedF_2015__SID180_M__bin.15	BackhedF_2015	SID180_M	metaSPAdes	2047568	9154	304	93.3108	0.632911	0.0294254	5805
BackhedF_2015__SID180_M__bin.16	BackhedF_2015	SID180_M	metaSPAdes	3102164	44005	115	96.0884	0.912162	0.0202339	1626
BackhedF_2015__SID180_M__bin.18	BackhedF_2015	SID180_M	metaSPAdes	2749557	90793	48	98.5507	2.63285	0.0234403	4886
BackhedF_2015__SID180_M__bin.21	BackhedF_2015	SID180_M	metaSPAdes	2447172	5891	516	60.1754	1.75439	0.512191	4828
BackhedF_2015__SID180_M__bin.22	BackhedF_2015	SID180_M	metaSPAdes	2658591	17349	222	91.6751	1.26582	0.241947	4874
BackhedF_2015__SID180_M__bin.26	BackhedF_2015	SID180_M	metaSPAdes	1573784	40801	57	58.2634	0	0.0378139	5075
BackhedF_2015__SID180_M__bin.29	BackhedF_2015	SID180_M	metaSPAdes	2923159	59715	85	93.2367	2.89855	0.0222665	4914
BackhedF_2015__SID180_M__bin.3	BackhedF_2015	SID180_M	metaSPAdes	753038	8795	103	70.2247	2.24719	0.102803	6499
BackhedF_2015__SID180_M__bin.33	BackhedF_2015	SID180_M	metaSPAdes	2907130	24518	176	94.0869	1.58582	0.0249811	1888
BackhedF_2015__SID180_M__bin.34	BackhedF_2015	SID180_M	metaSPAdes	3810737	5509	843	88.7936	1.61436	0.0477441	10068
BackhedF_2015__SID180_M__bin.38	BackhedF_2015	SID180_M	metaSPAdes	1505493	6699	286	66.7588	0.33557	0.199032	4644
BackhedF_2015__SID180_M__bin.39	BackhedF_2015	SID180_M	metaSPAdes	1690182	5256	383	64.673	3.50877	0.080132	5906
BackhedF_2015__SID180_M__bin.4	BackhedF_2015	SID180_M	metaSPAdes	1865955	11152	249	83.557	1.62192	0.40066	15180
BackhedF_2015__SID180_M__bin.41	BackhedF_2015	SID180_M	metaSPAdes	1289931	3336	422	61.6748	1.1745	0.103364	4269
BackhedF_2015__SID180_M__bin.45	BackhedF_2015	SID180_M	metaSPAdes	2111495	25439	142	97.3118	0.806452	0.0514239	14631
BackhedF_2015__SID180_M__bin.48	BackhedF_2015	SID180_M	metaSPAdes	2035384	6404	398	85.0521	4.2115	0.840105	15316
BackhedF_2015__SID180_M__bin.5	BackhedF_2015	SID180_M	metaSPAdes	2305858	6578	441	72.4138	4.85893	0.167828	2295
BackhedF_2015__SID180_M__bin.50	BackhedF_2015	SID180_M	metaSPAdes	1744061	12073	206	93.9597	0.671141	0.0191623	4328
BackhedF_2015__SID180_M__bin.58	BackhedF_2015	SID180_M	metaSPAdes	2260533	14237	216	60.815	0	0.0166324	1662
BackhedF_2015__SID180_M__bin.60	BackhedF_2015	SID180_M	metaSPAdes	2281601	15102	238	96.4613	4.36242	0.194704	4540
BackhedF_2015__SID180_M__bin.61	BackhedF_2015	SID180_M	metaSPAdes	2457428	4032	686	72.4576	0.806452	0.0750098	1790
BackhedF_2015__SID180_M__bin.63	BackhedF_2015	SID180_M	metaSPAdes	1777734	3679	535	51.2759	3.50877	0.410733	4894
BackhedF_2015__SID180_M__bin.65	BackhedF_2015	SID180_M	metaSPAdes	2687023	55656	90	93.6242	0.692114	0.0375977	4655
BackhedF_2015__SID180_M__bin.66	BackhedF_2015	SID180_M	metaSPAdes	1286831	38344	59	61.0738	0	0.00961	4425
BackhedF_2015__SID180_M__bin.69	BackhedF_2015	SID180_M	metaSPAdes	2545338	12180	287	84.5353	4.36432	0.0975529	2301
BackhedF_2015__SID180_M__bin.7	BackhedF_2015	SID180_M	metaSPAdes	2296840	3204	754	59.3853	1.28205	0.189238	15452
BackhedF_2015__SID180_M__bin.70	BackhedF_2015	SID180_M	metaSPAdes	2337238	12867	258	92.0092	2.01342	0.0979916	5082
BackhedF_2015__SID180_M__bin.71	BackhedF_2015	SID180_M	metaSPAdes	1852030	21107	133	95.302	1.1745	0.020535	4285
BackhedF_2015__SID180_M__bin.9	BackhedF_2015	SID180_M	metaSPAdes	2639582	128710	46	98.6301	0	0.00728	4262
BackhedF_2015__SID181_12M__bin.1	BackhedF_2015	SID181_12M	metaSPAdes	6024950	121251	94	98.1392	0.323625	0.00273	1867
BackhedF_2015__SID181_12M__bin.11	BackhedF_2015	SID181_12M	metaSPAdes	2086786	36360	117	97.3154	0	0.0166103	4272
BackhedF_2015__SID181_12M__bin.12	BackhedF_2015	SID181_12M	metaSPAdes	2050018	8514	335	92.6174	0.671141	0.0426213	4425
BackhedF_2015__SID181_12M__bin.13	BackhedF_2015	SID181_12M	metaSPAdes	1325347	3577	403	61.6731	0.729647	0.0471794	17248
BackhedF_2015__SID181_12M__bin.16	BackhedF_2015	SID181_12M	metaSPAdes	1740592	4469	450	73.7816	1.51284	0.269613	4608
BackhedF_2015__SID181_12M__bin.17	BackhedF_2015	SID181_12M	metaSPAdes	1727709	110989	27	98.1013	1.26582	0.00213	5825
BackhedF_2015__SID181_12M__bin.2	BackhedF_2015	SID181_12M	metaSPAdes	4814522	136637	73	96.4684	0.557621	0.00644	1853
BackhedF_2015__SID181_12M__bin.21	BackhedF_2015	SID181_12M	metaSPAdes	1887259	6194	382	81.0771	1.6704	0.051563	15342
BackhedF_2015__SID181_12M__bin.3	BackhedF_2015	SID181_12M	metaSPAdes	4500331	26894	324	98.7342	0.632911	0.0677045	4844
BackhedF_2015__SID181_12M__bin.4	BackhedF_2015	SID181_12M	metaSPAdes	2030940	27045	104	97.3154	1.00671	0.00644	4290
BackhedF_2015__SID181_12M__bin.6	BackhedF_2015	SID181_12M	metaSPAdes	2408362	10000	319	89.7257	2.51208	0.0552802	4914
BackhedF_2015__SID181_12M__bin.7	BackhedF_2015	SID181_12M	metaSPAdes	4027705	6654	758	91.3854	1.88043	0.0849192	10068
BackhedF_2015__SID181_12M__bin.9	BackhedF_2015	SID181_12M	metaSPAdes	2934921	53578	90	97.6793	1.2856	0.0824617	4874
BackhedF_2015__SID181_4M__bin.11	BackhedF_2015	SID181_4M	metaSPAdes	3644160	59362	124	99.4152	0	0.0105018	4584
BackhedF_2015__SID181_4M__bin.12	BackhedF_2015	SID181_4M	metaSPAdes	2176382	70558	54	98.7135	0.0768049	0.01166	17256
BackhedF_2015__SID181_4M__bin.13	BackhedF_2015	SID181_4M	metaSPAdes	2245835	63387	66	99.6544	2.41935	0.0253485	17248
BackhedF_2015__SID181_4M__bin.15	BackhedF_2015	SID181_4M	metaSPAdes	2119344	107424	38	96.7677	0.227273	0.0164561	17237
BackhedF_2015__SID181_4M__bin.16	BackhedF_2015	SID181_4M	metaSPAdes	2315181	4520	573	78.6017	0.722789	0.0534178	15271
BackhedF_2015__SID181_4M__bin.19	BackhedF_2015	SID181_4M	metaSPAdes	4473068	4281	1179	74.0877	0.612053	0.0526458	4758
BackhedF_2015__SID181_4M__bin.2	BackhedF_2015	SID181_4M	metaSPAdes	2102511	47350	67	100	0.806452	0.000653	14500
BackhedF_2015__SID181_4M__bin.7	BackhedF_2015	SID181_4M	metaSPAdes	4470547	52521	172	97.3033	0.344742	0.09267	10068
BackhedF_2015__SID181_4M__bin.9	BackhedF_2015	SID181_4M	metaSPAdes	2047071	3635	629	67.2495	2.21519	0.0662269	4617
BackhedF_2015__SID181_B__bin.1	BackhedF_2015	SID181_B	metaSPAdes	5671743	59991	153	97.2574	0.316456	0.0015	4741
BackhedF_2015__SID181_B__bin.3	BackhedF_2015	SID181_B	metaSPAdes	3727218	122513	66	100	0	0.0097	6744
BackhedF_2015__SID181_B__bin.4	BackhedF_2015	SID181_B	metaSPAdes	4522234	218989	46	100	0.394345	0.00286	10064
BackhedF_2015__SID181_M__bin.1	BackhedF_2015	SID181_M	metaSPAdes	1937413	40365	74	98.6577	0.671141	0.00654	4285
BackhedF_2015__SID181_M__bin.12	BackhedF_2015	SID181_M	metaSPAdes	2284200	7129	417	90.5803	1.36054	0.191407	15286
BackhedF_2015__SID181_M__bin.16	BackhedF_2015	SID181_M	metaSPAdes	4813578	4593	1221	73.9768	4.29193	0.165921	4741
BackhedF_2015__SID181_M__bin.19	BackhedF_2015	SID181_M	metaSPAdes	2267994	6618	430	79.6202	0.223714	0.0621983	5118
BackhedF_2015__SID181_M__bin.2	BackhedF_2015	SID181_M	metaSPAdes	2082736	4448	546	75.5369	0.671141	0.255379	4670
BackhedF_2015__SID181_M__bin.20	BackhedF_2015	SID181_M	metaSPAdes	4373002	83394	97	98.7918	1.5696	0.0181884	1836
BackhedF_2015__SID181_M__bin.21	BackhedF_2015	SID181_M	metaSPAdes	4850802	62166	125	97.0134	1.69173	0.0104125	1815
BackhedF_2015__SID181_M__bin.22	BackhedF_2015	SID181_M	metaSPAdes	2121747	24430	131	96.6184	0.241546	0.0208286	4933
BackhedF_2015__SID181_M__bin.29	BackhedF_2015	SID181_M	metaSPAdes	1805312	17050	176	85.123	0	0.154653	15106
BackhedF_2015__SID181_M__bin.33	BackhedF_2015	SID181_M	metaSPAdes	1299307	3684	395	54.9216	0	0.341813	14773
BackhedF_2015__SID181_M__bin.35	BackhedF_2015	SID181_M	metaSPAdes	2579109	5108	610	83.432	0.566038	0.0601518	1965
BackhedF_2015__SID181_M__bin.38	BackhedF_2015	SID181_M	metaSPAdes	1202065	5407	278	74.5526	0.33557	0.0815079	13972
BackhedF_2015__SID181_M__bin.4	BackhedF_2015	SID181_M	metaSPAdes	4596860	38519	235	97.7986	1.77467	0.267572	10068
BackhedF_2015__SID181_M__bin.42	BackhedF_2015	SID181_M	metaSPAdes	1633241	24574	114	95.6376	0.692114	0.115088	15256
BackhedF_2015__SID181_M__bin.43	BackhedF_2015	SID181_M	metaSPAdes	1922011	17283	148	91.7016	2.68456	0.0403	14306
BackhedF_2015__SID181_M__bin.45	BackhedF_2015	SID181_M	metaSPAdes	1792139	3475	544	53.7257	2.55142	0.335166	5090
BackhedF_2015__SID181_M__bin.46	BackhedF_2015	SID181_M	metaSPAdes	2680688	56383	75	96.4626	0	0.00319	9226
BackhedF_2015__SID181_M__bin.47	BackhedF_2015	SID181_M	metaSPAdes	2759003	23024	190	98.8349	1.42405	0.064698	4874
BackhedF_2015__SID181_M__bin.54	BackhedF_2015	SID181_M	metaSPAdes	2084320	27281	144	93.5737	2.64423	0.0836513	2318
BackhedF_2015__SID181_M__bin.55	BackhedF_2015	SID181_M	metaSPAdes	2445748	66570	59	97.651	0	0.00564	4198
BackhedF_2015__SID181_M__bin.56	BackhedF_2015	SID181_M	metaSPAdes	1517464	116810	19	91.9362	0.699301	0.00311	13976
BackhedF_2015__SID181_M__bin.57	BackhedF_2015	SID181_M	metaSPAdes	2657904	112486	46	97.9866	0	0.00751	5111
BackhedF_2015__SID181_M__bin.58	BackhedF_2015	SID181_M	metaSPAdes	2218780	46490	78	89.8734	0	0.0255256	4871
BackhedF_2015__SID184_12M__bin.1	BackhedF_2015	SID184_12M	metaSPAdes	3070604	20654	237	74.5614	1.75439	0.106445	4816
BackhedF_2015__SID184_12M__bin.12	BackhedF_2015	SID184_12M	metaSPAdes	1538297	4197	427	78.1573	2.21532	0.0585398	9286
BackhedF_2015__SID184_12M__bin.13	BackhedF_2015	SID184_12M	metaSPAdes	3432930	57471	95	89.3722	1.85874	0.0125622	1829
BackhedF_2015__SID184_12M__bin.14	BackhedF_2015	SID184_12M	metaSPAdes	1870101	30037	95	98.6577	1.00671	0.0134812	4285
BackhedF_2015__SID184_12M__bin.15	BackhedF_2015	SID184_12M	metaSPAdes	2273170	9006	342	90.762	2.68456	0.0859556	4540
BackhedF_2015__SID184_12M__bin.16	BackhedF_2015	SID184_12M	metaSPAdes	1448013	3797	425	50.8929	0	0.737286	15342
BackhedF_2015__SID184_12M__bin.19	BackhedF_2015	SID184_12M	metaSPAdes	2346577	18929	185	87.7439	0.492664	0.0922278	4844
BackhedF_2015__SID184_12M__bin.27	BackhedF_2015	SID184_12M	metaSPAdes	3554069	104300	59	98.0676	1.81159	0.0110751	4951
BackhedF_2015__SID184_12M__bin.36	BackhedF_2015	SID184_12M	metaSPAdes	2454082	9693	342	90.7578	0	0.0351513	4247
BackhedF_2015__SID184_12M__bin.39	BackhedF_2015	SID184_12M	metaSPAdes	3505685	16461	306	91.7689	1.88971	0.0116473	1798
BackhedF_2015__SID184_12M__bin.4	BackhedF_2015	SID184_12M	metaSPAdes	3914501	48806	154	75.8621	0	0.0160051	1836
BackhedF_2015__SID184_12M__bin.41	BackhedF_2015	SID184_12M	metaSPAdes	2389560	3783	693	54.3103	0	0.0247046	1790
BackhedF_2015__SID184_12M__bin.42	BackhedF_2015	SID184_12M	metaSPAdes	3167018	52723	105	99.2453	0.943396	0.00535	1965
BackhedF_2015__SID184_12M__bin.43	BackhedF_2015	SID184_12M	metaSPAdes	1820770	2851	649	64.8276	3.44828	0.166072	6179
BackhedF_2015__SID184_12M__bin.44	BackhedF_2015	SID184_12M	metaSPAdes	2376095	25069	159	68.9314	0	0.0165371	4930
BackhedF_2015__SID184_12M__bin.5	BackhedF_2015	SID184_12M	metaSPAdes	3116692	91375	69	98.0525	0.362319	0.0107479	4933
BackhedF_2015__SID184_12M__bin.6	BackhedF_2015	SID184_12M	metaSPAdes	1673611	7094	298	70.1194	3.02013	0.0511057	6344
BackhedF_2015__SID184_12M__bin.8	BackhedF_2015	SID184_12M	metaSPAdes	3161637	29753	188	95.0332	2.41546	0.133067	4914
BackhedF_2015__SID184_4M__bin.1	BackhedF_2015	SID184_4M	metaSPAdes	1657053	10377	221	94.7965	0.115207	0.0301813	14375
BackhedF_2015__SID184_4M__bin.10	BackhedF_2015	SID184_4M	metaSPAdes	2770018	12867	286	96.7949	0.43871	0.0308475	7142
BackhedF_2015__SID184_4M__bin.11	BackhedF_2015	SID184_4M	metaSPAdes	2028294	28263	104	98.8024	1.49701	0.00512	6939
BackhedF_2015__SID184_4M__bin.12	BackhedF_2015	SID184_4M	metaSPAdes	2910495	5623	624	64.2947	1.72414	0.0339292	1836
BackhedF_2015__SID184_4M__bin.13	BackhedF_2015	SID184_4M	metaSPAdes	1921164	9389	300	88.3871	0.576037	0.0190366	17256
BackhedF_2015__SID184_4M__bin.16	BackhedF_2015	SID184_4M	metaSPAdes	1873319	10032	282	89.8925	0.921659	0.112596	14737
BackhedF_2015__SID184_4M__bin.17	BackhedF_2015	SID184_4M	metaSPAdes	1831334	9492	249	78.2398	1.27551	0.00371	4052
BackhedF_2015__SID184_4M__bin.18	BackhedF_2015	SID184_4M	metaSPAdes	4677285	58006	135	97.5564	0.501253	0.00755	1814
BackhedF_2015__SID184_4M__bin.19	BackhedF_2015	SID184_4M	metaSPAdes	3580545	8560	580	83.2525	3.14103	0.0285435	1934
BackhedF_2015__SID184_4M__bin.3	BackhedF_2015	SID184_4M	metaSPAdes	1379093	3417	438	56.1325	1.92308	0.218153	2318
BackhedF_2015__SID184_4M__bin.5	BackhedF_2015	SID184_4M	metaSPAdes	1914952	17722	171	97.096	1.28249	0.0429091	8065
BackhedF_2015__SID184_4M__bin.7	BackhedF_2015	SID184_4M	metaSPAdes	2224934	35963	99	97.0814	0.460829	0.00672	17249
BackhedF_2015__SID184_4M__bin.8	BackhedF_2015	SID184_4M	metaSPAdes	2551934	15882	239	96.1767	0	0.00833	9226
BackhedF_2015__SID184_4M__bin.9	BackhedF_2015	SID184_4M	metaSPAdes	2802756	19915	197	94.5419	1.70565	0.0223266	4617
BackhedF_2015__SID184_B__bin.1	BackhedF_2015	SID184_B	metaSPAdes	1596383	7631	259	62.9506	0	0.10245	17244
BackhedF_2015__SID184_B__bin.10	BackhedF_2015	SID184_B	metaSPAdes	2294186	5545	523	80.8725	1.23043	0.0194068	15132
BackhedF_2015__SID184_B__bin.12	BackhedF_2015	SID184_B	metaSPAdes	4862044	151654	49	99.2308	0.128205	0.00427	1934
BackhedF_2015__SID184_B__bin.6	BackhedF_2015	SID184_B	metaSPAdes	3942206	30470	204	82.2414	0	0.00349	1836
BackhedF_2015__SID184_B__bin.9	BackhedF_2015	SID184_B	metaSPAdes	5543201	23507	354	97.2536	0.507606	0.00119	10118
BackhedF_2015__SID184_M__bin.1	BackhedF_2015	SID184_M	metaSPAdes	1324068	87356	26	93.2584	1.28411	0.00615	6438
BackhedF_2015__SID184_M__bin.12	BackhedF_2015	SID184_M	metaSPAdes	2591512	22557	185	97.2117	3.52349	0.051901	4540
BackhedF_2015__SID184_M__bin.14	BackhedF_2015	SID184_M	metaSPAdes	664604	21845	48	51.7241	0	0.00939	5803
BackhedF_2015__SID184_M__bin.15	BackhedF_2015	SID184_M	metaSPAdes	2470575	80213	49	97.0008	1.34228	0.00939	5075
BackhedF_2015__SID184_M__bin.23	BackhedF_2015	SID184_M	metaSPAdes	1799764	90183	38	59.6491	0	0.00708	4951
BackhedF_2015__SID184_M__bin.24	BackhedF_2015	SID184_M	metaSPAdes	4113218	41219	157	93.7794	3.67617	0.0734588	1836
BackhedF_2015__SID184_M__bin.26	BackhedF_2015	SID184_M	metaSPAdes	2641906	50915	88	98.6367	0.223714	0.01204	5089
BackhedF_2015__SID184_M__bin.27	BackhedF_2015	SID184_M	metaSPAdes	2651453	69067	62	95.8937	1.64251	0.0166567	4933
BackhedF_2015__SID184_M__bin.28	BackhedF_2015	SID184_M	metaSPAdes	1932152	39086	82	98.1544	0.33557	0.0104731	4290
BackhedF_2015__SID184_M__bin.29	BackhedF_2015	SID184_M	metaSPAdes	2606265	39315	111	94.6309	1.00671	0.0270535	4651
BackhedF_2015__SID184_M__bin.31	BackhedF_2015	SID184_M	metaSPAdes	2321513	39580	109	97.7564	1.44231	0.0309815	2318
BackhedF_2015__SID184_M__bin.32	BackhedF_2015	SID184_M	metaSPAdes	1948033	8165	302	89.461	0.606061	0.0868685	17244
BackhedF_2015__SID184_M__bin.33	BackhedF_2015	SID184_M	metaSPAdes	6887589	43480	325	92.6075	4.45331	0.170742	1872
BackhedF_2015__SID184_M__bin.36	BackhedF_2015	SID184_M	metaSPAdes	2211071	8800	337	89.6119	1.64384	0.0448454	4262
BackhedF_2015__SID184_M__bin.41	BackhedF_2015	SID184_M	metaSPAdes	1812307	12129	205	78.3201	1.34228	0.078822	4643
BackhedF_2015__SID184_M__bin.43	BackhedF_2015	SID184_M	metaSPAdes	1556948	5923	327	82.5364	2.68456	0.0430159	4328
BackhedF_2015__SID184_M__bin.44	BackhedF_2015	SID184_M	metaSPAdes	2182311	6036	442	75.7814	1.99367	0.203936	4874
BackhedF_2015__SID184_M__bin.5	BackhedF_2015	SID184_M	metaSPAdes	4055244	11694	490	57.5727	2.92161	0.0955048	1877
BackhedF_2015__SID184_M__bin.8	BackhedF_2015	SID184_M	metaSPAdes	2837990	64140	61	98.6577	0.111857	0.00678	5117
BackhedF_2015__SID184_M__bin.9	BackhedF_2015	SID184_M	metaSPAdes	3986743	23823	269	94.5489	1.30013	0.126972	1814
BackhedF_2015__SID195_12M__bin.13	BackhedF_2015	SID195_12M	metaSPAdes	2288312	65938	60	97.1698	0	0.00933	6750
BackhedF_2015__SID195_12M__bin.14	BackhedF_2015	SID195_12M	metaSPAdes	1766204	52706	68	51.2658	0	0.0319247	4844
BackhedF_2015__SID195_12M__bin.15	BackhedF_2015	SID195_12M	metaSPAdes	4732528	7131	847	77.8283	2.53165	0.18991	4762
BackhedF_2015__SID195_12M__bin.2	BackhedF_2015	SID195_12M	metaSPAdes	2842525	119768	39	99.3289	0	0.00621	5089
BackhedF_2015__SID195_12M__bin.23	BackhedF_2015	SID195_12M	metaSPAdes	3806526	5210	851	78.1438	3.79747	0.054604	4699
BackhedF_2015__SID195_12M__bin.24	BackhedF_2015	SID195_12M	metaSPAdes	4291709	7680	712	92.3885	1.82427	0.0720799	10068
BackhedF_2015__SID195_12M__bin.27	BackhedF_2015	SID195_12M	metaSPAdes	3916774	11442	483	91.6667	1.25786	0.238634	4037
BackhedF_2015__SID195_12M__bin.32	BackhedF_2015	SID195_12M	metaSPAdes	3262134	5083	778	94.1315	0.375587	0.437697	6140
BackhedF_2015__SID195_12M__bin.33	BackhedF_2015	SID195_12M	metaSPAdes	2345912	16125	209	74.0892	0.337838	0.00395	1531
BackhedF_2015__SID195_12M__bin.35	BackhedF_2015	SID195_12M	metaSPAdes	2803641	28599	150	98.1013	1.58228	0.00829	4716
BackhedF_2015__SID195_12M__bin.36	BackhedF_2015	SID195_12M	metaSPAdes	2863683	33705	151	96.4331	0.318471	0.0231007	4798
BackhedF_2015__SID195_12M__bin.37	BackhedF_2015	SID195_12M	metaSPAdes	5636875	16368	469	92.5409	0.616333	0.0374178	4758
BackhedF_2015__SID195_12M__bin.39	BackhedF_2015	SID195_12M	metaSPAdes	2500459	48441	83	94.6309	1.00671	0.00455	4269
BackhedF_2015__SID195_12M__bin.41	BackhedF_2015	SID195_12M	metaSPAdes	6245979	33742	295	91.8776	1.89873	0.00458	4742
BackhedF_2015__SID195_12M__bin.43	BackhedF_2015	SID195_12M	metaSPAdes	2056269	65579	50	73.1544	0.671141	0.0126623	4540
BackhedF_2015__SID195_12M__bin.6	BackhedF_2015	SID195_12M	metaSPAdes	3522132	102541	65	97.5862	1.62835	0.0110827	4882
BackhedF_2015__SID195_12M__bin.8	BackhedF_2015	SID195_12M	metaSPAdes	3107892	41282	105	94.6203	0.39557	0.00469	4752
BackhedF_2015__SID195_4M__bin.10	BackhedF_2015	SID195_4M	metaSPAdes	2110327	23718	127	96.2366	0.806452	0.00315	14631
BackhedF_2015__SID195_4M__bin.11	BackhedF_2015	SID195_4M	metaSPAdes	1617522	50091	43	65.5172	0	0.00706	8005
BackhedF_2015__SID195_4M__bin.12	BackhedF_2015	SID195_4M	metaSPAdes	2858604	83046	51	99.6255	0.374532	0.00703	7962
BackhedF_2015__SID195_4M__bin.14	BackhedF_2015	SID195_4M	metaSPAdes	4185807	65113	100	88.6001	1.21961	0.0183293	1877
BackhedF_2015__SID195_4M__bin.15	BackhedF_2015	SID195_4M	metaSPAdes	4378770	13606	443	95.9678	1.22845	0.00595	10207
BackhedF_2015__SID195_4M__bin.3	BackhedF_2015	SID195_4M	metaSPAdes	1833893	8736	279	94.0033	1.81572	0.0202007	6939
BackhedF_2015__SID195_4M__bin.4	BackhedF_2015	SID195_4M	metaSPAdes	3566408	8159	563	86.5184	0.179211	0.011311	1790
BackhedF_2015__SID195_4M__bin.5	BackhedF_2015	SID195_4M	metaSPAdes	2444812	61160	62	96.7742	0.115207	0.0044	17249
BackhedF_2015__SID195_4M__bin.8	BackhedF_2015	SID195_4M	metaSPAdes	2949826	47178	99	98.8496	0	0.00292	7144
BackhedF_2015__SID195_B__bin.5	BackhedF_2015	SID195_B	metaSPAdes	2361176	43616	73	59.0385	0	0.00754	1934
BackhedF_2015__SID195_B__bin.6	BackhedF_2015	SID195_B	metaSPAdes	1679453	4148	451	80.0323	2.98463	0.0518332	8216
BackhedF_2015__SID195_B__bin.7	BackhedF_2015	SID195_B	metaSPAdes	3419483	12959	365	84.3422	0.371747	0.0784209	1812
BackhedF_2015__SID195_M__bin.11	BackhedF_2015	SID195_M	metaSPAdes	2649725	12701	310	91.9544	1.89873	0.152345	4874
BackhedF_2015__SID195_M__bin.12	BackhedF_2015	SID195_M	metaSPAdes	1918037	20833	126	92.7885	2.80449	0.0120543	2318
BackhedF_2015__SID195_M__bin.15	BackhedF_2015	SID195_M	metaSPAdes	2227532	10309	293	91.4989	1.34228	0.0224815	4269
BackhedF_2015__SID195_M__bin.16	BackhedF_2015	SID195_M	metaSPAdes	3715365	12218	468	93.5759	0.527426	0.220323	4844
BackhedF_2015__SID195_M__bin.21	BackhedF_2015	SID195_M	metaSPAdes	1896626	4601	477	60.1754	0	0.134166	5089
BackhedF_2015__SID195_M__bin.22	BackhedF_2015	SID195_M	metaSPAdes	2024969	18126	172	97.7345	1.49701	0.00484	5736
BackhedF_2015__SID195_M__bin.24	BackhedF_2015	SID195_M	metaSPAdes	1999746	18647	160	83.2143	1.78571	0.0618929	15318
BackhedF_2015__SID195_M__bin.28	BackhedF_2015	SID195_M	metaSPAdes	2717676	57044	90	97.6651	0	0.015615	4933
BackhedF_2015__SID195_M__bin.29	BackhedF_2015	SID195_M	metaSPAdes	3401640	16425	307	88.6312	0.576923	0.0476791	1949
BackhedF_2015__SID195_M__bin.3	BackhedF_2015	SID195_M	metaSPAdes	2892342	103643	39	99.3289	0	0.0117499	5118
BackhedF_2015__SID195_M__bin.30	BackhedF_2015	SID195_M	metaSPAdes	1176144	3279	380	53.0618	0.776007	0.225696	14993
BackhedF_2015__SID195_M__bin.33	BackhedF_2015	SID195_M	metaSPAdes	2991318	27691	175	97.9245	1.13208	0.0066	1965
BackhedF_2015__SID195_M__bin.34	BackhedF_2015	SID195_M	metaSPAdes	2446158	13622	249	96.4755	0.228311	0.0181332	4262
BackhedF_2015__SID195_M__bin.36	BackhedF_2015	SID195_M	metaSPAdes	3142525	5448	693	81.4419	4.9217	0.280307	4532
BackhedF_2015__SID195_M__bin.37	BackhedF_2015	SID195_M	metaSPAdes	4824024	15470	481	87.4205	4.54261	0.334298	1815
BackhedF_2015__SID195_M__bin.4	BackhedF_2015	SID195_M	metaSPAdes	2448209	5884	523	82.2382	0.88141	0.0859059	2303
BackhedF_2015__SID195_M__bin.41	BackhedF_2015	SID195_M	metaSPAdes	3270737	103175	72	98.128	1.93237	0.0186412	4925
BackhedF_2015__SID195_M__bin.43	BackhedF_2015	SID195_M	metaSPAdes	3412717	30840	181	92.4102	0.743494	0.0288347	1798
BackhedF_2015__SID195_M__bin.44	BackhedF_2015	SID195_M	metaSPAdes	2603923	23213	188	97.651	3.52349	0.0864228	4540
BackhedF_2015__SID195_M__bin.47	BackhedF_2015	SID195_M	metaSPAdes	2016110	6869	363	86.9128	0.732154	0.0383501	4422
BackhedF_2015__SID195_M__bin.6	BackhedF_2015	SID195_M	metaSPAdes	2011447	4882	483	81.9501	2.04082	0.261633	15286
BackhedF_2015__SID195_M__bin.7	BackhedF_2015	SID195_M	metaSPAdes	1736594	30814	89	97.4684	1.89873	0.0881556	5825
BackhedF_2015__SID201_12M__bin.1	BackhedF_2015	SID201_12M	metaSPAdes	4083559	52873	112	98.3381	2.24359	0.0116042	1949
BackhedF_2015__SID201_12M__bin.10	BackhedF_2015	SID201_12M	metaSPAdes	3357511	5574	718	53.4483	0	0.0739032	1813
BackhedF_2015__SID201_12M__bin.11	BackhedF_2015	SID201_12M	metaSPAdes	4373840	98441	72	98.8848	0.557621	0.00914	1836
BackhedF_2015__SID201_12M__bin.13	BackhedF_2015	SID201_12M	metaSPAdes	4067206	42008	143	97.8495	0.537634	0.00392	1790
BackhedF_2015__SID201_12M__bin.14	BackhedF_2015	SID201_12M	metaSPAdes	2277646	20734	168	92.9825	3.31738	0.0652666	17249
BackhedF_2015__SID201_12M__bin.15	BackhedF_2015	SID201_12M	metaSPAdes	2736519	28606	136	97.5155	0.15528	0.00279	9283
BackhedF_2015__SID201_12M__bin.3	BackhedF_2015	SID201_12M	metaSPAdes	4718510	96472	69	98.6312	0.128205	0.0103326	1934
BackhedF_2015__SID201_12M__bin.8	BackhedF_2015	SID201_12M	metaSPAdes	1676318	5142	387	72.7381	0.288018	0.137765	17256
BackhedF_2015__SID201_12M__bin.9	BackhedF_2015	SID201_12M	metaSPAdes	4914611	48032	157	59.4828	0	0.0433127	1861
BackhedF_2015__SID201_4M__bin.1	BackhedF_2015	SID201_4M	metaSPAdes	1971560	22534	135	95.2871	0.262172	0.243446	8005
BackhedF_2015__SID201_4M__bin.10	BackhedF_2015	SID201_4M	metaSPAdes	3723819	149210	33	76.0471	0.309789	0.00433	1855
BackhedF_2015__SID201_4M__bin.12	BackhedF_2015	SID201_4M	metaSPAdes	2525530	6526	490	85.6798	0.9375	0.129934	7144
BackhedF_2015__SID201_4M__bin.16	BackhedF_2015	SID201_4M	metaSPAdes	1797871	3283	576	51.767	0.384615	0.0307075	1934
BackhedF_2015__SID201_4M__bin.5	BackhedF_2015	SID201_4M	metaSPAdes	2575739	26861	152	91.9255	0.124224	0.00319	9283
BackhedF_2015__SID201_4M__bin.6	BackhedF_2015	SID201_4M	metaSPAdes	4797878	12103	600	94.9332	2.18289	0.237335	10068
BackhedF_2015__SID201_4M__bin.8	BackhedF_2015	SID201_4M	metaSPAdes	2087355	60485	63	90.8372	0.921659	0.0185778	17248
BackhedF_2015__SID201_4M__bin.9	BackhedF_2015	SID201_4M	metaSPAdes	2104857	178366	24	100	0.598802	0.00173	6939
BackhedF_2015__SID201_B__bin.11	BackhedF_2015	SID201_B	metaSPAdes	1596976	74131	40	82.2722	0	0.0577843	8005
BackhedF_2015__SID201_B__bin.2	BackhedF_2015	SID201_B	metaSPAdes	3406907	5250	785	85.286	0.306816	0.0148671	15452
BackhedF_2015__SID201_B__bin.3	BackhedF_2015	SID201_B	metaSPAdes	4961134	80865	115	99.2481	3.38346	0.00653	1814
BackhedF_2015__SID201_B__bin.4	BackhedF_2015	SID201_B	metaSPAdes	2003652	150858	23	99.5455	0	0.000627	17241
BackhedF_2015__SID201_B__bin.5	BackhedF_2015	SID201_B	metaSPAdes	2009053	14153	213	98.6559	1.6129	0.0107771	14631
BackhedF_2015__SID201_B__bin.7	BackhedF_2015	SID201_B	metaSPAdes	4609260	120459	56	98.6538	0	0.00284	1934
BackhedF_2015__SID201_B__bin.8	BackhedF_2015	SID201_B	metaSPAdes	1944101	3654	586	55.4415	0	0.084699	4788
BackhedF_2015__SID201_M__bin.1	BackhedF_2015	SID201_M	metaSPAdes	2951367	49030	90	95.1477	1.26582	0.035561	4874
BackhedF_2015__SID201_M__bin.10	BackhedF_2015	SID201_M	metaSPAdes	1196867	3649	355	71.0931	0.0331565	0.184881	13979
BackhedF_2015__SID201_M__bin.13	BackhedF_2015	SID201_M	metaSPAdes	1819644	19160	144	95.1613	0.0977517	0.00648	9340
BackhedF_2015__SID201_M__bin.16	BackhedF_2015	SID201_M	metaSPAdes	2368486	21592	147	93.9597	0.671141	0.0128111	4194
BackhedF_2015__SID201_M__bin.17	BackhedF_2015	SID201_M	metaSPAdes	1815416	3570	542	70.3298	2.69738	0.541174	15300
BackhedF_2015__SID201_M__bin.18	BackhedF_2015	SID201_M	metaSPAdes	2993702	18362	264	79.8246	0	0.211398	5090
BackhedF_2015__SID201_M__bin.2	BackhedF_2015	SID201_M	metaSPAdes	1823827	33869	92	96.6443	0	0.0073	4317
BackhedF_2015__SID201_M__bin.20	BackhedF_2015	SID201_M	metaSPAdes	2564404	80849	63	96.9799	0.223714	0.0302471	5111
BackhedF_2015__SID201_M__bin.21	BackhedF_2015	SID201_M	metaSPAdes	3374620	53666	97	98.3108	1.01351	0.0125477	1626
BackhedF_2015__SID201_M__bin.22	BackhedF_2015	SID201_M	metaSPAdes	1582292	7047	325	90.1566	0.33557	0.110174	4280
BackhedF_2015__SID201_M__bin.27	BackhedF_2015	SID201_M	metaSPAdes	1724515	5763	353	78.2919	3.64043	0.499673	15106
BackhedF_2015__SID201_M__bin.29	BackhedF_2015	SID201_M	metaSPAdes	1763079	7811	313	84.7875	0	0.054698	4425
BackhedF_2015__SID201_M__bin.30	BackhedF_2015	SID201_M	metaSPAdes	1171835	3406	373	53.2784	1.60588	0.195137	5777
BackhedF_2015__SID201_M__bin.34	BackhedF_2015	SID201_M	metaSPAdes	1807586	3543	554	69.9762	1.36054	0.408642	15286
BackhedF_2015__SID201_M__bin.36	BackhedF_2015	SID201_M	metaSPAdes	1321212	3188	432	53.5698	0.894855	0.660092	15216
BackhedF_2015__SID201_M__bin.37	BackhedF_2015	SID201_M	metaSPAdes	2772245	15224	278	91.387	2.68456	0.0452247	5062
BackhedF_2015__SID201_M__bin.43	BackhedF_2015	SID201_M	metaSPAdes	1944024	8147	301	88.6589	2.83962	0.464291	15326
BackhedF_2015__SID201_M__bin.45	BackhedF_2015	SID201_M	metaSPAdes	3678070	36240	162	90.8602	1.07527	0.00992	1790
BackhedF_2015__SID201_M__bin.46	BackhedF_2015	SID201_M	metaSPAdes	2464765	39042	96	98.6577	2.68456	0.0601769	4540
BackhedF_2015__SID201_M__bin.5	BackhedF_2015	SID201_M	metaSPAdes	2643033	6141	526	87.9851	1.1655	0.0716894	15369
BackhedF_2015__SID201_M__bin.51	BackhedF_2015	SID201_M	metaSPAdes	1976354	8529	318	90.121	2.41935	0.138146	14005
BackhedF_2015__SID201_M__bin.54	BackhedF_2015	SID201_M	metaSPAdes	1451456	7755	247	72.8598	0.671141	0.163397	6330
BackhedF_2015__SID201_M__bin.7	BackhedF_2015	SID201_M	metaSPAdes	1930223	5657	404	82.5501	1.20773	0.232436	4933
BackhedF_2015__SID203_12M__bin.2	BackhedF_2015	SID203_12M	metaSPAdes	2806386	11708	348	93.1973	1.36054	0.0296025	15340
BackhedF_2015__SID203_12M__bin.3	BackhedF_2015	SID203_12M	metaSPAdes	6228694	166610	65	99.137	0	0.000755	1872
BackhedF_2015__SID203_12M__bin.4	BackhedF_2015	SID203_12M	metaSPAdes	1845440	3437	577	62.8766	2.19298	0.300795	4584
BackhedF_2015__SID203_12M__bin.7	BackhedF_2015	SID203_12M	metaSPAdes	3080641	44100	120	73.4177	0.632911	0.0158336	4844
BackhedF_2015__SID203_12M__bin.8	BackhedF_2015	SID203_12M	metaSPAdes	4471287	65354	108	98.1203	0.234962	0.00746	1814
BackhedF_2015__SID203_12M__bin.9	BackhedF_2015	SID203_12M	metaSPAdes	4707199	116168	63	96.3032	0.371747	0.00681	1855
BackhedF_2015__SID203_4M__bin.1	BackhedF_2015	SID203_4M	metaSPAdes	2828262	95212	43	99.6255	0	0.000642	7962
BackhedF_2015__SID203_4M__bin.3	BackhedF_2015	SID203_4M	metaSPAdes	1909842	40489	77	94.1928	0.418079	0.034778	8065
BackhedF_2015__SID203_4M__bin.5	BackhedF_2015	SID203_4M	metaSPAdes	1276158	103161	22	85.0299	0.598802	0.00404	6936
BackhedF_2015__SID203_4M__bin.6	BackhedF_2015	SID203_4M	metaSPAdes	2376607	97332	38	97.0046	0.460829	0.00311	17249
BackhedF_2015__SID203_4M__bin.7	BackhedF_2015	SID203_4M	metaSPAdes	1787465	101541	29	85.8926	0.187266	0.018745	8005
BackhedF_2015__SID203_B__bin.2	BackhedF_2015	SID203_B	metaSPAdes	2281026	180017	22	97.0037	0	0.00295	8018
BackhedF_2015__SID203_B__bin.3	BackhedF_2015	SID203_B	metaSPAdes	2876901	147731	36	99.6255	0	0.000509	7962
BackhedF_2015__SID203_B__bin.4	BackhedF_2015	SID203_B	metaSPAdes	5547817	265818	36	98.8848	0.743494	0.00194	1858
BackhedF_2015__SID203_B__bin.5	BackhedF_2015	SID203_B	metaSPAdes	2535875	56933	69	99.6066	0.113636	0.0148578	7850
BackhedF_2015__SID203_M__bin.10	BackhedF_2015	SID203_M	metaSPAdes	3616822	21252	287	96.6508	1.26582	0.161161	4844
BackhedF_2015__SID203_M__bin.11	BackhedF_2015	SID203_M	metaSPAdes	4538947	44229	171	97.1387	2.099	0.0522737	1814
BackhedF_2015__SID203_M__bin.12	BackhedF_2015	SID203_M	metaSPAdes	2239098	8202	388	91.8736	0.894855	0.126655	4540
BackhedF_2015__SID203_M__bin.14	BackhedF_2015	SID203_M	metaSPAdes	1797806	5563	390	68.4211	0	0.279799	4933
BackhedF_2015__SID203_M__bin.16	BackhedF_2015	SID203_M	metaSPAdes	2820067	14738	277	95.5696	0.632911	0.214099	4874
BackhedF_2015__SID203_M__bin.18	BackhedF_2015	SID203_M	metaSPAdes	3205598	30301	178	87.6415	1.63156	0.0248615	1832
BackhedF_2015__SID203_M__bin.19	BackhedF_2015	SID203_M	metaSPAdes	3390773	41753	116	51.2069	0	0.014473	1855
BackhedF_2015__SID203_M__bin.20	BackhedF_2015	SID203_M	metaSPAdes	2075162	4565	523	82.939	0.16129	0.0157419	6179
BackhedF_2015__SID203_M__bin.21	BackhedF_2015	SID203_M	metaSPAdes	2782549	52804	79	82.9395	0.310945	0.00465	1895
BackhedF_2015__SID203_M__bin.24	BackhedF_2015	SID203_M	metaSPAdes	2222877	7570	372	92.3378	1.13255	0.060005	5075
BackhedF_2015__SID203_M__bin.25	BackhedF_2015	SID203_M	metaSPAdes	1950644	4149	524	77.0117	2.6087	0.145226	9283
BackhedF_2015__SID203_M__bin.27	BackhedF_2015	SID203_M	metaSPAdes	1551413	4787	378	78.4188	2.88462	0.185559	2318
BackhedF_2015__SID224_12M__bin.13	BackhedF_2015	SID224_12M	metaSPAdes	2355757	7553	399	86.6164	0.040016	0.0100753	9226
BackhedF_2015__SID224_12M__bin.16	BackhedF_2015	SID224_12M	metaSPAdes	1941304	22370	175	97.505	2.31473	0.203009	6952
BackhedF_2015__SID224_12M__bin.2	BackhedF_2015	SID224_12M	metaSPAdes	4595705	13784	482	96.8299	0.621339	0.0179754	10068
BackhedF_2015__SID224_12M__bin.3	BackhedF_2015	SID224_12M	metaSPAdes	3361549	69557	97	99.4152	0.818713	0.0059	4584
BackhedF_2015__SID224_12M__bin.5	BackhedF_2015	SID224_12M	metaSPAdes	1669814	4880	404	75.1701	0.680272	0.00963	15316
BackhedF_2015__SID224_12M__bin.6	BackhedF_2015	SID224_12M	metaSPAdes	4737542	68999	110	98.0769	0.128205	0.00361	1934
BackhedF_2015__SID224_12M__bin.9	BackhedF_2015	SID224_12M	metaSPAdes	3675603	49173	136	99.0566	0.943396	0.0161317	6744
BackhedF_2015__SID224_4M__bin.10	BackhedF_2015	SID224_4M	metaSPAdes	2066329	24780	118	100	1.13772	0.00193	6939
BackhedF_2015__SID224_4M__bin.11	BackhedF_2015	SID224_4M	metaSPAdes	5087879	141260	68	98.1203	0.93985	0.00316	1815
BackhedF_2015__SID224_4M__bin.12	BackhedF_2015	SID224_4M	metaSPAdes	2301018	35067	101	94.8413	0.576037	0.00443	17249
BackhedF_2015__SID224_4M__bin.2	BackhedF_2015	SID224_4M	metaSPAdes	1426490	3756	424	57.6803	0	0.0482514	17256
BackhedF_2015__SID224_4M__bin.5	BackhedF_2015	SID224_4M	metaSPAdes	4463197	12679	469	97.4186	1.72489	0.101131	10068
BackhedF_2015__SID224_4M__bin.7	BackhedF_2015	SID224_4M	metaSPAdes	6289640	83082	119	99.11	0.248112	0.00369	1872
BackhedF_2015__SID224_4M__bin.8	BackhedF_2015	SID224_4M	metaSPAdes	4479886	53170	128	97.5	0.128205	0.00383	1934
BackhedF_2015__SID224_4M__bin.9	BackhedF_2015	SID224_4M	metaSPAdes	2925686	151735	36	99.6255	0.086988	0.00158	7962
BackhedF_2015__SID224_B__bin.1	BackhedF_2015	SID224_B	metaSPAdes	4816311	111548	63	99.2308	0.128205	0.00281	1934
BackhedF_2015__SID224_B__bin.2	BackhedF_2015	SID224_B	metaSPAdes	6299508	80090	136	99.137	0.463862	0.00414	1872
BackhedF_2015__SID224_B__bin.3	BackhedF_2015	SID224_B	metaSPAdes	4665988	190748	47	99.9669	0.0372024	0.00266	10068
BackhedF_2015__SID224_M__bin.12	BackhedF_2015	SID224_M	metaSPAdes	2696201	7670	456	92.5214	4.48718	0.0618356	2326
BackhedF_2015__SID224_M__bin.16	BackhedF_2015	SID224_M	metaSPAdes	1459345	7128	266	88.3404	1.15409	0.113144	8002
BackhedF_2015__SID224_M__bin.17	BackhedF_2015	SID224_M	metaSPAdes	2000687	8085	330	78.2562	1.75439	0.329491	4933
BackhedF_2015__SID224_M__bin.18	BackhedF_2015	SID224_M	metaSPAdes	937387	3021	329	54.3103	0	0.0978793	4327
BackhedF_2015__SID224_M__bin.19	BackhedF_2015	SID224_M	metaSPAdes	1906607	19051	165	98.6667	0.111111	0.00708	6571
BackhedF_2015__SID224_M__bin.20	BackhedF_2015	SID224_M	metaSPAdes	1801546	6645	337	89.1775	0.761649	0.0979056	14627
BackhedF_2015__SID224_M__bin.21	BackhedF_2015	SID224_M	metaSPAdes	1304159	4394	341	74.7204	2.07444	0.184556	4184
BackhedF_2015__SID224_M__bin.22	BackhedF_2015	SID224_M	metaSPAdes	2538063	3412	786	63.9498	1.72414	0.047078	1790
BackhedF_2015__SID224_M__bin.23	BackhedF_2015	SID224_M	metaSPAdes	1330914	126239	23	80.1646	1.74825	0.00949	6308
BackhedF_2015__SID224_M__bin.24	BackhedF_2015	SID224_M	metaSPAdes	1276736	4401	333	71.5213	0.134228	0.23427	4303
BackhedF_2015__SID224_M__bin.26	BackhedF_2015	SID224_M	metaSPAdes	3287406	15664	350	99.1051	1.67785	0.157973	4532
BackhedF_2015__SID224_M__bin.3	BackhedF_2015	SID224_M	metaSPAdes	2552514	6235	522	80.4417	1.74051	0.467502	4820
BackhedF_2015__SID224_M__bin.30	BackhedF_2015	SID224_M	metaSPAdes	1047780	12775	118	52.6316	2.63158	0.127648	4547
BackhedF_2015__SID224_M__bin.32	BackhedF_2015	SID224_M	metaSPAdes	1626508	20047	113	98	0	0.00989	714
BackhedF_2015__SID224_M__bin.33	BackhedF_2015	SID224_M	metaSPAdes	6686676	120771	97	82.2414	1.72414	0.00609	1844
BackhedF_2015__SID224_M__bin.34	BackhedF_2015	SID224_M	metaSPAdes	1357076	73035	39	78.2341	2.90828	0.016522	6271
BackhedF_2015__SID224_M__bin.37	BackhedF_2015	SID224_M	metaSPAdes	3502779	27810	185	81.0345	0	0.0256801	1836
BackhedF_2015__SID224_M__bin.38	BackhedF_2015	SID224_M	metaSPAdes	2524802	11233	313	94.1456	2.95359	0.239159	4874
BackhedF_2015__SID224_M__bin.39	BackhedF_2015	SID224_M	metaSPAdes	1872956	9773	257	91.7627	0	0.0240763	3996
BackhedF_2015__SID224_M__bin.4	BackhedF_2015	SID224_M	metaSPAdes	1561285	12385	168	93.5199	0.921659	0.0497921	14341
BackhedF_2015__SID224_M__bin.42	BackhedF_2015	SID224_M	metaSPAdes	1591698	3162	525	57.2544	2.23714	0.681723	15234
BackhedF_2015__SID224_M__bin.46	BackhedF_2015	SID224_M	metaSPAdes	1397751	195056	18	65.4362	0	0.0086	4285
BackhedF_2015__SID224_M__bin.48	BackhedF_2015	SID224_M	metaSPAdes	2611503	39775	102	97.1477	0	0.0127468	4198
BackhedF_2015__SID224_M__bin.5	BackhedF_2015	SID224_M	metaSPAdes	1252566	7061	228	84.5061	1.58508	0.0228246	13976
BackhedF_2015__SID224_M__bin.51	BackhedF_2015	SID224_M	metaSPAdes	1295738	13325	138	89.3145	2.82258	0.0159388	14114
BackhedF_2015__SID224_M__bin.53	BackhedF_2015	SID224_M	metaSPAdes	2262785	11174	260	91.1891	1.67641	0.110551	4608
BackhedF_2015__SID229_12M__bin.10	BackhedF_2015	SID229_12M	metaSPAdes	3958009	40038	160	95.283	0	0.00866	4037
BackhedF_2015__SID229_12M__bin.11	BackhedF_2015	SID229_12M	metaSPAdes	2609103	24236	170	96.0443	1.10759	0.0126751	4703
BackhedF_2015__SID229_12M__bin.12	BackhedF_2015	SID229_12M	metaSPAdes	2487857	25044	143	99.3319	0.949367	0.00908	9262
BackhedF_2015__SID229_12M__bin.13	BackhedF_2015	SID229_12M	metaSPAdes	5850896	58402	160	97.7707	3.18471	0.00532	4786
BackhedF_2015__SID229_12M__bin.14	BackhedF_2015	SID229_12M	metaSPAdes	2701304	8198	451	93.3099	0	0.066037	6148
BackhedF_2015__SID229_12M__bin.15	BackhedF_2015	SID229_12M	metaSPAdes	1860313	28630	109	98.7679	1.31737	0.0770514	6936
BackhedF_2015__SID229_12M__bin.16	BackhedF_2015	SID229_12M	metaSPAdes	3423809	110167	56	97.9866	4.69799	0.00165	4529
BackhedF_2015__SID229_12M__bin.18	BackhedF_2015	SID229_12M	metaSPAdes	2362360	99599	45	90.5063	0	0.00506	4588
BackhedF_2015__SID229_12M__bin.2	BackhedF_2015	SID229_12M	metaSPAdes	1219037	3686	360	76.1085	2.07839	0.832344	8002
BackhedF_2015__SID229_12M__bin.20	BackhedF_2015	SID229_12M	metaSPAdes	2144008	11472	264	94.5533	2.2427	0.0167158	17248
BackhedF_2015__SID229_12M__bin.21	BackhedF_2015	SID229_12M	metaSPAdes	3431952	45030	149	100	2.67296	0.0483715	6744
BackhedF_2015__SID229_12M__bin.22	BackhedF_2015	SID229_12M	metaSPAdes	2980282	49759	102	95.0949	0.949367	0.0109384	4752
BackhedF_2015__SID229_12M__bin.29	BackhedF_2015	SID229_12M	metaSPAdes	2706336	19365	223	94.7581	0.16129	0.172512	6179
BackhedF_2015__SID229_12M__bin.31	BackhedF_2015	SID229_12M	metaSPAdes	2622827	96215	46	78.3626	0.584795	0.0109892	4584
BackhedF_2015__SID229_12M__bin.32	BackhedF_2015	SID229_12M	metaSPAdes	1566740	3647	477	66.3793	4.31034	0.509283	9674
BackhedF_2015__SID229_12M__bin.33	BackhedF_2015	SID229_12M	metaSPAdes	3570341	41699	166	100	2.83019	0.0145648	6771
BackhedF_2015__SID229_12M__bin.34	BackhedF_2015	SID229_12M	metaSPAdes	3147266	36335	159	100	0	0.0340549	6140
BackhedF_2015__SID229_12M__bin.5	BackhedF_2015	SID229_12M	metaSPAdes	2624645	73353	62	66.6667	1.75439	0.00755	4882
BackhedF_2015__SID229_12M__bin.7	BackhedF_2015	SID229_12M	metaSPAdes	2272340	35556	112	74.7514	0.736648	0.021619	6847
BackhedF_2015__SID229_12M__bin.8	BackhedF_2015	SID229_12M	metaSPAdes	4716447	123502	71	98.3145	0.21575	0.00298	1877
BackhedF_2015__SID229_4M__bin.1	BackhedF_2015	SID229_4M	metaSPAdes	1592153	8533	238	53.7931	0	0.0423217	17248
BackhedF_2015__SID229_4M__bin.12	BackhedF_2015	SID229_4M	metaSPAdes	1990956	57449	59	94.6108	0.598802	0.125903	6939
BackhedF_2015__SID229_4M__bin.2	BackhedF_2015	SID229_4M	metaSPAdes	2040971	7036	369	91.7539	1.93219	0.053739	17194
BackhedF_2015__SID229_4M__bin.5	BackhedF_2015	SID229_4M	metaSPAdes	4329881	113127	64	98.33	0.484871	0.00271	10068
BackhedF_2015__SID229_4M__bin.6	BackhedF_2015	SID229_4M	metaSPAdes	1677303	23628	119	56.8966	0	0.141718	6952
BackhedF_2015__SID229_4M__bin.7	BackhedF_2015	SID229_4M	metaSPAdes	2867748	218495	26	99.4569	0	0.00189	7962
BackhedF_2015__SID229_4M__bin.8	BackhedF_2015	SID229_4M	metaSPAdes	2005605	16509	180	97.2815	1.10585	0.00737	17192
BackhedF_2015__SID229_4M__bin.9	BackhedF_2015	SID229_4M	metaSPAdes	2139846	27164	127	94.3164	1.35945	0.0214019	17256
BackhedF_2015__SID229_B__bin.1	BackhedF_2015	SID229_B	metaSPAdes	2289307	420521	10	79.6816	0	0.000836	7962
BackhedF_2015__SID229_B__bin.2	BackhedF_2015	SID229_B	metaSPAdes	4825915	16618	445	96.3336	1.62907	0.0466181	1815
BackhedF_2015__SID229_B__bin.3	BackhedF_2015	SID229_B	metaSPAdes	4951257	90524	95	97.088	1.11524	0.00589	1855
BackhedF_2015__SID229_B__bin.5	BackhedF_2015	SID229_B	metaSPAdes	4614298	160528	59	99.8181	0.404797	0.00294	10068
BackhedF_2015__SID229_B__bin.7	BackhedF_2015	SID229_B	metaSPAdes	2183595	16787	165	96.6667	1.60985	0.0568586	17244
BackhedF_2015__SID229_B__bin.8	BackhedF_2015	SID229_B	metaSPAdes	1621956	4985	397	72.564	2.13902	0.163493	17256
BackhedF_2015__SID229_M__bin.10	BackhedF_2015	SID229_M	metaSPAdes	4104672	22192	294	94.9969	2.24359	0.0231406	1948
BackhedF_2015__SID229_M__bin.14	BackhedF_2015	SID229_M	metaSPAdes	2116359	6348	418	82.6722	2.64151	0.0879037	2127
BackhedF_2015__SID229_M__bin.16	BackhedF_2015	SID229_M	metaSPAdes	3247160	24198	197	90.566	2.67296	0.0598659	6771
BackhedF_2015__SID229_M__bin.18	BackhedF_2015	SID229_M	metaSPAdes	1800198	7830	307	88.0609	0.921659	0.0712651	14631
BackhedF_2015__SID229_M__bin.20	BackhedF_2015	SID229_M	metaSPAdes	2880246	82513	71	97.1014	0.966184	0.0209127	4933
BackhedF_2015__SID229_M__bin.23	BackhedF_2015	SID229_M	metaSPAdes	1652966	3929	473	75.3865	1.36054	0.419035	15286
BackhedF_2015__SID229_M__bin.25	BackhedF_2015	SID229_M	metaSPAdes	1758952	14747	175	95.6071	1.34228	0.0415364	4328
BackhedF_2015__SID229_M__bin.27	BackhedF_2015	SID229_M	metaSPAdes	3232081	27647	226	97.9866	2.68456	0.0388301	4532
BackhedF_2015__SID229_M__bin.28	BackhedF_2015	SID229_M	metaSPAdes	1285685	2938	456	54.4293	0.671812	0.223886	6754
BackhedF_2015__SID229_M__bin.30	BackhedF_2015	SID229_M	metaSPAdes	1222935	40820	43	54.3728	0	0.0162763	5825
BackhedF_2015__SID229_M__bin.31	BackhedF_2015	SID229_M	metaSPAdes	1935676	241031	13	99.1935	0.115207	0.000539	14334
BackhedF_2015__SID229_M__bin.32	BackhedF_2015	SID229_M	metaSPAdes	2418794	18739	187	93.6146	0	0.0779258	5075
BackhedF_2015__SID229_M__bin.36	BackhedF_2015	SID229_M	metaSPAdes	2169951	22191	144	95.302	0.134228	0.046015	14861
BackhedF_2015__SID229_M__bin.37	BackhedF_2015	SID229_M	metaSPAdes	1864934	24283	114	91.4797	2.88462	0.0168768	2318
BackhedF_2015__SID229_M__bin.45	BackhedF_2015	SID229_M	metaSPAdes	4522550	10518	604	71.8966	1.72414	0.0720697	1836
BackhedF_2015__SID229_M__bin.46	BackhedF_2015	SID229_M	metaSPAdes	1618245	3720	478	64.305	0.33557	0.563888	15031
BackhedF_2015__SID229_M__bin.47	BackhedF_2015	SID229_M	metaSPAdes	1746138	3720	508	61.5578	2.91465	0.342788	4936
BackhedF_2015__SID229_M__bin.48	BackhedF_2015	SID229_M	metaSPAdes	2675053	66502	71	97.7768	0.671141	0.0222618	5082
BackhedF_2015__SID229_M__bin.50	BackhedF_2015	SID229_M	metaSPAdes	1055916	3771	304	63.2973	2.25012	0.396445	8010
BackhedF_2015__SID229_M__bin.51	BackhedF_2015	SID229_M	metaSPAdes	4228633	21562	349	95.4881	2.657	0.110709	4940
BackhedF_2015__SID229_M__bin.52	BackhedF_2015	SID229_M	metaSPAdes	2501439	9622	357	90.9508	0.245958	0.086314	5118
BackhedF_2015__SID229_M__bin.53	BackhedF_2015	SID229_M	metaSPAdes	1604668	3282	508	66.5175	3.23276	0.43204	4993
BackhedF_2015__SID229_M__bin.57	BackhedF_2015	SID229_M	metaSPAdes	2147565	44361	84	96.6443	0.671141	0.00875	4280
BackhedF_2015__SID229_M__bin.58	BackhedF_2015	SID229_M	metaSPAdes	2142880	50404	70	85.2978	0	0.0113671	5111
BackhedF_2015__SID229_M__bin.59	BackhedF_2015	SID229_M	metaSPAdes	2807067	17684	220	97.4679	2.32372	0.0111948	2303
BackhedF_2015__SID229_M__bin.6	BackhedF_2015	SID229_M	metaSPAdes	1270341	5055	288	79.4412	1.88172	0.113983	14342
BackhedF_2015__SID229_M__bin.60	BackhedF_2015	SID229_M	metaSPAdes	2670667	15487	254	94.3422	1.18012	0.225808	4874
BackhedF_2015__SID229_M__bin.61	BackhedF_2015	SID229_M	metaSPAdes	4662146	32702	236	97.5564	2.67857	0.0916438	1815
BackhedF_2015__SID229_M__bin.62	BackhedF_2015	SID229_M	metaSPAdes	2356641	9362	350	91.1357	0.400844	0.028679	9262
BackhedF_2015__SID229_M__bin.64	BackhedF_2015	SID229_M	metaSPAdes	4310144	9617	601	94.2457	2.04584	0.00584	10068
BackhedF_2015__SID229_M__bin.65	BackhedF_2015	SID229_M	metaSPAdes	1509924	3805	457	61.3425	1.566	0.237711	4644
BackhedF_2015__SID229_M__bin.66	BackhedF_2015	SID229_M	metaSPAdes	3632924	6883	692	61.3397	1.75439	0.330096	4951
BackhedF_2015__SID229_M__bin.67	BackhedF_2015	SID229_M	metaSPAdes	2697433	7252	477	83.4982	3.48101	0.485651	4826
BackhedF_2015__SID229_M__bin.7	BackhedF_2015	SID229_M	metaSPAdes	2060406	98353	40	98.6577	0	0.0120522	5065
BackhedF_2015__SID229_M__bin.8	BackhedF_2015	SID229_M	metaSPAdes	1766792	25579	113	81.3057	1.00671	0.149495	4547
BackhedF_2015__SID229_M__bin.9	BackhedF_2015	SID229_M	metaSPAdes	794169	8804	117	73.0337	1.1236	0.0524103	6526
BackhedF_2015__SID238_12M__bin.11	BackhedF_2015	SID238_12M	metaSPAdes	2073563	4788	505	61.2281	0	0.0451832	5075
BackhedF_2015__SID238_12M__bin.12	BackhedF_2015	SID238_12M	metaSPAdes	3313673	96333	70	98.2456	0	0.00923	4584
BackhedF_2015__SID238_12M__bin.13	BackhedF_2015	SID238_12M	metaSPAdes	3796722	6745	754	90.0738	1.2856	0.114695	4844
BackhedF_2015__SID238_12M__bin.4	BackhedF_2015	SID238_12M	metaSPAdes	6276944	147543	78	99.0831	0.188781	0.00692	1872
BackhedF_2015__SID238_12M__bin.6	BackhedF_2015	SID238_12M	metaSPAdes	2311758	15504	214	93.8917	0.340136	0.00425	15316
BackhedF_2015__SID238_12M__bin.7	BackhedF_2015	SID238_12M	metaSPAdes	5143167	119072	63	98.8125	0.371747	0.00952	1855
BackhedF_2015__SID238_12M__bin.9	BackhedF_2015	SID238_12M	metaSPAdes	4677799	56901	128	98.8848	0	0.00721	1836
BackhedF_2015__SID238_4M__bin.2	BackhedF_2015	SID238_4M	metaSPAdes	4563475	139278	62	99.9167	0.294796	0.00258	10209
BackhedF_2015__SID238_4M__bin.4	BackhedF_2015	SID238_4M	metaSPAdes	2134041	437785	11	100	0	0.00132	6939
BackhedF_2015__SID238_4M__bin.5	BackhedF_2015	SID238_4M	metaSPAdes	2917055	48831	105	98.279	0.668236	0.00133	7142
BackhedF_2015__SID238_4M__bin.6	BackhedF_2015	SID238_4M	metaSPAdes	1964940	3621	594	79.0449	2.72784	0.131888	7967
BackhedF_2015__SID238_4M__bin.7	BackhedF_2015	SID238_4M	metaSPAdes	1533984	4461	407	66.2222	0	0.03695	16985
BackhedF_2015__SID238_4M__bin.9	BackhedF_2015	SID238_4M	metaSPAdes	1803846	28511	101	94.8008	0.99435	0.0708567	8065
BackhedF_2015__SID238_B__bin.1	BackhedF_2015	SID238_B	metaSPAdes	5013476	211765	39	97.026	0	0.00302	1855
BackhedF_2015__SID238_B__bin.2	BackhedF_2015	SID238_B	metaSPAdes	2762035	63843	97	99.2509	0	0.00455	7967
BackhedF_2015__SID238_M__bin.10	BackhedF_2015	SID238_M	metaSPAdes	2061585	21416	148	97.5806	0.806452	0.0196113	14631
BackhedF_2015__SID238_M__bin.11	BackhedF_2015	SID238_M	metaSPAdes	3583792	81233	69	92.9988	0.539033	0.0120199	1829
BackhedF_2015__SID238_M__bin.12	BackhedF_2015	SID238_M	metaSPAdes	1941223	3087	652	63.3166	1.3522	0.327058	1965
BackhedF_2015__SID238_M__bin.13	BackhedF_2015	SID238_M	metaSPAdes	962848	3127	316	57.6224	0.0218531	0.100265	14123
BackhedF_2015__SID238_M__bin.14	BackhedF_2015	SID238_M	metaSPAdes	1548954	67196	33	91.9362	1.3986	0.00155	13976
BackhedF_2015__SID238_M__bin.15	BackhedF_2015	SID238_M	metaSPAdes	4498184	16205	412	90.5731	1.42909	0.170064	1877
BackhedF_2015__SID238_M__bin.19	BackhedF_2015	SID238_M	metaSPAdes	2744906	10150	373	93.4554	0.709849	0.0107503	9228
BackhedF_2015__SID238_M__bin.2	BackhedF_2015	SID238_M	metaSPAdes	1834145	11231	232	94.7754	0.0221631	0.0258584	3996
BackhedF_2015__SID238_M__bin.20	BackhedF_2015	SID238_M	metaSPAdes	1945792	4303	514	82.9418	2.342	0.297531	4540
BackhedF_2015__SID238_M__bin.21	BackhedF_2015	SID238_M	metaSPAdes	1277732	33375	61	50.8838	1.43939	0.0885671	17237
BackhedF_2015__SID238_M__bin.22	BackhedF_2015	SID238_M	metaSPAdes	1377499	14549	147	78.4164	2.7972	0.00887	6308
BackhedF_2015__SID238_M__bin.23	BackhedF_2015	SID238_M	metaSPAdes	807633	52076	27	50	0	0.0389352	17237
BackhedF_2015__SID238_M__bin.24	BackhedF_2015	SID238_M	metaSPAdes	406385	2379	164	53.2242	0	0.17762	6473
BackhedF_2015__SID238_M__bin.25	BackhedF_2015	SID238_M	metaSPAdes	4592613	61623	111	99.3717	0.0372024	0.00394	10068
BackhedF_2015__SID238_M__bin.26	BackhedF_2015	SID238_M	metaSPAdes	3348717	43994	136	98.0024	0.316456	0.0574438	4829
BackhedF_2015__SID238_M__bin.28	BackhedF_2015	SID238_M	metaSPAdes	1393457	3072	474	53.9697	1.02041	1.05793	15318
BackhedF_2015__SID238_M__bin.31	BackhedF_2015	SID238_M	metaSPAdes	1928745	15475	193	85.2677	1.79545	0.0790178	17244
BackhedF_2015__SID238_M__bin.35	BackhedF_2015	SID238_M	metaSPAdes	2053589	16379	190	91.8719	3.24302	0.0896658	4964
BackhedF_2015__SID238_M__bin.4	BackhedF_2015	SID238_M	metaSPAdes	2019594	22143	135	95.9135	1.47436	0.0852294	2318
BackhedF_2015__SID238_M__bin.40	BackhedF_2015	SID238_M	metaSPAdes	1496881	4283	405	65.8464	3.60502	0.211129	17248
BackhedF_2015__SID238_M__bin.41	BackhedF_2015	SID238_M	metaSPAdes	1460361	4332	387	81.264	0	0.0423971	4328
BackhedF_2015__SID238_M__bin.42	BackhedF_2015	SID238_M	metaSPAdes	1499838	4535	387	85.3018	3.22581	0.0983226	14306
BackhedF_2015__SID238_M__bin.45	BackhedF_2015	SID238_M	metaSPAdes	1287585	4987	308	80.481	0.671141	0.321809	15102
BackhedF_2015__SID238_M__bin.46	BackhedF_2015	SID238_M	metaSPAdes	1628421	6383	310	91.5323	2.5	0.0882575	14322
BackhedF_2015__SID238_M__bin.7	BackhedF_2015	SID238_M	metaSPAdes	2518092	11157	341	90.7051	1.20192	0.0474367	2326
BackhedF_2015__SID240_12M__bin.1	BackhedF_2015	SID240_12M	metaSPAdes	980055	2662	372	51.7241	0	0.13234	9286
BackhedF_2015__SID240_12M__bin.11	BackhedF_2015	SID240_12M	metaSPAdes	2315408	30495	108	86.9799	1.34228	0.00978	4540
BackhedF_2015__SID240_12M__bin.12	BackhedF_2015	SID240_12M	metaSPAdes	3214376	130204	83	94.9275	2.24293	0.021498	4925
BackhedF_2015__SID240_12M__bin.16	BackhedF_2015	SID240_12M	metaSPAdes	2756908	12673	318	93.2202	1.26582	0.010921	4874
BackhedF_2015__SID240_12M__bin.17	BackhedF_2015	SID240_12M	metaSPAdes	1393945	2671	531	60.9989	0.765893	0.482838	6174
BackhedF_2015__SID240_12M__bin.19	BackhedF_2015	SID240_12M	metaSPAdes	2010520	5586	442	79.698	1.00671	0.0132877	5089
BackhedF_2015__SID240_12M__bin.21	BackhedF_2015	SID240_12M	metaSPAdes	1835912	19348	148	100	0	0.00439	14741
BackhedF_2015__SID240_12M__bin.22	BackhedF_2015	SID240_12M	metaSPAdes	2010265	32009	110	97.601	0.378788	0.0354895	17244
BackhedF_2015__SID240_12M__bin.23	BackhedF_2015	SID240_12M	metaSPAdes	3291173	38781	168	96.3124	2.07645	0.0458711	4584
BackhedF_2015__SID240_12M__bin.5	BackhedF_2015	SID240_12M	metaSPAdes	1133960	3261	376	52.4766	1.55737	0.0256487	6939
BackhedF_2015__SID240_12M__bin.6	BackhedF_2015	SID240_12M	metaSPAdes	2058158	12687	242	93.424	1.36054	0.0195558	15316
BackhedF_2015__SID240_12M__bin.7	BackhedF_2015	SID240_12M	metaSPAdes	6199591	175276	62	98.9482	0	0.00211	1872
BackhedF_2015__SID240_12M__bin.8	BackhedF_2015	SID240_12M	metaSPAdes	4862470	72383	101	99.2308	0.576923	0.0032	1934
BackhedF_2015__SID240_12M__bin.9	BackhedF_2015	SID240_12M	metaSPAdes	4691868	84800	96	99.2481	0.18797	0.00727	1814
BackhedF_2015__SID240_4M__bin.1	BackhedF_2015	SID240_4M	metaSPAdes	2198236	38487	86	98.7558	0.115207	0.00227	17248
BackhedF_2015__SID240_4M__bin.2	BackhedF_2015	SID240_4M	metaSPAdes	4642761	78944	86	97.1387	1.72306	0.00402	1814
BackhedF_2015__SID240_4M__bin.3	BackhedF_2015	SID240_4M	metaSPAdes	6059763	79449	141	80.3448	0.862069	0.00113	1872
BackhedF_2015__SID240_4M__bin.4	BackhedF_2015	SID240_4M	metaSPAdes	1946224	132082	29	51.462	0	0.00194	4584
BackhedF_2015__SID240_4M__bin.7	BackhedF_2015	SID240_4M	metaSPAdes	4820006	81199	87	97.8846	0	0.0029	1934
BackhedF_2015__SID240_4M__bin.8	BackhedF_2015	SID240_4M	metaSPAdes	3749000	41364	143	81.7444	0.148084	0.0544122	10068
BackhedF_2015__SID240_B__bin.1	BackhedF_2015	SID240_B	metaSPAdes	4808901	81648	99	99.319	0.232772	0.00641	10068
BackhedF_2015__SID240_M__bin.10	BackhedF_2015	SID240_M	metaSPAdes	6798679	110278	148	99.2718	0.889968	0.00329	1872
BackhedF_2015__SID240_M__bin.13	BackhedF_2015	SID240_M	metaSPAdes	4845804	55350	130	99.0385	0.192308	0.00564	1934
BackhedF_2015__SID240_M__bin.14	BackhedF_2015	SID240_M	metaSPAdes	1689713	5308	393	82.8005	1.81439	0.20645	17244
BackhedF_2015__SID240_M__bin.15	BackhedF_2015	SID240_M	metaSPAdes	1832286	4416	495	70.2168	4.42177	1.20771	15346
BackhedF_2015__SID240_M__bin.16	BackhedF_2015	SID240_M	metaSPAdes	1651767	5948	333	85.443	1.42405	0.120997	5825
BackhedF_2015__SID240_M__bin.2	BackhedF_2015	SID240_M	metaSPAdes	3229015	38185	128	93.8599	0.373134	0.00626	1903
BackhedF_2015__SID240_M__bin.3	BackhedF_2015	SID240_M	metaSPAdes	1847568	3394	569	61.52	3.46756	0.21714	5089
BackhedF_2015__SID240_M__bin.5	BackhedF_2015	SID240_M	metaSPAdes	2656846	97869	47	95.6376	0.356544	0.0109207	5075
BackhedF_2015__SID240_M__bin.6	BackhedF_2015	SID240_M	metaSPAdes	2033195	9708	277	97.6266	0.246132	0.0390431	9260
BackhedF_2015__SID241_12M__bin.1	BackhedF_2015	SID241_12M	metaSPAdes	2956930	16310	299	93.852	2.33918	0.206504	4584
BackhedF_2015__SID241_12M__bin.12	BackhedF_2015	SID241_12M	metaSPAdes	1781860	37238	91	98.6527	1.49701	0.00844	5749
BackhedF_2015__SID241_12M__bin.14	BackhedF_2015	SID241_12M	metaSPAdes	2013258	26215	132	89.6433	0.632911	0.0309333	6962
BackhedF_2015__SID241_12M__bin.15	BackhedF_2015	SID241_12M	metaSPAdes	4511194	74469	90	97.9525	0.512821	0.0067	1934
BackhedF_2015__SID241_12M__bin.16	BackhedF_2015	SID241_12M	metaSPAdes	1215767	87898	18	61.745	0	0.00157	4348
BackhedF_2015__SID241_12M__bin.18	BackhedF_2015	SID241_12M	metaSPAdes	2622634	24927	161	94.4257	0.675676	0.180337	1626
BackhedF_2015__SID241_12M__bin.2	BackhedF_2015	SID241_12M	metaSPAdes	3488443	42627	134	99.3559	0.966184	0.0247154	4940
BackhedF_2015__SID241_12M__bin.20	BackhedF_2015	SID241_12M	metaSPAdes	4095124	17799	356	83.7931	2.58621	0.0645509	1836
BackhedF_2015__SID241_12M__bin.3	BackhedF_2015	SID241_12M	metaSPAdes	6699768	8357	1081	52.5862	3.44828	0.141134	1861
BackhedF_2015__SID241_12M__bin.30	BackhedF_2015	SID241_12M	metaSPAdes	4563907	83639	88	97.8121	0.377358	0.00642	1814
BackhedF_2015__SID241_12M__bin.31	BackhedF_2015	SID241_12M	metaSPAdes	1880712	8884	301	96.0467	0.707547	0.134867	6796
BackhedF_2015__SID241_12M__bin.32	BackhedF_2015	SID241_12M	metaSPAdes	1459185	4137	388	64.8579	0.879765	0.197349	14542
BackhedF_2015__SID241_12M__bin.33	BackhedF_2015	SID241_12M	metaSPAdes	1810895	4359	473	68.8987	0	0.0257257	9226
BackhedF_2015__SID241_12M__bin.34	BackhedF_2015	SID241_12M	metaSPAdes	4014795	90831	89	96.3876	0	0.00459	1949
BackhedF_2015__SID241_12M__bin.35	BackhedF_2015	SID241_12M	metaSPAdes	3038501	84583	59	81.3867	1.26582	0.0230848	4844
BackhedF_2015__SID241_12M__bin.9	BackhedF_2015	SID241_12M	metaSPAdes	1770980	8420	267	50.1567	1.72414	0.0202792	1481
BackhedF_2015__SID241_4M__bin.1	BackhedF_2015	SID241_4M	metaSPAdes	3512377	65466	104	100	0	0.00374	6744
BackhedF_2015__SID241_4M__bin.11	BackhedF_2015	SID241_4M	metaSPAdes	2310124	103303	42	96.9545	0	0.000392	17234
BackhedF_2015__SID241_4M__bin.12	BackhedF_2015	SID241_4M	metaSPAdes	4200419	121705	56	95	0	0.0038	1949
BackhedF_2015__SID241_4M__bin.16	BackhedF_2015	SID241_4M	metaSPAdes	3127566	79163	54	99.4152	0.0974659	0.00293	4584
BackhedF_2015__SID241_4M__bin.2	BackhedF_2015	SID241_4M	metaSPAdes	2627730	59644	70	96.9388	1.02041	0.00434	9226
BackhedF_2015__SID241_4M__bin.3	BackhedF_2015	SID241_4M	metaSPAdes	3447139	10902	432	69.3103	0	0.0461916	1830
BackhedF_2015__SID241_4M__bin.5	BackhedF_2015	SID241_4M	metaSPAdes	6013188	40694	231	80.5172	1.72414	0.0217348	1861
BackhedF_2015__SID241_4M__bin.6	BackhedF_2015	SID241_4M	metaSPAdes	4278541	7823	699	91.5741	1.8039	0.0396857	10084
BackhedF_2015__SID241_4M__bin.7	BackhedF_2015	SID241_4M	metaSPAdes	4351187	59464	122	97.8152	4.74407	0.00579	7931
BackhedF_2015__SID241_4M__bin.8	BackhedF_2015	SID241_4M	metaSPAdes	3888853	8211	630	78.2288	0	0.103598	1934
BackhedF_2015__SID241_4M__bin.9	BackhedF_2015	SID241_4M	metaSPAdes	2812533	12066	332	92.5615	0.692114	0.00473	14882
BackhedF_2015__SID241_B__bin.2	BackhedF_2015	SID241_B	metaSPAdes	3265093	4025	894	73.9185	3.44828	0.0302336	1934
BackhedF_2015__SID241_B__bin.4	BackhedF_2015	SID241_B	metaSPAdes	4747532	82932	102	99.2481	0	0.0046	1814
BackhedF_2015__SID241_B__bin.5	BackhedF_2015	SID241_B	metaSPAdes	3851055	226198	23	83.6475	0.347222	0.000378	10084
BackhedF_2015__SID241_B__bin.6	BackhedF_2015	SID241_B	metaSPAdes	3235483	75590	59	99.4152	0.0974659	0.0043	4584
BackhedF_2015__SID241_B__bin.7	BackhedF_2015	SID241_B	metaSPAdes	3261442	21775	212	85.5172	0.862069	0.0166502	1830
BackhedF_2015__SID241_M__bin.1	BackhedF_2015	SID241_M	metaSPAdes	1509045	3647	457	51.5022	1.11857	0.19569	5118
BackhedF_2015__SID241_M__bin.10	BackhedF_2015	SID241_M	metaSPAdes	696678	3035	236	65.4494	0.160514	0.18726	6478
BackhedF_2015__SID241_M__bin.11	BackhedF_2015	SID241_M	metaSPAdes	2994687	13383	324	62.2414	3.44828	0.0225698	1949
BackhedF_2015__SID241_M__bin.12	BackhedF_2015	SID241_M	metaSPAdes	2541193	14716	241	97.651	2.23714	0.0183133	4269
BackhedF_2015__SID241_M__bin.15	BackhedF_2015	SID241_M	metaSPAdes	3810932	10020	524	90.8538	2.40385	0.0975579	1934
BackhedF_2015__SID241_M__bin.17	BackhedF_2015	SID241_M	metaSPAdes	2812071	62661	86	96.6443	0	0.0190992	4644
BackhedF_2015__SID241_M__bin.18	BackhedF_2015	SID241_M	metaSPAdes	3056622	28266	167	98.0577	0.377358	0.00824	1965
BackhedF_2015__SID241_M__bin.19	BackhedF_2015	SID241_M	metaSPAdes	2592068	23671	159	97.2603	0.570776	0.0131974	4262
BackhedF_2015__SID241_M__bin.20	BackhedF_2015	SID241_M	metaSPAdes	2063613	4331	561	52.7911	0.350877	0.226902	5090
BackhedF_2015__SID241_M__bin.21	BackhedF_2015	SID241_M	metaSPAdes	2037741	16894	189	92.953	0.134228	0.0328067	4425
BackhedF_2015__SID241_M__bin.22	BackhedF_2015	SID241_M	metaSPAdes	1749240	11335	213	93.2692	1.44231	0.191282	2318
BackhedF_2015__SID241_M__bin.26	BackhedF_2015	SID241_M	metaSPAdes	2150272	86472	43	97.3154	1.00671	0.00461	4285
BackhedF_2015__SID241_M__bin.27	BackhedF_2015	SID241_M	metaSPAdes	1786010	16819	140	95.1613	1.07527	0.00672	9347
BackhedF_2015__SID241_M__bin.28	BackhedF_2015	SID241_M	metaSPAdes	6679536	121508	103	98.7666	0.275705	0.00832	1844
BackhedF_2015__SID241_M__bin.3	BackhedF_2015	SID241_M	metaSPAdes	1274327	3513	403	63.7386	1.73887	0.349346	15254
BackhedF_2015__SID241_M__bin.30	BackhedF_2015	SID241_M	metaSPAdes	2296064	17330	208	95.0443	0.594807	0.0568868	4933
BackhedF_2015__SID241_M__bin.31	BackhedF_2015	SID241_M	metaSPAdes	1632931	6991	298	75.1144	1.32075	0.0106969	2121
BackhedF_2015__SID241_M__bin.32	BackhedF_2015	SID241_M	metaSPAdes	3810159	22921	252	70.674	1.72414	0.0577946	1836
BackhedF_2015__SID241_M__bin.33	BackhedF_2015	SID241_M	metaSPAdes	1776844	4889	421	67.4137	2.53165	0.315477	4874
BackhedF_2015__SID241_M__bin.34	BackhedF_2015	SID241_M	metaSPAdes	2647085	80158	72	95.6522	1.12721	0.0269298	4938
BackhedF_2015__SID241_M__bin.37	BackhedF_2015	SID241_M	metaSPAdes	3519136	70275	71	95.9851	1.30112	0.00742	1830
BackhedF_2015__SID241_M__bin.38	BackhedF_2015	SID241_M	metaSPAdes	2156705	38243	110	88.8889	1.1396	0.0119295	8601
BackhedF_2015__SID241_M__bin.4	BackhedF_2015	SID241_M	metaSPAdes	1167770	3048	396	62.1384	3.14216	0.174582	15265
BackhedF_2015__SID241_M__bin.40	BackhedF_2015	SID241_M	metaSPAdes	1696466	4749	408	75.5268	3.40136	0.492413	15316
BackhedF_2015__SID241_M__bin.41	BackhedF_2015	SID241_M	metaSPAdes	3762177	43198	133	95.6093	0	0.00834	1790
BackhedF_2015__SID241_M__bin.6	BackhedF_2015	SID241_M	metaSPAdes	1704236	3788	497	67.187	0.85034	0.287704	15286
BackhedF_2015__SID241_M__bin.9	BackhedF_2015	SID241_M	metaSPAdes	4550863	24256	295	92.9874	1.13208	0.100906	1814
BackhedF_2015__SID244_12M__bin.1	BackhedF_2015	SID244_12M	metaSPAdes	2894200	58721	90	84.1772	0.632911	0.0315291	4844
BackhedF_2015__SID244_12M__bin.12	BackhedF_2015	SID244_12M	metaSPAdes	3157782	165780	40	99.6226	0.377358	0.00321	1965
BackhedF_2015__SID244_12M__bin.13	BackhedF_2015	SID244_12M	metaSPAdes	2116777	23094	135	94.5253	0.632911	0.00322	5805
BackhedF_2015__SID244_12M__bin.14	BackhedF_2015	SID244_12M	metaSPAdes	2030969	26493	126	58.8608	0	0.0797647	4826
BackhedF_2015__SID244_12M__bin.15	BackhedF_2015	SID244_12M	metaSPAdes	2569593	41538	118	99.3177	0	0.0473682	4608
BackhedF_2015__SID244_12M__bin.16	BackhedF_2015	SID244_12M	metaSPAdes	1720760	42603	74	97.3154	0.223714	0.00216	4304
BackhedF_2015__SID244_12M__bin.17	BackhedF_2015	SID244_12M	metaSPAdes	2067042	20542	138	85.9649	0	0.0237604	6783
BackhedF_2015__SID244_12M__bin.18	BackhedF_2015	SID244_12M	metaSPAdes	4973192	51389	209	93.0451	0.451128	0.0993107	1814
BackhedF_2015__SID244_12M__bin.19	BackhedF_2015	SID244_12M	metaSPAdes	2293503	31601	112	96.2585	0.680272	0.00538	15342
BackhedF_2015__SID244_12M__bin.20	BackhedF_2015	SID244_12M	metaSPAdes	4195265	17403	340	92.8486	1.35897	0.0124198	1934
BackhedF_2015__SID244_12M__bin.21	BackhedF_2015	SID244_12M	metaSPAdes	2511200	14764	242	96.6216	0.844595	0.238994	1626
BackhedF_2015__SID244_12M__bin.24	BackhedF_2015	SID244_12M	metaSPAdes	2017104	4076	565	71.8269	0.897436	0.312569	2295
BackhedF_2015__SID244_12M__bin.26	BackhedF_2015	SID244_12M	metaSPAdes	1191926	4453	310	56.2069	0	0.241491	9284
BackhedF_2015__SID244_12M__bin.28	BackhedF_2015	SID244_12M	metaSPAdes	2783288	17254	251	94.4605	4.74235	0.0436676	4914
BackhedF_2015__SID244_12M__bin.30	BackhedF_2015	SID244_12M	metaSPAdes	1604464	28284	99	78.0103	1.78971	0.0536257	6321
BackhedF_2015__SID244_12M__bin.35	BackhedF_2015	SID244_12M	metaSPAdes	4501249	27026	254	96.1173	1.0223	0.0960607	1836
BackhedF_2015__SID244_12M__bin.38	BackhedF_2015	SID244_12M	metaSPAdes	1966307	10765	250	94.6237	1.6129	0.0627244	14631
BackhedF_2015__SID244_12M__bin.4	BackhedF_2015	SID244_12M	metaSPAdes	1494491	3895	422	71.531	3.62903	0.361245	17248
BackhedF_2015__SID244_12M__bin.6	BackhedF_2015	SID244_12M	metaSPAdes	1293419	3830	366	58.5142	1.26582	0.0541471	6962
BackhedF_2015__SID244_12M__bin.8	BackhedF_2015	SID244_12M	metaSPAdes	4052027	54089	133	98.4333	0.769231	0.0124846	1949
BackhedF_2015__SID244_4M__bin.10	BackhedF_2015	SID244_4M	metaSPAdes	4029555	7191	721	87.0722	1.53817	0.0319138	10068
BackhedF_2015__SID244_4M__bin.12	BackhedF_2015	SID244_4M	metaSPAdes	3923932	209913	41	97.1698	0	0.00409	4037
BackhedF_2015__SID244_4M__bin.14	BackhedF_2015	SID244_4M	metaSPAdes	2685899	26833	160	93.4698	1.94932	0.0127796	4617
BackhedF_2015__SID244_4M__bin.16	BackhedF_2015	SID244_4M	metaSPAdes	1997133	38800	85	100	0.598802	0.00148	6939
BackhedF_2015__SID244_4M__bin.17	BackhedF_2015	SID244_4M	metaSPAdes	3732515	45951	146	94.9478	0.358974	0.0336941	1949
BackhedF_2015__SID244_4M__bin.18	BackhedF_2015	SID244_4M	metaSPAdes	1969122	23172	142	91.1674	2.66897	0.0277217	17256
BackhedF_2015__SID244_4M__bin.2	BackhedF_2015	SID244_4M	metaSPAdes	4116750	42131	167	75	4.31034	0.0420495	1877
BackhedF_2015__SID244_4M__bin.3	BackhedF_2015	SID244_4M	metaSPAdes	2312801	53533	62	96.0829	2.70737	0.0125758	17248
BackhedF_2015__SID244_4M__bin.5	BackhedF_2015	SID244_4M	metaSPAdes	1669646	8270	265	75.226	0.454545	0.0304231	17244
BackhedF_2015__SID244_4M__bin.6	BackhedF_2015	SID244_4M	metaSPAdes	2144522	45119	62	100	0.806452	0.00414	14631
BackhedF_2015__SID244_4M__bin.9	BackhedF_2015	SID244_4M	metaSPAdes	1333913	166394	15	62.069	0	0.00769	4584
BackhedF_2015__SID244_B__bin.1	BackhedF_2015	SID244_B	metaSPAdes	2112114	9140	298	88.1144	3.95545	0.176024	17248
BackhedF_2015__SID244_B__bin.11	BackhedF_2015	SID244_B	metaSPAdes	3282949	84570	58	99.4152	0.974659	0.0057	4584
BackhedF_2015__SID244_B__bin.2	BackhedF_2015	SID244_B	metaSPAdes	2760053	34164	118	99.6255	0.31211	0.00169	7962
BackhedF_2015__SID244_B__bin.5	BackhedF_2015	SID244_B	metaSPAdes	4567829	53241	131	98.817	0.384615	0.0369269	1934
BackhedF_2015__SID244_B__bin.6	BackhedF_2015	SID244_B	metaSPAdes	4511114	28922	264	97.5564	0.219298	0.347428	1814
BackhedF_2015__SID244_B__bin.7	BackhedF_2015	SID244_B	metaSPAdes	3873693	226108	38	83.0026	0.111607	0.00355	10068
BackhedF_2015__SID244_M__bin.1	BackhedF_2015	SID244_M	metaSPAdes	2211983	3274	707	51.9086	0.382627	0.0307562	10068
BackhedF_2015__SID244_M__bin.10	BackhedF_2015	SID244_M	metaSPAdes	1599858	2948	561	51.1668	2.49433	1.58578	15342
BackhedF_2015__SID244_M__bin.11	BackhedF_2015	SID244_M	metaSPAdes	1856932	6367	357	94.6493	1.99601	0.0353482	5736
BackhedF_2015__SID244_M__bin.17	BackhedF_2015	SID244_M	metaSPAdes	2670713	17990	207	96.6443	0.244687	0.0373807	5089
BackhedF_2015__SID244_M__bin.18	BackhedF_2015	SID244_M	metaSPAdes	1271482	3567	386	66.0148	0.628931	0.041518	1990
BackhedF_2015__SID244_M__bin.20	BackhedF_2015	SID244_M	metaSPAdes	2186241	5681	495	85.1277	4.54451	0.0719439	9283
BackhedF_2015__SID244_M__bin.3	BackhedF_2015	SID244_M	metaSPAdes	1799149	51067	53	51.7241	0	0.00775	1626
BackhedF_2015__SID244_M__bin.5	BackhedF_2015	SID244_M	metaSPAdes	2004206	11559	257	96.9086	1.6129	0.0279034	14631
BackhedF_2015__SID244_M__bin.7	BackhedF_2015	SID244_M	metaSPAdes	3166967	78812	78	99.0539	2.17391	0.0173147	4925
BackhedF_2015__SID256_12M__bin.12	BackhedF_2015	SID256_12M	metaSPAdes	2523020	26741	151	98.1013	0	0.00552	9262
BackhedF_2015__SID256_12M__bin.14	BackhedF_2015	SID256_12M	metaSPAdes	1932348	11625	239	95.8092	2.42531	0.36641	8007
BackhedF_2015__SID256_12M__bin.18	BackhedF_2015	SID256_12M	metaSPAdes	2017116	50308	66	73.6842	0.0974659	0.00471	4584
BackhedF_2015__SID256_12M__bin.20	BackhedF_2015	SID256_12M	metaSPAdes	1563957	17063	131	96.487	0.399202	0.00239	5868
BackhedF_2015__SID256_12M__bin.21	BackhedF_2015	SID256_12M	metaSPAdes	2903904	34081	134	92.7829	0.281532	0.00422	1531
BackhedF_2015__SID256_12M__bin.22	BackhedF_2015	SID256_12M	metaSPAdes	1292033	4210	361	52.0933	0.979263	0.151597	17247
BackhedF_2015__SID256_12M__bin.23	BackhedF_2015	SID256_12M	metaSPAdes	1346091	3879	386	53.1311	1.02041	0.220173	15342
BackhedF_2015__SID256_12M__bin.25	BackhedF_2015	SID256_12M	metaSPAdes	3783807	5374	827	87.4951	2.44095	0.0806628	10068
BackhedF_2015__SID256_12M__bin.27	BackhedF_2015	SID256_12M	metaSPAdes	2096614	87068	60	98.3669	2.39521	0.0400235	6939
BackhedF_2015__SID256_12M__bin.28	BackhedF_2015	SID256_12M	metaSPAdes	1818952	5597	401	87.8227	3.76515	0.580319	9712
BackhedF_2015__SID256_12M__bin.4	BackhedF_2015	SID256_12M	metaSPAdes	2970183	79289	67	98.0096	0.636943	0.0065	4798
BackhedF_2015__SID256_12M__bin.5	BackhedF_2015	SID256_12M	metaSPAdes	3067512	99030	48	62.2642	0	0.0108728	4037
BackhedF_2015__SID256_12M__bin.6	BackhedF_2015	SID256_12M	metaSPAdes	4648583	4542	1182	72.8903	1.39241	0.245746	4742
BackhedF_2015__SID256_4M__bin.1	BackhedF_2015	SID256_4M	metaSPAdes	1855974	12117	218	82.8866	1.20968	0.131165	17248
BackhedF_2015__SID256_4M__bin.4	BackhedF_2015	SID256_4M	metaSPAdes	4568837	126153	69	99.7846	0.245536	0.00347	10068
BackhedF_2015__SID256_4M__bin.6	BackhedF_2015	SID256_4M	metaSPAdes	2051715	47752	56	99.4012	0.748503	0.0563887	6939
BackhedF_2015__SID256_B__bin.1	BackhedF_2015	SID256_B	metaSPAdes	1590033	60114	47	83.1756	0.232897	0.00414	8003
BackhedF_2015__SID256_B__bin.2	BackhedF_2015	SID256_B	metaSPAdes	2499697	140475	29	51.9097	0.245536	0.00429	10068
BackhedF_2015__SID256_B__bin.4	BackhedF_2015	SID256_B	metaSPAdes	1971384	13626	231	93.5164	1.5553	0.00397	17248
BackhedF_2015__SID256_M__bin.15	BackhedF_2015	SID256_M	metaSPAdes	4646928	84653	101	99.4231	0.384615	0.00333	1934
BackhedF_2015__SID256_M__bin.16	BackhedF_2015	SID256_M	metaSPAdes	5370068	31295	301	54.6552	1.72414	0.0166583	1861
BackhedF_2015__SID256_M__bin.19	BackhedF_2015	SID256_M	metaSPAdes	1855279	5517	410	77.0295	1.36054	0.294186	15342
BackhedF_2015__SID256_M__bin.2	BackhedF_2015	SID256_M	metaSPAdes	1593169	13819	172	66.1633	0.33557	0.169658	4547
BackhedF_2015__SID256_M__bin.20	BackhedF_2015	SID256_M	metaSPAdes	2029372	5475	450	86.3208	0	0.185793	6754
BackhedF_2015__SID256_M__bin.24	BackhedF_2015	SID256_M	metaSPAdes	2340535	6989	446	78.8099	2.53165	0.191502	4874
BackhedF_2015__SID256_M__bin.25	BackhedF_2015	SID256_M	metaSPAdes	1659371	4296	447	62.3558	2.99145	0.0611585	2303
BackhedF_2015__SID256_M__bin.30	BackhedF_2015	SID256_M	metaSPAdes	2437021	11849	288	96.73	2.56681	0.0203521	9262
BackhedF_2015__SID256_M__bin.32	BackhedF_2015	SID256_M	metaSPAdes	2216446	9806	317	82.2473	4.29804	0.474692	4826
BackhedF_2015__SID256_M__bin.34	BackhedF_2015	SID256_M	metaSPAdes	2581646	32356	142	92.4951	2.56378	0.116845	4577
BackhedF_2015__SID256_M__bin.35	BackhedF_2015	SID256_M	metaSPAdes	1414095	23601	86	71.519	2.53165	0.00786	5825
BackhedF_2015__SID256_M__bin.36	BackhedF_2015	SID256_M	metaSPAdes	1897173	16382	177	83.8141	0.480769	0.0220797	2318
BackhedF_2015__SID256_M__bin.38	BackhedF_2015	SID256_M	metaSPAdes	3947629	121838	51	97.3978	0.495663	0.00388	1836
BackhedF_2015__SID256_M__bin.39	BackhedF_2015	SID256_M	metaSPAdes	1889375	22241	129	93.5123	0	0.00622	4307
BackhedF_2015__SID256_M__bin.6	BackhedF_2015	SID256_M	metaSPAdes	2967007	20295	244	95.9121	1.00671	0.0172983	14853
BackhedF_2015__SID256_M__bin.7	BackhedF_2015	SID256_M	metaSPAdes	3651571	59201	173	99.215	3.6922	0.0619034	4925
BackhedF_2015__SID258_12M__bin.12	BackhedF_2015	SID258_12M	metaSPAdes	1947825	49529	65	97.3154	0	0.00666	4327
BackhedF_2015__SID258_12M__bin.13	BackhedF_2015	SID258_12M	metaSPAdes	4452308	57027	140	92.8888	1.18123	0.00262	1877
BackhedF_2015__SID258_12M__bin.14	BackhedF_2015	SID258_12M	metaSPAdes	3566300	60893	91	94.2029	1.3285	0.0105326	4951
BackhedF_2015__SID258_12M__bin.15	BackhedF_2015	SID258_12M	metaSPAdes	2557547	13955	265	91.7462	1.69082	0.0471059	4933
BackhedF_2015__SID258_12M__bin.18	BackhedF_2015	SID258_12M	metaSPAdes	1508969	2549	597	54.8313	0.231561	0.166039	6744
BackhedF_2015__SID258_12M__bin.19	BackhedF_2015	SID258_12M	metaSPAdes	1519240	91321	32	62.0253	0.316456	0.0097	4826
BackhedF_2015__SID258_12M__bin.20	BackhedF_2015	SID258_12M	metaSPAdes	959823	22489	63	56.1404	0	0.0232265	4540
BackhedF_2015__SID258_12M__bin.21	BackhedF_2015	SID258_12M	metaSPAdes	2797575	6344	560	70.1754	0.877193	0.0980703	4752
BackhedF_2015__SID258_12M__bin.22	BackhedF_2015	SID258_12M	metaSPAdes	1880405	7103	326	93.2218	2.625	0.468109	9672
BackhedF_2015__SID258_12M__bin.3	BackhedF_2015	SID258_12M	metaSPAdes	4672004	56813	130	98.4906	0.566038	0.105148	1814
BackhedF_2015__SID258_12M__bin.6	BackhedF_2015	SID258_12M	metaSPAdes	2685137	4695	667	73.1323	1.89873	0.219431	5090
BackhedF_2015__SID258_12M__bin.9	BackhedF_2015	SID258_12M	metaSPAdes	1682783	26495	109	94.2134	0.632911	0.0102293	5825
BackhedF_2015__SID258_4M__bin.1	BackhedF_2015	SID258_4M	metaSPAdes	4652407	161253	58	97.6942	0.943905	0.00193	1877
BackhedF_2015__SID258_4M__bin.2	BackhedF_2015	SID258_4M	metaSPAdes	3436122	28889	221	100	0	0.006	6744
BackhedF_2015__SID258_4M__bin.3	BackhedF_2015	SID258_4M	metaSPAdes	1893540	11015	255	97.1894	2.79356	0.335279	9674
BackhedF_2015__SID258_4M__bin.4	BackhedF_2015	SID258_4M	metaSPAdes	4567549	88686	79	95.4899	0.248016	0.00266	10068
BackhedF_2015__SID258_4M__bin.6	BackhedF_2015	SID258_4M	metaSPAdes	3328577	78831	81	98.8304	0.233918	0.00531	4584
BackhedF_2015__SID258_4M__bin.8	BackhedF_2015	SID258_4M	metaSPAdes	2064193	50765	67	98.2036	0	0.00208	6939
BackhedF_2015__SID258_B__bin.2	BackhedF_2015	SID258_B	metaSPAdes	2466139	95736	38	53.5214	0.0124008	0.00215	10068
BackhedF_2015__SID258_B__bin.3	BackhedF_2015	SID258_B	metaSPAdes	3348046	5016	764	70.1973	0	0.0593774	4037
BackhedF_2015__SID258_M__bin.11	BackhedF_2015	SID258_M	metaSPAdes	2341238	3358	751	62.0072	1.88172	0.150188	1790
BackhedF_2015__SID258_M__bin.15	BackhedF_2015	SID258_M	metaSPAdes	1308073	5749	283	50	0	0.0102209	1679
BackhedF_2015__SID258_M__bin.16	BackhedF_2015	SID258_M	metaSPAdes	1885761	12608	209	93.4617	2.01613	0.0505409	14306
BackhedF_2015__SID258_M__bin.17	BackhedF_2015	SID258_M	metaSPAdes	2187346	25571	148	97.4235	1.12721	0.0922508	4933
BackhedF_2015__SID258_M__bin.19	BackhedF_2015	SID258_M	metaSPAdes	2086061	5648	452	88.5332	2.04082	0.0453047	15286
BackhedF_2015__SID258_M__bin.20	BackhedF_2015	SID258_M	metaSPAdes	2088351	33763	84	95.302	0.671141	0.00421	4367
BackhedF_2015__SID258_M__bin.23	BackhedF_2015	SID258_M	metaSPAdes	2104368	4482	529	83.432	1.36054	0.050984	9226
BackhedF_2015__SID258_M__bin.24	BackhedF_2015	SID258_M	metaSPAdes	2093542	30614	117	95.9732	1.00671	0.0106159	4290
BackhedF_2015__SID258_M__bin.3	BackhedF_2015	SID258_M	metaSPAdes	2437728	7828	402	86.3647	2.51678	0.115749	4394
BackhedF_2015__SID258_M__bin.30	BackhedF_2015	SID258_M	metaSPAdes	2052041	10889	276	96.3612	0.707547	0.0335987	6806
BackhedF_2015__SID258_M__bin.31	BackhedF_2015	SID258_M	metaSPAdes	2989565	3553	903	71.6945	3.25912	0.221648	10068
BackhedF_2015__SID258_M__bin.33	BackhedF_2015	SID258_M	metaSPAdes	1762851	17260	145	94.6309	0.671141	0.0131874	4327
BackhedF_2015__SID258_M__bin.34	BackhedF_2015	SID258_M	metaSPAdes	1780136	22226	111	97.6703	0	0.00841	9346
BackhedF_2015__SID258_M__bin.35	BackhedF_2015	SID258_M	metaSPAdes	1306321	4314	343	69.4843	1.22378	0.0567143	14123
BackhedF_2015__SID258_M__bin.39	BackhedF_2015	SID258_M	metaSPAdes	2463810	10559	331	90.5341	0.559284	0.197529	5082
BackhedF_2015__SID258_M__bin.41	BackhedF_2015	SID258_M	metaSPAdes	772319	3877	226	76.9663	1.1236	0.0190796	6478
BackhedF_2015__SID258_M__bin.46	BackhedF_2015	SID258_M	metaSPAdes	2061869	19979	161	79.2453	0.880503	0.0112657	2071
BackhedF_2015__SID258_M__bin.5	BackhedF_2015	SID258_M	metaSPAdes	1513343	4785	366	50.9135	2.94872	0.151803	2290
BackhedF_2015__SID258_M__bin.50	BackhedF_2015	SID258_M	metaSPAdes	1049904	3617	318	51.6929	1.92953	0.339938	15091
BackhedF_2015__SID258_M__bin.53	BackhedF_2015	SID258_M	metaSPAdes	4038993	9327	564	87.2541	1.2669	0.0519815	1934
BackhedF_2015__SID258_M__bin.54	BackhedF_2015	SID258_M	metaSPAdes	4947033	81543	104	97.7886	2.50858	0.0189542	1877
BackhedF_2015__SID258_M__bin.7	BackhedF_2015	SID258_M	metaSPAdes	2411857	5287	553	70.3744	4.10111	0.0546339	15369
BackhedF_2015__SID258_M__bin.8	BackhedF_2015	SID258_M	metaSPAdes	1439519	3296	471	51.7406	2.23714	0.499882	15234
BackhedF_2015__SID26_12M__bin.1	BackhedF_2015	SID26_12M	metaSPAdes	4629284	139238	53	99.4231	0.512821	0.00205	1934
BackhedF_2015__SID26_12M__bin.11	BackhedF_2015	SID26_12M	metaSPAdes	4339249	117594	66	98.8848	1.6109	0.0017	1836
BackhedF_2015__SID26_12M__bin.12	BackhedF_2015	SID26_12M	metaSPAdes	1201787	45722	41	52.2152	0.632911	0.00538	5825
BackhedF_2015__SID26_12M__bin.13	BackhedF_2015	SID26_12M	metaSPAdes	2738890	98417	38	97.9592	0	0.00325	9226
BackhedF_2015__SID26_12M__bin.17	BackhedF_2015	SID26_12M	metaSPAdes	1324404	4190	362	63.4558	1.59117	0.282993	6952
BackhedF_2015__SID26_12M__bin.18	BackhedF_2015	SID26_12M	metaSPAdes	2442869	71815	50	97.9866	0.671141	0.0121514	5082
BackhedF_2015__SID26_12M__bin.2	BackhedF_2015	SID26_12M	metaSPAdes	2005614	10768	255	97.3974	1.19048	0.0325374	14507
BackhedF_2015__SID26_12M__bin.20	BackhedF_2015	SID26_12M	metaSPAdes	4018022	71386	115	81.1321	1.63522	0.00639	1814
BackhedF_2015__SID26_12M__bin.22	BackhedF_2015	SID26_12M	metaSPAdes	2402846	66196	59	98.5577	1.46902	0.0121113	2318
BackhedF_2015__SID26_12M__bin.27	BackhedF_2015	SID26_12M	metaSPAdes	2748192	75941	64	98.6301	2.73973	0.00545	4262
BackhedF_2015__SID26_12M__bin.31	BackhedF_2015	SID26_12M	metaSPAdes	1669891	3761	505	62.3856	0.806452	0.0610899	6179
BackhedF_2015__SID26_12M__bin.33	BackhedF_2015	SID26_12M	metaSPAdes	1850083	19260	163	91.4399	0	0.0133774	15316
BackhedF_2015__SID26_12M__bin.34	BackhedF_2015	SID26_12M	metaSPAdes	2416580	9925	346	87.8364	3.22981	0.00842	9283
BackhedF_2015__SID26_12M__bin.39	BackhedF_2015	SID26_12M	metaSPAdes	2544215	16400	220	95.7566	1.10759	0.04112	4703
BackhedF_2015__SID26_12M__bin.40	BackhedF_2015	SID26_12M	metaSPAdes	1026277	3347	329	50.9241	1.34228	0.0478348	4303
BackhedF_2015__SID26_12M__bin.43	BackhedF_2015	SID26_12M	metaSPAdes	2781487	64529	70	99.3289	0.223714	0.00587	5117
BackhedF_2015__SID26_12M__bin.44	BackhedF_2015	SID26_12M	metaSPAdes	2651947	11553	347	90.7372	1.44231	0.00815	2290
BackhedF_2015__SID26_12M__bin.47	BackhedF_2015	SID26_12M	metaSPAdes	2678388	113037	42	78.9474	1.75439	0.00692	4925
BackhedF_2015__SID26_12M__bin.5	BackhedF_2015	SID26_12M	metaSPAdes	5939567	109852	94	99.0291	0.941831	0.0053	1867
BackhedF_2015__SID26_12M__bin.6	BackhedF_2015	SID26_12M	metaSPAdes	1565038	4508	393	60.7994	0	0.213453	17248
BackhedF_2015__SID26_12M__bin.7	BackhedF_2015	SID26_12M	metaSPAdes	1734992	4448	443	74.0507	0.340136	0.0288856	15300
BackhedF_2015__SID26_12M__bin.8	BackhedF_2015	SID26_12M	metaSPAdes	1905675	62510	47	71.1409	0	0.00604	4540
BackhedF_2015__SID26_4M__bin.10	BackhedF_2015	SID26_4M	metaSPAdes	2855377	68232	78	98.8043	0.041806	0.00115	7142
BackhedF_2015__SID26_4M__bin.2	BackhedF_2015	SID26_4M	metaSPAdes	2111784	35791	87	95.0461	0.115207	0.0219603	17248
BackhedF_2015__SID26_4M__bin.3	BackhedF_2015	SID26_4M	metaSPAdes	1991700	4884	486	84.5568	1.04265	0.0204076	15868
BackhedF_2015__SID26_4M__bin.4	BackhedF_2015	SID26_4M	metaSPAdes	4654286	133131	61	99.9669	0.0967262	0.00195	10068
BackhedF_2015__SID26_4M__bin.5	BackhedF_2015	SID26_4M	metaSPAdes	2135144	60730	55	98.0415	0	0.0181003	17256
BackhedF_2015__SID26_4M__bin.6	BackhedF_2015	SID26_4M	metaSPAdes	2652442	20532	196	97.5522	0.149813	0.00996	7962
BackhedF_2015__SID26_4M__bin.7	BackhedF_2015	SID26_4M	metaSPAdes	3116627	10327	433	90.7159	0.469799	0.0143007	15132
BackhedF_2015__SID26_B__bin.10	BackhedF_2015	SID26_B	metaSPAdes	2121924	85494	48	99.3439	0.568182	0.0100007	7858
BackhedF_2015__SID26_B__bin.11	BackhedF_2015	SID26_B	metaSPAdes	2338211	70295	58	98.5799	0.561798	0.0158285	7865
BackhedF_2015__SID26_B__bin.4	BackhedF_2015	SID26_B	metaSPAdes	1219936	143802	16	59.5076	0	0.0122389	9712
BackhedF_2015__SID26_B__bin.6	BackhedF_2015	SID26_B	metaSPAdes	1589229	18243	130	83.378	0.169492	0.0577784	8076
BackhedF_2015__SID26_B__bin.7	BackhedF_2015	SID26_B	metaSPAdes	1627980	14058	160	87.6214	1.83939	0.0278423	8099
BackhedF_2015__SID26_M__bin.10	BackhedF_2015	SID26_M	metaSPAdes	3939620	56699	131	95.2251	1.23916	0.0177482	1836
BackhedF_2015__SID26_M__bin.11	BackhedF_2015	SID26_M	metaSPAdes	1317354	3281	440	54.819	0.680272	0.388026	15300
BackhedF_2015__SID26_M__bin.12	BackhedF_2015	SID26_M	metaSPAdes	2116289	5608	458	84.5501	1.83575	0.225102	4910
BackhedF_2015__SID26_M__bin.13	BackhedF_2015	SID26_M	metaSPAdes	1443268	3726	413	66.5654	0	0.278205	14507
BackhedF_2015__SID26_M__bin.17	BackhedF_2015	SID26_M	metaSPAdes	4490804	12763	496	95.8195	1.04713	0.0162585	10068
BackhedF_2015__SID26_M__bin.19	BackhedF_2015	SID26_M	metaSPAdes	1705004	18250	148	63.6212	4.59596	0.0846237	17241
BackhedF_2015__SID26_M__bin.2	BackhedF_2015	SID26_M	metaSPAdes	1444317	49593	56	51.6779	0	0.0435997	4547
BackhedF_2015__SID26_M__bin.24	BackhedF_2015	SID26_M	metaSPAdes	2001843	53482	59	93.736	0.33557	0.00847	14263
BackhedF_2015__SID26_M__bin.25	BackhedF_2015	SID26_M	metaSPAdes	2181408	7395	379	87.7326	0.513699	0.030674	4262
BackhedF_2015__SID26_M__bin.26	BackhedF_2015	SID26_M	metaSPAdes	2388069	7523	438	89.8127	2.09751	0.125701	15286
BackhedF_2015__SID26_M__bin.30	BackhedF_2015	SID26_M	metaSPAdes	1880037	6149	387	85.0748	0.961538	0.0513097	2286
BackhedF_2015__SID26_M__bin.32	BackhedF_2015	SID26_M	metaSPAdes	2242844	6078	455	83.36	4.0812	0.132873	2328
BackhedF_2015__SID26_M__bin.35	BackhedF_2015	SID26_M	metaSPAdes	3564810	59356	102	98.7981	0.641026	0.00559	2303
BackhedF_2015__SID26_M__bin.38	BackhedF_2015	SID26_M	metaSPAdes	2243177	36780	114	96.9551	2.25962	0.0301745	2318
BackhedF_2015__SID26_M__bin.40	BackhedF_2015	SID26_M	metaSPAdes	2159555	26761	118	85.5485	0.632911	0.185033	4826
BackhedF_2015__SID26_M__bin.41	BackhedF_2015	SID26_M	metaSPAdes	6606520	76684	139	98.195	1.30112	0.0102694	1844
BackhedF_2015__SID26_M__bin.44	BackhedF_2015	SID26_M	metaSPAdes	1627125	59295	34	95.1613	0.633641	0.00924	14341
BackhedF_2015__SID26_M__bin.45	BackhedF_2015	SID26_M	metaSPAdes	2661496	89099	50	95.2381	0	0.00353	9226
BackhedF_2015__SID26_M__bin.46	BackhedF_2015	SID26_M	metaSPAdes	2826018	19420	233	97.3776	0.932401	0.00883	15369
BackhedF_2015__SID26_M__bin.6	BackhedF_2015	SID26_M	metaSPAdes	699677	28220	35	50	0	0.00198	5803
BackhedF_2015__SID26_M__bin.8	BackhedF_2015	SID26_M	metaSPAdes	1875988	7065	354	87.9592	1.79344	0.369713	15318
BackhedF_2015__SID26_M__bin.9	BackhedF_2015	SID26_M	metaSPAdes	3153145	139624	41	99.2453	0.943396	0.00562	1965
BackhedF_2015__SID263_12M__bin.1	BackhedF_2015	SID263_12M	metaSPAdes	2669197	15880	257	96.4135	2.8481	0.219301	4874
BackhedF_2015__SID263_12M__bin.12	BackhedF_2015	SID263_12M	metaSPAdes	1582168	16742	142	70.9997	0.877193	0.133039	4557
BackhedF_2015__SID263_12M__bin.18	BackhedF_2015	SID263_12M	metaSPAdes	5268171	80976	127	97.976	1.4881	0.0119512	1815
BackhedF_2015__SID263_12M__bin.20	BackhedF_2015	SID263_12M	metaSPAdes	2491121	33938	108	97.5845	0.0603865	0.146406	4933
BackhedF_2015__SID263_12M__bin.24	BackhedF_2015	SID263_12M	metaSPAdes	2228585	4814	541	79.1835	0.943396	0.0325148	1961
BackhedF_2015__SID263_12M__bin.27	BackhedF_2015	SID263_12M	metaSPAdes	1506467	5607	338	89.6329	0	0.0766892	4328
BackhedF_2015__SID263_12M__bin.29	BackhedF_2015	SID263_12M	metaSPAdes	5753497	37300	269	76.3636	0	0.0473735	1861
BackhedF_2015__SID263_12M__bin.3	BackhedF_2015	SID263_12M	metaSPAdes	3809992	20954	258	98.2975	0.448029	0.0167918	1790
BackhedF_2015__SID263_12M__bin.30	BackhedF_2015	SID263_12M	metaSPAdes	1657067	3555	514	64.5831	1.34228	0.211971	4644
BackhedF_2015__SID263_12M__bin.33	BackhedF_2015	SID263_12M	metaSPAdes	1697972	13701	177	81.5436	0.805369	0.0281791	4425
BackhedF_2015__SID263_12M__bin.35	BackhedF_2015	SID263_12M	metaSPAdes	1450850	9689	210	73.5361	0.894855	0.0221844	6340
BackhedF_2015__SID263_12M__bin.37	BackhedF_2015	SID263_12M	metaSPAdes	1872978	6600	360	54.4657	1.75439	0.386432	4844
BackhedF_2015__SID263_12M__bin.38	BackhedF_2015	SID263_12M	metaSPAdes	3273585	44401	128	93.4632	1.20773	0.0236698	4951
BackhedF_2015__SID263_12M__bin.39	BackhedF_2015	SID263_12M	metaSPAdes	4770314	46340	156	98.9027	0.705128	0.00491	1934
BackhedF_2015__SID263_12M__bin.4	BackhedF_2015	SID263_12M	metaSPAdes	2718417	63528	68	97.9452	0	0.0136411	4262
BackhedF_2015__SID263_12M__bin.40	BackhedF_2015	SID263_12M	metaSPAdes	2344064	35473	103	98.6577	2.01342	0.124402	4540
BackhedF_2015__SID263_12M__bin.41	BackhedF_2015	SID263_12M	metaSPAdes	2982930	20042	223	90.5153	4.09018	0.0329209	4914
BackhedF_2015__SID263_12M__bin.45	BackhedF_2015	SID263_12M	metaSPAdes	2007798	52065	62	97.9866	0.33557	0.0106314	4290
BackhedF_2015__SID263_4M__bin.11	BackhedF_2015	SID263_4M	metaSPAdes	5148008	141744	74	99.2481	0.93985	0.00188	1815
BackhedF_2015__SID263_4M__bin.12	BackhedF_2015	SID263_4M	metaSPAdes	6371261	15821	608	96.4907	2.98813	0.141362	1861
BackhedF_2015__SID263_4M__bin.13	BackhedF_2015	SID263_4M	metaSPAdes	838185	88116	22	51.7241	0	0.00324	7144
BackhedF_2015__SID263_4M__bin.16	BackhedF_2015	SID263_4M	metaSPAdes	2130894	33023	109	86.559	0.584795	0.027656	4564
BackhedF_2015__SID263_4M__bin.18	BackhedF_2015	SID263_4M	metaSPAdes	3316580	21388	246	100	0	0.0114646	6744
BackhedF_2015__SID263_4M__bin.19	BackhedF_2015	SID263_4M	metaSPAdes	3288395	5860	695	84.9837	0.268817	0.0146504	1790
BackhedF_2015__SID263_4M__bin.2	BackhedF_2015	SID263_4M	metaSPAdes	4430405	20585	339	94.3506	0.47495	0.00545	10068
BackhedF_2015__SID263_4M__bin.20	BackhedF_2015	SID263_4M	metaSPAdes	4444066	46558	148	92.3077	0.384615	0.00671	1934
BackhedF_2015__SID263_4M__bin.22	BackhedF_2015	SID263_4M	metaSPAdes	1650167	8305	284	70.0713	0.223714	0.00388	14284
BackhedF_2015__SID263_4M__bin.3	BackhedF_2015	SID263_4M	metaSPAdes	2108809	207286	29	65.0815	0	0.00326	7144
BackhedF_2015__SID263_4M__bin.9	BackhedF_2015	SID263_4M	metaSPAdes	1683978	9487	250	89.1321	1.6129	0.00283	14399
BackhedF_2015__SID263_B__bin.1	BackhedF_2015	SID263_B	metaSPAdes	6322248	17055	556	69.8276	1.72414	0.00536	1844
BackhedF_2015__SID263_B__bin.12	BackhedF_2015	SID263_B	metaSPAdes	4564686	28942	241	99.1559	0.301339	0.00546	10068
BackhedF_2015__SID263_B__bin.13	BackhedF_2015	SID263_B	metaSPAdes	2634882	12754	303	98.1544	2.34899	0.00672	4540
BackhedF_2015__SID263_B__bin.2	BackhedF_2015	SID263_B	metaSPAdes	3186168	113240	37	69.6154	0	0.00343	1934
BackhedF_2015__SID263_B__bin.4	BackhedF_2015	SID263_B	metaSPAdes	2056368	18844	179	98.0336	1.13636	0.147202	7858
BackhedF_2015__SID263_B__bin.7	BackhedF_2015	SID263_B	metaSPAdes	3337978	105448	53	69.1729	0.37594	0.00302	1815
BackhedF_2015__SID263_B__bin.8	BackhedF_2015	SID263_B	metaSPAdes	6346826	103245	90	96.548	1.52527	0.00145	1861
BackhedF_2015__SID263_M__bin.1	BackhedF_2015	SID263_M	metaSPAdes	1706634	18660	146	97.1041	2.28495	0.02377	14770
BackhedF_2015__SID263_M__bin.15	BackhedF_2015	SID263_M	metaSPAdes	3468993	6840	635	78.1194	1.70969	0.0149705	10068
BackhedF_2015__SID263_M__bin.16	BackhedF_2015	SID263_M	metaSPAdes	2179166	7627	379	93.0118	0.680272	0.283629	15286
BackhedF_2015__SID263_M__bin.17	BackhedF_2015	SID263_M	metaSPAdes	2017606	8072	357	79.1667	1.68622	0.0914134	14797
BackhedF_2015__SID263_M__bin.18	BackhedF_2015	SID263_M	metaSPAdes	2108228	70280	50	93.1267	1.48248	0.00696	6792
BackhedF_2015__SID263_M__bin.2	BackhedF_2015	SID263_M	metaSPAdes	2238495	133346	30	87.2483	0	0.01394	5111
BackhedF_2015__SID263_M__bin.20	BackhedF_2015	SID263_M	metaSPAdes	1175589	7150	201	63.1205	3.22581	0.058079	14322
BackhedF_2015__SID263_M__bin.24	BackhedF_2015	SID263_M	metaSPAdes	2417458	91145	58	93.4228	0.0209732	0.0589321	5121
BackhedF_2015__SID263_M__bin.25	BackhedF_2015	SID263_M	metaSPAdes	2740113	50296	86	87.4396	0.966184	0.0569301	4910
BackhedF_2015__SID263_M__bin.26	BackhedF_2015	SID263_M	metaSPAdes	2594028	45701	86	95.9732	0	0.0151025	4198
BackhedF_2015__SID263_M__bin.28	BackhedF_2015	SID263_M	metaSPAdes	2149696	4405	536	66.8214	2.44433	0.153137	6846
BackhedF_2015__SID263_M__bin.30	BackhedF_2015	SID263_M	metaSPAdes	1459398	95891	35	76.8867	2.7972	0.0365866	6308
BackhedF_2015__SID263_M__bin.32	BackhedF_2015	SID263_M	metaSPAdes	1785158	4875	419	75.9203	3.20889	0.405577	14993
BackhedF_2015__SID263_M__bin.35	BackhedF_2015	SID263_M	metaSPAdes	1689023	3912	495	54.6238	0	0.568254	2328
BackhedF_2015__SID263_M__bin.44	BackhedF_2015	SID263_M	metaSPAdes	2237639	5513	501	80.6036	3.84615	0.345635	2326
BackhedF_2015__SID263_M__bin.45	BackhedF_2015	SID263_M	metaSPAdes	2647815	24513	173	93.2085	1.51829	0.199104	4925
BackhedF_2015__SID263_M__bin.46	BackhedF_2015	SID263_M	metaSPAdes	2175215	9606	311	89.2907	2.49195	0.303838	4933
BackhedF_2015__SID263_M__bin.5	BackhedF_2015	SID263_M	metaSPAdes	1561668	3980	444	61.3636	0	0.443307	4396
BackhedF_2015__SID263_M__bin.50	BackhedF_2015	SID263_M	metaSPAdes	1593217	3414	501	68.5441	2.38095	0.270817	9226
BackhedF_2015__SID263_M__bin.56	BackhedF_2015	SID263_M	metaSPAdes	2725476	17830	233	96.7779	0.632911	0.221162	4874
BackhedF_2015__SID263_M__bin.58	BackhedF_2015	SID263_M	metaSPAdes	3108215	207417	25	97.9245	0	0.00334	1965
BackhedF_2015__SID263_M__bin.61	BackhedF_2015	SID263_M	metaSPAdes	2187665	105215	37	93.5096	0.961538	0.00785	2318
BackhedF_2015__SID263_M__bin.63	BackhedF_2015	SID263_M	metaSPAdes	2854379	30105	132	94.0878	0.506757	0.0723497	1626
BackhedF_2015__SID263_M__bin.65	BackhedF_2015	SID263_M	metaSPAdes	1870839	39170	77	91.2752	0.671141	0.0231303	15095
BackhedF_2015__SID263_M__bin.69	BackhedF_2015	SID263_M	metaSPAdes	998612	23012	69	67.7704	1.566	0.234499	6290
BackhedF_2015__SID263_M__bin.70	BackhedF_2015	SID263_M	metaSPAdes	2231483	40338	90	99.3671	0.632911	0.00826	5805
BackhedF_2015__SID263_M__bin.71	BackhedF_2015	SID263_M	metaSPAdes	3821747	14513	387	96.0355	0.328731	0.0122597	15452
BackhedF_2015__SID263_M__bin.72	BackhedF_2015	SID263_M	metaSPAdes	2406790	6755	446	80.8685	1.35135	0.287639	4652
BackhedF_2015__SID263_M__bin.73	BackhedF_2015	SID263_M	metaSPAdes	2825343	11362	356	93.0089	2.90828	0.0883872	4159
BackhedF_2015__SID263_M__bin.79	BackhedF_2015	SID263_M	metaSPAdes	2094613	123861	33	91.9044	0	0.0159295	4365
BackhedF_2015__SID263_M__bin.8	BackhedF_2015	SID263_M	metaSPAdes	2067720	9201	289	89.0981	2.38804	1.03714	15323
BackhedF_2015__SID263_M__bin.80	BackhedF_2015	SID263_M	metaSPAdes	1345328	147239	20	60.4027	0	0.0184171	4327
BackhedF_2015__SID263_M__bin.84	BackhedF_2015	SID263_M	metaSPAdes	2926424	11611	385	77.193	0	0.168763	5090
BackhedF_2015__SID263_M__bin.9	BackhedF_2015	SID263_M	metaSPAdes	1043958	28673	55	83.8545	0	0.230114	6472
BackhedF_2015__SID265_12M__bin.1	BackhedF_2015	SID265_12M	metaSPAdes	3659698	5383	824	83.4602	2.28027	0.129897	10068
BackhedF_2015__SID265_12M__bin.10	BackhedF_2015	SID265_12M	metaSPAdes	2446814	12460	278	90.5219	4.65839	0.0203881	4925
BackhedF_2015__SID265_12M__bin.11	BackhedF_2015	SID265_12M	metaSPAdes	3720179	81674	105	98.0374	0.362319	0.0199424	4951
BackhedF_2015__SID265_12M__bin.12	BackhedF_2015	SID265_12M	metaSPAdes	4028385	83271	86	96.1173	0.929368	0.0038	1836
BackhedF_2015__SID265_12M__bin.13	BackhedF_2015	SID265_12M	metaSPAdes	3172186	58886	100	96.5497	1.26706	0.0144259	4584
BackhedF_2015__SID265_12M__bin.14	BackhedF_2015	SID265_12M	metaSPAdes	1510413	49361	43	51.6779	0.671141	0.00557	4540
BackhedF_2015__SID265_12M__bin.15	BackhedF_2015	SID265_12M	metaSPAdes	2892274	5863	591	85.009	1.89873	0.0802055	4752
BackhedF_2015__SID265_12M__bin.18	BackhedF_2015	SID265_12M	metaSPAdes	1135950	44706	46	50.8772	0	0.0102878	4540
BackhedF_2015__SID265_12M__bin.2	BackhedF_2015	SID265_12M	metaSPAdes	1016959	2752	380	56.0074	0.869318	0.244134	9668
BackhedF_2015__SID265_12M__bin.20	BackhedF_2015	SID265_12M	metaSPAdes	2957188	63572	90	97.3833	0.483092	0.019197	4933
BackhedF_2015__SID265_12M__bin.21	BackhedF_2015	SID265_12M	metaSPAdes	4792790	80290	111	98.26	1.69811	0.00688	1814
BackhedF_2015__SID265_12M__bin.22	BackhedF_2015	SID265_12M	metaSPAdes	2767210	8828	422	90.0447	0	0.0239638	5062
BackhedF_2015__SID265_12M__bin.7	BackhedF_2015	SID265_12M	metaSPAdes	2086092	4019	580	81.0345	1.72414	0.134197	6179
BackhedF_2015__SID265_4M__bin.1	BackhedF_2015	SID265_4M	metaSPAdes	2335515	22198	165	97.5422	1.15207	0.0109587	17249
BackhedF_2015__SID265_4M__bin.5	BackhedF_2015	SID265_4M	metaSPAdes	2772627	8954	431	93.1211	2.93383	0.0378072	7962
BackhedF_2015__SID265_4M__bin.6	BackhedF_2015	SID265_4M	metaSPAdes	4660173	79685	81	99.9669	0.450267	0.00337	10068
BackhedF_2015__SID265_4M__bin.7	BackhedF_2015	SID265_4M	metaSPAdes	1212328	62693	26	58.6207	0	0.0201314	8065
BackhedF_2015__SID265_B__bin.1	BackhedF_2015	SID265_B	metaSPAdes	1983012	69290	40	97.0449	0.484634	0.010187	8028
BackhedF_2015__SID265_B__bin.10	BackhedF_2015	SID265_B	metaSPAdes	2772824	295615	25	99.2509	0	0.00226	7962
BackhedF_2015__SID265_B__bin.12	BackhedF_2015	SID265_B	metaSPAdes	1693097	8347	255	50.8621	0	0.00309	6956
BackhedF_2015__SID265_B__bin.13	BackhedF_2015	SID265_B	metaSPAdes	1434222	6250	281	89.8017	0.469062	0.0866693	6934
BackhedF_2015__SID265_B__bin.15	BackhedF_2015	SID265_B	metaSPAdes	1995149	138160	28	97.6048	0.798403	0.00615	6939
BackhedF_2015__SID265_B__bin.5	BackhedF_2015	SID265_B	metaSPAdes	3858635	340984	33	100	0.806452	0.00154	6183
BackhedF_2015__SID265_B__bin.6	BackhedF_2015	SID265_B	metaSPAdes	1966416	52544	65	96.7045	0.742424	0.344851	9663
BackhedF_2015__SID265_B__bin.7	BackhedF_2015	SID265_B	metaSPAdes	1868390	78878	38	100	0	0.00744	746
BackhedF_2015__SID265_B__bin.8	BackhedF_2015	SID265_B	metaSPAdes	1889115	66415	52	90.2655	0.79096	0.00688	8076
BackhedF_2015__SID265_B__bin.9	BackhedF_2015	SID265_B	metaSPAdes	2413724	74423	52	99.2509	0.135768	0.00876	7865
BackhedF_2015__SID265_M__bin.10	BackhedF_2015	SID265_M	metaSPAdes	2888642	55835	95	99.5169	0.724638	0.0355412	4933
BackhedF_2015__SID265_M__bin.11	BackhedF_2015	SID265_M	metaSPAdes	2579321	10979	363	94.3889	3.69198	0.387552	4874
BackhedF_2015__SID265_M__bin.12	BackhedF_2015	SID265_M	metaSPAdes	3016061	7935	528	92.1211	2.01342	0.32331	4644
BackhedF_2015__SID265_M__bin.15	BackhedF_2015	SID265_M	metaSPAdes	1971589	8788	324	81.3942	3.44551	0.288483	2318
BackhedF_2015__SID265_M__bin.18	BackhedF_2015	SID265_M	metaSPAdes	4600450	21770	335	97.0021	2.13836	0.0989418	1814
BackhedF_2015__SID265_M__bin.19	BackhedF_2015	SID265_M	metaSPAdes	2438694	5923	533	72.7273	0.2331	0.139272	15369
BackhedF_2015__SID265_M__bin.20	BackhedF_2015	SID265_M	metaSPAdes	1119612	110364	16	64.4295	0.671141	0.00476	5117
BackhedF_2015__SID265_M__bin.21	BackhedF_2015	SID265_M	metaSPAdes	2928311	12665	336	89.2859	3.03929	0.458783	4811
BackhedF_2015__SID265_M__bin.22	BackhedF_2015	SID265_M	metaSPAdes	1647013	3948	457	69.5522	0.342466	0.122263	4262
BackhedF_2015__SID265_M__bin.23	BackhedF_2015	SID265_M	metaSPAdes	3333488	12497	415	96.664	2.44534	0.288343	4844
BackhedF_2015__SID265_M__bin.27	BackhedF_2015	SID265_M	metaSPAdes	3903984	12256	458	89.8627	3.60905	0.0986354	1836
BackhedF_2015__SID265_M__bin.33	BackhedF_2015	SID265_M	metaSPAdes	3869253	35430	180	97.3118	0	0.0348252	1790
BackhedF_2015__SID265_M__bin.34	BackhedF_2015	SID265_M	metaSPAdes	1367519	3109	459	53.75	0	0.658643	15286
BackhedF_2015__SID265_M__bin.38	BackhedF_2015	SID265_M	metaSPAdes	1324804	102443	22	50	0.862069	0.00747	4290
BackhedF_2015__SID265_M__bin.40	BackhedF_2015	SID265_M	metaSPAdes	1703617	10745	231	89.038	2.23714	0.0607838	4303
BackhedF_2015__SID265_M__bin.42	BackhedF_2015	SID265_M	metaSPAdes	1304687	4203	350	72.9467	0.0632511	0.0904814	9346
BackhedF_2015__SID265_M__bin.8	BackhedF_2015	SID265_M	metaSPAdes	1087086	2928	387	56.7288	1.34228	0.301831	4269
BackhedF_2015__SID268_12M__bin.12	BackhedF_2015	SID268_12M	metaSPAdes	1324990	174258	18	56.3758	0	0.00346	4285
BackhedF_2015__SID268_12M__bin.14	BackhedF_2015	SID268_12M	metaSPAdes	4414713	28663	228	96.0484	0.589744	0.00788	1934
BackhedF_2015__SID268_12M__bin.16	BackhedF_2015	SID268_12M	metaSPAdes	2602117	113555	40	98.7923	0	0.00998	4933
BackhedF_2015__SID268_12M__bin.17	BackhedF_2015	SID268_12M	metaSPAdes	762672	68786	18	50.6329	0	0.00538	5825
BackhedF_2015__SID268_12M__bin.2	BackhedF_2015	SID268_12M	metaSPAdes	3623455	65509	87	98.9372	1.61031	0.0137854	4914
BackhedF_2015__SID268_12M__bin.20	BackhedF_2015	SID268_12M	metaSPAdes	6401462	167117	95	94.9789	0.474649	0.0307155	1872
BackhedF_2015__SID268_12M__bin.22	BackhedF_2015	SID268_12M	metaSPAdes	771649	75721	16	50.8772	0	0.00323	4540
BackhedF_2015__SID268_12M__bin.26	BackhedF_2015	SID268_12M	metaSPAdes	1588283	6233	325	75.2565	3.68687	0.349339	17244
BackhedF_2015__SID268_12M__bin.3	BackhedF_2015	SID268_12M	metaSPAdes	2075887	5150	471	74.2133	0.862664	0.0182777	9297
BackhedF_2015__SID268_12M__bin.30	BackhedF_2015	SID268_12M	metaSPAdes	2475667	15109	239	93.9838	3.01162	0.120256	15342
BackhedF_2015__SID268_12M__bin.31	BackhedF_2015	SID268_12M	metaSPAdes	1582129	5103	367	62.1192	1.47392	0.428815	15316
BackhedF_2015__SID268_12M__bin.32	BackhedF_2015	SID268_12M	metaSPAdes	4270286	74194	99	97.2419	0.461538	0.00902	1949
BackhedF_2015__SID268_12M__bin.33	BackhedF_2015	SID268_12M	metaSPAdes	2989607	50216	93	89.5522	0	0.0104952	1895
BackhedF_2015__SID268_12M__bin.34	BackhedF_2015	SID268_12M	metaSPAdes	995504	2982	355	60.1637	1.86364	0.396925	9686
BackhedF_2015__SID268_12M__bin.36	BackhedF_2015	SID268_12M	metaSPAdes	1951931	61559	61	56.3758	0	0.0227569	4540
BackhedF_2015__SID268_12M__bin.38	BackhedF_2015	SID268_12M	metaSPAdes	1440951	2981	510	68.3962	0	0.215868	6754
BackhedF_2015__SID268_12M__bin.39	BackhedF_2015	SID268_12M	metaSPAdes	2842002	93681	63	92.9952	2.41546	0.0257555	4925
BackhedF_2015__SID268_12M__bin.4	BackhedF_2015	SID268_12M	metaSPAdes	3719808	23617	274	91.0399	1.67286	0.158358	1836
BackhedF_2015__SID268_12M__bin.40	BackhedF_2015	SID268_12M	metaSPAdes	2659484	56742	69	97.9866	0	0.00876	5075
BackhedF_2015__SID268_12M__bin.41	BackhedF_2015	SID268_12M	metaSPAdes	2907805	60234	94	91.7722	1.58228	0.0356327	4826
BackhedF_2015__SID268_12M__bin.46	BackhedF_2015	SID268_12M	metaSPAdes	3541686	41994	152	82.4561	0	0.0293665	5090
BackhedF_2015__SID268_12M__bin.5	BackhedF_2015	SID268_12M	metaSPAdes	3368210	75261	83	70.566	0	0.069218	1814
BackhedF_2015__SID268_12M__bin.8	BackhedF_2015	SID268_12M	metaSPAdes	2417913	11573	298	89.6816	2.53165	0.0780677	4716
BackhedF_2015__SID268_4M__bin.1	BackhedF_2015	SID268_4M	metaSPAdes	1690660	3855	497	57.8916	0.0345066	0.0273583	9297
BackhedF_2015__SID268_4M__bin.12	BackhedF_2015	SID268_4M	metaSPAdes	4284271	101072	79	96.6749	1.05328	0.0071	1836
BackhedF_2015__SID268_4M__bin.13	BackhedF_2015	SID268_4M	metaSPAdes	4333144	59853	132	88.4278	0.334412	0.0487814	1862
BackhedF_2015__SID268_4M__bin.15	BackhedF_2015	SID268_4M	metaSPAdes	2083393	73000	58	62.6582	0	0.00935	4844
BackhedF_2015__SID268_4M__bin.16	BackhedF_2015	SID268_4M	metaSPAdes	2101314	25735	137	97.5346	3.10292	0.017193	17247
BackhedF_2015__SID268_4M__bin.2	BackhedF_2015	SID268_4M	metaSPAdes	5336618	30625	311	58.6207	0	0.0185223	1872
BackhedF_2015__SID268_4M__bin.21	BackhedF_2015	SID268_4M	metaSPAdes	1308651	7486	220	75.0175	0.904358	0.101197	8065
BackhedF_2015__SID268_4M__bin.5	BackhedF_2015	SID268_4M	metaSPAdes	4636717	164714	57	99.0141	0.043554	0.00229	10068
BackhedF_2015__SID268_4M__bin.6	BackhedF_2015	SID268_4M	metaSPAdes	4624480	98004	76	98.2692	0.897436	0.00477	1934
BackhedF_2015__SID268_4M__bin.7	BackhedF_2015	SID268_4M	metaSPAdes	2382216	67489	69	58.2707	0.37594	0.314119	1815
BackhedF_2015__SID268_B__bin.10	BackhedF_2015	SID268_B	metaSPAdes	2177290	15791	202	96.2753	2.60632	0.0143707	7858
BackhedF_2015__SID268_B__bin.11	BackhedF_2015	SID268_B	metaSPAdes	3889075	10684	489	58.6207	1.72414	0.349345	1815
BackhedF_2015__SID268_B__bin.12	BackhedF_2015	SID268_B	metaSPAdes	2873717	129321	49	99.6255	0.0749064	0.0035	7962
BackhedF_2015__SID268_B__bin.13	BackhedF_2015	SID268_B	metaSPAdes	3966727	11715	466	87.9204	1.46678	0.0233319	1934
BackhedF_2015__SID268_B__bin.3	BackhedF_2015	SID268_B	metaSPAdes	2178392	7805	371	85.8329	0.253753	0.0670702	7865
BackhedF_2015__SID268_B__bin.4	BackhedF_2015	SID268_B	metaSPAdes	1863022	32841	72	95.0898	0.798403	0.00911	6932
BackhedF_2015__SID268_B__bin.6	BackhedF_2015	SID268_B	metaSPAdes	941588	95328	16	50.4107	0.545852	0.00084	8010
BackhedF_2015__SID268_B__bin.7	BackhedF_2015	SID268_B	metaSPAdes	4479692	31650	222	98.3441	0.764444	0.00187	10068
BackhedF_2015__SID268_M__bin.17	BackhedF_2015	SID268_M	metaSPAdes	2195182	55381	67	96.5545	0.961538	0.0281825	2318
BackhedF_2015__SID268_M__bin.18	BackhedF_2015	SID268_M	metaSPAdes	2502476	54108	72	95.9239	0	0.0267192	4933
BackhedF_2015__SID268_M__bin.19	BackhedF_2015	SID268_M	metaSPAdes	2811718	159386	26	99.3289	0	0.00647	5117
BackhedF_2015__SID268_M__bin.20	BackhedF_2015	SID268_M	metaSPAdes	1941530	6393	376	80.0056	2.07952	0.214715	4421
BackhedF_2015__SID268_M__bin.21	BackhedF_2015	SID268_M	metaSPAdes	2621050	43489	118	98.3494	0.740741	0.0674303	4938
BackhedF_2015__SID268_M__bin.22	BackhedF_2015	SID268_M	metaSPAdes	3125837	52540	95	98.4906	0	0.00886	1965
BackhedF_2015__SID268_M__bin.23	BackhedF_2015	SID268_M	metaSPAdes	2118717	6586	407	89.7064	0.680272	0.0315819	15286
BackhedF_2015__SID268_M__bin.25	BackhedF_2015	SID268_M	metaSPAdes	2554090	65611	73	84.5295	2.63158	0.0176213	5082
BackhedF_2015__SID268_M__bin.26	BackhedF_2015	SID268_M	metaSPAdes	2546456	10484	347	88.5878	3.74473	0.31303	4874
BackhedF_2015__SID268_M__bin.27	BackhedF_2015	SID268_M	metaSPAdes	3279435	149678	62	76.4312	1.79678	0.0141306	1836
BackhedF_2015__SID268_M__bin.28	BackhedF_2015	SID268_M	metaSPAdes	2282212	113689	37	99.3289	1.00671	0.01484	4285
BackhedF_2015__SID268_M__bin.29	BackhedF_2015	SID268_M	metaSPAdes	1541132	40209	53	93.8202	0	0.00541	6531
BackhedF_2015__SID268_M__bin.3	BackhedF_2015	SID268_M	metaSPAdes	2908775	38034	144	96.3466	3.45066	0.0936477	4925
BackhedF_2015__SID268_M__bin.30	BackhedF_2015	SID268_M	metaSPAdes	3076464	44156	108	95.6081	1.18243	0.00368	1690
BackhedF_2015__SID268_M__bin.35	BackhedF_2015	SID268_M	metaSPAdes	1710421	8589	298	84.6811	1.79924	0.267089	17244
BackhedF_2015__SID268_M__bin.37	BackhedF_2015	SID268_M	metaSPAdes	2020540	6173	401	91.9799	0.838926	0.493972	15031
BackhedF_2015__SID268_M__bin.38	BackhedF_2015	SID268_M	metaSPAdes	2460754	8771	350	85.5662	0.193237	0.139843	4936
BackhedF_2015__SID268_M__bin.4	BackhedF_2015	SID268_M	metaSPAdes	2166470	57248	65	95.2601	0	0.00768	4367
BackhedF_2015__SID268_M__bin.41	BackhedF_2015	SID268_M	metaSPAdes	823391	4764	206	80.0562	0	0.0315543	6473
BackhedF_2015__SID268_M__bin.42	BackhedF_2015	SID268_M	metaSPAdes	1697705	4029	478	53.8278	0.877193	0.281754	4652
BackhedF_2015__SID268_M__bin.44	BackhedF_2015	SID268_M	metaSPAdes	1777691	8461	293	91.0028	1.26582	0.0275386	5818
BackhedF_2015__SID268_M__bin.45	BackhedF_2015	SID268_M	metaSPAdes	2282094	29175	122	80.005	1.44928	0.0418825	4910
BackhedF_2015__SID268_M__bin.47	BackhedF_2015	SID268_M	metaSPAdes	1525189	3210	492	52.0405	1.14094	0.317725	5089
BackhedF_2015__SID268_M__bin.49	BackhedF_2015	SID268_M	metaSPAdes	2055362	19218	164	90.5914	0	0.0194177	13983
BackhedF_2015__SID268_M__bin.56	BackhedF_2015	SID268_M	metaSPAdes	3160652	45343	97	60.6897	0	0.0491272	1812
BackhedF_2015__SID268_M__bin.57	BackhedF_2015	SID268_M	metaSPAdes	1869045	49801	59	98.6577	0	0.00492	4328
BackhedF_2015__SID268_M__bin.61	BackhedF_2015	SID268_M	metaSPAdes	1964399	79486	31	96.9043	1.6129	0.00818	14306
BackhedF_2015__SID268_M__bin.62	BackhedF_2015	SID268_M	metaSPAdes	2627611	80001	42	97.2603	0	0.00303	4262
BackhedF_2015__SID268_M__bin.64	BackhedF_2015	SID268_M	metaSPAdes	3250622	41525	131	92.0477	0	0.0233971	1798
BackhedF_2015__SID268_M__bin.65	BackhedF_2015	SID268_M	metaSPAdes	773763	14882	68	61.4035	0	0.0201026	6458
BackhedF_2015__SID268_M__bin.68	BackhedF_2015	SID268_M	metaSPAdes	2490754	19585	196	93.2886	4.02685	0.0561333	5075
BackhedF_2015__SID268_M__bin.70	BackhedF_2015	SID268_M	metaSPAdes	3692160	7064	641	72.7586	1.72414	0.124329	1934
BackhedF_2015__SID268_M__bin.71	BackhedF_2015	SID268_M	metaSPAdes	1486277	8066	228	58.6207	0	0.259292	10068
BackhedF_2015__SID268_M__bin.8	BackhedF_2015	SID268_M	metaSPAdes	3044914	9122	448	66.8421	2.63158	0.207388	4940
BackhedF_2015__SID268_M__bin.9	BackhedF_2015	SID268_M	metaSPAdes	3038674	83644	61	90.0161	1.57005	0.0138459	4951
BackhedF_2015__SID272_12M__bin.1	BackhedF_2015	SID272_12M	metaSPAdes	1110434	3874	316	54.0785	0.967742	0.0426129	14631
BackhedF_2015__SID272_12M__bin.10	BackhedF_2015	SID272_12M	metaSPAdes	3565995	135882	42	97.5845	2.67713	0.00875	4951
BackhedF_2015__SID272_12M__bin.15	BackhedF_2015	SID272_12M	metaSPAdes	2538100	26213	145	87.9917	0	0.00323	9283
BackhedF_2015__SID272_12M__bin.16	BackhedF_2015	SID272_12M	metaSPAdes	2300380	13417	280	85.9977	1.02041	0.0102676	15316
BackhedF_2015__SID272_12M__bin.2	BackhedF_2015	SID272_12M	metaSPAdes	2813925	129844	29	98.6577	0	0.00677	5082
BackhedF_2015__SID272_12M__bin.21	BackhedF_2015	SID272_12M	metaSPAdes	4666960	101135	74	98.0128	0.128205	0.00656	1934
BackhedF_2015__SID272_12M__bin.23	BackhedF_2015	SID272_12M	metaSPAdes	2585102	41986	110	99.3289	2.01342	0.00886	4540
BackhedF_2015__SID272_12M__bin.24	BackhedF_2015	SID272_12M	metaSPAdes	2784066	22468	178	94.284	0.0197785	0.0138785	4716
BackhedF_2015__SID272_12M__bin.29	BackhedF_2015	SID272_12M	metaSPAdes	1442040	3286	473	55.7121	0.680272	0.0771113	9226
BackhedF_2015__SID272_12M__bin.33	BackhedF_2015	SID272_12M	metaSPAdes	1283151	5808	285	50.6566	0.643939	0.228604	17244
BackhedF_2015__SID272_12M__bin.4	BackhedF_2015	SID272_12M	metaSPAdes	3860262	63717	105	99.3671	0.632911	0.0102667	4844
BackhedF_2015__SID272_12M__bin.5	BackhedF_2015	SID272_12M	metaSPAdes	2122108	3805	610	66.1147	0.949367	0.214418	4752
BackhedF_2015__SID272_12M__bin.6	BackhedF_2015	SID272_12M	metaSPAdes	2790734	38010	108	94.8546	0	0.00636	4191
BackhedF_2015__SID272_12M__bin.7	BackhedF_2015	SID272_12M	metaSPAdes	5191398	163736	66	92.4812	0.877193	0.0128804	1815
BackhedF_2015__SID272_4M__bin.1	BackhedF_2015	SID272_4M	metaSPAdes	1956351	16343	205	95.0461	0.806452	0.00158	14631
BackhedF_2015__SID272_4M__bin.10	BackhedF_2015	SID272_4M	metaSPAdes	1801164	10816	236	86.6349	2.04545	0.0297828	17244
BackhedF_2015__SID272_4M__bin.11	BackhedF_2015	SID272_4M	metaSPAdes	4320322	11719	516	94.228	1.15361	0.214937	10068
BackhedF_2015__SID272_4M__bin.12	BackhedF_2015	SID272_4M	metaSPAdes	4873063	95098	87	84.5623	0.404531	0.0102831	1860
BackhedF_2015__SID272_4M__bin.16	BackhedF_2015	SID272_4M	metaSPAdes	4541648	171756	51	93.6538	0.25641	0.00531	1934
BackhedF_2015__SID272_4M__bin.17	BackhedF_2015	SID272_4M	metaSPAdes	2524961	36921	122	90.0621	0.15528	0.00391	9283
BackhedF_2015__SID272_4M__bin.2	BackhedF_2015	SID272_4M	metaSPAdes	4585578	65813	94	94.4878	0.619579	0.00803	1855
BackhedF_2015__SID272_4M__bin.4	BackhedF_2015	SID272_4M	metaSPAdes	2010417	14912	187	95.5069	0.710445	0.0975492	17248
BackhedF_2015__SID272_4M__bin.5	BackhedF_2015	SID272_4M	metaSPAdes	2883394	106981	47	54.3103	0	0.0208781	1877
BackhedF_2015__SID272_4M__bin.7	BackhedF_2015	SID272_4M	metaSPAdes	5367567	175493	58	98.8722	1.25313	0.00495	1815
BackhedF_2015__SID272_B__bin.10	BackhedF_2015	SID272_B	metaSPAdes	4662431	102038	74	97.2436	0.128205	0.00964	1934
BackhedF_2015__SID272_B__bin.3	BackhedF_2015	SID272_B	metaSPAdes	3496895	89218	58	78.7702	0.10453	0.00184	10068
BackhedF_2015__SID272_B__bin.4	BackhedF_2015	SID272_B	metaSPAdes	5311514	112569	77	99.2481	0.877193	0.00924	1815
BackhedF_2015__SID272_B__bin.7	BackhedF_2015	SID272_B	metaSPAdes	1264786	4157	332	56.8909	2.28495	0.249618	17248
BackhedF_2015__SID272_B__bin.8	BackhedF_2015	SID272_B	metaSPAdes	3718786	159606	39	77.6208	0.260223	0.00234	1855
BackhedF_2015__SID272_M__bin.1	BackhedF_2015	SID272_M	metaSPAdes	1545376	4904	379	61.0658	0.113379	0.645355	15316
BackhedF_2015__SID272_M__bin.13	BackhedF_2015	SID272_M	metaSPAdes	1545537	4706	366	59.6632	1.02041	0.110823	15300
BackhedF_2015__SID272_M__bin.14	BackhedF_2015	SID272_M	metaSPAdes	1063899	3129	359	51.7308	0	0.121585	13983
BackhedF_2015__SID272_M__bin.16	BackhedF_2015	SID272_M	metaSPAdes	4504524	68566	114	96.9231	0.25641	0.0107912	1934
BackhedF_2015__SID272_M__bin.2	BackhedF_2015	SID272_M	metaSPAdes	1132006	4309	293	60.8193	0	0.223693	14554
BackhedF_2015__SID272_M__bin.21	BackhedF_2015	SID272_M	metaSPAdes	1536146	5080	368	82.5707	1.00671	0.0522378	4335
BackhedF_2015__SID272_M__bin.23	BackhedF_2015	SID272_M	metaSPAdes	2515115	11520	315	92.588	1.24224	0.00638	9283
BackhedF_2015__SID272_M__bin.24	BackhedF_2015	SID272_M	metaSPAdes	2063115	5574	445	85.9042	2.38095	0.193018	15286
BackhedF_2015__SID272_M__bin.25	BackhedF_2015	SID272_M	metaSPAdes	1762454	5866	357	81.3568	0.523504	0.0709057	2286
BackhedF_2015__SID272_M__bin.27	BackhedF_2015	SID272_M	metaSPAdes	2483989	12167	279	95.0309	0.803971	0.28531	5082
BackhedF_2015__SID272_M__bin.28	BackhedF_2015	SID272_M	metaSPAdes	1998816	63631	56	87.6603	0.961538	0.0172621	2318
BackhedF_2015__SID272_M__bin.29	BackhedF_2015	SID272_M	metaSPAdes	2300010	80422	50	99.9807	1.49701	0.00513	5792
BackhedF_2015__SID272_M__bin.32	BackhedF_2015	SID272_M	metaSPAdes	2495944	9184	386	85.4968	1.60256	0.161272	2303
BackhedF_2015__SID272_M__bin.34	BackhedF_2015	SID272_M	metaSPAdes	3223655	13951	353	86.6627	1.63982	0.299487	4844
BackhedF_2015__SID272_M__bin.36	BackhedF_2015	SID272_M	metaSPAdes	2818592	12633	329	94.1456	1.91851	0.288359	4874
BackhedF_2015__SID272_M__bin.37	BackhedF_2015	SID272_M	metaSPAdes	1802353	3586	549	52.7432	3.50877	0.222959	5075
BackhedF_2015__SID272_M__bin.39	BackhedF_2015	SID272_M	metaSPAdes	2170546	7888	372	77.6122	0.721154	0.0192391	2328
BackhedF_2015__SID272_M__bin.42	BackhedF_2015	SID272_M	metaSPAdes	1326297	6519	261	87.6404	1.84591	0.0303212	6518
BackhedF_2015__SID272_M__bin.43	BackhedF_2015	SID272_M	metaSPAdes	1504998	4781	372	71.092	0.33557	0.221587	14250
BackhedF_2015__SID272_M__bin.45	BackhedF_2015	SID272_M	metaSPAdes	2102767	5826	440	79.2225	0.680272	0.0299206	9226
BackhedF_2015__SID272_M__bin.46	BackhedF_2015	SID272_M	metaSPAdes	1715588	6084	347	85.0112	0.671141	0.0645912	4280
BackhedF_2015__SID272_M__bin.47	BackhedF_2015	SID272_M	metaSPAdes	2586216	59978	59	93.2367	1.44928	0.0130679	4910
BackhedF_2015__SID272_M__bin.48	BackhedF_2015	SID272_M	metaSPAdes	1745857	5139	416	76.3291	3.60039	0.156193	4540
BackhedF_2015__SID272_M__bin.49	BackhedF_2015	SID272_M	metaSPAdes	3828885	11447	467	90.681	1.6129	0.0321579	1790
BackhedF_2015__SID272_M__bin.50	BackhedF_2015	SID272_M	metaSPAdes	2161165	12446	273	93.0649	1.00671	0.05416	4425
BackhedF_2015__SID272_M__bin.51	BackhedF_2015	SID272_M	metaSPAdes	2213129	7159	392	76.6021	3.79747	0.56955	4826
BackhedF_2015__SID272_M__bin.52	BackhedF_2015	SID272_M	metaSPAdes	2085097	149324	21	98.6577	0.671141	0.0106038	4285
BackhedF_2015__SID272_M__bin.53	BackhedF_2015	SID272_M	metaSPAdes	2555616	40703	95	98.4149	0.483092	0.0375927	4933
BackhedF_2015__SID272_M__bin.54	BackhedF_2015	SID272_M	metaSPAdes	2147424	26647	145	93.0799	1.02339	0.156091	4581
BackhedF_2015__SID272_M__bin.56	BackhedF_2015	SID272_M	metaSPAdes	1246370	10854	154	92.6966	4.49438	0.00785	6478
BackhedF_2015__SID272_M__bin.6	BackhedF_2015	SID272_M	metaSPAdes	1348271	17444	113	68.4599	0.632911	0.0338113	5825
BackhedF_2015__SID272_M__bin.7	BackhedF_2015	SID272_M	metaSPAdes	2329135	27804	135	95.8904	0.684932	0.0248355	4262
BackhedF_2015__SID272_M__bin.8	BackhedF_2015	SID272_M	metaSPAdes	3294556	120138	46	67.5862	1.72414	0.0109103	1836
BackhedF_2015__SID272_M__bin.9	BackhedF_2015	SID272_M	metaSPAdes	3133049	274473	28	99.6226	0.377358	0.00785	1965
BackhedF_2015__SID274_12M__bin.10	BackhedF_2015	SID274_12M	metaSPAdes	3159649	45990	134	98.4405	0.818713	0.0753355	4584
BackhedF_2015__SID274_12M__bin.11	BackhedF_2015	SID274_12M	metaSPAdes	4786941	104997	70	98.2692	0.512821	0.00495	1934
BackhedF_2015__SID274_12M__bin.12	BackhedF_2015	SID274_12M	metaSPAdes	1575866	3453	497	62.149	0.510204	0.450788	15342
BackhedF_2015__SID274_12M__bin.2	BackhedF_2015	SID274_12M	metaSPAdes	1330709	26100	86	65.1899	0.316456	0.0512664	5825
BackhedF_2015__SID274_12M__bin.4	BackhedF_2015	SID274_12M	metaSPAdes	4901046	135169	62	94.3609	0.75188	0.0029	1815
BackhedF_2015__SID274_12M__bin.5	BackhedF_2015	SID274_12M	metaSPAdes	3485245	39892	131	75.6063	1.69069	0.00981	1877
BackhedF_2015__SID274_12M__bin.6	BackhedF_2015	SID274_12M	metaSPAdes	1800592	5063	426	84.368	1.23043	0.130297	4285
BackhedF_2015__SID274_4M__bin.1	BackhedF_2015	SID274_4M	metaSPAdes	3579704	22407	235	95.2881	1.0223	0.00826	1830
BackhedF_2015__SID274_4M__bin.13	BackhedF_2015	SID274_4M	metaSPAdes	3389203	55801	94	99.2453	0.776915	0.00556	1963
BackhedF_2015__SID274_4M__bin.14	BackhedF_2015	SID274_4M	metaSPAdes	4525595	24090	288	94.5157	1.70383	0.00771	1877
BackhedF_2015__SID274_4M__bin.2	BackhedF_2015	SID274_4M	metaSPAdes	5393856	114506	78	99.0582	1.6109	0.00431	1855
BackhedF_2015__SID274_4M__bin.3	BackhedF_2015	SID274_4M	metaSPAdes	4842097	56128	133	99.8181	0.113379	0.00358	10068
BackhedF_2015__SID274_4M__bin.6	BackhedF_2015	SID274_4M	metaSPAdes	2366008	72136	64	56.7251	0	0.00878	4584
BackhedF_2015__SID274_4M__bin.7	BackhedF_2015	SID274_4M	metaSPAdes	1934473	12315	213	88.7123	1.4697	0.0441975	17237
BackhedF_2015__SID274_4M__bin.8	BackhedF_2015	SID274_4M	metaSPAdes	4621912	36797	194	95.5543	0.897436	0.00492	1934
BackhedF_2015__SID274_4M__bin.9	BackhedF_2015	SID274_4M	metaSPAdes	5166457	123523	61	99.2481	0.93985	0.0025	1815
BackhedF_2015__SID274_B__bin.1	BackhedF_2015	SID274_B	metaSPAdes	4825429	178113	47	99.9669	0.0868056	0.00404	10068
BackhedF_2015__SID274_M__bin.1	BackhedF_2015	SID274_M	metaSPAdes	2587067	30862	154	99.0566	0	0.120061	6750
BackhedF_2015__SID274_M__bin.10	BackhedF_2015	SID274_M	metaSPAdes	1851225	81472	37	61.4035	0	0.00699	5075
BackhedF_2015__SID274_M__bin.11	BackhedF_2015	SID274_M	metaSPAdes	1568046	6384	287	70.6152	1.34228	0.12402	14993
BackhedF_2015__SID274_M__bin.25	BackhedF_2015	SID274_M	metaSPAdes	1864410	11468	233	93.7601	0.966184	0.381807	4933
BackhedF_2015__SID274_M__bin.28	BackhedF_2015	SID274_M	metaSPAdes	2432348	31953	161	61.0738	2.14765	0.0698522	4532
[truncated: 152,724 more rows]
