# Supplementary material for: Extensive Unexplored Human Microbiome Diversity Revealed by Over 150,000 Genomes from Metagenomes Spanning Age, Geography, and Lifestyle
Source: Cell. 2019 Jan 24;176(3):649–662.e20. doi: 10.1016/j.cell.2019.01.001 (PMC6349461; doi:10.1016/j.cell.2019.01.001)
Supplement: Table S5. List of UniRef50 Gene Families that Are Statistically Significantly Different between Host Categories, Related to Figure 1 — List of statistically significant UniRef50 annotated genes (Fisher's test, Bonferroni-corrected, p < 0.01) for age category, body site, and westernization categories. [file mmc5.xlsx]

## Sheet: Age category
UniRef50	description	class1	class2	c1presence	c1total	c2presence	c2total	p-value	odds-ratio
UniRef50_P65831	Amidophosphoribosyltransferase	newborn	adult+child+schoolage	726	4026	2279	114222	0	9.03792
UniRef50_A1SG51	SsrA-binding protein	newborn	adult+child+schoolage	547	4205	1457	115044	5.463e-298	10.2713
UniRef50_A0A0D6DX00	Phosphoribosylformylglycinamidine cyclo-ligase	newborn	adult+child+schoolage	447	4305	838	115663	6.64927e-293	14.3313
UniRef50_Q8G5P2	Ribose-phosphate pyrophosphokinase	newborn	adult+child+schoolage	646	4106	2479	114022	1.53738e-276	7.23645
UniRef50_Q9CBQ2	Ribonucleoside-diphosphate reductase subunit beta	newborn	adult+child+schoolage	517	4235	1419	115082	4.24967e-276	9.90061
UniRef50_A0A0A0M4I3	Glyceraldehyde-3-phosphate dehydrogenase (Fragment)	newborn	adult+child+schoolage	557	4195	1736	114765	6.30934e-275	8.77775
UniRef50_Q8G7H1	Ribonuclease 3	newborn	adult+child+schoolage	500	4252	1314	115187	7.24218e-274	10.3082
UniRef50_Q8DRM0	Phosphoribosylamine--glycine ligase	newborn	adult+child+schoolage	647	4105	2552	113949	3.53188e-271	7.03754
UniRef50_P65831	Amidophosphoribosyltransferase	adult	child+newborn+schoolage	2029	107552	976	10696	3.75751e-271	0.206745
UniRef50_Q82DL8	30S ribosomal protein S9	newborn	adult+child+schoolage	395	4357	673	115828	3.49287e-270	15.603
UniRef50_A0A2M9HAZ4	Uncharacterized protein	newborn	adult+child+schoolage	498	4254	1331	115170	5.35234e-270	10.1296
UniRef50_A0A1H2LZG3	Peptide chain release factor 2	newborn	adult+child+schoolage	605	4147	2194	114307	1.93485e-269	7.60077
UniRef50_D3R7U9	Amino acid permease	newborn	adult+child+schoolage	543	4209	1678	114823	2.62951e-269	8.82791
UniRef50_A0A076JK34	Acetyltransferase	newborn	adult+child+schoolage	604	4148	2195	114306	1.47013e-268	7.58285
UniRef50_A0A173X213	4-oxalocrotonate tautomerase	newborn	adult+child+schoolage	567	4185	1883	114618	3.18108e-268	8.24689
UniRef50_P0CG99	Ribonucleoside-diphosphate reductase subunit alpha 1	newborn	adult+child+schoolage	491	4261	1299	115202	9.81489e-268	10.2193
UniRef50_A0A261FVP2	Hypoxanthine phosphoribosyltransferase	newborn	adult+child+schoolage	614	4138	2301	114200	5.18467e-267	7.36423
UniRef50_A0A087EBU3	FdxC Ferredoxin	newborn	adult+child+schoolage	584	4168	2040	114461	6.93333e-267	7.86163
UniRef50_Q8G7F5	LemA-like protein	newborn	adult+child+schoolage	578	4174	1990	114511	8.7449e-267	7.96837
UniRef50_A0A0E2ZBY3	GNAT family acetyltransferase	newborn	adult+child+schoolage	497	4255	1354	115147	2.48538e-266	9.93324
UniRef50_A0A1V5JIG5	GTP cyclohydrolase 1	newborn	adult+child+schoolage	452	4300	1044	115457	6.24471e-266	11.6249
UniRef50_N6WFJ3	Citrate synthase	newborn	adult+child+schoolage	609	4143	2276	114225	2.70603e-265	7.3772
UniRef50_B2GIL8	Holliday junction ATP-dependent DNA helicase RuvB	newborn	adult+child+schoolage	581	4171	2032	114469	3.13463e-265	7.84694
UniRef50_M2YAN1	Acetolactate synthase 3 regulatory subunit	newborn	adult+child+schoolage	554	4198	1813	114688	1.5774e-264	8.3481
UniRef50_D2QA41	SUF system FeS assembly protein, NifU family	newborn	adult+child+schoolage	498	4254	1379	115122	3.14335e-264	9.77296
UniRef50_A0A0A7I8R4	Uncharacterized protein	newborn	adult+child+schoolage	600	4152	2211	114290	5.60266e-264	7.46988
UniRef50_A0A0L0LSK8	Transcriptional regulator MraZ	newborn	adult+child+schoolage	622	4130	2417	114084	2.8447e-263	7.10867
UniRef50_A1A2L3	Uncharacterized protein	newborn	adult+child+schoolage	603	4149	2246	114255	3.08408e-263	7.39332
UniRef50_A1A2L6	Glutamate racemase	newborn	adult+child+schoolage	605	4147	2270	114231	1.06642e-262	7.34141
UniRef50_W5IHH2	Uncharacterized protein	newborn	adult+child+schoolage	615	4137	2363	114138	1.90155e-262	7.18052
UniRef50_D1BIB7	Glucose-1-phosphate adenylyltransferase	newborn	adult+child+schoolage	489	4263	1330	115171	3.40189e-262	9.9331
UniRef50_D2RA60	Isoprenyl transferase	newborn	adult+child+schoolage	593	4159	2175	114326	1.10311e-261	7.49465
UniRef50_A0A229VW21	Uncharacterized protein	newborn	adult+child+schoolage	587	4165	2130	114371	5.39288e-261	7.56762
UniRef50_A0A0L7CTA5	Cys-tRNA(Pro)/Cys-tRNA(Cys) deacylase	newborn	adult+child+schoolage	587	4165	2132	114369	8.16776e-261	7.56039
UniRef50_F9Y0Z4	23S rRNA methyltransferase	newborn	adult+child+schoolage	580	4172	2075	114426	1.88261e-260	7.66638
UniRef50_A0A0M4MPQ8	Glycosyl transferase family 4	newborn	adult+child+schoolage	590	4162	2169	114332	7.31627e-260	7.47237
UniRef50_A0A087CYF4	FMN-binding domain protein	newborn	adult+child+schoolage	438	4314	999	115502	2.62428e-259	11.7386
UniRef50_A0ZZY0	50S ribosomal protein L19	newborn	adult+child+schoolage	571	4181	2017	114484	1.23272e-258	7.75166
UniRef50_A1A1B9	Endoribonuclease YbeY	newborn	adult+child+schoolage	573	4179	2036	114465	1.79615e-258	7.70863
UniRef50_A0A2M9HIX5	DNA helicase	newborn	adult+child+schoolage	478	4274	1281	115220	1.87028e-258	10.0594
UniRef50_A0A076JGI6	CarD family transcriptional regulator	newborn	adult+child+schoolage	595	4157	2230	114271	2.13248e-258	7.33446
UniRef50_A1A1K5	Adenine phosphoribosyltransferase	newborn	adult+child+schoolage	583	4169	2126	114375	3.34581e-258	7.52323
UniRef50_W6EY66	Hypothetical membrane spanning protein with DUF1113 domain	newborn	adult+child+schoolage	554	4198	1879	114622	4.90775e-258	8.05023
UniRef50_A0A173WW06	Amidotransferase	newborn	adult+child+schoolage	482	4270	1314	115187	5.58741e-258	9.89526
UniRef50_A0A086Z0X4	Chromosome partitioning protein	newborn	adult+child+schoolage	600	4152	2280	114221	5.97406e-258	7.23944
UniRef50_A0A087CVS0	Glycosyltransferase	newborn	adult+child+schoolage	558	4194	1914	114587	6.62608e-258	7.96525
UniRef50_A0A086ZEW2	Ribonuclease PH	newborn	adult+child+schoolage	557	4195	1908	114593	1.13273e-257	7.97449
UniRef50_E0Q4Z0	Aminotransferase	newborn	adult+child+schoolage	568	4184	2008	114493	4.44131e-257	7.74055
UniRef50_K1DVA8	Ketol-acid reductoisomerase (NADP(+))	newborn	adult+child+schoolage	509	4243	1526	114975	5.46169e-257	9.03844
UniRef50_D2Q8B9	Pyroglutamyl-peptidase I	newborn	adult+child+schoolage	586	4166	2167	114334	6.63068e-257	7.42155
UniRef50_Q6AF42	Protein-export membrane protein SecG	newborn	adult+child+schoolage	574	4178	2062	114439	6.96387e-257	7.62481
UniRef50_A0A076JKL1	Amino acid ABC transporter substrate-binding protein	newborn	adult+child+schoolage	559	4193	1937	114564	1.59222e-256	7.88507
UniRef50_O33123	3-isopropylmalate dehydratase large subunit	newborn	adult+child+schoolage	556	4196	1913	114588	2.17193e-256	7.93713
UniRef50_A0A0T9KKQ8	Transcriptional regulator	newborn	adult+child+schoolage	468	4284	1228	115273	3.86021e-256	10.2548
UniRef50_Q8G5F6	Thiazole synthase	newborn	adult+child+schoolage	556	4196	1916	114585	4.18987e-256	7.92449
UniRef50_A0A261FWN4	Uncharacterized protein	newborn	adult+child+schoolage	500	4252	1466	115035	5.80356e-256	9.22726
UniRef50_A0A076JF81	Phosphate transport system permease protein	newborn	adult+child+schoolage	572	4180	2055	114446	6.13883e-256	7.62094
UniRef50_D2Q5D2	SerA1 D-3-phosphoglycerate dehydrogenase	newborn	adult+child+schoolage	599	4153	2295	114206	6.80329e-256	7.17747
UniRef50_D2QB47	PgsA2 CDP-diacylglycerol--glycerol-3-phosphate 3-phosphatidyltransferase	newborn	adult+child+schoolage	588	4164	2198	114303	9.6759e-256	7.34339
UniRef50_D2Q8R2	Thymidylate synthase	newborn	adult+child+schoolage	590	4162	2216	114285	9.98244e-256	7.31088
UniRef50_D2Q572	Xth Exodeoxyribonuclease III	newborn	adult+child+schoolage	577	4175	2102	114399	1.23764e-255	7.52158
UniRef50_K4IYX7	FHA domain containing protein	newborn	adult+child+schoolage	430	4322	975	115526	2.70511e-255	11.7885
UniRef50_D2Q8C4	5'-methylthioadenosine/S-adenosylhomocysteine nucleosidase	newborn	adult+child+schoolage	580	4172	2134	114367	3.93527e-255	7.45058
UniRef50_A0A076JQ33	Copper-sensing transcriptional repressor CsoR	newborn	adult+child+schoolage	573	4179	2075	114426	6.48909e-255	7.56117
UniRef50_E3D826	Endonuclease III	newborn	adult+child+schoolage	574	4178	2086	114415	1.03738e-254	7.5355
UniRef50_A0A261FQK4	Phosphopeptide-binding protein	newborn	adult+child+schoolage	569	4183	2046	114455	2.19736e-254	7.60945
UniRef50_Q8G5J9	Transcriptional regulator WhiB1	newborn	adult+child+schoolage	594	4158	2268	114233	2.42984e-254	7.19533
UniRef50_X4QW95	ATP phosphoribosyltransferase	newborn	adult+child+schoolage	580	4172	2143	114358	2.47172e-254	7.4187
UniRef50_A1A2F2	Phospho-N-acetylmuramoyl-pentapeptide-transferase	newborn	adult+child+schoolage	597	4155	2296	114205	2.8743e-254	7.14688
UniRef50_A0A229VWX2	dCTP deaminase, dUMP-forming	newborn	adult+child+schoolage	548	4204	1868	114633	3.03365e-254	7.99928
UniRef50_A1A1I2	Ribosome-recycling factor	newborn	adult+child+schoolage	577	4175	2119	114382	4.09718e-254	7.46012
UniRef50_A0A087DFD0	Hemolysin-like protein	newborn	adult+child+schoolage	582	4170	2169	114332	1.32247e-253	7.35691
UniRef50_A0A087EAA6	MFS transporter	newborn	adult+child+schoolage	566	4186	2030	114471	1.80909e-253	7.62459
UniRef50_P59305	N-acetyl-gamma-glutamyl-phosphate reductase	newborn	adult+child+schoolage	575	4177	2109	114392	1.95033e-253	7.46659
UniRef50_Q8G4Q2	D-aminoacyl-tRNA deacylase	newborn	adult+child+schoolage	553	4199	1920	114581	2.56795e-253	7.85942
UniRef50_Q8G534	Peptide deformylase 1	newborn	adult+child+schoolage	581	4171	2167	114334	5.31266e-253	7.34941
UniRef50_Q8G7F9	Ribosome maturation factor RimM	newborn	adult+child+schoolage	562	4190	2001	114500	5.91736e-253	7.67504
UniRef50_D6ZUV2	Conserved hypothetical transmembrane protein	newborn	adult+child+schoolage	587	4165	2222	114279	7.02455e-253	7.24846
UniRef50_E3EQ03	Conserved hypothetical membrane spanning protein	newborn	adult+child+schoolage	577	4175	2135	114366	1.07487e-252	7.40318
UniRef50_A0A261FLQ5	NagC family transcriptional regulator	newborn	adult+child+schoolage	570	4182	2074	114427	1.21659e-252	7.51987
UniRef50_D9UFP3	FeS assembly protein SufB	newborn	adult+child+schoolage	549	4203	1894	114607	1.44377e-252	7.90395
UniRef50_B7GQ28	Pseudouridine synthase	newborn	adult+child+schoolage	587	4165	2226	114275	1.55375e-252	7.23518
UniRef50_A0A0E9DVT6	UDP-N-acetylglucosamine 1-carboxyvinyltransferase	newborn	adult+child+schoolage	549	4203	1897	114604	2.77968e-252	7.89124
UniRef50_A0A1F1URY1	3-isopropylmalate dehydrogenase	newborn	adult+child+schoolage	555	4197	1949	114552	3.38159e-252	7.77222
UniRef50_Q8G5K1	Transcriptional regulator WhiB2	newborn	adult+child+schoolage	590	4162	2257	114244	3.40128e-252	7.17549
UniRef50_D2Q5J1	DNA repair protein RecO	newborn	adult+child+schoolage	458	4294	1190	115311	5.24215e-252	10.3354
UniRef50_A0A261FK90	Hydrolase	newborn	adult+child+schoolage	567	4185	2055	114446	5.44474e-252	7.5453
UniRef50_A0A133NST1	3-dehydroquinate dehydratase	newborn	adult+child+schoolage	577	4175	2143	114358	5.45279e-252	7.37503
UniRef50_C4FDX9	HAD hydrolase, family IA, variant 3	newborn	adult+child+schoolage	430	4322	1002	115499	1.72184e-251	11.4682
UniRef50_D4BP63	Uncharacterized protein	newborn	adult+child+schoolage	573	4179	2118	114383	4.51824e-251	7.40488
UniRef50_D2Q9P5	Peptidyl-prolyl cis-trans isomerase	newborn	adult+child+schoolage	594	4158	2309	114192	7.21753e-251	7.06503
UniRef50_A0A087CYU4	Two component transcriptional regulator, winged helix family	newborn	adult+child+schoolage	574	4178	2131	114370	1.04946e-250	7.37347
UniRef50_A0A0H3E859	Peptidylprolyl isomerase	newborn	adult+child+schoolage	436	4316	1048	115453	1.10743e-250	11.1288
UniRef50_A0A1F1B4Y7	Recombination protein RecR	newborn	adult+child+schoolage	556	4196	1978	114523	2.6207e-250	7.67195
UniRef50_A8M723	4-hydroxy-3-methylbut-2-en-1-yl diphosphate synthase (flavodoxin)	newborn	adult+child+schoolage	564	4188	2052	114449	6.7135e-250	7.51116
UniRef50_A0A087A226	Cell division protein Fic	newborn	adult+child+schoolage	426	4326	987	115514	6.76059e-250	11.525
UniRef50_Q9K487	Glucosamine-6-phosphate deaminase	newborn	adult+child+schoolage	454	4298	1179	115322	7.85145e-250	10.3321
UniRef50_Q8G7E2	2-C-methyl-D-erythritol 4-phosphate cytidylyltransferase	newborn	adult+child+schoolage	433	4319	1036	115465	1.43355e-249	11.1737
UniRef50_D1BS33	Phosphoribosyl-AMP cyclohydrolase	newborn	adult+child+schoolage	560	4192	2022	114479	1.86258e-249	7.5633
UniRef50_A0ZZX2	50S ribosomal protein L32	newborn	adult+child+schoolage	567	4185	2087	114414	3.98291e-249	7.42753
UniRef50_A0A087E8R8	50S ribosomal protein L31	newborn	adult+child+schoolage	583	4169	2230	114271	4.19166e-249	7.16585
UniRef50_A0A0H3E825	ATP-binding and permease protein of ABC transporter system	newborn	adult+child+schoolage	522	4230	1708	114793	8.61576e-249	8.29388
UniRef50_A9WQ57	Imidazoleglycerol-phosphate dehydratase	newborn	adult+child+schoolage	582	4170	2225	114276	9.24911e-249	7.16823
UniRef50_A0A1X6WVH9	ATP-dependent Clp protease proteolytic subunit	newborn	adult+child+schoolage	569	4183	2109	114392	9.63429e-249	7.37808
UniRef50_B3DSA8	Oxygen-independent coproporphyrinogen-III oxidase-like protein	newborn	adult+child+schoolage	449	4303	1153	115348	1.16314e-248	10.4389
UniRef50_A0A087VSI7	Peroxiredoxin	newborn	adult+child+schoolage	464	4288	1261	115240	1.39986e-248	9.88898
UniRef50_B7GQI9	Deoxyuridine 5'-triphosphate nucleotidohydrolase	newborn	adult+child+schoolage	583	4169	2237	114264	1.65424e-248	7.14299
UniRef50_Q8G4M4	Uncharacterized protein	newborn	adult+child+schoolage	423	4329	978	115523	2.17496e-248	11.542
UniRef50_UPI000D52704F	aminodeoxychorismate/anthranilate synthase component II	newborn	adult+child+schoolage	535	4217	1820	114681	2.28511e-248	7.99411
UniRef50_A0A0M4NRT4	Exopolyphosphatase	newborn	adult+child+schoolage	583	4169	2239	114262	2.4467e-248	7.13649
UniRef50_B8DU56	Acetylglutamate kinase	newborn	adult+child+schoolage	567	4185	2097	114404	3.06092e-248	7.39146
UniRef50_A0A087A022	Dihydroorotate dehydrogenase (quinone)	newborn	adult+child+schoolage	571	4181	2133	114368	3.41149e-248	7.32267
UniRef50_K2HSW7	Segregation and condensation protein A	newborn	adult+child+schoolage	416	4336	934	115567	3.76935e-248	11.8711
UniRef50_A0A0A7I747	Histone acetyltransferase	newborn	adult+child+schoolage	423	4329	982	115519	7.88449e-248	11.4946
UniRef50_A0A261FUJ8	ABC transporter permease	newborn	adult+child+schoolage	551	4201	1963	114538	1.01045e-247	7.65294
UniRef50_A0A087AB23	50S ribosomal protein L35	newborn	adult+child+schoolage	557	4195	2017	114484	1.51957e-247	7.53637
UniRef50_D2Q8T7	TesB Acyl-CoA thioesterase	newborn	adult+child+schoolage	589	4163	2305	114196	2.2131e-247	7.00953
UniRef50_E8MID8	Uncharacterized protein	newborn	adult+child+schoolage	421	4331	973	115528	3.03354e-247	11.5417
UniRef50_A0A0B5BKF9	Histidine kinase-like protein	newborn	adult+child+schoolage	580	4172	2225	114276	3.2034e-247	7.14017
UniRef50_A0A139B8G1	Paad	newborn	adult+child+schoolage	571	4181	2147	114354	5.6599e-247	7.27403
UniRef50_B7GU72	Uncharacterized protein	newborn	adult+child+schoolage	580	4172	2230	114271	8.51762e-247	7.12385
UniRef50_Q8G6M3	Carbonic anhydrase	newborn	adult+child+schoolage	532	4220	1812	114689	1.02152e-246	7.97926
UniRef50_K4IN54	Putative OsmC family protein	newborn	adult+child+schoolage	564	4188	2090	114411	1.61829e-246	7.37215
UniRef50_A0A0H3E9M5	Sensory transduction protein kinase	newborn	adult+child+schoolage	574	4178	2180	114321	1.91529e-246	7.20465
UniRef50_D1NSU3	Imidazole glycerol phosphate synthase subunit HisH	newborn	adult+child+schoolage	586	4166	2290	114211	2.4184e-246	7.01537
UniRef50_E4V9W2	Branched-chain amino acid transport system carrier protein	newborn	adult+child+schoolage	396	4356	820	115681	2.48811e-246	12.8249
UniRef50_E6JZT5	CorA-like protein	newborn	adult+child+schoolage	545	4207	1929	114572	4.28969e-246	7.69432
UniRef50_Q8G7C4	D-alanine--D-alanine ligase	newborn	adult+child+schoolage	535	4217	1845	114656	5.59977e-246	7.88407
UniRef50_F9Y1N4	Xaa-Pro aminopeptidase	newborn	adult+child+schoolage	564	4188	2097	114404	6.68407e-246	7.34709
UniRef50_A0A095WVU0	4-hydroxy-tetrahydrodipicolinate reductase	newborn	adult+child+schoolage	561	4191	2071	114430	7.44801e-246	7.39614
UniRef50_A0A2G5Q6C4	YbhB/YbcL family Raf kinase inhibitor-like protein	newborn	adult+child+schoolage	549	4203	1968	114533	1.10817e-245	7.60184
UniRef50_B7GSA2	Uncharacterized protein	newborn	adult+child+schoolage	571	4181	2162	114339	1.12342e-245	7.22262
UniRef50_F5LTP9	Glycerol facilitator-aquaporin	newborn	adult+child+schoolage	560	4192	2067	114434	1.99037e-245	7.39574
UniRef50_A0A173YGI6	ABC transporter permease	newborn	adult+child+schoolage	572	4180	2174	114327	2.04457e-245	7.1963
UniRef50_A0A086ZT44	Uncharacterized protein	newborn	adult+child+schoolage	430	4322	1047	115454	2.32716e-245	10.971
UniRef50_A0A1H1AVJ8	ATPase components of ABC transporters with duplicated ATPase domains	newborn	adult+child+schoolage	521	4231	1735	114766	2.69163e-245	8.14533
UniRef50_V6XVU3	Phosphate starvation-inducible protein PhoH, predicted ATPase	newborn	adult+child+schoolage	545	4207	1938	114563	2.89841e-245	7.65799
UniRef50_Q9S2T7	Imidazole glycerol phosphate synthase subunit HisF	newborn	adult+child+schoolage	560	4192	2069	114432	2.99127e-245	7.38846
UniRef50_A0A0M4LWS7	Glutamine amidotransferase	newborn	adult+child+schoolage	423	4329	1001	115500	3.34734e-245	11.2746
UniRef50_Q8G3G2	Narrowly conserved hypothetical membrane protein	newborn	adult+child+schoolage	394	4358	816	115685	4.81312e-245	12.8173
UniRef50_A0A173ZL11	Shikimate 5-dehydrogenase	newborn	adult+child+schoolage	550	4202	1985	114516	6.32218e-245	7.55114
UniRef50_A0A0D6DX00	Phosphoribosylformylglycinamidine cyclo-ligase	adult	child+newborn+schoolage	703	108878	582	11090	6.40971e-245	0.123034
UniRef50_Q8G4L8	4-hydroxy-3-methylbut-2-enyl diphosphate reductase	newborn	adult+child+schoolage	420	4332	984	115517	8.59141e-245	11.3818
UniRef50_A0A0B5BEJ6	DNA polymerase III subunit delta	newborn	adult+child+schoolage	545	4207	1945	114556	1.27276e-244	7.62996
UniRef50_A1A141	Peptidyl-tRNA hydrolase	newborn	adult+child+schoolage	576	4176	2222	114279	2.1033e-244	7.09389
UniRef50_A0A161HZV1	Inner membrane protein alx	newborn	adult+child+schoolage	558	4194	2062	114439	2.6174e-244	7.38399
UniRef50_A0A173X3B4	PepC2 Aminopeptidase C	newborn	adult+child+schoolage	545	4207	1949	114552	2.95705e-244	7.61403
UniRef50_U1SGG5	Cell division protein FtsX	newborn	adult+child+schoolage	585	4167	2307	114194	3.59703e-244	6.94909
UniRef50_A0A080N1W3	GTP diphosphokinase	newborn	adult+child+schoolage	538	4214	1892	114609	5.84551e-244	7.73366
UniRef50_I4LH96	Uracil-DNA glycosylase	newborn	adult+child+schoolage	579	4173	2255	114246	6.35042e-244	7.0295
UniRef50_F9Y1H6	Inosine-uridine preferring nucleoside hydrolase	newborn	adult+child+schoolage	401	4351	867	115634	6.35371e-244	12.292
UniRef50_A0A087DQU8	Recombination factor protein RarA	newborn	adult+child+schoolage	555	4197	2041	114460	7.94467e-244	7.41592
UniRef50_F9Y1A3	Transporter, drug/metabolite exporter family	newborn	adult+child+schoolage	407	4345	906	115595	8.24385e-244	11.9513
UniRef50_E8MWZ3	Putative transport protein	newborn	adult+child+schoolage	498	4254	1563	114938	8.29673e-244	8.60868
UniRef50_C0BT34	CBS domain protein	newborn	adult+child+schoolage	552	4200	2015	114486	8.51686e-244	7.46736
UniRef50_B8DUF9	Undecaprenyl-diphosphatase	newborn	adult+child+schoolage	543	4209	1938	114563	1.11126e-243	7.62626
UniRef50_P17615	DNA-binding protein HB1	newborn	adult+child+schoolage	573	4179	2207	114294	2.26306e-243	7.10074
UniRef50_A1SG51	SsrA-binding protein	adult	child+newborn+schoolage	1264	108317	740	10932	2.29946e-243	0.172392
UniRef50_P59315	Acetylornithine aminotransferase	newborn	adult+child+schoolage	555	4197	2049	114452	4.06709e-243	7.38644
UniRef50_A0A0H3EB98	Diaminopimelate epimerase	newborn	adult+child+schoolage	569	4183	2174	114327	4.19182e-243	7.15342
UniRef50_A0ZZS8	3-isopropylmalate dehydratase small subunit	newborn	adult+child+schoolage	535	4217	1877	114624	5.73028e-243	7.7475
UniRef50_A0A261FWS4	1-acyl-sn-glycerol-3-phosphate acyltransferase	newborn	adult+child+schoolage	417	4335	980	115521	1.36264e-242	11.3392
UniRef50_Q8G3N5	Oligoribonuclease	newborn	adult+child+schoolage	578	4174	2264	114237	2.0714e-242	6.98724
UniRef50_A0A261FU40	Translation factor Sua5	newborn	adult+child+schoolage	426	4326	1042	115459	2.11966e-242	10.9115
UniRef50_D3R4T7	Threonine synthase	newborn	adult+child+schoolage	531	4221	1850	114651	2.63925e-242	7.79624
UniRef50_A0A174A9E9	Endoribonuclease L-PSP	newborn	adult+child+schoolage	543	4209	1954	114547	3.20159e-242	7.56276
UniRef50_A1A199	Putative pre-16S rRNA nuclease	newborn	adult+child+schoolage	564	4188	2140	114361	3.64851e-242	7.19675
UniRef50_A0A261GCI9	Exodeoxyribonuclease 7 small subunit	newborn	adult+child+schoolage	429	4323	1065	115436	4.47808e-242	10.7563
UniRef50_Q8G4Z7	Glycine cleavage system H protein	newborn	adult+child+schoolage	427	4325	1053	115448	7.55016e-242	10.8243
UniRef50_V6XWX8	N-acetylglucosamine-6-phosphate deacetylase	newborn	adult+child+schoolage	428	4324	1060	115441	7.88233e-242	10.7798
UniRef50_A0A1Q5Q0H1	50S ribosomal protein L20	newborn	adult+child+schoolage	587	4165	2356	114145	1.12743e-241	6.82818
UniRef50_A1A1J2	Phosphoribosyl-ATP pyrophosphatase	newborn	adult+child+schoolage	562	4190	2129	114372	1.44219e-241	7.20554
UniRef50_C5C0N2	50S ribosomal protein L33	newborn	adult+child+schoolage	546	4206	1988	114513	1.64398e-241	7.47759
UniRef50_A0A261FUI6	Ribosomal RNA small subunit methyltransferase I	newborn	adult+child+schoolage	411	4341	951	115550	4.16815e-241	11.5038
UniRef50_Q9KZW2	Phosphate import ATP-binding protein PstB	newborn	adult+child+schoolage	533	4219	1881	114620	5.25341e-241	7.6982
UniRef50_A0A087EIR1	Phosphoserine phosphatase	newborn	adult+child+schoolage	585	4167	2346	114155	5.60441e-241	6.83124
UniRef50_A0A261FLU2	Phosphatidylglycerophosphate synthase	newborn	adult+child+schoolage	408	4344	933	115568	7.17532e-241	11.6339
UniRef50_A0A087DK57	Pyridine nucleotide-disulfide oxidoreductase family protein	newborn	adult+child+schoolage	411	4341	953	115548	7.93555e-241	11.4795
UniRef50_T2I307	Cyclopropane-fatty-acyl-phospholipid synthase family protein	newborn	adult+child+schoolage	430	4322	1082	115419	9.22838e-241	10.6129
UniRef50_A0A261FHJ0	RNA-binding protein	newborn	adult+child+schoolage	426	4326	1055	115446	1.10501e-240	10.7758
UniRef50_A0A147EWE7	30S ribosomal protein S10	newborn	adult+child+schoolage	495	4257	1571	114930	1.72166e-240	8.50665
UniRef50_Q6ADW6	Quinolinate synthase A	newborn	adult+child+schoolage	406	4346	923	115578	1.94059e-240	11.698
UniRef50_A0A086ZS17	Uncharacterized protein	newborn	adult+child+schoolage	565	4187	2171	114330	2.75793e-240	7.10634
UniRef50_A0A261FS62	Phosphoglycerate mutase	newborn	adult+child+schoolage	540	4212	1952	114549	4.85487e-240	7.52345
UniRef50_A0A087D4R4	NUDIX hydrolase	newborn	adult+child+schoolage	585	4167	2359	114142	6.31122e-240	6.79282
UniRef50_A0A261FQ23	N-acetylglucosaminyltransferase	newborn	adult+child+schoolage	426	4326	1061	115440	6.74682e-240	10.7143
UniRef50_A0QWH1	Probable transcriptional regulatory protein MSMEG_2940/MSMEI_2866	newborn	adult+child+schoolage	527	4225	1842	114659	7.28333e-240	7.7643
UniRef50_Q8G487	Peptide deformylase 2	newborn	adult+child+schoolage	549	4203	2035	114466	1.12189e-239	7.34725
UniRef50_A0A1H5FCP8	Glutamine synthetase	newborn	adult+child+schoolage	550	4202	2044	114457	1.15756e-239	7.32939
UniRef50_A0A0B2ATL1	Cysteine desulfurase	newborn	adult+child+schoolage	543	4209	1984	114517	1.61709e-239	7.44645
UniRef50_R2SZX1	Uncharacterized protein	newborn	adult+child+schoolage	395	4357	860	115641	2.51987e-239	12.1905
UniRef50_D4BP75	Uncharacterized protein	newborn	adult+child+schoolage	562	4190	2156	114345	2.94394e-239	7.11362
UniRef50_A0A292G5G7	Oxppcycle protein OpcA	newborn	adult+child+schoolage	407	4345	938	115563	3.04885e-239	11.5404
UniRef50_A0A1A9GKW2	Nitrogen regulatory protein P-II	newborn	adult+child+schoolage	544	4208	1996	114505	3.13984e-239	7.4163
UniRef50_B7GQG1	tRNA dimethylallyltransferase	newborn	adult+child+schoolage	409	4343	952	115549	3.98198e-239	11.4304
UniRef50_Q8G4U0	GTPase Obg	newborn	adult+child+schoolage	522	4230	1808	114693	4.54744e-239	7.82832
UniRef50_X5KXR7	6-phosphogluconate dehydrogenase, decarboxylating	newborn	adult+child+schoolage	537	4215	1939	114562	7.41149e-239	7.5273
UniRef50_B7GPS5	UspA domain protein	newborn	adult+child+schoolage	415	4337	994	115507	7.52412e-239	11.1194
UniRef50_A0A0M4N239	23S rRNA pseudouridylate synthase	newborn	adult+child+schoolage	410	4342	961	115540	8.51734e-239	11.3528
UniRef50_W6F292	Transcription termination/antitermination protein NusA	newborn	adult+child+schoolage	534	4218	1914	114587	9.16587e-239	7.57928
UniRef50_Q8G4M3	UDP-N-acetylmuramyl-tripeptide synthetase	newborn	adult+child+schoolage	557	4195	2119	114382	1.42809e-238	7.16721
UniRef50_D2Q9J4	Pyrroline-5-carboxylate reductase	newborn	adult+child+schoolage	519	4233	1788	114713	1.46289e-238	7.86619
UniRef50_A0A0G9MAQ0	L-serine dehydratase	newborn	adult+child+schoolage	560	4192	2147	114354	1.73354e-238	7.11518
UniRef50_Q8G3P5	Peptide chain release factor 1	newborn	adult+child+schoolage	557	4195	2120	114381	1.73963e-238	7.16376
UniRef50_A0A261FMP3	Fe-S cluster assembly protein HesB	newborn	adult+child+schoolage	418	4334	1017	115484	1.75321e-238	10.9519
UniRef50_Q8G5H9	Gamma-glutamyl phosphate reductase	newborn	adult+child+schoolage	542	4210	1987	114514	1.81465e-238	7.41956
UniRef50_A0A261FYD6	Haloacid dehalogenase	newborn	adult+child+schoolage	400	4352	898	115603	1.8973e-238	11.8322
UniRef50_A0A261FNQ6	Dipeptide/oligopeptide/nickel ABC transporter permease	newborn	adult+child+schoolage	420	4332	1031	115470	1.97233e-238	10.8585
UniRef50_Q8G6D8	Nucleotide-binding protein BL0705	newborn	adult+child+schoolage	411	4341	971	115530	2.4649e-238	11.2649
UniRef50_D2Q8C3	Phospho-2-dehydro-3-deoxyheptonate aldolase	newborn	adult+child+schoolage	558	4194	2132	114369	3.1429e-238	7.13718
UniRef50_E3DA17	ABC transporter, permease protein	newborn	adult+child+schoolage	563	4189	2181	114320	6.55777e-238	7.04473
UniRef50_B6XWL0	Acetolactate synthase	newborn	adult+child+schoolage	507	4245	1695	114806	7.41321e-238	8.08956
UniRef50_A0A2K1SV60	Glutamine amidotransferase	newborn	adult+child+schoolage	543	4209	2003	114498	7.92223e-238	7.37459
UniRef50_A0A261FUY7	ATP synthase subunit a	newborn	adult+child+schoolage	551	4201	2076	114425	1.19958e-237	7.22924
UniRef50_A0A0W8IAH8	30S ribosomal protein S7	newborn	adult+child+schoolage	495	4257	1599	114902	1.25538e-237	8.35566
UniRef50_A0A087ASL7	Polyphosphate glucokinase	newborn	adult+child+schoolage	427	4325	1088	115413	2.63591e-237	10.4729
UniRef50_Q8G3F1	Uncharacterized protein	newborn	adult+child+schoolage	422	4330	1054	115447	3.25688e-237	10.675
UniRef50_E3ERF1	tRNA-specific adenosine deaminase	newborn	adult+child+schoolage	483	4269	1507	114994	3.38996e-237	8.63342
UniRef50_A0A261G4P4	1-deoxy-D-xylulose 5-phosphate reductoisomerase	newborn	adult+child+schoolage	552	4200	2091	114410	4.00067e-237	7.19117
UniRef50_D1NUD3	Nicotinate phosphoribosyltransferase	newborn	adult+child+schoolage	524	4228	1846	114655	4.18276e-237	7.69764
UniRef50_B8DWI2	4-hydroxy-tetrahydrodipicolinate synthase	newborn	adult+child+schoolage	552	4200	2092	114409	4.87764e-237	7.18767
UniRef50_C7NJD7	ATP synthase subunit beta	newborn	adult+child+schoolage	486	4266	1533	114968	5.6634e-237	8.54378
UniRef50_Q8G5L4	ATP binding protein of ABC transporter	newborn	adult+child+schoolage	421	4331	1049	115452	5.75111e-237	10.6984
UniRef50_Q8G7G4	Uncharacterized protein	newborn	adult+child+schoolage	418	4334	1029	115472	6.87188e-237	10.823
UniRef50_A0A261F9W9	UvrABC system protein B	newborn	adult+child+schoolage	542	4210	2005	114496	7.15662e-237	7.35179
UniRef50_A0A086ZXG1	NAD-dependent oxidoreductase	newborn	adult+child+schoolage	419	4333	1036	115465	7.19951e-237	10.7774
UniRef50_I3WKI7	Putative Na(+)/H(+) exchanger	newborn	adult+child+schoolage	406	4346	950	115551	1.19546e-236	11.3628
UniRef50_A0A0A6VGH3	tRNA-dihydrouridine synthase	newborn	adult+child+schoolage	565	4187	2215	114286	1.36238e-236	6.96249
UniRef50_Q8G3M4	2,3,4,5-tetrahydropyridine-2,6-dicarboxylate N-succinyltransferase	newborn	adult+child+schoolage	546	4206	2044	114457	1.4734e-236	7.26917
UniRef50_A1T4P1	50S ribosomal protein L23	newborn	adult+child+schoolage	347	4405	594	115907	2.04668e-236	15.3712
UniRef50_E0Q6Q2	Phosphoglycerate mutase family protein	newborn	adult+child+schoolage	554	4198	2118	114383	2.379e-236	7.12694
UniRef50_A0A139B8K6	Histidine triad (HIT) protein	newborn	adult+child+schoolage	557	4195	2147	114354	3.45473e-236	7.072
UniRef50_A0A168FKR8	DNA gyrase subunit B	newborn	adult+child+schoolage	479	4273	1486	115015	4.4745e-236	8.67637
UniRef50_Q8G7I1	dITP/XTP pyrophosphatase	newborn	adult+child+schoolage	404	4348	941	115560	4.62031e-236	11.4106
UniRef50_A0A087AXL2	Uncharacterized protein	newborn	adult+child+schoolage	534	4218	1944	114557	4.73662e-236	7.46036
UniRef50_B3DU58	Replicative DNA helicase	newborn	adult+child+schoolage	540	4212	1997	114504	5.07858e-236	7.35103
UniRef50_A0A261FT04	DEAD/DEAH box helicase	newborn	adult+child+schoolage	542	4210	2015	114486	5.43054e-236	7.31467
UniRef50_D2RC12	Phosphoglucosamine mutase	newborn	adult+child+schoolage	532	4220	1932	114569	1.46284e-235	7.47583
UniRef50_A0A087AXC0	Fructose-bisphosphate aldolase	newborn	adult+child+schoolage	529	4223	1906	114595	1.49113e-235	7.53143
UniRef50_P0A591	Glutamine synthetase	newborn	adult+child+schoolage	467	4285	1398	115103	1.84386e-235	8.97316
UniRef50_K4IMW5	Phosphoglycerol transferase family protein	newborn	adult+child+schoolage	544	4208	2040	114461	2.33742e-235	7.25355
UniRef50_I4MBS5	ATP-dependent zinc metalloprotease FtsH	newborn	adult+child+schoolage	523	4229	1857	114644	2.69571e-235	7.6349
UniRef50_A0A076JM91	ANTAR domain-containing protein	newborn	adult+child+schoolage	552	4200	2114	114387	3.72361e-235	7.1115
UniRef50_B8DVU0	50S ribosomal protein L27	newborn	adult+child+schoolage	547	4205	2074	114427	9.84072e-235	7.17697
UniRef50_O69972	GTPase HflX	newborn	adult+child+schoolage	522	4230	1857	114644	1.66527e-234	7.6185
UniRef50_Q8G656	Aspartate carbamoyltransferase regulatory chain	newborn	adult+child+schoolage	544	4208	2051	114450	2.10364e-234	7.21395
UniRef50_A0A0U1BZR4	Methionine aminopeptidase	newborn	adult+child+schoolage	547	4205	2078	114423	2.17104e-234	7.1629
UniRef50_A0A087BQW4	NagC family transcriptional regulator	newborn	adult+child+schoolage	408	4344	980	115521	2.25947e-234	11.0715
UniRef50_A0A261FQE8	Two-component system sensor histidine kinase	newborn	adult+child+schoolage	405	4347	961	115540	3.20638e-234	11.2015
UniRef50_Q8G857	Permease protein of ABC transporter for glutamate	newborn	adult+child+schoolage	550	4202	2107	114394	3.23295e-234	7.10633
UniRef50_V6XX26	Folylpolyglutamate synthase/Dihydrofolate synthase	newborn	adult+child+schoolage	387	4365	845	115656	4.83681e-234	12.135
UniRef50_A0A087DU39	Competence damage-inducible protein A	newborn	adult+child+schoolage	410	4342	996	115505	4.88199e-234	10.9505
UniRef50_A0A076JLZ5	Diguanylate cyclase	newborn	adult+child+schoolage	526	4226	1898	114603	6.41933e-234	7.51547
UniRef50_A0A087DAX7	Protease or peptidase	newborn	adult+child+schoolage	410	4342	997	115504	6.64069e-234	10.9395
UniRef50_A0A087EJ90	Glycosyltransferase	newborn	adult+child+schoolage	565	4187	2248	114253	7.13924e-234	6.8583
UniRef50_E4VBS6	PRD domain protein	newborn	adult+child+schoolage	557	4195	2176	114325	9.3903e-234	6.97599
UniRef50_A1A1K1	Crossover junction endodeoxyribonuclease RuvC	newborn	adult+child+schoolage	539	4213	2014	114487	9.43539e-234	7.27267
UniRef50_Q9KF60	Phosphoribosylaminoimidazole-succinocarboxamide synthase	newborn	adult+child+schoolage	456	4296	1332	115169	1.94638e-233	9.17766
UniRef50_B3DSK2	Pyridoxal kinase	newborn	adult+child+schoolage	425	4327	1105	115396	2.24496e-233	10.2572
UniRef50_A0A261F0B7	Aminotransferase	newborn	adult+child+schoolage	400	4352	934	115567	2.31629e-233	11.3726
UniRef50_K2HQU3	Small-conductance mechanosensitive channel protein	newborn	adult+child+schoolage	412	4340	1015	115486	2.53248e-233	10.8012
UniRef50_A0A0H3EBC0	ATP-binding protein of ABC transporter system	newborn	adult+child+schoolage	410	4342	1002	115499	3.0789e-233	10.8844
UniRef50_A0A1X6X446	tRNA nucleotidyltransferase	newborn	adult+child+schoolage	528	4224	1924	114577	3.80701e-233	7.44393
UniRef50_A0A261ET28	Bifunctional protein FolD	newborn	adult+child+schoolage	554	4198	2156	114345	3.85647e-233	6.999
UniRef50_A0A2K9B7H8	GTPase Era	newborn	adult+child+schoolage	542	4210	2050	114451	6.01884e-233	7.18758
UniRef50_A1A3H8	50S ribosomal protein L9	newborn	adult+child+schoolage	535	4217	1990	114511	9.46717e-233	7.30036
UniRef50_D2Q885	DapE Succinyl-diaminopimelate desuccinylase	newborn	adult+child+schoolage	524	4228	1895	114606	1.27948e-232	7.49539
UniRef50_Q8G7V8	DNA-directed DNA polymerase	newborn	adult+child+schoolage	533	4219	1974	114527	1.3277e-232	7.32957
UniRef50_I3BM47	Sortase	newborn	adult+child+schoolage	405	4347	974	115527	1.86821e-232	11.0507
UniRef50_A0A261FJL0	ABC transporter permease	newborn	adult+child+schoolage	406	4346	982	115519	2.75447e-232	10.9895
UniRef50_A0A087DDG8	Ubiquinone biosynthesis protein	newborn	adult+child+schoolage	532	4220	1969	114532	2.88327e-232	7.33298
UniRef50_B8DVK4	Aspartokinase	newborn	adult+child+schoolage	526	4226	1921	114580	7.52316e-232	7.424
UniRef50_C2GUG8	Dihydrolipoyl dehydrogenase	newborn	adult+child+schoolage	528	4224	1940	114561	1.01869e-231	7.38151
UniRef50_A0A0J8I3Q2	DeoR/GlpR transcriptional regulator	newborn	adult+child+schoolage	556	4196	2193	114308	1.3843e-231	6.90681
UniRef50_Q8G5E6	Possible rRNA methylase	newborn	adult+child+schoolage	411	4341	1022	115479	1.6725e-231	10.698
UniRef50_E6JZE3	Anaerobic ribonucleoside-triphosphate reductase activating protein	newborn	adult+child+schoolage	413	4339	1037	115464	2.40176e-231	10.5981
UniRef50_A0A0C2Z1N5	HAD family hydrolase	newborn	adult+child+schoolage	542	4210	2069	114432	2.5671e-231	7.1204
UniRef50_A0A0A0UB91	ABC transporter ATP-binding protein	newborn	adult+child+schoolage	393	4359	903	115598	2.95148e-231	11.5417
UniRef50_A0A0C2Z3B1	Membrane protein	newborn	adult+child+schoolage	533	4219	1990	114511	3.364e-231	7.26962
UniRef50_A0A0H3EBV8	Fructokinase	newborn	adult+child+schoolage	407	4345	997	115504	3.43556e-231	10.8519
UniRef50_K4IR52	Response regulator of two-component system, predicted ArcA	newborn	adult+child+schoolage	551	4201	2156	114345	7.38385e-231	6.95612
UniRef50_Q8G7H1	Ribonuclease 3	adult	child+newborn+schoolage	1130	108451	684	10988	7.99698e-231	0.167381
UniRef50_Q8G5F1	Arginine repressor	newborn	adult+child+schoolage	542	4210	2075	114426	8.3343e-231	7.09944
UniRef50_Q8G6T7	Protease HtpX homolog	newborn	adult+child+schoolage	402	4350	967	115534	1.13002e-230	11.0413
UniRef50_D6ZXS1	Pyridoxal phosphate homeostasis protein	newborn	adult+child+schoolage	411	4341	1029	115472	1.36665e-230	10.6246
UniRef50_C4FDI6	ATP synthase epsilon chain	newborn	adult+child+schoolage	535	4217	2017	114484	2.12691e-230	7.20094
UniRef50_Q8G4U8	Maf-like/Nudix hydrolase fusion protein BL1276	newborn	adult+child+schoolage	510	4242	1803	114698	5.47251e-230	7.64821
UniRef50_T2I454	Uncharacterized protein	newborn	adult+child+schoolage	407	4345	1007	115494	7.17594e-230	10.7432
UniRef50_A0A2M9HQI1	Aspartate ammonia-lyase	newborn	adult+child+schoolage	399	4353	953	115548	7.7037e-230	11.1136
UniRef50_C7MD06	30S ribosomal protein S4	newborn	adult+child+schoolage	531	4221	1988	114513	7.95084e-230	7.24632
UniRef50_G5ELM1	Alpha-N-acetylgalactosaminidase	newborn	adult+child+schoolage	357	4395	689	115812	9.23875e-230	13.6535
UniRef50_A0A087DEQ9	Dipeptide/oligopeptide/nickel ABC transporter ATPase	newborn	adult+child+schoolage	406	4346	1001	115500	9.27039e-230	10.7791
UniRef50_Q8G481	Probable dual-specificity RNA methyltransferase RlmN	newborn	adult+child+schoolage	531	4221	1990	114511	1.18721e-229	7.23891
UniRef50_A0A087E0M0	Universal stress protein	newborn	adult+child+schoolage	544	4208	2107	114394	1.2545e-229	7.01878
UniRef50_A0QSL8	DNA-directed RNA polymerase subunit alpha	newborn	adult+child+schoolage	526	4226	1948	114553	1.8719e-229	7.31937
UniRef50_D3R4U3	Ribosomal silencing factor RsfS	newborn	adult+child+schoolage	418	4334	1087	115414	1.97814e-229	10.2404
UniRef50_Q8G3N0	Proline--tRNA ligase	newborn	adult+child+schoolage	530	4222	1985	114516	2.58521e-229	7.24208
UniRef50_G8SIJ9	Isocitrate dehydrogenase [NADP]	newborn	adult+child+schoolage	513	4239	1839	114662	4.71513e-229	7.54556
UniRef50_Q2JFI6	50S ribosomal protein L7/L12	newborn	adult+child+schoolage	646	4106	3111	113390	5.38282e-229	5.7344
UniRef50_E4V9V6	Fructosamine kinase	newborn	adult+child+schoolage	389	4363	893	115608	5.60699e-229	11.5425
UniRef50_D2RD26	Transcriptional regulatory protein, C-terminal domain protein	newborn	adult+child+schoolage	516	4236	1869	114632	1.086e-228	7.4712
UniRef50_A0A087CMK2	ATP-dependent exoDNAse (Exonuclease V), alpha subunit-helicase superfamily I member	newborn	adult+child+schoolage	399	4353	965	115536	3.21146e-228	10.9742
UniRef50_A0A0F0KN42	Adenylate kinase	newborn	adult+child+schoolage	508	4244	1806	114695	3.9417e-228	7.60178
UniRef50_F9XZ93	DNase, TatD family	newborn	adult+child+schoolage	404	4348	1000	115501	4.33091e-228	10.7319
UniRef50_E8MF10	UDP-glucose 4-epimerase	newborn	adult+child+schoolage	404	4348	1002	115499	7.92376e-228	10.7103
UniRef50_A0A2M9HAZ4	Uncharacterized protein	adult	child+newborn+schoolage	1146	108435	683	10989	1.29357e-227	0.170041
UniRef50_Q8G6Z9	Dipeptidase	newborn	adult+child+schoolage	512	4240	1847	114654	1.53389e-227	7.49595
UniRef50_T2HZB7	Kinase domain protein	newborn	adult+child+schoolage	498	4254	1728	114773	1.87262e-227	7.77549
UniRef50_Q8G758	30S ribosomal protein S18	newborn	adult+child+schoolage	522	4230	1936	114565	2.09734e-227	7.30259
UniRef50_A0A1X6X1K3	10 kDa chaperonin	newborn	adult+child+schoolage	403	4349	999	115502	2.54046e-227	10.7137
UniRef50_D3R512	Succinate--CoA ligase [ADP-forming] subunit alpha	newborn	adult+child+schoolage	525	4227	1965	114536	3.43864e-227	7.23947
UniRef50_A0A087DDL1	ABC-type multidrug transport system, ATPase and permease component	newborn	adult+child+schoolage	373	4379	804	115697	5.3794e-227	12.2574
UniRef50_A0ZZY5	Uncharacterized protein	newborn	adult+child+schoolage	515	4237	1882	114619	9.64286e-227	7.40263
UniRef50_U2C0X2	Uracil phosphoribosyltransferase	newborn	adult+child+schoolage	515	4237	1885	114616	1.78595e-226	7.39065
UniRef50_D2Q6E1	Homoserine dehydrogenase	newborn	adult+child+schoolage	487	4265	1646	114855	1.807e-226	7.96765
UniRef50_A1A1X6	Phenylalanine--tRNA ligase alpha subunit	newborn	adult+child+schoolage	521	4231	1938	114563	1.87367e-226	7.27923
UniRef50_A0A087A9G0	Aldose 1-epimerase	newborn	adult+child+schoolage	392	4360	932	115569	2.54198e-226	11.1487
UniRef50_E0Q656	Pyridoxamine 5'-phosphate oxidase family protein	newborn	adult+child+schoolage	542	4210	2129	114372	2.84611e-226	6.9161
UniRef50_I3WJ27	Manganese-binding lipo protein	newborn	adult+child+schoolage	525	4227	1976	114525	3.10301e-226	7.19847
UniRef50_A1A093	30S ribosomal protein S13	newborn	adult+child+schoolage	494	4258	1709	114792	4.67301e-226	7.79275
UniRef50_A0A261FJZ5	Diaminopimelate decarboxylase	newborn	adult+child+schoolage	482	4270	1611	114890	7.68707e-226	8.05018
UniRef50_A0QWT3	S-adenosylmethionine synthase	newborn	adult+child+schoolage	525	4227	1981	114520	8.3985e-226	7.17999
UniRef50_A0A076JEN5	Beta sliding clamp	newborn	adult+child+schoolage	514	4238	1884	114617	8.75949e-226	7.37854
UniRef50_Q8G3P4	Release factor glutamine methyltransferase	newborn	adult+child+schoolage	405	4347	1026	115475	1.30792e-225	10.4859
UniRef50_A0A173ZB41	Long-chain-fatty acid CoA ligase	newborn	adult+child+schoolage	508	4244	1834	114667	1.40499e-225	7.48389
UniRef50_F9Y2N4	Glutamate--cysteine ligase	newborn	adult+child+schoolage	525	4227	1986	114515	2.26709e-225	7.1616
UniRef50_E6K2B7	Polyphosphate kinase	newborn	adult+child+schoolage	488	4264	1667	114834	2.97901e-225	7.88383
UniRef50_A0A261FUF6	MFS transporter	newborn	adult+child+schoolage	486	4266	1651	114850	3.49536e-225	7.925
UniRef50_A1A3C8	ATP synthase subunit delta	newborn	adult+child+schoolage	524	4228	1980	114521	4.05328e-225	7.1683
UniRef50_E8MF12	N-acetylhexosamine 1-kinase	newborn	adult+child+schoolage	404	4348	1023	115478	4.20597e-225	10.4885
UniRef50_A0A261FST7	Myosin-cross-reactive antigen	newborn	adult+child+schoolage	522	4230	1965	114536	7.11384e-225	7.19299
UniRef50_V6XTV4	DNA-binding protein Dps	newborn	adult+child+schoolage	392	4360	945	115556	1.46679e-224	10.9941
UniRef50_A0A0S2I5C7	NAD(P) transhydrogenase subunit alpha	newborn	adult+child+schoolage	517	4235	1927	114574	2.5515e-224	7.25841
UniRef50_D2Q7M6	PacL2 Calcium-transporting ATPase	newborn	adult+child+schoolage	419	4333	1139	115362	6.22345e-224	9.7941
UniRef50_F9Y0D0	UTP--glucose-1-phosphate uridylyltransferase	newborn	adult+child+schoolage	385	4367	903	115598	6.56424e-224	11.286
UniRef50_D2RB60	Multifunctional fusion protein	newborn	adult+child+schoolage	492	4260	1715	114786	6.71016e-224	7.73001
UniRef50_A1A2F7	Ribosomal RNA small subunit methyltransferase H	newborn	adult+child+schoolage	550	4202	2233	114268	7.95916e-224	6.69796
UniRef50_I3BAT1	FeS assembly protein SufD	newborn	adult+child+schoolage	375	4377	840	115661	1.39562e-223	11.7968
UniRef50_Q8G5X4	Bifunctional shikimate kinase/3-dehydroquinate synthase	newborn	adult+child+schoolage	519	4233	1959	114542	4.40498e-223	7.16885
UniRef50_A0A0M4GP14	Manganese transporter	newborn	adult+child+schoolage	497	4255	1769	114732	7.51404e-223	7.57554
UniRef50_Q8G5P1	Bifunctional protein GlmU	newborn	adult+child+schoolage	509	4243	1874	114627	8.84284e-223	7.33774
UniRef50_A0A1N0NA06	ATPase with chaperone activity, ATP-binding subunit	newborn	adult+child+schoolage	502	4250	1813	114688	8.96488e-223	7.47197
UniRef50_B7GQ78	UDP-N-acetylglucosamine--N-acetylmuramyl-(pentapeptide) pyrophosphoryl-undecaprenol N-acetylglucosamine transferase	newborn	adult+child+schoolage	391	4361	952	115549	1.02215e-222	10.8823
UniRef50_A0A087C6W3	Threonine dehydratase	newborn	adult+child+schoolage	500	4252	1800	114701	2.20749e-222	7.49327
UniRef50_I3WI47	UvrABC system protein A	newborn	adult+child+schoolage	481	4271	1640	114861	3.15496e-222	7.88759
UniRef50_Q9CBQ2	Ribonucleoside-diphosphate reductase subunit beta	adult	child+newborn+schoolage	1238	108343	698	10974	3.19254e-222	0.179651
UniRef50_E8MJ15	L-lactate dehydrogenase 1	newborn	adult+child+schoolage	385	4367	916	115585	3.98495e-222	11.1246
UniRef50_A0A076JHE8	ATPase AAA	newborn	adult+child+schoolage	533	4219	2097	114404	4.15265e-222	6.89224
UniRef50_A0A261FD74	Dipeptidase	newborn	adult+child+schoolage	429	4323	1229	115272	4.88206e-222	9.30773
UniRef50_E3D8V2	UDP-galactopyranose mutase	newborn	adult+child+schoolage	458	4294	1454	115047	5.17326e-222	8.43945
UniRef50_B3DR03	Hypothetical permease	newborn	adult+child+schoolage	390	4362	951	115550	6.0234e-222	10.8635
UniRef50_A0A0L0LSK8	Transcriptional regulator MraZ	adult	child+newborn+schoolage	2132	107449	907	10765	9.93229e-222	0.2355
UniRef50_Q8G777	Valine--tRNA ligase	newborn	adult+child+schoolage	455	4297	1434	115067	1.31992e-221	8.49665
UniRef50_A0A087DTG9	Uncharacterized protein	newborn	adult+child+schoolage	402	4350	1037	115464	1.53448e-221	10.2897
UniRef50_Q8G5P2	Ribose-phosphate pyrophosphokinase	adult	child+newborn+schoolage	2203	107378	922	10750	1.6171e-221	0.239209
UniRef50_Q8G700	Formate--tetrahydrofolate ligase	newborn	adult+child+schoolage	488	4264	1707	114794	1.79852e-221	7.69641
UniRef50_A0A261FPZ9	Ribonuclease J	newborn	adult+child+schoolage	498	4254	1797	114704	4.36729e-221	7.47244
UniRef50_Q8G7C3	Glycerol-3-phosphate dehydrogenase [NAD(P)+]	newborn	adult+child+schoolage	396	4356	999	115502	4.76985e-221	10.5107
UniRef50_A0A0L0LSW0	NagC family transcriptional regulator	newborn	adult+child+schoolage	384	4368	918	115583	6.0535e-221	11.0688
UniRef50_Q8G6Z6	Thymidylate kinase	newborn	adult+child+schoolage	396	4356	1002	115499	1.16064e-220	10.479
UniRef50_B8DVY4	50S ribosomal protein L10	newborn	adult+child+schoolage	514	4238	1944	114557	1.5693e-220	7.14706
UniRef50_A0A0H3EDM6	Nox NADH oxidase H2O-forming	newborn	adult+child+schoolage	389	4363	955	115546	1.63251e-220	10.7874
UniRef50_D2QA88	Methylenetetrahydrofolate reductase	newborn	adult+child+schoolage	515	4237	1956	114545	2.8783e-220	7.11797
UniRef50_R4LGZ6	GMP synthase [glutamine-hydrolyzing]	newborn	adult+child+schoolage	459	4293	1480	115021	3.54775e-220	8.30935
UniRef50_A0A1V5JIG5	GTP cyclohydrolase 1	adult	child+newborn+schoolage	894	108687	602	11070	4.03059e-220	0.151255
UniRef50_A0A2N6UZC5	Acetate kinase	newborn	adult+child+schoolage	505	4247	1869	114632	4.07698e-220	7.29299
UniRef50_D2QA41	SUF system FeS assembly protein, NifU family	adult	child+newborn+schoolage	1194	108387	683	10989	4.8482e-220	0.177241
UniRef50_A1A0F9	Dihydropteroate synthase	newborn	adult+child+schoolage	489	4263	1732	114769	6.0659e-220	7.60099
UniRef50_I3WFP1	Carboxylesterase	newborn	adult+child+schoolage	386	4366	939	115562	6.22888e-220	10.8806
UniRef50_D2Q8S3	FucO Lactaldehyde reductase	newborn	adult+child+schoolage	517	4235	1980	114521	9.47575e-220	7.06085
UniRef50_A0A2N6PFS0	30S ribosomal protein S15	newborn	adult+child+schoolage	570	4182	2478	114023	1.19819e-219	6.27165
UniRef50_A1A1N2	Triosephosphate isomerase	newborn	adult+child+schoolage	519	4233	2000	114501	1.39451e-219	7.01937
UniRef50_A0A0E2ZBY3	GNAT family acetyltransferase	adult	child+newborn+schoolage	1174	108407	677	10995	1.48609e-219	0.17588
UniRef50_D2Q5H0	Cell division protein SepF	newborn	adult+child+schoolage	449	4303	1407	115094	1.86607e-219	8.53559
UniRef50_B7GS97	Chorismate synthase	newborn	adult+child+schoolage	517	4235	1984	114517	2.07128e-219	7.04637
UniRef50_Q8G4S8	Histidinol-phosphate aminotransferase	newborn	adult+child+schoolage	521	4231	2021	114480	2.45019e-219	6.97522
UniRef50_Q8G661	Orotate phosphoribosyltransferase	newborn	adult+child+schoolage	513	4239	1949	114552	2.4712e-219	7.11287
UniRef50_A0A087EAE0	Thioredoxin	newborn	adult+child+schoolage	394	4358	1000	115501	3.90217e-219	10.4423
UniRef50_A0A261FW67	Anthranilate phosphoribosyltransferase	newborn	adult+child+schoolage	501	4251	1846	114655	4.82309e-219	7.31995
UniRef50_A0A174AA86	Inhibitor of apoptosis-promoting Bax1	newborn	adult+child+schoolage	437	4315	1318	115183	6.38388e-219	8.85062
UniRef50_A0A173YDU2	Cystathionine beta-lyase	newborn	adult+child+schoolage	500	4252	1839	114662	6.92023e-219	7.33187
UniRef50_A0A261FVP2	Hypoxanthine phosphoribosyltransferase	adult	child+newborn+schoolage	2035	107546	880	10792	9.33826e-219	0.232054
UniRef50_Q8G7A9	ATP synthase subunit b	newborn	adult+child+schoolage	398	4354	1031	115470	9.409e-219	10.2378
UniRef50_A0A0H3ED65	Glutamine-dependent NAD(+) synthetase	newborn	adult+child+schoolage	505	4247	1885	114616	1.03131e-218	7.23008
UniRef50_S4IB87	Uncharacterized protein	newborn	adult+child+schoolage	500	4252	1843	114658	1.56425e-218	7.3157
UniRef50_F9XXR2	DNA-(Apurinic or apyrimidinic site) lyase, endonuclease III, base excision repair	newborn	adult+child+schoolage	373	4379	864	115637	2.48843e-218	11.4003
UniRef50_Q82DL8	30S ribosomal protein S9	adult	child+newborn+schoolage	568	109013	500	11172	2.87133e-218	0.116421
UniRef50_E8ME30	L-lactate dehydrogenase 2	newborn	adult+child+schoolage	511	4241	1944	114557	3.14502e-218	7.10032
UniRef50_A0A080N672	Two-component response regulator	newborn	adult+child+schoolage	442	4310	1365	115136	4.60248e-218	8.65015
UniRef50_Q8G7F5	LemA-like protein	adult	child+newborn+schoolage	1753	107828	815	10857	6.5925e-218	0.216572
UniRef50_C5EC88	DNA polymerase III, delta subunit	newborn	adult+child+schoolage	379	4373	907	115594	6.81596e-218	11.0456
UniRef50_D3R4Y1	Anthranilate synthase component I	newborn	adult+child+schoolage	504	4248	1886	114615	7.45402e-218	7.21017
UniRef50_A0A087CYF4	FMN-binding domain protein	adult	child+newborn+schoolage	851	108730	586	11086	9.75207e-218	0.148067
UniRef50_F9XZL6	Cysteine desulfurase	newborn	adult+child+schoolage	517	4235	2004	114497	1.00815e-217	6.97483
UniRef50_C2GTM0	Xanthine permease	newborn	adult+child+schoolage	515	4237	1986	114515	1.02505e-217	7.00861
UniRef50_Q8G4S9	Histidinol dehydrogenase	newborn	adult+child+schoolage	499	4253	1844	114657	1.14397e-217	7.29533
UniRef50_A0QSG3	30S ribosomal protein S8	newborn	adult+child+schoolage	471	4281	1604	114897	1.14853e-217	7.88098
UniRef50_D3R4M9	Long-chain-fatty-acid--CoA ligase	newborn	adult+child+schoolage	382	4370	929	115572	1.18651e-217	10.8747
UniRef50_B8DW26	30S ribosomal protein S14 type Z	newborn	adult+child+schoolage	454	4298	1468	115033	2.65809e-217	8.27725
UniRef50_N6WFJ3	Citrate synthase	adult	child+newborn+schoolage	2013	107568	872	10800	4.07381e-217	0.231776
UniRef50_F8A2J3	Aldehyde-alcohol dehydrogenase	newborn	adult+child+schoolage	422	4330	1221	115280	5.6787e-217	9.20159
UniRef50_A0A076JLB3	Transglutaminase-like protein	newborn	adult+child+schoolage	499	4253	1852	114649	5.78713e-217	7.26331
UniRef50_A0A076JK34	Acetyltransferase	adult	child+newborn+schoolage	1943	107638	856	10816	7.32765e-217	0.228087
UniRef50_B8DV05	50S ribosomal protein L34	newborn	adult+child+schoolage	490	4262	1776	114725	1.01124e-216	7.42673
UniRef50_A0A087CD55	Transcriptional regulator CpsY	newborn	adult+child+schoolage	507	4245	1927	114574	1.27854e-216	7.10125
UniRef50_A0A1M4TIM0	Elongation factor Tu	newborn	adult+child+schoolage	465	4287	1568	114933	2.53801e-216	7.95057
UniRef50_A0A229VYT5	Amino acid permease	newborn	adult+child+schoolage	509	4243	1949	114552	2.84386e-216	7.05075
UniRef50_B3DSQ0	3-phosphoshikimate 1-carboxyvinyltransferase	newborn	adult+child+schoolage	377	4375	906	115595	3.25962e-216	10.9945
UniRef50_W5IHH2	Uncharacterized protein	adult	child+newborn+schoolage	2091	107490	887	10785	4.95716e-216	0.236528
UniRef50_Q8G830	DNA ligase	newborn	adult+child+schoolage	492	4260	1803	114698	7.27325e-216	7.34709
UniRef50_D2Q821	Chromosome partitioning protein PrA	newborn	adult+child+schoolage	499	4253	1865	114636	7.93856e-216	7.21186
UniRef50_B7GQE1	Tyrosine recombinase XerC	newborn	adult+child+schoolage	375	4377	896	115605	9.44253e-216	11.0541
UniRef50_Q8G4D1	tRNA N6-adenosine threonylcarbamoyltransferase	newborn	adult+child+schoolage	485	4267	1746	114755	1.61094e-215	7.47045
UniRef50_A0A261FWN4	Uncharacterized protein	adult	child+newborn+schoolage	1271	108310	695	10977	1.65363e-215	0.185343
UniRef50_A0A0A1GNN5	DUF2974 domain-containing protein	newborn	adult+child+schoolage	378	4374	918	115583	1.6571e-215	10.8809
UniRef50_A0QWX9	Transaldolase	newborn	adult+child+schoolage	352	4400	750	115751	2.35043e-215	12.3468
UniRef50_Q8G6J6	Membrane protein insertase YidC	newborn	adult+child+schoolage	379	4373	926	115575	2.41302e-215	10.8171
UniRef50_A0A2N6URF9	Carbohydrate ABC transporter permease	newborn	adult+child+schoolage	414	4338	1176	115325	2.88749e-215	9.35895
UniRef50_A0A2A3Y6B8	50S ribosomal protein L29	newborn	adult+child+schoolage	323	4429	581	115920	7.47351e-215	14.5505
UniRef50_A0A1F0QU44	Argininosuccinate synthase	newborn	adult+child+schoolage	484	4268	1745	114756	7.93308e-215	7.45763
UniRef50_Q8G5Q7	Trigger factor	newborn	adult+child+schoolage	488	4264	1780	114721	8.39043e-215	7.37608
UniRef50_A0A173XVE7	Alcohol dehydrogenase	newborn	adult+child+schoolage	523	4229	2095	114406	9.557e-215	6.7535
UniRef50_A0A086ZSY4	ADP-ribose pyrophosphatase	newborn	adult+child+schoolage	516	4236	2035	114466	2.17762e-214	6.85182
UniRef50_Q8G692	Prolipoprotein diacylglyceryl transferase	newborn	adult+child+schoolage	353	4399	763	115738	2.40221e-214	12.1723
UniRef50_Q8G6C6	Chaperone protein DnaJ	newborn	adult+child+schoolage	371	4381	881	115620	3.71968e-214	11.1137
UniRef50_A0A261FYP6	DNA helicase	newborn	adult+child+schoolage	488	4264	1790	114711	6.5317e-214	7.33423
UniRef50_D2Q991	N5-carboxyaminoimidazole ribonucleotide mutase	newborn	adult+child+schoolage	530	4222	2171	114330	7.06813e-214	6.61086
UniRef50_A0ZZV1	50S ribosomal protein L28	newborn	adult+child+schoolage	498	4254	1879	114622	7.64784e-214	7.14123
UniRef50_A0A0M4MPQ8	Glycosyl transferase family 4	adult	child+newborn+schoolage	1915	107666	844	10828	7.78552e-214	0.22819
UniRef50_K4IYX7	FHA domain containing protein	adult	child+newborn+schoolage	831	108750	574	11098	1.03263e-213	0.147742
UniRef50_A0A261EZ62	Lysine--tRNA ligase	newborn	adult+child+schoolage	456	4296	1521	114980	1.18741e-213	8.02405
UniRef50_A0A173ZF42	Glycosyltransferase	newborn	adult+child+schoolage	486	4266	1776	114725	1.32923e-213	7.3592
UniRef50_A0A2M9HIX5	DNA helicase	adult	child+newborn+schoolage	1109	108472	650	11022	1.57183e-213	0.173365
UniRef50_P36879	Uncharacterized ABC transporter ATP-binding protein YadG	newborn	adult+child+schoolage	433	4319	1339	115162	2.46495e-213	8.6225
UniRef50_D2Q6D1	Long-chain-fatty-acid--CoA ligase	newborn	adult+child+schoolage	487	4265	1789	114712	3.18342e-213	7.32164
UniRef50_A0A0Q6V256	50S ribosomal protein L16	newborn	adult+child+schoolage	435	4317	1356	115145	3.3354e-213	8.55643
UniRef50_E4VBF8	Uncharacterized protein	newborn	adult+child+schoolage	370	4382	882	115619	4.12996e-213	11.0685
UniRef50_Q83I19	ATP-dependent Clp protease proteolytic subunit 1	newborn	adult+child+schoolage	518	4234	2069	114432	4.13578e-213	6.76653
UniRef50_B3DQ14	50S ribosomal protein L4	newborn	adult+child+schoolage	441	4311	1405	115096	4.54979e-213	8.38001
UniRef50_T2I076	Uncharacterized protein	newborn	adult+child+schoolage	389	4363	1014	115487	6.25193e-213	10.1545
UniRef50_D2RA60	Isoprenyl transferase	adult	child+newborn+schoolage	1924	107657	844	10828	8.73897e-213	0.229281
UniRef50_A0A0A1GS89	MATE efflux family protein	newborn	adult+child+schoolage	363	4389	839	115662	1.1926e-212	11.4017
UniRef50_A0A173X213	4-oxalocrotonate tautomerase	adult	child+newborn+schoolage	1665	107916	785	10887	1.19605e-212	0.213977
UniRef50_A0A087DN30	Putative MarR-type transcriptional regulator	newborn	adult+child+schoolage	340	4412	694	115807	1.31946e-212	12.8593
UniRef50_A0A087AT07	ABC-type multidrug transport system, ATPase and permease component	newborn	adult+child+schoolage	497	4255	1886	114615	1.78912e-212	7.09834
UniRef50_Q8G572	Deoxyguanosinetriphosphate triphosphohydrolase-like protein	newborn	adult+child+schoolage	475	4277	1695	114806	2.56143e-212	7.52228
UniRef50_A0A076JKL1	Amino acid ABC transporter substrate-binding protein	adult	child+newborn+schoolage	1703	107878	793	10879	3.14193e-212	0.21657
UniRef50_A0A0L0LTU6	NIF3-related protein	newborn	adult+child+schoolage	484	4268	1774	114727	3.16559e-212	7.33387
UniRef50_UPI000D072DBF	glutamate 5-kinase	newborn	adult+child+schoolage	479	4273	1731	114770	3.5034e-212	7.43248
UniRef50_A0A261FQK4	Phosphopeptide-binding protein	adult	child+newborn+schoolage	1800	107781	815	10857	3.71157e-212	0.222476
UniRef50_A0A173YQF1	Phosphate acetyltransferase	newborn	adult+child+schoolage	490	4262	1828	114673	4.1096e-212	7.2122
UniRef50_A0A261FMI5	Glutamate synthase	newborn	adult+child+schoolage	469	4283	1646	114855	4.1577e-212	7.64091
UniRef50_C7MAG5	Inosine-5'-monophosphate dehydrogenase	newborn	adult+child+schoolage	479	4273	1732	114769	4.31216e-212	7.42813
UniRef50_Q8G757	Single-stranded DNA-binding protein	newborn	adult+child+schoolage	384	4368	986	115515	4.96136e-212	10.2994
UniRef50_A0A173YT58	tRNA/rRNA methyltransferase	newborn	adult+child+schoolage	620	4132	3102	113399	8.63513e-212	5.48528
UniRef50_M2YAN1	Acetolactate synthase 3 regulatory subunit	adult	child+newborn+schoolage	1599	107982	768	10904	9.2407e-212	0.210243
UniRef50_A0A1H2LZG3	Peptide chain release factor 2	adult	child+newborn+schoolage	1951	107630	848	10824	9.50977e-212	0.231375
UniRef50_A1A1B9	Endoribonuclease YbeY	adult	child+newborn+schoolage	1796	107785	813	10859	1.42024e-211	0.22256
UniRef50_A0A173WW06	Amidotransferase	adult	child+newborn+schoolage	1141	108440	655	11017	1.61452e-211	0.176978
UniRef50_D2RAU9	Adenylosuccinate lyase	newborn	adult+child+schoolage	515	4237	2061	114440	1.63814e-211	6.74914
UniRef50_D3R5Q5	O-acetyl-L-homoserine sulfhydrolase	newborn	adult+child+schoolage	428	4324	1317	115184	1.64437e-211	8.65694
UniRef50_Q8G7W9	Glycine--tRNA ligase	newborn	adult+child+schoolage	481	4271	1757	114744	2.08087e-211	7.35485
UniRef50_Q8FS36	Translation initiation factor IF-1	newborn	adult+child+schoolage	496	4256	1890	114611	2.29108e-211	7.06715
UniRef50_A0A0T9KKQ8	Transcriptional regulator	adult	child+newborn+schoolage	1062	108519	634	11038	2.363e-211	0.17038
UniRef50_A1A1K5	Adenine phosphoribosyltransferase	adult	child+newborn+schoolage	1878	107703	831	10841	2.42446e-211	0.227476
UniRef50_A0A076JGI6	CarD family transcriptional regulator	adult	child+newborn+schoolage	1973	107608	852	10820	2.64679e-211	0.232847
UniRef50_P0AFJ3	Protein PhnA	newborn	adult+child+schoolage	441	4311	1423	115078	3.1099e-211	8.27271
UniRef50_B7GTP2	Ornithine carbamoyltransferase	newborn	adult+child+schoolage	506	4246	1983	114518	3.85863e-211	6.88211
UniRef50_Q8G5C0	UPF0324 membrane protein BL1094	newborn	adult+child+schoolage	375	4377	931	115570	4.3453e-211	10.6353
UniRef50_D2Q572	Xth Exodeoxyribonuclease III	adult	child+newborn+schoolage	1854	107727	825	10847	5.20199e-211	0.226277
UniRef50_D3R569	Dihydroorotate dehydrogenase	newborn	adult+child+schoolage	481	4271	1762	114739	5.804e-211	7.33366
UniRef50_P0CG99	Ribonucleoside-diphosphate reductase subunit alpha 1	adult	child+newborn+schoolage	1137	108444	653	11019	6.06435e-211	0.176923
UniRef50_A1A2L6	Glutamate racemase	adult	child+newborn+schoolage	2015	107566	860	10812	1.13231e-210	0.235509
UniRef50_F9Y017	Transcriptional regulator, LacI family	newborn	adult+child+schoolage	396	4356	1084	115417	1.62542e-210	9.67939
UniRef50_C4FDX9	HAD hydrolase, family IA, variant 3	adult	child+newborn+schoolage	856	108725	576	11096	2.08574e-210	0.151666
UniRef50_A0A087DC67	ABC transporter ATP-binding protein	newborn	adult+child+schoolage	456	4296	1556	114945	2.90513e-210	7.84117
UniRef50_Q8G5J9	Transcriptional regulator WhiB1	adult	child+newborn+schoolage	2005	107576	857	10815	2.96647e-210	0.235204
UniRef50_A0A0H3EC51	Response regulatorof two-component system	newborn	adult+child+schoolage	372	4380	917	115584	3.10729e-210	10.7053
UniRef50_D2Q8C4	5'-methylthioadenosine/S-adenosylhomocysteine nucleosidase	adult	child+newborn+schoolage	1884	107697	830	10842	4.10257e-210	0.228512
UniRef50_A0A1X9LIB3	30S ribosomal protein S20	newborn	adult+child+schoolage	497	4255	1914	114587	4.31896e-210	6.99279
UniRef50_Q8G649	tRNA (adenine(58)-N(1))-methyltransferase TrmI	newborn	adult+child+schoolage	493	4259	1879	114622	5.16923e-210	7.06123
UniRef50_A1A2L3	Uncharacterized protein	adult	child+newborn+schoolage	1995	107586	854	10818	7.7588e-210	0.234896
UniRef50_A0A087BAS4	Ammonium transporter	newborn	adult+child+schoolage	472	4280	1697	114804	8.76089e-210	7.46059
UniRef50_A0A0A7I8R4	Uncharacterized protein	adult	child+newborn+schoolage	1964	107617	847	10825	9.73239e-210	0.233241
UniRef50_I4LPC1	Uncharacterized protein	newborn	adult+child+schoolage	454	4298	1545	114956	1.01909e-209	7.85946
UniRef50_A0A087DFD0	Hemolysin-like protein	adult	child+newborn+schoolage	1915	107666	836	10836	1.19996e-209	0.230544
UniRef50_A0A087EIM3	Polyphosphate kinase 2 (PPK2)	newborn	adult+child+schoolage	517	4235	2104	114397	1.50929e-209	6.63752
UniRef50_B7GUB8	Alanine racemase	newborn	adult+child+schoolage	353	4399	796	115705	1.5799e-209	11.6643
UniRef50_A1A087	50S ribosomal protein L30	newborn	adult+child+schoolage	470	4282	1683	114818	1.72407e-209	7.48819
UniRef50_A1A2F2	Phospho-N-acetylmuramoyl-pentapeptide-transferase	adult	child+newborn+schoolage	2032	107549	861	10811	2.81292e-209	0.237236
UniRef50_A0A261FMG5	NAD(P) transhydrogenase subunit beta	newborn	adult+child+schoolage	471	4281	1694	114807	2.83778e-209	7.45642
UniRef50_A0A087CVS0	Glycosyltransferase	adult	child+newborn+schoolage	1688	107893	784	10888	3.12085e-209	0.217276
UniRef50_D2Q5D2	SerA1 D-3-phosphoglycerate dehydrogenase	adult	child+newborn+schoolage	2033	107548	861	10811	3.63904e-209	0.237355
UniRef50_A0A229VW21	Uncharacterized protein	adult	child+newborn+schoolage	1888	107693	829	10843	4.01614e-209	0.229303
UniRef50_E8MID8	Uncharacterized protein	adult	child+newborn+schoolage	828	108753	566	11106	4.04702e-209	0.149393
UniRef50_Q8G3X9	Ribose-5-phosphate isomerase A	newborn	adult+child+schoolage	499	4253	1945	114556	5.23513e-209	6.9104
UniRef50_Q8G6C7	Heat-inducible transcription repressor HrcA	newborn	adult+child+schoolage	483	4269	1803	114698	6.73104e-209	7.19749
UniRef50_A0A086Z0X4	Chromosome partitioning protein	adult	child+newborn+schoolage	2022	107559	858	10814	7.41576e-209	0.236937
UniRef50_A0A087A9D8	Pyridoxal-phosphate-dependent aminotransferase	newborn	adult+child+schoolage	357	4395	828	115673	1.09656e-208	11.3478
UniRef50_A0A124E0X3	Dihydroxy-acid dehydratase	newborn	adult+child+schoolage	386	4366	1027	115474	1.09712e-208	9.94071
UniRef50_A7K7F4	Hsp20	newborn	adult+child+schoolage	365	4387	884	115617	2.60318e-208	10.8816
UniRef50_D1BS33	Phosphoribosyl-AMP cyclohydrolase	adult	child+newborn+schoolage	1779	107802	803	10869	2.66344e-208	0.223369
UniRef50_T2I2C1	Bacterial regulatory s, gntR family protein	newborn	adult+child+schoolage	385	4367	1024	115477	3.53457e-208	9.94198
UniRef50_D2QB47	PgsA2 CDP-diacylglycerol--glycerol-3-phosphate 3-phosphatidyltransferase	adult	child+newborn+schoolage	1946	107635	840	10832	3.65003e-208	0.233141
UniRef50_Q8DRM0	Phosphoribosylamine--glycine ligase	adult	child+newborn+schoolage	2286	107295	913	10759	4.54219e-208	0.251072
UniRef50_F9Y0Z4	23S rRNA methyltransferase	adult	child+newborn+schoolage	1839	107742	816	10856	4.87647e-208	0.227079
UniRef50_D1BIB7	Glucose-1-phosphate adenylyltransferase	adult	child+newborn+schoolage	1164	108417	655	11017	5.4567e-208	0.180583
UniRef50_A0A087EBU3	FdxC Ferredoxin	adult	child+newborn+schoolage	1814	107767	810	10862	7.86392e-208	0.225723
UniRef50_D2Q8R2	Thymidylate synthase	adult	child+newborn+schoolage	1963	107618	843	10829	8.81548e-208	0.234313
UniRef50_A1A1I2	Ribosome-recycling factor	adult	child+newborn+schoolage	1873	107708	823	10849	9.94197e-208	0.229234
UniRef50_D4BP63	Uncharacterized protein	adult	child+newborn+schoolage	1869	107712	822	10850	1.13439e-207	0.229036
UniRef50_A0A0L7CTA5	Cys-tRNA(Pro)/Cys-tRNA(Cys) deacylase	adult	child+newborn+schoolage	1892	107689	827	10845	1.30008e-207	0.230395
UniRef50_A0A076JQ33	Copper-sensing transcriptional repressor CsoR	adult	child+newborn+schoolage	1834	107747	814	10858	1.41797e-207	0.227049
UniRef50_A0A261FSF0	30S ribosomal protein S9	newborn	adult+child+schoolage	375	4377	960	115541	2.38107e-207	10.3114
UniRef50_Q8G4Q2	D-aminoacyl-tRNA deacylase	adult	child+newborn+schoolage	1692	107889	781	10891	4.01444e-207	0.218696
UniRef50_A0A139B8G1	Paad	adult	child+newborn+schoolage	1892	107689	826	10846	4.32326e-207	0.230696
UniRef50_A0A086YYP7	50S ribosomal protein L3	newborn	adult+child+schoolage	449	4303	1531	114970	4.60513e-207	7.83582
UniRef50_B7GSF9	Chromosomal replication initiator protein DnaA	newborn	adult+child+schoolage	476	4276	1763	114738	5.31784e-207	7.24476
UniRef50_D2Q8B9	Pyroglutamyl-peptidase I	adult	child+newborn+schoolage	1921	107660	832	10840	7.12413e-207	0.232476
UniRef50_Q8G534	Peptide deformylase 1	adult	child+newborn+schoolage	1917	107664	831	10841	8.19154e-207	0.232284
UniRef50_Q8G7F9	Ribosome maturation factor RimM	adult	child+newborn+schoolage	1766	107815	797	10875	1.12536e-206	0.223503
UniRef50_F9Y0F1	Thioredoxin reductase	newborn	adult+child+schoolage	371	4381	939	115562	1.76958e-206	10.422
UniRef50_A0A0H3EBV4	Uncharacterized protein	newborn	adult+child+schoolage	509	4243	2068	114433	1.78456e-206	6.63813
UniRef50_A0A1Q8ZGW9	50S ribosomal protein L11	newborn	adult+child+schoolage	497	4255	1960	114541	2.95474e-206	6.82593
UniRef50_D3R7U9	Amino acid permease	adult	child+newborn+schoolage	1489	108092	732	10940	3.2865e-206	0.205877
UniRef50_UPI00080B9ABC	phosphoglycerate mutase	newborn	adult+child+schoolage	491	4261	1906	114595	3.28907e-206	6.92808
UniRef50_C4FGC4	Anaerobic ribonucleoside-triphosphate reductase	newborn	adult+child+schoolage	466	4286	1685	114816	3.51176e-206	7.4086
UniRef50_A0A1G6HNB9	Multiple sugar transport system ATP-binding protein	newborn	adult+child+schoolage	418	4334	1289	115212	3.58458e-206	8.62049
UniRef50_I4LQB1	Uncharacterized protein	newborn	adult+child+schoolage	464	4288	1668	114833	3.72054e-206	7.44962
UniRef50_W6EY66	Hypothetical membrane spanning protein with DUF1113 domain	adult	child+newborn+schoolage	1661	107920	772	10900	4.15665e-206	0.217309
UniRef50_Q8G5F6	Thiazole synthase	adult	child+newborn+schoolage	1693	107888	779	10893	6.31487e-206	0.219429
UniRef50_F9Y0D3	Helicase helY	newborn	adult+child+schoolage	467	4285	1698	114803	8.60511e-206	7.36854
UniRef50_D2Q9P5	Peptidyl-prolyl cis-trans isomerase	adult	child+newborn+schoolage	2046	107535	857	10815	1.12345e-205	0.240105
UniRef50_A0ZZY0	50S ribosomal protein L19	adult	child+newborn+schoolage	1788	107793	800	10872	1.23169e-205	0.225422
UniRef50_E3D826	Endonuclease III	adult	child+newborn+schoolage	1847	107734	813	10859	1.59092e-205	0.228988
UniRef50_Q8G7E2	2-C-methyl-D-erythritol 4-phosphate cytidylyltransferase	adult	child+newborn+schoolage	891	108690	578	11094	1.92566e-205	0.157343
UniRef50_A0A0H3EB23	Hydrolase (HAD superfamily)	newborn	adult+child+schoolage	499	4253	1989	114512	2.20479e-205	6.75494
UniRef50_A0A173YGI6	ABC transporter permease	adult	child+newborn+schoolage	1918	107663	828	10844	3.84204e-205	0.233314
UniRef50_Q9AMK8	50S ribosomal protein L2	newborn	adult+child+schoolage	423	4329	1339	115162	4.49713e-205	8.40391
UniRef50_Q8G5K1	Transcriptional regulator WhiB2	adult	child+newborn+schoolage	2001	107580	846	10826	4.76526e-205	0.23802
UniRef50_A0A1Y4DTI2	Uncharacterized protein	newborn	adult+child+schoolage	381	4371	1022	115479	6.31292e-205	9.84909
UniRef50_A0A087A022	Dihydroorotate dehydrogenase (quinone)	adult	child+newborn+schoolage	1884	107697	820	10852	6.89467e-205	0.231512
UniRef50_A0A087A226	Cell division protein Fic	adult	child+newborn+schoolage	848	108733	565	11107	7.59197e-205	0.153314
UniRef50_A0JQT8	DNA gyrase subunit A	newborn	adult+child+schoolage	441	4311	1488	115013	8.45074e-205	7.90687
UniRef50_T2I0B6	Kae1-associated kinase	newborn	adult+child+schoolage	481	4271	1833	114668	8.90824e-205	7.04523
UniRef50_A0A087EAA6	MFS transporter	adult	child+newborn+schoolage	1796	107785	800	10872	1.09468e-204	0.226447
UniRef50_B2GIL8	Holliday junction ATP-dependent DNA helicase RuvB	adult	child+newborn+schoolage	1810	107771	803	10869	1.2946e-204	0.227327
UniRef50_C4FG41	Transcriptional regulator, Fur family	newborn	adult+child+schoolage	482	4270	1845	114656	1.61842e-204	7.01487
UniRef50_D2Q5J1	DNA repair protein RecO	adult	child+newborn+schoolage	1033	108548	615	11057	1.73192e-204	0.171096
UniRef50_A0A261GCI9	Exodeoxyribonuclease 7 small subunit	adult	child+newborn+schoolage	912	108669	582	11090	2.64863e-204	0.159918
UniRef50_A0A087DWI1	ABC transporter	newborn	adult+child+schoolage	465	4287	1698	114803	3.08751e-204	7.33356
UniRef50_D1NVC1	50S ribosomal protein L18	newborn	adult+child+schoolage	449	4303	1561	114940	3.21255e-204	7.68322
UniRef50_B7GQ28	Pseudouridine synthase	adult	child+newborn+schoolage	1975	107606	838	10834	7.47834e-204	0.237288
UniRef50_F9Y009	Ferredoxin--NADP reductase	newborn	adult+child+schoolage	346	4406	791	115710	8.70724e-204	11.4875
UniRef50_D6ZUV2	Conserved hypothetical transmembrane protein	adult	child+newborn+schoolage	1972	107609	837	10835	1.12453e-203	0.237226
UniRef50_A0A1F1B4Y7	Recombination protein RecR	adult	child+newborn+schoolage	1747	107834	787	10885	1.19945e-203	0.224074
UniRef50_A0A0H3E859	Peptidylprolyl isomerase	adult	child+newborn+schoolage	905	108676	579	11093	1.23112e-203	0.159546
UniRef50_A0A076JF81	Phosphate transport system permease protein	adult	child+newborn+schoolage	1823	107758	804	10868	1.2969e-203	0.228681
UniRef50_A0A0H3EB98	Diaminopimelate epimerase	adult	child+newborn+schoolage	1918	107663	825	10847	1.37218e-203	0.234227
UniRef50_B7GU72	Uncharacterized protein	adult	child+newborn+schoolage	1973	107608	837	10835	1.45531e-203	0.237348
UniRef50_Q47RR8	tRNA-2-methylthio-N(6)-dimethylallyladenosine synthase	newborn	adult+child+schoolage	496	4256	1984	114517	1.51731e-203	6.7268
UniRef50_Q8G3W7	Serine--tRNA ligase	newborn	adult+child+schoolage	463	4289	1689	114812	1.73661e-203	7.33808
UniRef50_K9AUF3	Argininosuccinate lyase	newborn	adult+child+schoolage	477	4275	1814	114687	2.39758e-203	7.05439
UniRef50_J0LP36	Transcription-repair-coupling factor	newborn	adult+child+schoolage	475	4277	1797	114704	2.82294e-203	7.089
UniRef50_Q8G568	S-ribosylhomocysteine lyase	newborn	adult+child+schoolage	599	4153	3014	113487	3.27818e-203	5.43085
UniRef50_Q6AF42	Protein-export membrane protein SecG	adult	child+newborn+schoolage	1831	107750	805	10867	3.33712e-203	0.229395
UniRef50_UPI000D52704F	aminodeoxychorismate/anthranilate synthase component II	adult	child+newborn+schoolage	1602	107979	753	10919	3.39596e-203	0.215135
UniRef50_A0A261FQ23	N-acetylglucosaminyltransferase	adult	child+newborn+schoolage	908	108673	579	11093	4.04739e-203	0.160079
UniRef50_Q9K487	Glucosamine-6-phosphate deaminase	adult	child+newborn+schoolage	1023	108558	610	11062	4.59829e-203	0.17089
UniRef50_D2Q8T7	TesB Acyl-CoA thioesterase	adult	child+newborn+schoolage	2043	107538	851	10821	5.9225e-203	0.241571
UniRef50_A0A087A9N9	HrpA-like helicase	newborn	adult+child+schoolage	462	4290	1687	114814	6.88286e-203	7.32933
UniRef50_A0A0M4LWS7	Glutamine amidotransferase	adult	child+newborn+schoolage	859	108722	565	11107	6.95835e-203	0.155319
UniRef50_E3D8S6	Phosphoglucomutase, alpha-D-glucose phosphate-specific	newborn	adult+child+schoolage	447	4305	1559	114942	7.99131e-203	7.65538
UniRef50_A0A087CNT7	ATP binding protein of ABC transporter	newborn	adult+child+schoolage	379	4373	1025	115476	8.03955e-203	9.764
UniRef50_X4QW95	ATP phosphoribosyltransferase	adult	child+newborn+schoolage	1903	107678	820	10852	1.03749e-202	0.233888
UniRef50_D2Q5F9	Uncharacterized protein	newborn	adult+child+schoolage	407	4345	1236	115265	1.12402e-202	8.73542
UniRef50_A0A261FUI6	Ribosomal RNA small subunit methyltransferase I	adult	child+newborn+schoolage	811	108770	551	11121	1.27021e-202	0.150489
UniRef50_A0A087E8R8	50S ribosomal protein L31	adult	child+newborn+schoolage	1977	107604	836	10836	1.32568e-202	0.238145
UniRef50_E0Q4Z0	Aminotransferase	adult	child+newborn+schoolage	1783	107798	793	10879	1.54996e-202	0.226911
UniRef50_A0A086ZT44	Uncharacterized protein	adult	child+newborn+schoolage	901	108680	576	11096	1.88168e-202	0.159705
UniRef50_A0A133NST1	3-dehydroquinate dehydratase	adult	child+newborn+schoolage	1901	107680	819	10853	2.02072e-202	0.233945
UniRef50_A0A174BP99	SIR2 family protein	newborn	adult+child+schoolage	446	4306	1555	114946	2.08644e-202	7.65639
UniRef50_A0A2G5PSA2	Transcription termination factor Rho	newborn	adult+child+schoolage	430	4322	1422	115079	2.1268e-202	8.05156
UniRef50_A0A0M4NRT4	Exopolyphosphatase	adult	child+newborn+schoolage	1985	107596	837	10835	3.17426e-202	0.238818
UniRef50_Q8G7G4	Uncharacterized protein	adult	child+newborn+schoolage	878	108703	569	11103	4.64034e-202	0.157609
UniRef50_Q8G6M3	Carbonic anhydrase	adult	child+newborn+schoolage	1595	107986	749	10923	6.61551e-202	0.215404
UniRef50_A0A2G5Q6C4	YbhB/YbcL family Raf kinase inhibitor-like protein	adult	child+newborn+schoolage	1736	107845	781	10891	8.74863e-202	0.224474
UniRef50_A1A3C3	Endonuclease NucS	newborn	adult+child+schoolage	486	4266	1915	114586	1.0893e-201	6.81676
UniRef50_E3EQ03	Conserved hypothetical membrane spanning protein	adult	child+newborn+schoolage	1896	107685	816	10856	1.93955e-201	0.234241
UniRef50_A0A0H3EB33	Solute-binding protein of ABC transporter system for peptides	newborn	adult+child+schoolage	366	4386	945	115556	2.78221e-201	10.2041
UniRef50_A1A268	Protein translocase subunit SecA	newborn	adult+child+schoolage	436	4316	1483	115018	2.79245e-201	7.83483
UniRef50_A0A086ZJ30	Methylmalonyl-CoA carboxyltransferase	newborn	adult+child+schoolage	471	4281	1786	114715	3.66704e-201	7.06666
UniRef50_A1A141	Peptidyl-tRNA hydrolase	adult	child+newborn+schoolage	1967	107614	831	10841	3.68775e-201	0.238454
UniRef50_E6JZT5	CorA-like protein	adult	child+newborn+schoolage	1702	107879	772	10900	4.30922e-201	0.222757
UniRef50_A0A261FK90	Hydrolase	adult	child+newborn+schoolage	1823	107758	799	10873	5.35299e-201	0.230218
UniRef50_A0A261FUJ8	ABC transporter permease	adult	child+newborn+schoolage	1735	107846	779	10893	7.60474e-201	0.22496
UniRef50_C4FCQ4	Chaperone protein ClpB	newborn	adult+child+schoolage	445	4307	1564	114937	8.86048e-201	7.59291
UniRef50_Q8G3N5	Oligoribonuclease	adult	child+newborn+schoolage	2004	107577	838	10834	1.24079e-200	0.240837
UniRef50_A0A0H3E7N6	TrxB Thioredoxin reductase/Thioredoxin/Glutaredoxin family protein	newborn	adult+child+schoolage	375	4377	1015	115486	1.50734e-200	9.74806
UniRef50_K4IN54	Putative OsmC family protein	adult	child+newborn+schoolage	1850	107731	804	10868	1.75731e-200	0.232126
UniRef50_A0A0H3E9M5	Sensory transduction protein kinase	adult	child+newborn+schoolage	1932	107649	822	10850	1.84211e-200	0.236895
UniRef50_A0A076JHN6	30S ribosomal protein S1	newborn	adult+child+schoolage	424	4328	1393	115108	2.02319e-200	8.0953
UniRef50_B3DSA8	Oxygen-independent coproporphyrinogen-III oxidase-like protein	adult	child+newborn+schoolage	1002	108579	600	11072	2.21963e-200	0.170293
UniRef50_A0A087CYU4	Two component transcriptional regulator, winged helix family	adult	child+newborn+schoolage	1892	107689	813	10859	2.41546e-200	0.234665
UniRef50_A0A174A2C4	Peptidase family M20A protein	newborn	adult+child+schoolage	488	4264	1952	114549	3.64774e-200	6.71605
UniRef50_E0NHX4	GroES-like protein	newborn	adult+child+schoolage	413	4339	1308	115193	4.65175e-200	8.3826
UniRef50_Q8G691	Tryptophan synthase alpha chain	newborn	adult+child+schoolage	341	4411	785	115716	4.84552e-200	11.3957
UniRef50_B7GQI9	Deoxyuridine 5'-triphosphate nucleotidohydrolase	adult	child+newborn+schoolage	1987	107594	833	10839	5.80692e-200	0.2403
UniRef50_Q8G4L8	4-hydroxy-3-methylbut-2-enyl diphosphate reductase	adult	child+newborn+schoolage	847	108734	557	11115	5.88094e-200	0.155443
UniRef50_F4H1Y8	Protein translocase subunit SecY	newborn	adult+child+schoolage	447	4305	1590	114911	5.92163e-200	7.5041
UniRef50_A0A0A7I747	Histone acetyltransferase	adult	child+newborn+schoolage	848	108733	557	11115	8.84205e-200	0.155628
UniRef50_A0A087AWS4	Reductase	newborn	adult+child+schoolage	532	4220	2378	114123	1.02919e-199	6.05007
UniRef50_A0A0G9M8P0	Chaperone protein DnaJ	newborn	adult+child+schoolage	450	4302	1619	114882	1.16733e-199	7.42245
UniRef50_B8DUF9	Undecaprenyl-diphosphatase	adult	child+newborn+schoolage	1710	107871	771	10901	1.34109e-199	0.224132
UniRef50_A0A086ZEW2	Ribonuclease PH	adult	child+newborn+schoolage	1697	107884	768	10904	1.43798e-199	0.223331
UniRef50_A0A261FYD6	Haloacid dehalogenase	adult	child+newborn+schoolage	765	108816	533	11139	1.46401e-199	0.146922
UniRef50_A0A087AB23	50S ribosomal protein L35	adult	child+newborn+schoolage	1786	107795	788	10884	1.47457e-199	0.228847
UniRef50_A1A1J2	Phosphoribosyl-ATP pyrophosphatase	adult	child+newborn+schoolage	1882	107699	809	10863	2.0545e-199	0.234644
UniRef50_F9Y1A3	Transporter, drug/metabolite exporter family	adult	child+newborn+schoolage	777	108804	536	11136	2.93716e-199	0.148368
UniRef50_A0ZZX2	50S ribosomal protein L32	adult	child+newborn+schoolage	1852	107729	802	10870	3.25481e-199	0.233004
UniRef50_D6ZX86	Uncharacterized protein	newborn	adult+child+schoolage	357	4395	899	115602	3.64857e-199	10.4452
UniRef50_B7GSA2	Uncharacterized protein	adult	child+newborn+schoolage	1917	107664	816	10856	4.58985e-199	0.236882
UniRef50_A0A1H1KYK7	Branched-chain-amino-acid aminotransferase	newborn	adult+child+schoolage	429	4323	1449	115052	5.87333e-199	7.87949
UniRef50_T2I307	Cyclopropane-fatty-acyl-phospholipid synthase family protein	adult	child+newborn+schoolage	933	108648	579	11093	7.08047e-199	0.164524
UniRef50_Q8G4M4	Uncharacterized protein	adult	child+newborn+schoolage	846	108735	555	11117	7.15999e-199	0.155846
UniRef50_A0A173ZRU9	Choloylglycine hydrolase	newborn	adult+child+schoolage	595	4157	36722	79779	8.5844e-199	0.310956
UniRef50_A0A261FWS4	1-acyl-sn-glycerol-3-phosphate acyltransferase	adult	child+newborn+schoolage	843	108738	554	11118	9.02003e-199	0.155583
UniRef50_A8M723	4-hydroxy-3-methylbut-2-en-1-yl diphosphate synthase (flavodoxin)	adult	child+newborn+schoolage	1822	107759	794	10878	1.65436e-198	0.231645
UniRef50_G5ELM1	Alpha-N-acetylgalactosaminidase	adult	child+newborn+schoolage	573	109008	473	11199	2.17467e-198	0.124456
UniRef50_A0A1F1URY1	3-isopropylmalate dehydrogenase	adult	child+newborn+schoolage	1731	107850	773	10899	3.74676e-198	0.2263
UniRef50_A1A3D2	Homoserine O-acetyltransferase	newborn	adult+child+schoolage	558	4194	2663	113838	3.95964e-198	5.68751
UniRef50_A0A087A0P4	Cell division protein FtsW	newborn	adult+child+schoolage	410	4342	1303	115198	4.10334e-198	8.34823
UniRef50_A1A199	Putative pre-16S rRNA nuclease	adult	child+newborn+schoolage	1895	107686	809	10863	6.07586e-198	0.236293
UniRef50_A1A078	30S ribosomal protein S17	newborn	adult+child+schoolage	413	4339	1329	115172	6.54223e-198	8.24864
UniRef50_A0A0B5BKF9	Histidine kinase-like protein	adult	child+newborn+schoolage	1978	107603	827	10845	6.67196e-198	0.24106
UniRef50_A0A0B5BEJ6	DNA polymerase III subunit delta	adult	child+newborn+schoolage	1720	107861	770	10902	7.08113e-198	0.225777
UniRef50_E8MWZ3	Putative transport protein	adult	child+newborn+schoolage	1372	108209	689	10983	7.86182e-198	0.202112
UniRef50_A0A174A9E9	Endoribonuclease L-PSP	adult	child+newborn+schoolage	1726	107855	771	10901	1.0841e-197	0.226262
UniRef50_D4BRD6	Proteasome accessory factor PafA2	newborn	adult+child+schoolage	496	4256	2060	114441	1.65639e-197	6.47432
UniRef50_I4MBS5	ATP-dependent zinc metalloprotease FtsH	adult	child+newborn+schoolage	1631	107950	749	10923	1.89861e-197	0.220339
UniRef50_K2HSW7	Segregation and condensation protein A	adult	child+newborn+schoolage	808	108773	542	11130	2.00592e-197	0.152541
UniRef50_A0A173X3B4	PepC2 Aminopeptidase C	adult	child+newborn+schoolage	1724	107857	770	10902	2.11366e-197	0.22631
UniRef50_C0BQ72	D-alanyl-D-alanine carboxypeptidase/D-alanyl-D-alanine-endopeptidase	newborn	adult+child+schoolage	496	4256	2064	114437	3.39041e-197	6.46155
UniRef50_A0A261FLQ5	NagC family transcriptional regulator	adult	child+newborn+schoolage	1847	107734	797	10875	3.39044e-197	0.23393
UniRef50_Q6ADW6	Quinolinate synthase A	adult	child+newborn+schoolage	792	108789	537	11135	3.8579e-197	0.150958
UniRef50_Q9KF60	Phosphoribosylaminoimidazole-succinocarboxamide synthase	adult	child+newborn+schoolage	1154	108427	634	11038	3.87656e-197	0.185297
UniRef50_B3DQG9	MalE-type ABC sugar transport system periplasmic component	newborn	adult+child+schoolage	388	4364	1141	115360	4.05559e-197	8.98911
UniRef50_Q8G656	Aspartate carbamoyltransferase regulatory chain	adult	child+newborn+schoolage	1807	107774	788	10884	4.06476e-197	0.231583
UniRef50_A9WQ57	Imidazoleglycerol-phosphate dehydratase	adult	child+newborn+schoolage	1981	107600	826	10846	4.58802e-197	0.241747
UniRef50_P59305	N-acetyl-gamma-glutamyl-phosphate reductase	adult	child+newborn+schoolage	1880	107701	804	10868	4.61057e-197	0.235956
UniRef50_D9UFP3	FeS assembly protein SufB	adult	child+newborn+schoolage	1683	107898	760	10912	5.24954e-197	0.223955
UniRef50_A0A0G9MAQ0	L-serine dehydratase	adult	child+newborn+schoolage	1899	107682	808	10864	5.58752e-197	0.237116
UniRef50_A0A0H2NTR5	1,4-dihydroxy-2-naphthoate octaprenyltransferase	newborn	adult+child+schoolage	348	4404	855	115646	7.321e-197	10.688
UniRef50_B8DU56	Acetylglutamate kinase	adult	child+newborn+schoolage	1864	107717	800	10872	8.20564e-197	0.23517
UniRef50_A0A095WVU0	4-hydroxy-tetrahydrodipicolinate reductase	adult	child+newborn+schoolage	1838	107743	794	10878	1.13535e-196	0.233714
UniRef50_D3R4T7	Threonine synthase	adult	child+newborn+schoolage	1633	107948	748	10924	1.14097e-196	0.220928
UniRef50_A0A261FLU2	Phosphatidylglycerophosphate synthase	adult	child+newborn+schoolage	802	108779	539	11133	1.34111e-196	0.152283
UniRef50_A1A1G0	Orotidine 5'-phosphate decarboxylase	newborn	adult+child+schoolage	476	4276	1886	114615	1.44296e-196	6.76502
UniRef50_A0A087EIR1	Phosphoserine phosphatase	adult	child+newborn+schoolage	2084	107497	847	10825	1.65062e-196	0.247768
UniRef50_Q8G4Z7	Glycine cleavage system H protein	adult	child+newborn+schoolage	911	108670	569	11103	2.13214e-196	0.163582
UniRef50_Q8G3F1	Uncharacterized protein	adult	child+newborn+schoolage	908	108673	568	11104	2.76236e-196	0.163341
UniRef50_A0A086ZS17	Uncharacterized protein	adult	child+newborn+schoolage	1924	107657	812	10860	3.10973e-196	0.239021
UniRef50_D2QB01	Pfl Formate acetyltransferase	newborn	adult+child+schoolage	395	4357	1203	115298	3.20944e-196	8.68892
UniRef50_J1GYZ6	2,5-diketo-D-gluconic acid reductase B	newborn	adult+child+schoolage	305	4447	588	115913	4.51391e-196	13.5203
UniRef50_B8DVU0	50S ribosomal protein L27	adult	child+newborn+schoolage	1830	107751	791	10881	4.94144e-196	0.233627
UniRef50_F5LTP9	Glycerol facilitator-aquaporin	adult	child+newborn+schoolage	1835	107746	792	10880	5.58936e-196	0.233958
UniRef50_V6XWX8	N-acetylglucosamine-6-phosphate deacetylase	adult	child+newborn+schoolage	918	108663	570	11102	7.71776e-196	0.164546
UniRef50_A0A0H3ECT7	Succinate--CoA ligase [ADP-forming] subunit beta	newborn	adult+child+schoolage	349	4403	870	115631	8.63954e-196	10.5349
UniRef50_A0A087CD93	NAD(P) transhydrogenase subunit alpha	newborn	adult+child+schoolage	467	4285	1814	114687	9.39814e-196	6.89038
UniRef50_P17615	DNA-binding protein HB1	adult	child+newborn+schoolage	1961	107620	819	10853	1.04332e-195	0.241463
UniRef50_A0A229VWX2	dCTP deaminase, dUMP-forming	adult	child+newborn+schoolage	1663	107918	753	10919	1.07031e-195	0.223453
UniRef50_A1A190	Xanthine phosphoribosyltransferase	newborn	adult+child+schoolage	648	4104	3685	112816	1.17447e-195	4.83394
UniRef50_A0A1Q5PQU9	Aspartyl/glutamyl-tRNA(Asn/Gln) amidotransferase subunit B	newborn	adult+child+schoolage	455	4297	1709	114792	1.47689e-195	7.11239
UniRef50_I3WKI7	Putative Na(+)/H(+) exchanger	adult	child+newborn+schoolage	815	108766	541	11131	1.56717e-195	0.154171
UniRef50_A0A161HZV1	Inner membrane protein alx	adult	child+newborn+schoolage	1830	107751	790	10882	1.62644e-195	0.233944
UniRef50_A0A261FS43	PTS N-acetylglucosamine transporter subunit IIABC	newborn	adult+child+schoolage	243	4509	276	116225	2.00052e-195	22.6943
UniRef50_N6WCQ8	Aminotransferase	newborn	adult+child+schoolage	462	4290	1774	114727	2.48216e-195	6.96461
UniRef50_A0A261FU40	Translation factor Sua5	adult	child+newborn+schoolage	903	108678	565	11107	2.83795e-195	0.163341
UniRef50_C0BT34	CBS domain protein	adult	child+newborn+schoolage	1787	107794	780	10892	2.89479e-195	0.231496
UniRef50_E6JZE3	Anaerobic ribonucleoside-triphosphate reductase activating protein	adult	child+newborn+schoolage	889	108692	561	11111	3.61893e-195	0.161992
UniRef50_A0A2K1SV60	Glutamine amidotransferase	adult	child+newborn+schoolage	1770	107811	776	10896	3.77073e-195	0.230524
UniRef50_Q9S2T7	Imidazole glycerol phosphate synthase subunit HisF	adult	child+newborn+schoolage	1838	107743	791	10881	4.03405e-195	0.234665
UniRef50_A0A0H2PGD8	Phosphate-specific transport system accessory protein PhoU	newborn	adult+child+schoolage	241	4511	269	116232	4.87579e-195	23.0843
UniRef50_A0A261FS71	Phosphotransferase	newborn	adult+child+schoolage	240	4512	265	116236	5.5396e-195	23.3312
UniRef50_Q83FP1	Elongation factor G	newborn	adult+child+schoolage	418	4334	1401	115100	8.46017e-195	7.92364
UniRef50_A0A087VSI7	Peroxiredoxin	adult	child+newborn+schoolage	1107	108474	618	11054	9.02743e-195	0.182538
UniRef50_A0A0E9DVT6	UDP-N-acetylglucosamine 1-carboxyvinyltransferase	adult	child+newborn+schoolage	1689	107892	757	10915	1.05748e-194	0.225719
UniRef50_A0A261FMP3	Fe-S cluster assembly protein HesB	adult	child+newborn+schoolage	878	108703	557	11115	1.46874e-194	0.161179
UniRef50_O33123	3-isopropylmalate dehydratase large subunit	adult	child+newborn+schoolage	1708	107873	761	10911	1.47953e-194	0.227015
UniRef50_D2Q8C3	Phospho-2-dehydro-3-deoxyheptonate aldolase	adult	child+newborn+schoolage	1889	107692	801	10871	1.63967e-194	0.238059
UniRef50_A0A087ASL7	Polyphosphate glucokinase	adult	child+newborn+schoolage	941	108640	574	11098	1.7766e-194	0.167468
UniRef50_A0A087DQU8	Recombination factor protein RarA	adult	child+newborn+schoolage	1812	107769	784	10888	1.81762e-194	0.233505
UniRef50_F9Y1H6	Inosine-uridine preferring nucleoside hydrolase	adult	child+newborn+schoolage	748	108833	520	11152	2.38435e-194	0.147398
UniRef50_A0A086ZXG1	NAD-dependent oxidoreductase	adult	child+newborn+schoolage	894	108687	561	11111	2.55391e-194	0.162911
UniRef50_A0A0U1BZR4	Methionine aminopeptidase	adult	child+newborn+schoolage	1836	107745	789	10883	2.57348e-194	0.235043
UniRef50_A0A1H1AVJ8	ATPase components of ABC transporters with duplicated ATPase domains	adult	child+newborn+schoolage	1535	108046	721	10951	2.87075e-194	0.215783
UniRef50_A0A292G5G7	Oxppcycle protein OpcA	adult	child+newborn+schoolage	808	108773	537	11135	3.00421e-194	0.15403
UniRef50_E4V9W2	Branched-chain amino acid transport system carrier protein	adult	child+newborn+schoolage	708	108873	508	11164	3.79718e-194	0.142912
UniRef50_A0A087DK57	Pyridine nucleotide-disulfide oxidoreductase family protein	adult	child+newborn+schoolage	823	108758	541	11131	4.15499e-194	0.155695
UniRef50_B7GQG1	tRNA dimethylallyltransferase	adult	child+newborn+schoolage	821	108760	540	11132	7.85891e-194	0.155616
UniRef50_C1B4Q3	Aconitate hydratase	newborn	adult+child+schoolage	405	4347	1305	115196	7.96915e-194	8.22417
UniRef50_W6F292	Transcription termination/antitermination protein NusA	adult	child+newborn+schoolage	1692	107889	756	10916	8.09094e-194	0.226446
UniRef50_D3R4U3	Ribosomal silencing factor RsfS	adult	child+newborn+schoolage	934	108647	571	11101	8.56249e-194	0.16713
UniRef50_D7BWE3	Putative integral membrane protein	newborn	adult+child+schoolage	356	4396	935	115566	9.92985e-194	10.0095
UniRef50_D2QA96	Dihydroorotate dehydrogenase electron transfer subunit	newborn	adult+child+schoolage	440	4312	1599	114902	1.12007e-193	7.33252
UniRef50_K2HQU3	Small-conductance mechanosensitive channel protein	adult	child+newborn+schoolage	873	108708	554	11118	1.50462e-193	0.161165
UniRef50_A0A0B2ATL1	Cysteine desulfurase	adult	child+newborn+schoolage	1757	107824	770	10902	1.57038e-193	0.230713
UniRef50_B3DT95	ABC-type dipeptide/oligopeptide/nickel transport systems permease component	newborn	adult+child+schoolage	374	4378	1068	115433	1.79171e-193	9.23325
UniRef50_Q8G3P5	Peptide chain release factor 1	adult	child+newborn+schoolage	1880	107701	797	10875	1.8034e-193	0.238182
UniRef50_B8DWI2	4-hydroxy-tetrahydrodipicolinate synthase	adult	child+newborn+schoolage	1853	107728	791	10881	2.0102e-193	0.236613
UniRef50_Q8G5E6	Possible rRNA methylase	adult	child+newborn+schoolage	878	108703	555	11117	2.56984e-193	0.161788
UniRef50_A0A087CMK2	ATP-dependent exoDNAse (Exonuclease V), alpha subunit-helicase superfamily I member	adult	child+newborn+schoolage	824	108757	540	11132	2.66674e-193	0.156189
UniRef50_A0A261FHJ0	RNA-binding protein	adult	child+newborn+schoolage	916	108665	565	11107	4.28155e-193	0.165712
UniRef50_Q8G4U0	GTPase Obg	adult	child+newborn+schoolage	1597	107984	733	10939	4.75919e-193	0.220709
UniRef50_A0A174A0N4	Glycosyltransferase	newborn	adult+child+schoolage	599	4153	3181	113320	5.4394e-193	5.13816
UniRef50_A0A139B8K6	Histidine triad (HIT) protein	adult	child+newborn+schoolage	1903	107678	801	10871	5.93132e-193	0.239855
UniRef50_I4LH96	Uracil-DNA glycosylase	adult	child+newborn+schoolage	2010	107571	824	10848	6.61116e-193	0.245993
UniRef50_B3DSK2	Pyridoxal kinase	adult	child+newborn+schoolage	955	108626	575	11097	8.48619e-193	0.169671
UniRef50_A0A1X6WVH9	ATP-dependent Clp protease proteolytic subunit	adult	child+newborn+schoolage	1882	107699	796	10876	9.78702e-193	0.238761
UniRef50_A0A087AG84	JadJ	newborn	adult+child+schoolage	455	4297	1742	114759	9.93931e-193	6.97565
UniRef50_D2Q585	GTP-binding protein TypA/BipA	newborn	adult+child+schoolage	436	4316	1575	114926	1.00209e-192	7.37128
UniRef50_Q8G487	Peptide deformylase 2	adult	child+newborn+schoolage	1805	107776	779	10893	1.11246e-192	0.234188
UniRef50_D1NWM2	Oxidoreductase, aldo/keto reductase family protein	newborn	adult+child+schoolage	465	4287	1833	114668	1.13106e-192	6.78546
UniRef50_B7GPS5	UspA domain protein	adult	child+newborn+schoolage	860	108721	549	11123	1.14822e-192	0.160263
UniRef50_D4BP75	Uncharacterized protein	adult	child+newborn+schoolage	1915	107666	803	10869	1.20835e-192	0.240749
UniRef50_A0A261FNQ6	Dipeptide/oligopeptide/nickel ABC transporter permease	adult	child+newborn+schoolage	893	108688	558	11114	1.24161e-192	0.163646
UniRef50_A0A261ERI7	CTP synthase	newborn	adult+child+schoolage	443	4309	1637	114864	1.26929e-192	7.21377
UniRef50_X5KXR7	6-phosphogluconate dehydrogenase, decarboxylating	adult	child+newborn+schoolage	1717	107864	759	10913	1.90157e-192	0.228874
UniRef50_O69972	GTPase HflX	adult	child+newborn+schoolage	1638	107943	741	10931	2.44427e-192	0.223852
UniRef50_A0A0A0M4I3	Glyceraldehyde-3-phosphate dehydrogenase (Fragment)	adult	child+newborn+schoolage	1568	108013	725	10947	2.53075e-192	0.219193
UniRef50_K1DVA8	Ketol-acid reductoisomerase (NADP(+))	adult	child+newborn+schoolage	1359	108222	676	10996	2.58581e-192	0.204264
UniRef50_E3EPB0	Membrane protease-like protein	newborn	adult+child+schoolage	490	4262	2071	114430	2.8196e-192	6.35247
UniRef50_E3DA17	ABC transporter, permease protein	adult	child+newborn+schoolage	1937	107644	807	10865	2.95676e-192	0.242268
UniRef50_E4V8N0	Nicotinate-nucleotide diphosphorylase (Carboxylating)	newborn	adult+child+schoolage	341	4411	843	115658	3.61022e-192	10.6063
UniRef50_A0ZZC8	Alpha-1,4 glucan phosphorylase	newborn	adult+child+schoolage	426	4326	1497	115004	4.9305e-192	7.56509
UniRef50_C4FDI6	ATP synthase epsilon chain	adult	child+newborn+schoolage	1780	107801	772	10900	6.4519e-192	0.233134
UniRef50_Q8G6D8	Nucleotide-binding protein BL0705	adult	child+newborn+schoolage	840	108741	542	11130	9.40431e-192	0.158629
UniRef50_V6XVU3	Phosphate starvation-inducible protein PhoH, predicted ATPase	adult	child+newborn+schoolage	1724	107857	759	10913	1.25125e-191	0.229822
UniRef50_U1SGG5	Cell division protein FtsX	adult	child+newborn+schoolage	2060	107521	832	10840	1.41824e-191	0.24962
UniRef50_A0A087AXL2	Uncharacterized protein	adult	child+newborn+schoolage	1720	107861	758	10914	1.42278e-191	0.229604
UniRef50_A0A0L7D4Q1	Serine-pyruvate aminotransferase	newborn	adult+child+schoolage	348	4404	896	115605	1.43976e-191	10.1953
UniRef50_K4IMW5	Phosphoglycerol transferase family protein	adult	child+newborn+schoolage	1807	107774	777	10895	2.02426e-191	0.235099
UniRef50_D6ZXS1	Pyridoxal phosphate homeostasis protein	adult	child+newborn+schoolage	886	108695	554	11118	2.43097e-191	0.163584
UniRef50_I3WJ61	Glutathione-binding protein	newborn	adult+child+schoolage	366	4386	1029	115472	3.94142e-191	9.36427
UniRef50_B3DU58	Replicative DNA helicase	adult	child+newborn+schoolage	1769	107812	768	10904	4.17425e-191	0.232962
UniRef50_A0A0M4MJT6	Alpha-acetolactate decarboxylase	newborn	adult+child+schoolage	236	4516	263	116238	4.30408e-191	23.0967
UniRef50_Q8G3G2	Narrowly conserved hypothetical membrane protein	adult	child+newborn+schoolage	707	108874	503	11169	4.42596e-191	0.144192
UniRef50_A0A1H8LAQ9	Uridylate kinase	newborn	adult+child+schoolage	408	4344	1357	115144	4.54535e-191	7.96951
UniRef50_P59315	Acetylornithine aminotransferase	adult	child+newborn+schoolage	1824	107757	780	10892	4.85497e-191	0.23637
UniRef50_A0A076JM91	ANTAR domain-containing protein	adult	child+newborn+schoolage	1875	107706	791	10881	5.81157e-191	0.239471
UniRef50_A0A087D4R4	NUDIX hydrolase	adult	child+newborn+schoolage	2104	107477	840	10832	6.35774e-191	0.252441
UniRef50_E0Q6Q2	Phosphoglycerate mutase family protein	adult	child+newborn+schoolage	1880	107701	792	10880	6.44934e-191	0.239796
UniRef50_F9Y1N4	Xaa-Pro aminopeptidase	adult	child+newborn+schoolage	1871	107710	790	10882	6.75824e-191	0.239276
UniRef50_F9XZJ3	Lysylcardiolipin synthase/Lysyltransferase	newborn	adult+child+schoolage	324	4428	740	115761	8.71599e-191	11.4464
UniRef50_A0A261FJL0	ABC transporter permease	adult	child+newborn+schoolage	846	108735	542	11130	1.03066e-190	0.159771
UniRef50_A0A087BQW4	NagC family transcriptional regulator	adult	child+newborn+schoolage	846	108735	542	11130	1.03066e-190	0.159771
UniRef50_A0A173ZL11	Shikimate 5-dehydrogenase	adult	child+newborn+schoolage	1768	107813	767	10905	1.05691e-190	0.233153
UniRef50_A1A3H8	50S ribosomal protein L9	adult	child+newborn+schoolage	1760	107821	765	10907	1.38744e-190	0.23273
UniRef50_A3DBU4	Holliday junction ATP-dependent DNA helicase RuvB	newborn	adult+child+schoolage	959	3793	47284	69217	2.01826e-190	0.370113
UniRef50_A0A133NR22	UPF0210 protein HMPREF3208_01358	newborn	adult+child+schoolage	552	4200	2719	113782	2.36049e-190	5.49989
UniRef50_F9XZ93	DNase, TatD family	adult	child+newborn+schoolage	859	108722	545	11127	2.39147e-190	0.161309
UniRef50_A0A174AA86	Inhibitor of apoptosis-promoting Bax1	adult	child+newborn+schoolage	1137	108444	618	11054	2.56209e-190	0.187537
UniRef50_D1NSU3	Imidazole glycerol phosphate synthase subunit HisH	adult	child+newborn+schoolage	2049	107532	827	10845	2.99562e-190	0.249878
UniRef50_Q9KZW2	Phosphate import ATP-binding protein PstB	adult	child+newborn+schoolage	1670	107911	744	10928	4.15399e-190	0.22731
UniRef50_A0A0H3EBC0	ATP-binding protein of ABC transporter system	adult	child+newborn+schoolage	866	108715	546	11126	8.94376e-190	0.162321
UniRef50_B6XWL0	Acetolactate synthase	adult	child+newborn+schoolage	1498	108083	704	10968	1.03536e-189	0.215928
UniRef50_A0A261FUY7	ATP synthase subunit a	adult	child+newborn+schoolage	1845	107736	782	10890	1.04326e-189	0.238483
UniRef50_A0ZZS8	3-isopropylmalate dehydratase small subunit	adult	child+newborn+schoolage	1669	107912	743	10929	1.06131e-189	0.227498
UniRef50_A0A1H5FCP8	Glutamine synthetase	adult	child+newborn+schoolage	1818	107763	776	10896	1.15996e-189	0.236881
UniRef50_Q8G7C4	D-alanine--D-alanine ligase	adult	child+newborn+schoolage	1643	107938	737	10935	1.26432e-189	0.225847
UniRef50_A0A2H1ILY3	Peroxiredoxin Q/BCP	newborn	adult+child+schoolage	388	4364	1211	115290	1.40954e-189	8.46437
UniRef50_A0A087AXC0	Fructose-bisphosphate aldolase	adult	child+newborn+schoolage	1688	107893	747	10925	1.45716e-189	0.228813
UniRef50_A0A0H3E825	ATP-binding and permease protein of ABC transporter system	adult	child+newborn+schoolage	1521	108060	709	10963	1.5406e-189	0.217644
UniRef50_Q8G7X1	Thiamine biosynthesis bifunctional protein ThiEC	newborn	adult+child+schoolage	321	4431	730	115771	1.90025e-189	11.4889
UniRef50_T2I454	Uncharacterized protein	adult	child+newborn+schoolage	868	108713	546	11126	1.95495e-189	0.162699
UniRef50_Q8G7I1	dITP/XTP pyrophosphatase	adult	child+newborn+schoolage	814	108767	531	11141	2.1346e-189	0.157021
UniRef50_A0A0J8I3Q2	DeoR/GlpR transcriptional regulator	adult	child+newborn+schoolage	1946	107635	803	10869	2.95839e-189	0.244717
UniRef50_D2Q5G7	Lipoprotein signal peptidase	newborn	adult+child+schoolage	379	4373	1144	115357	3.04829e-189	8.73932
UniRef50_E4VBS6	PRD domain protein	adult	child+newborn+schoolage	1933	107648	800	10872	3.73636e-189	0.244031
UniRef50_I3BM47	Sortase	adult	child+newborn+schoolage	841	108740	538	11134	4.42639e-189	0.160057
UniRef50_F9Y2N4	Glutamate--cysteine ligase	adult	child+newborn+schoolage	1751	107830	760	10912	5.01533e-189	0.233151
UniRef50_A0A1T5J621	Peptide/nickel transport system permease protein	newborn	adult+child+schoolage	468	4284	1907	114594	6.32938e-189	6.56459
UniRef50_A0A087DDG8	Ubiquinone biosynthesis protein	adult	child+newborn+schoolage	1743	107838	758	10914	6.577e-189	0.232724
UniRef50_C0BRT1	UTP--hexose-1-phosphate uridylyltransferase	newborn	adult+child+schoolage	430	4322	1566	114935	7.09468e-189	7.30204
UniRef50_A0A1A9GKW2	Nitrogen regulatory protein P-II	adult	child+newborn+schoolage	1775	107806	765	10907	7.20895e-189	0.234747
UniRef50_A0A080N1W3	GTP diphosphokinase	adult	child+newborn+schoolage	1685	107896	745	10927	7.22498e-189	0.229055
UniRef50_A0A261G4P4	1-deoxy-D-xylulose 5-phosphate reductoisomerase	adult	child+newborn+schoolage	1860	107721	783	10889	1.50255e-188	0.240126
UniRef50_I3BAT1	FeS assembly protein SufD	adult	child+newborn+schoolage	714	108867	501	11171	1.86695e-188	0.146237
UniRef50_D2Q5B1	OppD1 Oligopeptide transport ATP-binding protein oppD	newborn	adult+child+schoolage	471	4281	1943	114558	2.70288e-188	6.48677
UniRef50_Q8G3M4	2,3,4,5-tetrahydropyridine-2,6-dicarboxylate N-succinyltransferase	adult	child+newborn+schoolage	1817	107764	773	10899	3.09224e-188	0.237732
UniRef50_A0A087BN72	von Willebrand factor A	newborn	adult+child+schoolage	478	4274	2014	114487	6.55752e-188	6.35755
UniRef50_A0A261F7B9	Phosphoserine aminotransferase	newborn	adult+child+schoolage	411	4341	1415	115086	7.1169e-188	7.70049
UniRef50_Q9S2I9	Pyruvate kinase	newborn	adult+child+schoolage	321	4431	742	115759	9.31242e-188	11.302
UniRef50_A0QWH1	Probable transcriptional regulatory protein MSMEG_2940/MSMEI_2866	adult	child+newborn+schoolage	1637	107944	732	10940	1.05593e-187	0.22665
UniRef50_C5C0N2	50S ribosomal protein L33	adult	child+newborn+schoolage	1772	107809	762	10910	1.15788e-187	0.235331
UniRef50_A0A076JLZ5	Diguanylate cyclase	adult	child+newborn+schoolage	1682	107899	742	10930	1.19301e-187	0.229628
UniRef50_A0A087DTG9	Uncharacterized protein	adult	child+newborn+schoolage	890	108691	549	11123	1.3686e-187	0.1659
UniRef50_D1NUD3	Nicotinate phosphoribosyltransferase	adult	child+newborn+schoolage	1638	107943	732	10940	1.38746e-187	0.226791
UniRef50_P58276	ATP-dependent Clp protease proteolytic subunit	newborn	adult+child+schoolage	1054	3698	49787	66714	1.39717e-187	0.381922
UniRef50_A0A0A0UB91	ABC transporter ATP-binding protein	adult	child+newborn+schoolage	778	108803	518	11154	1.39925e-187	0.153971
UniRef50_A0A261FT04	DEAD/DEAH box helicase	adult	child+newborn+schoolage	1791	107790	766	10906	1.43264e-187	0.236567
UniRef50_Q8G4R4	Transcriptional repressor NrdR	newborn	adult+child+schoolage	436	4316	1634	114867	1.64768e-187	7.10147
UniRef50_A0A261F8G9	Tryptophan--tRNA ligase	newborn	adult+child+schoolage	436	4316	1634	114867	1.64768e-187	7.10147
UniRef50_A0A261F9W9	UvrABC system protein B	adult	child+newborn+schoolage	1783	107798	764	10908	1.9074e-187	0.236152
UniRef50_Q6A6Q7	50S ribosomal protein L36	newborn	adult+child+schoolage	637	4115	3710	112791	1.97391e-187	4.7062
UniRef50_A0A261FS62	Phosphoglycerate mutase	adult	child+newborn+schoolage	1738	107843	754	10918	2.07266e-187	0.233362
UniRef50_Q8G4M3	UDP-N-acetylmuramyl-tripeptide synthetase	adult	child+newborn+schoolage	1889	107692	787	10885	2.19014e-187	0.242606
UniRef50_A0QWR4	Elongation factor P	newborn	adult+child+schoolage	431	4321	1592	114909	2.42486e-187	7.19953
UniRef50_A0A0M4N239	23S rRNA pseudouridylate synthase	adult	child+newborn+schoolage	837	108744	534	11138	2.82041e-187	0.160541
UniRef50_A1T4P1	50S ribosomal protein L23	adult	child+newborn+schoolage	506	109075	435	11237	4.57465e-187	0.119836
UniRef50_A0A086YYQ8	50S ribosomal protein L24	newborn	adult+child+schoolage	400	4352	1333	115168	5.39207e-187	7.94096
UniRef50_Q8G4V3	Possible TetR-type transcriptional regulator	newborn	adult+child+schoolage	342	4410	891	115610	6.51596e-187	10.0625
UniRef50_Q8G6T7	Protease HtpX homolog	adult	child+newborn+schoolage	836	108745	533	11139	7.96428e-187	0.160663
UniRef50_A1A1K1	Crossover junction endodeoxyribonuclease RuvC	adult	child+newborn+schoolage	1789	107792	764	10908	9.06686e-187	0.23696
UniRef50_A0A261FS83	PTS N-acetylglucosamine transporter subunit IIABC	newborn	adult+child+schoolage	232	4520	263	116238	1.08463e-186	22.6852
UniRef50_A0A087DAX7	Protease or peptidase	adult	child+newborn+schoolage	866	108715	541	11131	1.10924e-186	0.163895
UniRef50_Q8G3P4	Release factor glutamine methyltransferase	adult	child+newborn+schoolage	885	108696	546	11126	1.40258e-186	0.165911
UniRef50_A0A261FQE8	Two-component system sensor histidine kinase	adult	child+newborn+schoolage	834	108747	532	11140	1.51377e-186	0.160591
UniRef50_A0A261F0B7	Aminotransferase	adult	child+newborn+schoolage	809	108772	525	11147	1.66084e-186	0.157917
UniRef50_A0A2N6PFS0	30S ribosomal protein S15	adult	child+newborn+schoolage	2198	107383	850	10822	3.35134e-186	0.260604
UniRef50_A0A087CVZ6	Transcriptional regulator, TetR family	newborn	adult+child+schoolage	438	4314	1668	114833	4.12526e-186	6.9898
UniRef50_A0A087AI83	ABC transporter ATP-binding protein	newborn	adult+child+schoolage	472	4280	1981	114520	4.46923e-186	6.37522
UniRef50_A0A087EJ90	Glycosyltransferase	adult	child+newborn+schoolage	2004	107577	809	10863	4.68907e-186	0.250138
UniRef50_Q8G3N0	Proline--tRNA ligase	adult	child+newborn+schoolage	1759	107822	756	10916	4.77293e-186	0.235559
UniRef50_D2Q5H0	Cell division protein SepF	adult	child+newborn+schoolage	1224	108357	632	11040	5.90057e-186	0.197322
UniRef50_D2RD26	Transcriptional regulatory protein, C-terminal domain protein	adult	child+newborn+schoolage	1653	107928	732	10940	8.15132e-186	0.2289
UniRef50_A0A1D2ICG5	Glutamate synthase [NADPH] large chain	newborn	adult+child+schoolage	378	4374	1169	115332	9.6401e-186	8.52606
UniRef50_A0A087EAE0	Thioredoxin	adult	child+newborn+schoolage	857	108724	537	11135	9.94831e-186	0.163445
UniRef50_Q8G3I2	Isoleucine--tRNA ligase	newborn	adult+child+schoolage	379	4373	1177	115324	1.00299e-185	8.49186
UniRef50_Q8G5H9	Gamma-glutamyl phosphate reductase	adult	child+newborn+schoolage	1771	107810	758	10914	1.01901e-185	0.236523
UniRef50_A0A0H3EBV8	Fructokinase	adult	child+newborn+schoolage	865	108716	539	11133	1.29069e-185	0.164341
UniRef50_Q8G5L4	ATP binding protein of ABC transporter	adult	child+newborn+schoolage	917	108664	553	11119	1.35794e-185	0.169677
UniRef50_Q38UR3	50S ribosomal protein L4	newborn	adult+child+schoolage	187	4565	105	116396	1.42052e-185	45.4098
UniRef50_B1W3F0	Threonine--tRNA ligase	newborn	adult+child+schoolage	425	4327	1560	114941	1.52196e-185	7.2369
UniRef50_A0A2K9B7H8	GTPase Era	adult	child+newborn+schoolage	1823	107758	769	10903	1.59585e-185	0.239859
UniRef50_Q8FNH2	Glutamine--fructose-6-phosphate aminotransferase [isomerizing]	newborn	adult+child+schoolage	452	4300	1802	114699	1.71532e-185	6.69075
UniRef50_Q8G481	Probable dual-specificity RNA methyltransferase RlmN	adult	child+newborn+schoolage	1765	107816	756	10916	2.28048e-185	0.236376
UniRef50_A0A087DU39	Competence damage-inducible protein A	adult	child+newborn+schoolage	867	108714	539	11133	2.79552e-185	0.164724
UniRef50_D2Q6M5	Orotate phosphoribosyltransferase PyrE	newborn	adult+child+schoolage	476	4276	2030	114471	3.04808e-185	6.27724
UniRef50_Q8G5F1	Arginine repressor	adult	child+newborn+schoolage	1844	107737	773	10899	3.10627e-185	0.241325
UniRef50_E3ERF1	tRNA-specific adenosine deaminase	adult	child+newborn+schoolage	1333	108248	657	11015	3.25914e-185	0.206457
UniRef50_E4V9V6	Fructosamine kinase	adult	child+newborn+schoolage	770	108811	512	11160	3.26395e-185	0.154245
UniRef50_A0A0A1GNN5	DUF2974 domain-containing protein	adult	child+newborn+schoolage	781	108800	515	11157	3.78664e-185	0.155511
UniRef50_Q8NN68	Elongation factor 4	newborn	adult+child+schoolage	427	4325	1583	114918	4.67708e-185	7.16719
UniRef50_A0A087A9G0	Aldose 1-epimerase	adult	child+newborn+schoolage	803	108778	521	11151	4.78242e-185	0.157998
UniRef50_Q9X8P6	Adenylosuccinate synthetase	newborn	adult+child+schoolage	535	4217	2625	113876	6.19038e-185	5.50368
UniRef50_C7R200	Microtubule-severing ATPase	newborn	adult+child+schoolage	235	4517	283	116218	6.22606e-185	21.3651
UniRef50_A0A087DDL1	ABC-type multidrug transport system, ATPase and permease component	adult	child+newborn+schoolage	689	108892	488	11184	9.17142e-185	0.145011
UniRef50_A0A0A6VGH3	tRNA-dihydrouridine synthase	adult	child+newborn+schoolage	1979	107602	801	10871	1.01124e-184	0.24961
UniRef50_A0A087E0M0	Universal stress protein	adult	child+newborn+schoolage	1873	107708	778	10894	1.38361e-184	0.243499
UniRef50_A0A1X6X446	tRNA nucleotidyltransferase	adult	child+newborn+schoolage	1710	107871	742	10930	2.0766e-184	0.233511
UniRef50_D2Q885	DapE Succinyl-diaminopimelate desuccinylase	adult	child+newborn+schoolage	1683	107898	736	10936	2.08758e-184	0.231767
UniRef50_V6XTV4	DNA-binding protein Dps	adult	child+newborn+schoolage	814	108767	523	11149	2.19661e-184	0.159537
UniRef50_A0A261ET28	Bifunctional protein FolD	adult	child+newborn+schoolage	1922	107659	788	10884	2.60507e-184	0.246584
UniRef50_D2Q9J4	Pyrroline-5-carboxylate reductase	adult	child+newborn+schoolage	1592	107989	715	10957	4.26315e-184	0.225917
UniRef50_A0A261G2Z5	ABC transporter substrate-binding protein	newborn	adult+child+schoolage	473	4279	2017	114484	4.6705e-184	6.27419
UniRef50_A0A0C2Z3B1	Membrane protein	adult	child+newborn+schoolage	1769	107812	754	10918	6.83502e-184	0.237592
UniRef50_A0A0M4GP14	Manganese transporter	adult	child+newborn+schoolage	1559	108022	707	10965	8.0373e-184	0.223832
UniRef50_A1A2F7	Ribosomal RNA small subunit methyltransferase H	adult	child+newborn+schoolage	1983	107598	800	10872	8.39792e-184	0.25046
UniRef50_Q8G7A9	ATP synthase subunit b	adult	child+newborn+schoolage	887	108694	542	11130	8.49583e-184	0.167577
UniRef50_A0A173W5R6	Ppx Exopolyphosphatase	newborn	adult+child+schoolage	439	4313	1705	114796	9.57262e-184	6.85311
UniRef50_B8DVK4	Aspartokinase	adult	child+newborn+schoolage	1707	107874	740	10932	1.019e-183	0.233768
UniRef50_A0A168FKR8	DNA gyrase subunit B	adult	child+newborn+schoolage	1315	108266	650	11022	1.02739e-183	0.205959
UniRef50_C3PG40	Phosphoglycerate kinase	newborn	adult+child+schoolage	421	4331	1546	114955	1.06506e-183	7.2279
UniRef50_E3EPN9	Nitrate/sulfonate/taurine transport system, permease protein	newborn	adult+child+schoolage	261	4491	414	116087	1.24587e-183	16.296
UniRef50_A0A087DEQ9	Dipeptide/oligopeptide/nickel ABC transporter ATPase	adult	child+newborn+schoolage	870	108711	537	11135	1.50514e-183	0.165944
UniRef50_K4IR52	Response regulator of two-component system, predicted ArcA	adult	child+newborn+schoolage	1921	107660	786	10886	2.04107e-183	0.247126
UniRef50_A0A087A6T6	GtrA-like protein	newborn	adult+child+schoolage	437	4315	1691	114810	2.07381e-183	6.87601
UniRef50_A0A261FPZ9	Ribonuclease J	adult	child+newborn+schoolage	1584	107997	711	10961	6.09985e-183	0.226112
UniRef50_A1A081	50S ribosomal protein L5	newborn	adult+child+schoolage	398	4354	1359	115142	6.93948e-183	7.74478
UniRef50_A0A1X6X1K3	10 kDa chaperonin	adult	child+newborn+schoolage	867	108714	535	11137	8.05862e-183	0.166015
UniRef50_U2C0F4	Transcriptional regulator, MarR family	newborn	adult+child+schoolage	346	4406	954	115547	9.65604e-183	9.51134
UniRef50_Q8G4U8	Maf-like/Nudix hydrolase fusion protein BL1276	adult	child+newborn+schoolage	1599	107982	714	10958	9.71837e-183	0.227264
UniRef50_A0A0F0KN42	Adenylate kinase	adult	child+newborn+schoolage	1600	107981	714	10958	1.27627e-182	0.227408
UniRef50_E8MF12	N-acetylhexosamine 1-kinase	adult	child+newborn+schoolage	887	108694	540	11132	1.4157e-182	0.168228
UniRef50_E3D8V2	UDP-galactopyranose mutase	adult	child+newborn+schoolage	1274	108307	638	11034	1.65722e-182	0.203435
UniRef50_C7MD06	30S ribosomal protein S4	adult	child+newborn+schoolage	1768	107813	751	10921	1.80989e-182	0.23847
UniRef50_A0A087C6W3	Threonine dehydratase	adult	child+newborn+schoolage	1589	107992	711	10961	2.39705e-182	0.226836
UniRef50_A0A174A656	N-acyl-L-amino acid amidohydrolase	newborn	adult+child+schoolage	325	4427	809	115692	2.51305e-182	10.4985
UniRef50_D2QA88	Methylenetetrahydrofolate reductase	adult	child+newborn+schoolage	1729	107852	742	10930	3.03279e-182	0.236147
UniRef50_E8MF10	UDP-glucose 4-epimerase	adult	child+newborn+schoolage	871	108710	535	11137	3.71744e-182	0.166787
UniRef50_C7NJD7	ATP synthase subunit beta	adult	child+newborn+schoolage	1361	108220	658	11014	4.15672e-182	0.210509
UniRef50_C2GUG8	Dihydrolipoyl dehydrogenase	adult	child+newborn+schoolage	1727	107854	741	10931	5.88132e-182	0.23621
UniRef50_A0QSL8	DNA-directed RNA polymerase subunit alpha	adult	child+newborn+schoolage	1732	107849	742	10930	6.62355e-182	0.236564
UniRef50_T2I076	Uncharacterized protein	adult	child+newborn+schoolage	869	108712	534	11138	7.10592e-182	0.166728
UniRef50_A0A0B5BJ20	Beta-carotene 15,15-monooxygenase	newborn	adult+child+schoolage	419	4333	1550	114951	8.30832e-182	7.17144
UniRef50_A1A1R2	Leucine--tRNA ligase	newborn	adult+child+schoolage	368	4384	1129	115372	1.03323e-181	8.57795
UniRef50_A1A3C8	ATP synthase subunit delta	adult	child+newborn+schoolage	1757	107824	747	10925	1.17788e-181	0.238318
UniRef50_D2Q991	N5-carboxyaminoimidazole ribonucleotide mutase	adult	child+newborn+schoolage	1919	107662	782	10890	1.24327e-181	0.248218
UniRef50_Q9KK62	Bile salt hydrolase	newborn	adult+child+schoolage	469	4283	2012	114489	1.50608e-181	6.23104
UniRef50_U2C0X2	Uracil phosphoribosyltransferase	adult	child+newborn+schoolage	1672	107909	728	10944	1.5922e-181	0.232929
UniRef50_T2HZB7	Kinase domain protein	adult	child+newborn+schoolage	1530	108051	696	10976	1.73719e-181	0.223305
UniRef50_A0A147EWE7	30S ribosomal protein S10	adult	child+newborn+schoolage	1400	108181	666	11006	1.77382e-181	0.213861
UniRef50_A0A080N672	Two-component response regulator	adult	child+newborn+schoolage	1191	108390	616	11056	1.80286e-181	0.197215
UniRef50_A0A248X4U6	Ribosome hibernation promoting factor	newborn	adult+child+schoolage	312	4440	730	115771	3.2094e-181	11.1442
UniRef50_D4BRF1	ATPase family associated with various cellular activities (AAA)	newborn	adult+child+schoolage	451	4301	1847	114654	3.77716e-181	6.50923
UniRef50_A0A0R2K2H1	Protein from nitrogen regulatory protein P-II (GLNB) family, ortholog YAAQ B. subtilis	newborn	adult+child+schoolage	194	4558	138	116363	4.45843e-181	35.8892
UniRef50_E8MJ15	L-lactate dehydrogenase 1	adult	child+newborn+schoolage	790	108791	511	11161	4.73267e-181	0.158605
UniRef50_A0A2M9HQI1	Aspartate ammonia-lyase	adult	child+newborn+schoolage	830	108751	522	11150	5.06071e-181	0.163023
UniRef50_A1A093	30S ribosomal protein S13	adult	child+newborn+schoolage	1512	108069	691	10981	5.19318e-181	0.222338
UniRef50_A0A0C2Z1N5	HAD family hydrolase	adult	child+newborn+schoolage	1846	107735	765	10907	5.70958e-181	0.244297
UniRef50_A0A261FJZ5	Diaminopimelate decarboxylase	adult	child+newborn+schoolage	1423	108158	670	11002	9.6625e-181	0.216044
UniRef50_A0A0H3EBP9	Phosphohydrolase (MutT/nudix family protein)	newborn	adult+child+schoolage	342	4410	942	115559	1.02144e-180	9.5135
UniRef50_Q2JFI6	50S ribosomal protein L7/L12	adult	child+newborn+schoolage	2799	106782	958	10714	1.39822e-180	0.293151
UniRef50_B8DU21	Predicted membrane protein	newborn	adult+child+schoolage	385	4367	1277	115224	1.90598e-180	7.95481
UniRef50_A0A087DC67	ABC transporter ATP-binding protein	adult	child+newborn+schoolage	1358	108223	654	11018	2.63718e-180	0.2114
UniRef50_F9XXR2	DNA-(Apurinic or apyrimidinic site) lyase, endonuclease III, base excision repair	adult	child+newborn+schoolage	741	108840	496	11176	2.80889e-180	0.153403
UniRef50_Q8G857	Permease protein of ABC transporter for glutamate	adult	child+newborn+schoolage	1885	107696	772	10900	2.84593e-180	0.247127
UniRef50_A0A076JHE8	ATPase AAA	adult	child+newborn+schoolage	1863	107718	767	10905	3.91306e-180	0.245898
UniRef50_D2Q7M6	PacL2 Calcium-transporting ATPase	adult	child+newborn+schoolage	994	108587	564	11108	4.73895e-180	0.180287
UniRef50_F9XZ32	Peptidase E	newborn	adult+child+schoolage	224	4528	255	116246	5.69708e-180	22.5517
UniRef50_Q8G758	30S ribosomal protein S18	adult	child+newborn+schoolage	1722	107859	736	10936	5.90701e-180	0.237223
UniRef50_F9XZR3	Lipase	newborn	adult+child+schoolage	315	4437	761	115740	1.02684e-179	10.7974
UniRef50_A0A087DN30	Putative MarR-type transcriptional regulator	adult	child+newborn+schoolage	585	108996	449	11223	1.36294e-179	0.134155
UniRef50_Q8G5W9	Alanine--tRNA ligase	newborn	adult+child+schoolage	423	4329	1612	114889	1.69407e-179	6.96412
UniRef50_A0A0G9MBF3	Amino acid lyase	newborn	adult+child+schoolage	445	4307	1814	114687	2.40663e-179	6.53224
UniRef50_F9Y0D0	UTP--glucose-1-phosphate uridylyltransferase	adult	child+newborn+schoolage	782	108799	506	11166	2.57169e-179	0.158609
UniRef50_D2RC12	Phosphoglucosamine mutase	adult	child+newborn+schoolage	1728	107853	736	10936	2.79189e-179	0.238063
UniRef50_D6ZTT6	Transcriptional regulator	newborn	adult+child+schoolage	329	4423	861	115640	3.03201e-179	9.99042
UniRef50_A0A1Q5Q0H1	50S ribosomal protein L20	adult	child+newborn+schoolage	2123	107458	820	10852	3.26564e-179	0.261461
UniRef50_Q9Z580	Glutamyl-tRNA(Gln) amidotransferase subunit A	newborn	adult+child+schoolage	401	4351	1425	115076	4.45946e-179	7.44261
UniRef50_A0A261FD74	Dipeptidase	adult	child+newborn+schoolage	1075	108506	583	11089	4.47496e-179	0.188442
UniRef50_B3DR03	Hypothetical permease	adult	child+newborn+schoolage	824	108757	517	11155	6.02103e-179	0.163474
UniRef50_A0A173WLY3	ABC transporter ATP-binding protein	newborn	adult+child+schoolage	357	4395	1070	115431	6.44454e-179	8.7629
UniRef50_Q8G7V8	DNA-directed DNA polymerase	adult	child+newborn+schoolage	1764	107817	743	10929	7.75913e-179	0.240659
UniRef50_V6XX26	Folylpolyglutamate synthase/Dihydrofolate synthase	adult	child+newborn+schoolage	739	108842	493	11179	9.793e-179	0.153959
UniRef50_A0A1Z5IC51	Glycine betaine/carnitine/choline ABC transporter permease protein	newborn	adult+child+schoolage	199	4553	162	116339	1.18878e-178	31.3882
UniRef50_A0A0W8IAH8	30S ribosomal protein S7	adult	child+newborn+schoolage	1427	108154	667	11005	1.26711e-178	0.217694
UniRef50_A1A1X6	Phenylalanine--tRNA ligase alpha subunit	adult	child+newborn+schoolage	1725	107856	734	10938	1.35592e-178	0.238334
UniRef50_Q8G5L2	2-C-methyl-D-erythritol 2,4-cyclodiphosphate synthase	newborn	adult+child+schoolage	353	4399	1043	115458	1.57332e-178	8.88302
UniRef50_E8ME30	L-lactate dehydrogenase 2	adult	child+newborn+schoolage	1722	107859	733	10939	2.02863e-178	0.23826
UniRef50_I3WJ27	Manganese-binding lipo protein	adult	child+newborn+schoolage	1760	107821	741	10931	2.90533e-178	0.240797
UniRef50_K0YTB6	Uracil-xanthine permease	newborn	adult+child+schoolage	431	4321	1700	114801	3.68313e-178	6.73581
UniRef50_A0A261G4R8	ATP synthase gamma chain	newborn	adult+child+schoolage	330	4422	877	115624	3.81188e-178	9.83883
UniRef50_A0A173WU40	Aminotransferase	newborn	adult+child+schoolage	452	4300	1895	114606	3.85394e-178	6.35723
UniRef50_A1A1N2	Triosephosphate isomerase	adult	child+newborn+schoolage	1775	107806	744	10928	3.95629e-178	0.241837
UniRef50_A0A076JEN5	Beta sliding clamp	adult	child+newborn+schoolage	1676	107905	722	10950	5.72624e-178	0.235564
UniRef50_Q8G7C3	Glycerol-3-phosphate dehydrogenase [NAD(P)+]	adult	child+newborn+schoolage	868	108713	527	11145	9.20058e-178	0.168853
UniRef50_A0A173ZB41	Long-chain-fatty acid CoA ligase	adult	child+newborn+schoolage	1631	107950	711	10961	1.94832e-177	0.232923
UniRef50_Q8G6Z9	Dipeptidase	adult	child+newborn+schoolage	1645	107936	714	10958	2.21768e-177	0.233901
UniRef50_A1A008	Polyribonucleotide nucleotidyltransferase	newborn	adult+child+schoolage	367	4385	1163	115338	2.47223e-177	8.30021
UniRef50_D3R5S9	ABC transporter substrate-binding protein	newborn	adult+child+schoolage	331	4421	892	115609	3.43374e-177	9.70363
UniRef50_A0A0S2I5C7	NAD(P) transhydrogenase subunit alpha	adult	child+newborn+schoolage	1715	107866	729	10943	3.6908e-177	0.238665
UniRef50_Q8G5R1	ATP-dependent Clp protease ATP-binding subunit ClpX	newborn	adult+child+schoolage	358	4394	1095	115406	4.68723e-177	8.58692
UniRef50_B7GQ78	UDP-N-acetylglucosamine--N-acetylmuramyl-(pentapeptide) pyrophosphoryl-undecaprenol N-acetylglucosamine transferase	adult	child+newborn+schoolage	828	108753	515	11157	4.85798e-177	0.164941
UniRef50_I3WFP1	Carboxylesterase	adult	child+newborn+schoolage	814	108767	511	11161	6.24372e-177	0.163459
UniRef50_A0ZZY5	Uncharacterized protein	adult	child+newborn+schoolage	1677	107904	720	10952	7.93508e-177	0.236405
UniRef50_A0A2N6URF9	Carbohydrate ABC transporter permease	adult	child+newborn+schoolage	1024	108557	566	11106	1.05967e-176	0.18509
UniRef50_I3BHS8	Sortase	newborn	adult+child+schoolage	327	4425	868	115633	1.23751e-176	9.84457
UniRef50_Q8G6I2	Uncharacterized protein	newborn	adult+child+schoolage	321	4431	827	115674	1.78242e-176	10.1329
UniRef50_D2Q623	Transcription regulator, crp family	newborn	adult+child+schoolage	464	4288	2033	114468	2.07113e-176	6.0927
UniRef50_Q8G661	Orotate phosphoribosyltransferase	adult	child+newborn+schoolage	1731	107850	731	10941	2.14545e-176	0.240224
UniRef50_E6K2B7	Polyphosphate kinase	adult	child+newborn+schoolage	1480	108101	675	10997	2.168e-176	0.22305
UniRef50_P0A591	Glutamine synthetase	adult	child+newborn+schoolage	1245	108336	620	11052	2.29303e-176	0.204855
UniRef50_M4RAY9	Ribonuclease	newborn	adult+child+schoolage	334	4418	921	115580	2.56462e-176	9.48733
UniRef50_A0A0M4MJT6	Alpha-acetolactate decarboxylase	adult	child+newborn+schoolage	195	109386	304	11368	4.31398e-176	0.0666628
UniRef50_F9XZL6	Cysteine desulfurase	adult	child+newborn+schoolage	1780	107801	741	10931	4.59971e-176	0.243578
UniRef50_A1A0M5	Type III pantothenate kinase	newborn	adult+child+schoolage	466	4286	2058	114443	5.25064e-176	6.04613
UniRef50_A0A261FUF6	MFS transporter	adult	child+newborn+schoolage	1466	108115	671	11001	5.78248e-176	0.222309
UniRef50_A0A173XVE7	Alcohol dehydrogenase	adult	child+newborn+schoolage	1860	107721	758	10914	5.90418e-176	0.248615
UniRef50_A0A087DH95	Glutamate transport ATP-binding protein	adult	child+newborn+schoolage	3858	105723	1143	10529	5.97808e-176	0.33615
UniRef50_B7GS97	Chorismate synthase	adult	child+newborn+schoolage	1764	107817	737	10935	8.53684e-176	0.242752
UniRef50_C2GTM0	Xanthine permease	adult	child+newborn+schoolage	1764	107817	737	10935	8.53684e-176	0.242752
UniRef50_A0A087CD55	Transcriptional regulator CpsY	adult	child+newborn+schoolage	1709	107872	725	10947	8.66762e-176	0.239216
UniRef50_D3R512	Succinate--CoA ligase [ADP-forming] subunit alpha	adult	child+newborn+schoolage	1755	107826	735	10937	9.00358e-176	0.242195
UniRef50_Q8G5P8	Methionine import ATP-binding protein MetN	newborn	adult+child+schoolage	323	4429	847	115654	9.91987e-176	9.95805
UniRef50_A1A074	50S ribosomal protein L22	newborn	adult+child+schoolage	382	4370	1301	115200	1.005e-175	7.74029
UniRef50_B8DVY4	50S ribosomal protein L10	adult	child+newborn+schoolage	1729	107852	729	10943	1.33824e-175	0.240644
UniRef50_Q8G6J6	Membrane protein insertase YidC	adult	child+newborn+schoolage	800	108781	505	11167	1.3542e-175	0.162623
UniRef50_T2I2C1	Bacterial regulatory s, gntR family protein	adult	child+newborn+schoolage	882	108699	527	11145	1.72548e-175	0.171598
UniRef50_A0A086ZSY4	ADP-ribose pyrophosphatase	adult	child+newborn+schoolage	1806	107775	745	10927	2.98914e-175	0.245779
UniRef50_A0A1X9LIB3	30S ribosomal protein S20	adult	child+newborn+schoolage	1691	107890	720	10952	2.99672e-175	0.238409
UniRef50_E0Q656	Pyridoxamine 5'-phosphate oxidase family protein	adult	child+newborn+schoolage	1905	107676	766	10906	3.62723e-175	0.251891
UniRef50_D2Q6E1	Homoserine dehydrogenase	adult	child+newborn+schoolage	1464	108117	669	11003	3.82169e-175	0.222706
UniRef50_Q8G6Z6	Thymidylate kinase	adult	child+newborn+schoolage	874	108707	524	11148	5.78187e-175	0.171049
UniRef50_A0A087DH95	Glutamate transport ATP-binding protein	newborn	adult+child+schoolage	668	4084	4333	112168	5.90457e-175	4.2342
UniRef50_B8DV05	50S ribosomal protein L34	adult	child+newborn+schoolage	1573	108008	693	10979	8.31962e-175	0.230729
UniRef50_A0A173WNA9	K+ transporters, NAD-binding component	newborn	adult+child+schoolage	472	4280	2134	114367	8.75852e-175	5.91023
UniRef50_A0A239T234	Tagatose-6-phosphate ketose/aldose isomerase	newborn	adult+child+schoolage	179	4573	108	116393	1.56338e-174	42.1847
UniRef50_A0A0H3EDM6	Nox NADH oxidase H2O-forming	adult	child+newborn+schoolage	832	108749	512	11160	1.56797e-174	0.16676
UniRef50_C4FED0	Uncharacterized protein	newborn	adult+child+schoolage	448	4304	1905	114596	1.76219e-174	6.26153
UniRef50_A0LRP6	30S ribosomal protein S11	newborn	adult+child+schoolage	645	4107	4061	112440	1.9413e-174	4.34833
UniRef50_S4IB87	Uncharacterized protein	adult	child+newborn+schoolage	1637	107944	706	10966	3.61448e-174	0.235556
UniRef50_Q8G5X4	Bifunctional shikimate kinase/3-dehydroquinate synthase	adult	child+newborn+schoolage	1748	107833	730	10942	5.18137e-174	0.242976
UniRef50_A0A173Z1F8	NagC family transcriptional regulator	newborn	adult+child+schoolage	425	4327	1697	114804	6.14081e-174	6.64473
UniRef50_A0A261FLZ9	Haloacid dehalogenase	newborn	adult+child+schoolage	331	4421	920	115581	7.34737e-174	9.40602
UniRef50_D3R4M9	Long-chain-fatty-acid--CoA ligase	adult	child+newborn+schoolage	807	108774	504	11168	8.58335e-174	0.164397
UniRef50_G8SIJ9	Isocitrate dehydrogenase [NADP]	adult	child+newborn+schoolage	1645	107936	707	10965	8.95641e-174	0.236368
UniRef50_A0A261FS43	PTS N-acetylglucosamine transporter subunit IIABC	adult	child+newborn+schoolage	211	109370	308	11364	1.27767e-173	0.0711811
UniRef50_E8MS52	Putative ABC transporter permease component	newborn	adult+child+schoolage	454	4298	1975	114526	1.50049e-173	6.12529
UniRef50_Q8G700	Formate--tetrahydrofolate ligase	adult	child+newborn+schoolage	1517	108064	678	10994	1.52797e-173	0.227631
UniRef50_A0ZZV1	50S ribosomal protein L28	adult	child+newborn+schoolage	1666	107915	711	10961	1.86929e-173	0.237998
UniRef50_F9Y017	Transcriptional regulator, LacI family	adult	child+newborn+schoolage	941	108640	539	11133	2.22659e-173	0.178905
UniRef50_C1B9J6	Queuine tRNA-ribosyltransferase	newborn	adult+child+schoolage	318	4434	831	115670	2.42934e-173	9.98277
UniRef50_A0A0H2PGD8	Phosphate-specific transport system accessory protein PhoU	adult	child+newborn+schoolage	205	109376	305	11367	2.58152e-173	0.0698518
UniRef50_F9XY35	Iron-sulfur cluster carrier protein	newborn	adult+child+schoolage	435	4317	1799	114702	3.42982e-173	6.42461
UniRef50_D2Q8S3	FucO Lactaldehyde reductase	adult	child+newborn+schoolage	1765	107816	732	10940	3.64974e-173	0.244663
UniRef50_Q8G5C0	UPF0324 membrane protein BL1094	adult	child+newborn+schoolage	804	108777	502	11170	4.58395e-173	0.164463
UniRef50_D2Q821	Chromosome partitioning protein PrA	adult	child+newborn+schoolage	1656	107925	708	10964	4.8068e-173	0.237615
UniRef50_A0A261FST7	Myosin-cross-reactive antigen	adult	child+newborn+schoolage	1757	107824	730	10942	4.99062e-173	0.244248
UniRef50_A0A087DG86	Uncharacterized protein	newborn	adult+child+schoolage	337	4415	972	115529	5.51989e-173	9.07244
UniRef50_A0A0H3EB23	Hydrolase (HAD superfamily)	adult	child+newborn+schoolage	1758	107823	730	10942	6.41342e-173	0.244389
UniRef50_Q8G5P1	Bifunctional protein GlmU	adult	child+newborn+schoolage	1672	107909	711	10961	8.80205e-173	0.238869
UniRef50_A0A173YDU2	Cystathionine beta-lyase	adult	child+newborn+schoolage	1636	107945	703	10969	9.69465e-173	0.236479
UniRef50_A0A1Y4DTI2	Uncharacterized protein	adult	child+newborn+schoolage	881	108700	522	11150	1.24361e-172	0.173121
UniRef50_Q8G4S8	Histidinol-phosphate aminotransferase	adult	child+newborn+schoolage	1803	107778	739	10933	1.43463e-172	0.247492
UniRef50_A0A087CP70	Glucokinase	newborn	adult+child+schoolage	316	4436	824	115677	1.84288e-172	10.0004
UniRef50_B7GPR0	von Willebrand factor, type A	newborn	adult+child+schoolage	463	4289	2081	114420	3.1197e-172	5.93547
UniRef50_A0QWT3	S-adenosylmethionine synthase	adult	child+newborn+schoolage	1774	107807	732	10940	3.45186e-172	0.245931
UniRef50_A0A076JGU5	Response regulator of two-component system	newborn	adult+child+schoolage	445	4307	1907	114594	3.60475e-172	6.20864
UniRef50_A0A076JLB3	Transglutaminase-like protein	adult	child+newborn+schoolage	1647	107934	704	10968	5.20013e-172	0.237733
UniRef50_E4VBF8	Uncharacterized protein	adult	child+newborn+schoolage	763	108818	489	11183	5.34348e-172	0.160352
UniRef50_A0A0A1GS89	MATE efflux family protein	adult	child+newborn+schoolage	724	108857	478	11194	6.18297e-172	0.155754
UniRef50_A0A0L0LTU6	NIF3-related protein	adult	child+newborn+schoolage	1571	108010	687	10985	6.39122e-172	0.232571
UniRef50_C5EC88	DNA polymerase III, delta subunit	adult	child+newborn+schoolage	790	108791	496	11176	1.0006e-171	0.163621
UniRef50_A0A087A020	Carboxypeptidase	newborn	adult+child+schoolage	357	4395	1140	115361	1.53578e-171	8.21984
UniRef50_B3DSQ0	3-phosphoshikimate 1-carboxyvinyltransferase	adult	child+newborn+schoolage	788	108793	495	11177	1.90276e-171	0.163548
UniRef50_Q83I19	ATP-dependent Clp protease proteolytic subunit 1	adult	child+newborn+schoolage	1842	107739	745	10927	2.09816e-171	0.250762
UniRef50_A0A0L0LSW0	NagC family transcriptional regulator	adult	child+newborn+schoolage	803	108778	499	11173	2.18634e-171	0.165289
UniRef50_D3R4Y1	Anthranilate synthase component I	adult	child+newborn+schoolage	1680	107901	710	10962	2.21865e-171	0.240389
UniRef50_C4FGS3	Glycogen debranching enzyme GlgX	newborn	adult+child+schoolage	334	4418	964	115537	2.36438e-171	9.06076
UniRef50_A0A0H3EC51	Response regulatorof two-component system	adult	child+newborn+schoolage	793	108788	496	11176	3.21181e-171	0.164247
UniRef50_A0A1I3K8J7	Large subunit ribosomal protein L36	newborn	adult+child+schoolage	220	4532	273	116228	3.6976e-171	20.6672
UniRef50_D2Q7G2	DedA family protein	newborn	adult+child+schoolage	364	4388	1201	115300	4.50512e-171	7.96381
UniRef50_A0A1N0NA06	ATPase with chaperone activity, ATP-binding subunit	adult	child+newborn+schoolage	1619	107962	696	10976	4.51175e-171	0.236489
UniRef50_A0A1C3SYA5	Aldehyde-alcohol dehydrogenase	newborn	adult+child+schoolage	209	4543	226	116275	4.83137e-171	23.6691
UniRef50_Q32G79	NH(3)-dependent NAD(+) synthetase	newborn	adult+child+schoolage	386	4366	1387	115114	7.29632e-171	7.33762
UniRef50_A0A261FDE7	Putative tRNA (cytidine(34)-2'-O)-methyltransferase	newborn	adult+child+schoolage	316	4436	837	115664	7.47017e-171	9.84392
UniRef50_A0A261FW67	Anthranilate phosphoribosyltransferase	adult	child+newborn+schoolage	1646	107935	701	10971	1.37155e-170	0.238669
UniRef50_A0A087A0P4	Cell division protein FtsW	adult	child+newborn+schoolage	1131	108450	582	11090	1.48228e-170	0.19872
UniRef50_A1A0F9	Dihydropteroate synthase	adult	child+newborn+schoolage	1543	108038	678	10994	1.71056e-170	0.231588
UniRef50_A0A261FS71	Phosphotransferase	adult	child+newborn+schoolage	204	109377	301	11371	1.86507e-170	0.070459
UniRef50_Q8G6I3	Ribosomal RNA small subunit methyltransferase A	newborn	adult+child+schoolage	429	4323	1779	114722	2.26575e-170	6.39945
UniRef50_K2IPW2	ABC transporter permease	newborn	adult+child+schoolage	261	4491	487	116014	2.47571e-170	13.8446
UniRef50_A0A0L0LUA5	50S ribosomal protein L32	newborn	adult+child+schoolage	218	4534	268	116233	3.2972e-170	20.8531
UniRef50_Q2RFN5	50S ribosomal protein L11	newborn	adult+child+schoolage	354	4398	26516	89985	3.30577e-170	0.273156
UniRef50_A0A0B5BH30	Phosphohydrolase	newborn	adult+child+schoolage	452	4300	2003	114498	4.41229e-170	6.00879
UniRef50_A0A229VYT5	Amino acid permease	adult	child+newborn+schoolage	1738	107843	720	10952	4.59174e-170	0.245143
UniRef50_F9Y0F1	Thioredoxin reductase	adult	child+newborn+schoolage	811	108770	499	11173	4.70555e-170	0.166948
UniRef50_A0A261EZ62	Lysine--tRNA ligase	adult	child+newborn+schoolage	1345	108236	632	11040	5.14247e-170	0.217071
UniRef50_Q8FS36	Translation initiation factor IF-1	adult	child+newborn+schoolage	1679	107902	707	10965	5.73663e-170	0.24133
UniRef50_A0A173YT58	tRNA/rRNA methyltransferase	adult	child+newborn+schoolage	2790	106791	932	10740	7.72292e-170	0.301063
UniRef50_A0A1Q8ZGW9	50S ribosomal protein L11	adult	child+newborn+schoolage	1738	107843	719	10953	1.4595e-169	0.245506
UniRef50_A0A173X4C7	LacI-type transcriptional regulator	newborn	adult+child+schoolage	446	4306	1952	114549	1.52077e-169	6.07816
UniRef50_A0A2N6UZC5	Acetate kinase	adult	child+newborn+schoolage	1670	107911	704	10968	1.92472e-169	0.241105
UniRef50_Q8G572	Deoxyguanosinetriphosphate triphosphohydrolase-like protein	adult	child+newborn+schoolage	1503	108078	667	11005	1.96111e-169	0.229449
UniRef50_A0A242KEP9	Riboflavin biosynthesis protein	newborn	adult+child+schoolage	172	4580	100	116401	2.79482e-169	43.7139
UniRef50_Q8G5J1	Uncharacterized protein	newborn	adult+child+schoolage	453	4299	2025	114476	3.34197e-169	5.9569
UniRef50_A0A076JLS9	ACT domain-containing protein	newborn	adult+child+schoolage	445	4307	1947	114554	3.35875e-169	6.07896
UniRef50_Q8G3X9	Ribose-5-phosphate isomerase A	adult	child+newborn+schoolage	1728	107853	716	10956	3.85418e-169	0.245161
UniRef50_A0A087C4X3	Permease	newborn	adult+child+schoolage	425	4327	1758	114743	4.33165e-169	6.41076
UniRef50_L7F9L3	50S ribosomal protein L31 type B	newborn	adult+child+schoolage	218	4534	273	116228	5.21405e-169	20.4702
UniRef50_A0A1J0A5N6	Transcriptional repressor NrdR	newborn	adult+child+schoolage	171	4581	98	116403	6.81963e-169	44.3378
UniRef50_A0A124E0X3	Dihydroxy-acid dehydratase	adult	child+newborn+schoolage	894	108687	519	11153	8.86624e-169	0.17676
UniRef50_B7GQE1	Tyrosine recombinase XerC	adult	child+newborn+schoolage	782	108799	489	11183	9.27868e-169	0.164373
UniRef50_Q8G757	Single-stranded DNA-binding protein	adult	child+newborn+schoolage	860	108721	510	11162	9.29804e-169	0.173124
UniRef50_A0A174C8B5	Sugar ABC transporter permease	newborn	adult+child+schoolage	400	4352	1534	114967	1.01271e-168	6.88841
UniRef50_A0A0C2YMA2	ABC transporter permease	newborn	adult+child+schoolage	438	4314	1888	114613	1.42929e-168	6.16348
UniRef50_A0A087AT07	ABC-type multidrug transport system, ATPase and permease component	adult	child+newborn+schoolage	1679	107902	704	10968	1.89745e-168	0.242424
UniRef50_A0A087EIM3	Polyphosphate kinase 2 (PPK2)	adult	child+newborn+schoolage	1875	107706	746	10926	1.904e-168	0.254967
UniRef50_A0A0H3ED65	Glutamine-dependent NAD(+) synthetase	adult	child+newborn+schoolage	1685	107896	705	10967	2.706e-168	0.242937
UniRef50_A0A261FSF0	30S ribosomal protein S9	adult	child+newborn+schoolage	833	108748	502	11170	2.84729e-168	0.170441
UniRef50_C7R200	Microtubule-severing ATPase	adult	child+newborn+schoolage	215	109366	303	11369	2.90163e-168	0.0737625
UniRef50_D6ZX86	Uncharacterized protein	adult	child+newborn+schoolage	771	108810	485	11187	3.77342e-168	0.16344
UniRef50_D2QB53	RelA2 GTP pyrophosphokinase	newborn	adult+child+schoolage	265	4487	524	115977	4.5541e-168	13.0716
UniRef50_A0A2A3Y6B8	50S ribosomal protein L29	adult	child+newborn+schoolage	499	109082	405	11267	5.57323e-168	0.127263
UniRef50_Q8G692	Prolipoprotein diacylglyceryl transferase	adult	child+newborn+schoolage	662	108919	454	11218	6.54102e-168	0.150181
UniRef50_A0A087A9D8	Pyridoxal-phosphate-dependent aminotransferase	adult	child+newborn+schoolage	716	108865	469	11203	1.09154e-167	0.157104
UniRef50_B7GUB8	Alanine racemase	adult	child+newborn+schoolage	688	108893	461	11211	1.24588e-167	0.15365
UniRef50_Q8G5Q7	Trigger factor	adult	child+newborn+schoolage	1586	107995	682	10990	1.25966e-167	0.236653
UniRef50_E3EPB0	Membrane protease-like protein	adult	child+newborn+schoolage	1827	107754	734	10938	1.52249e-167	0.252666
UniRef50_R2SZX1	Uncharacterized protein	adult	child+newborn+schoolage	771	108810	484	11188	1.56347e-167	0.163792
UniRef50_UPI00080B9ABC	phosphoglycerate mutase	adult	child+newborn+schoolage	1692	107889	705	10967	1.58154e-167	0.243962
UniRef50_A0A087EIS0	Guanylate kinase	newborn	adult+child+schoolage	458	4294	2099	114402	1.81282e-167	5.81333
UniRef50_A0A242JZQ4	L-serine dehydratase, iron-sulfur-dependent, beta subunit	newborn	adult+child+schoolage	180	4572	130	116371	2.50973e-167	35.2426
UniRef50_A0A2N5J0T5	Vitamin K epoxide reductase family	newborn	adult+child+schoolage	305	4447	788	115713	2.55146e-167	10.0714
UniRef50_Q8G6C6	Chaperone protein DnaJ	adult	child+newborn+schoolage	769	108812	483	11189	2.97134e-167	0.163717
UniRef50_UPI0008D9F21E	metal-dependent transcriptional regulator	newborn	adult+child+schoolage	172	4580	105	116396	3.13119e-167	41.6305
UniRef50_B7GSF9	Chromosomal replication initiator protein DnaA	adult	child+newborn+schoolage	1563	108018	676	10996	3.70759e-167	0.23537
UniRef50_Q8G777	Valine--tRNA ligase	adult	child+newborn+schoolage	1278	108303	611	11061	4.06715e-167	0.213621
UniRef50_I3WIK2	Putative serine/threonine-protein kinase	newborn	adult+child+schoolage	300	4452	755	115746	4.13159e-167	10.3306
UniRef50_D2Q5Z5	Fibronectin type III domain-containing protein	newborn	adult+child+schoolage	418	4334	1718	114783	4.16514e-167	6.4438
UniRef50_A0A261FMW1	LytR cell envelope-related transcriptional attenuator	newborn	adult+child+schoolage	304	4448	783	115718	4.52702e-167	10.1006
UniRef50_A0A261FS83	PTS N-acetylglucosamine transporter subunit IIABC	adult	child+newborn+schoolage	200	109381	295	11377	4.78308e-167	0.070517
UniRef50_D2RB60	Multifunctional fusion protein	adult	child+newborn+schoolage	1537	108044	670	11002	4.84939e-167	0.233599
UniRef50_Q8G5F0	Arginine biosynthesis bifunctional protein ArgJ	newborn	adult+child+schoolage	419	4333	1729	114772	5.63319e-167	6.41898
UniRef50_Q8G4K5	L-aspartate oxidase	newborn	adult+child+schoolage	295	4457	722	115779	5.70209e-167	10.6138
UniRef50_A0A239RE17	S-adenosylmethionine:tRNA ribosyltransferase-isomerase	newborn	adult+child+schoolage	753	3999	39495	77006	6.83607e-167	0.367135
UniRef50_A1A0T8	DNA-directed RNA polymerase subunit omega	newborn	adult+child+schoolage	397	4355	1529	114972	6.98098e-167	6.85468
UniRef50_Q8G6K4	UPF0232 protein BL0636	newborn	adult+child+schoolage	419	4333	1734	114767	1.3835e-166	6.4002
UniRef50_A0A087D7N5	ABC transporter ATP-binding protein (Fragment)	newborn	adult+child+schoolage	334	4418	1008	115493	1.70569e-166	8.66195
UniRef50_B3DNU3	UPF0145 protein BLD_1357	newborn	adult+child+schoolage	305	4447	795	115706	1.91842e-166	9.98209
UniRef50_Q8G4I8	Uncharacterized RNA methyltransferase BL1394	newborn	adult+child+schoolage	316	4436	874	115627	2.08948e-166	9.42418
UniRef50_A0A0H3EAC9	Bifunctional purine biosynthesis protein PurH	newborn	adult+child+schoolage	298	4454	749	115752	4.11361e-166	10.3398
UniRef50_U1SDM7	Uncharacterized protein	newborn	adult+child+schoolage	440	4312	1941	114560	4.31123e-166	6.02256
UniRef50_I3AT64	RNA methyltransferase, RsmD family	newborn	adult+child+schoolage	303	4449	784	115717	4.56812e-166	10.0522
UniRef50_B7GSN1	Peptidoglycan glycosyltransferase	newborn	adult+child+schoolage	417	4335	1725	114776	7.89357e-166	6.40043
UniRef50_V6XYE0	Phage infection protein	newborn	adult+child+schoolage	291	4461	705	115796	1.19511e-165	10.7143
UniRef50_A0A1X6WPW9	Putative sporulation transcription regulator WhiA	newborn	adult+child+schoolage	171	4581	106	116395	1.29144e-165	40.9887
UniRef50_A1A316	DNA-directed RNA polymerase subunit beta'	newborn	adult+child+schoolage	357	4395	1200	115301	1.42151e-165	7.80479
UniRef50_Q8G4D1	tRNA N6-adenosine threonylcarbamoyltransferase	adult	child+newborn+schoolage	1559	108022	672	11000	1.47992e-165	0.236242
UniRef50_A0QWX9	Transaldolase	adult	child+newborn+schoolage	654	108927	448	11224	1.50992e-165	0.150422
UniRef50_Q03NL1	Methylmalonyl-CoA epimerase	newborn	adult+child+schoolage	416	4336	1720	114781	1.72315e-165	6.40244
UniRef50_Q8G4S9	Histidinol dehydrogenase	adult	child+newborn+schoolage	1651	107930	692	10980	1.83724e-165	0.242718
UniRef50_F9Y0D2	Conserved hypothetical secreted protein	newborn	adult+child+schoolage	297	4455	748	115753	2.34979e-165	10.3167
UniRef50_A0A2H1ILY3	Peroxiredoxin Q/BCP	adult	child+newborn+schoolage	1047	108534	552	11120	2.7965e-165	0.194333
UniRef50_C0BQ72	D-alanyl-D-alanine carboxypeptidase/D-alanyl-D-alanine-endopeptidase	adult	child+newborn+schoolage	1830	107751	730	10942	2.90668e-165	0.254568
UniRef50_Q8G830	DNA ligase	adult	child+newborn+schoolage	1612	107969	683	10989	3.2361e-165	0.240217
UniRef50_A0A261FSY5	Cell wall integrity and stress response protein 1	newborn	adult+child+schoolage	309	4443	834	115667	3.82591e-165	9.64552
UniRef50_A0A087CKI4	RNA polymerase-binding protein RbpA	newborn	adult+child+schoolage	296	4456	744	115757	5.50819e-165	10.3352
UniRef50_I3WI47	UvrABC system protein A	adult	child+newborn+schoolage	1470	108111	651	11021	5.90838e-165	0.230191
UniRef50_D2Q6D1	Long-chain-fatty-acid--CoA ligase	adult	child+newborn+schoolage	1597	107984	679	10993	7.4489e-165	0.239437
UniRef50_A0A087BSZ1	Hydroxymethylpyrimidine transport system permease protein	newborn	adult+child+schoolage	311	4441	851	115650	7.81499e-165	9.5169
UniRef50_A0QQU5	60 kDa chaperonin 1	newborn	adult+child+schoolage	297	4455	753	115748	1.03025e-164	10.2477
UniRef50_Q8G7C6	Possible permease protein of ABC transporter system	newborn	adult+child+schoolage	376	4376	1370	115131	1.1618e-164	7.22075
UniRef50_A7K7F4	Hsp20	adult	child+newborn+schoolage	770	108811	479	11193	1.27239e-164	0.165359
UniRef50_B7GQF6	GCN5-related N-acetyltransferase	newborn	adult+child+schoolage	280	4472	640	115861	1.29721e-164	11.3348
UniRef50_A0A1I5WMU7	Peptidase T	newborn	adult+child+schoolage	201	4551	217	116284	1.35373e-164	23.6673
UniRef50_A0A0R1GJS3	Nucleoid, histone-like DNA-binding protein HU	newborn	adult+child+schoolage	186	4566	159	116342	1.54514e-164	29.8069
UniRef50_R2R847	tRNA-specific adenosine deaminase	newborn	adult+child+schoolage	173	4579	115	116386	1.60838e-164	38.2365
UniRef50_A1A087	50S ribosomal protein L30	adult	child+newborn+schoolage	1497	108084	656	11016	2.06982e-164	0.232584
UniRef50_D6DCU1	Uncharacterized protein	newborn	adult+child+schoolage	297	4455	756	115745	2.48961e-164	10.2068
UniRef50_B7GRM0	Uncharacterized protein	newborn	adult+child+schoolage	291	4461	715	115786	2.53953e-164	10.5636
UniRef50_F9Y0P3	Acetyltransferase (GNAT) family	newborn	adult+child+schoolage	287	4465	689	115812	3.33452e-164	10.8043
UniRef50_UPI000D072DBF	glutamate 5-kinase	adult	child+newborn+schoolage	1544	108037	666	11006	3.5255e-164	0.236173
UniRef50_R4LGZ6	GMP synthase [glutamine-hydrolyzing]	adult	child+newborn+schoolage	1323	108258	616	11056	3.68538e-164	0.21934
UniRef50_F8APK7	Segregation and condensation protein B	newborn	adult+child+schoolage	287	4465	690	115811	4.54689e-164	10.7885
UniRef50_B7GPI4	Nucleoside 2-deoxyribosyltransferase	newborn	adult+child+schoolage	301	4451	787	115714	6.10454e-164	9.94306
UniRef50_B3DQG9	MalE-type ABC sugar transport system periplasmic component	adult	child+newborn+schoolage	993	108588	536	11136	7.65339e-164	0.18999
UniRef50_A0A087BAS4	Ammonium transporter	adult	child+newborn+schoolage	1511	108070	658	11014	7.86524e-164	0.234034
UniRef50_Q9L0Z5	Ribulose-phosphate 3-epimerase	newborn	adult+child+schoolage	409	4343	1676	114825	7.94968e-164	6.45202
UniRef50_E8MI46	Transcriptional regulator	newborn	adult+child+schoolage	289	4463	706	115795	1.00386e-163	10.6208
UniRef50_UPI0009DA6101	MFS transporter	newborn	adult+child+schoolage	258	4494	511	115990	1.78201e-163	13.0313
UniRef50_A0A261FYP6	DNA helicase	adult	child+newborn+schoolage	1601	107980	677	10995	2.16315e-163	0.240799
UniRef50_K4IKQ5	Aldose 1-epimerase	newborn	adult+child+schoolage	288	4464	703	115798	3.1486e-163	10.6271
UniRef50_A0A0H3EE65	4-alpha-glucanotransferase	newborn	adult+child+schoolage	429	4323	1874	114627	3.43952e-163	6.07001
UniRef50_A0A1T4NFY8	30S ribosomal protein S14	newborn	adult+child+schoolage	216	4536	289	116212	3.58585e-163	19.1485
UniRef50_E3D8S6	Phosphoglucomutase, alpha-D-glucose phosphate-specific	adult	child+newborn+schoolage	1379	108202	627	11045	3.60254e-163	0.224506
UniRef50_O54537	Glucose-6-phosphate 1-dehydrogenase	newborn	adult+child+schoolage	206	4546	244	116257	4.12931e-163	21.5907
UniRef50_D2RAU9	Adenylosuccinate lyase	adult	child+newborn+schoolage	1847	107734	729	10943	5.08688e-163	0.257349
UniRef50_B3DPA0	AcrR-type transcriptional regulator	newborn	adult+child+schoolage	319	4433	926	115575	5.57833e-163	8.98144
UniRef50_A0A087CSD6	Uncharacterized protein	newborn	adult+child+schoolage	303	4449	809	115692	5.62588e-163	9.73946
UniRef50_A0A2N3QG89	Phosphopantetheine adenylyltransferase	newborn	adult+child+schoolage	426	4326	1848	114653	5.66743e-163	6.10951
UniRef50_Q8G471	Sugar binding protein of ABC transporter system	newborn	adult+child+schoolage	397	4355	1577	114924	6.53805e-163	6.64326
UniRef50_E8MEL1	Uncharacterized protein	newborn	adult+child+schoolage	302	4450	803	115698	7.69525e-163	9.77816
UniRef50_E5XXT9	Metal-dependent hydrolase	newborn	adult+child+schoolage	314	4438	890	115611	7.70271e-163	9.19076
UniRef50_F9XXT0	Phospholipase/carboxylesterase	newborn	adult+child+schoolage	297	4455	768	115733	8.21118e-163	10.0463
UniRef50_B7GSG2	DNA replication and repair protein RecF	newborn	adult+child+schoolage	291	4461	727	115774	9.42809e-163	10.3881
UniRef50_T2I2A2	Endopeptidase La	newborn	adult+child+schoolage	299	4453	783	115718	1.08692e-162	9.92333
UniRef50_A0QSG3	30S ribosomal protein S8	adult	child+newborn+schoolage	1436	108145	639	11033	1.10038e-162	0.229267
UniRef50_A0A173YQF1	Phosphate acetyltransferase	adult	child+newborn+schoolage	1635	107946	683	10989	1.12305e-162	0.243696
UniRef50_A0A1F0QU44	Argininosuccinate synthase	adult	child+newborn+schoolage	1562	108019	667	11005	1.17262e-162	0.238586
UniRef50_C4FGS9	4-phosphoerythronate dehydrogenase	newborn	adult+child+schoolage	294	4458	749	115752	1.41075e-162	10.1919
UniRef50_A0A1X7N752	Thymidine kinase	newborn	adult+child+schoolage	178	4574	137	116364	1.67634e-162	33.0538
UniRef50_F4BP17	Uncharacterized protein	newborn	adult+child+schoolage	178	4574	137	116364	1.67634e-162	33.0538
UniRef50_T2I0B6	Kae1-associated kinase	adult	child+newborn+schoolage	1632	107949	682	10990	1.68204e-162	0.243621
UniRef50_A0A087B1K9	Ribonuclease VapC	newborn	adult+child+schoolage	300	4452	792	115709	1.88937e-162	9.84483
UniRef50_Q18CA2	Recombination protein RecR	newborn	adult+child+schoolage	382	4370	26997	89504	1.97406e-162	0.289807
UniRef50_F9Y0D3	Helicase helY	adult	child+newborn+schoolage	1510	108071	655	11017	2.12841e-162	0.235012
UniRef50_D7BWE3	Putative integral membrane protein	adult	child+newborn+schoolage	806	108775	485	11187	2.38146e-162	0.170914
UniRef50_A0A1S6IQ07	Adenine permease AdeP	newborn	adult+child+schoolage	197	4555	209	116292	2.57013e-162	24.0648
UniRef50_Q8G6I4	4-diphosphocytidyl-2-C-methyl-D-erythritol kinase	newborn	adult+child+schoolage	294	4458	752	115749	3.39494e-162	10.1509
UniRef50_B7GN12	Uncharacterized protein	newborn	adult+child+schoolage	299	4453	787	115714	3.3977e-162	9.87256
UniRef50_Q8G426	Uncharacterized protein	newborn	adult+child+schoolage	296	4456	766	115735	3.46956e-162	10.0365
UniRef50_A0A0A1GS68	Zn-dependent protease	newborn	adult+child+schoolage	320	4432	941	115560	3.79487e-162	8.86682
UniRef50_A0A173XLP9	M13 family peptidase	newborn	adult+child+schoolage	423	4329	1831	114670	4.28597e-162	6.11948
UniRef50_B7GTP2	Ornithine carbamoyltransferase	adult	child+newborn+schoolage	1777	107804	712	10960	6.1665e-162	0.253737
UniRef50_A0A174A0N4	Glycosyltransferase	adult	child+newborn+schoolage	2854	106727	926	10746	6.81627e-162	0.310324
UniRef50_B3DQ14	50S ribosomal protein L4	adult	child+newborn+schoolage	1251	108330	595	11077	7.14889e-162	0.214988
UniRef50_T2I382	Bacterial extracellular solute-binding s, 3 family protein	newborn	adult+child+schoolage	287	4465	707	115794	8.3058e-162	10.5275
UniRef50_D1NWM2	Oxidoreductase, aldo/keto reductase family protein	adult	child+newborn+schoolage	1620	107961	678	10994	8.45529e-162	0.243318
UniRef50_D3R569	Dihydroorotate dehydrogenase	adult	child+newborn+schoolage	1575	108006	668	11004	1.03374e-161	0.240219
UniRef50_C4FG41	Transcriptional regulator, Fur family	adult	child+newborn+schoolage	1644	107937	683	10989	1.07916e-161	0.245058
UniRef50_A0A087CK37	Phospholipase/carboxylesterase family protein	newborn	adult+child+schoolage	297	4455	777	115724	1.09189e-161	9.92913
UniRef50_A0A087DDC6	Putative 2-hydroxyhepta-2, 4-diene-1, 7-dioateisomerase	newborn	adult+child+schoolage	311	4441	878	115623	1.13354e-161	9.22209
UniRef50_Q8G4F9	Uncharacterized protein	newborn	adult+child+schoolage	292	4460	743	115758	1.40618e-161	10.2002
UniRef50_A1A312	Uncharacterized protein	newborn	adult+child+schoolage	434	4318	1945	114556	1.41372e-161	5.91978
UniRef50_A0A087DWI1	ABC transporter	adult	child+newborn+schoolage	1510	108071	653	11019	2.27558e-161	0.235774
UniRef50_A0A2M9HP09	Cell division protein CrgA	newborn	adult+child+schoolage	294	4458	759	115742	2.60053e-161	10.0567
UniRef50_Q8G6C7	Heat-inducible transcription repressor HrcA	adult	child+newborn+schoolage	1611	107970	675	10997	2.83538e-161	0.243088
UniRef50_A0A0A1GP80	Fucose permease	newborn	adult+child+schoolage	288	4464	718	115783	2.9387e-161	10.4037
UniRef50_D2Q9N6	N-acetyl transferase	newborn	adult+child+schoolage	299	4453	795	115706	3.26506e-161	9.77254
UniRef50_A0A179EPW5	Galactose-1-phosphate uridylyltransferase	newborn	adult+child+schoolage	163	4589	93	116408	3.40887e-161	44.46
UniRef50_I4LQB1	Uncharacterized protein	adult	child+newborn+schoolage	1485	108096	647	11025	3.8598e-161	0.234094
UniRef50_UPI00032D9E7A	selenium-dependent xanthine dehydrogenase	newborn	adult+child+schoolage	186	4566	170	116331	4.10047e-161	27.8756
UniRef50_A0A0H3E7N6	TrxB Thioredoxin reductase/Thioredoxin/Glutaredoxin family protein	adult	child+newborn+schoolage	886	108695	504	11168	4.11417e-161	0.180621
UniRef50_A0A087DC51	Rhodanese-like protein	newborn	adult+child+schoolage	304	4448	832	115669	4.50316e-161	9.50173
UniRef50_A0A229W200	ABC transporter ATP-binding protein	newborn	adult+child+schoolage	418	4334	1797	114704	4.68704e-161	6.15627
UniRef50_Q8G7W9	Glycine--tRNA ligase	adult	child+newborn+schoolage	1572	108009	666	11006	4.97361e-161	0.240518
UniRef50_A0A0M2HCK5	L-arabinose transport system permease protein AraQ	newborn	adult+child+schoolage	398	4354	1610	114891	5.45113e-161	6.52311
UniRef50_E3EPN9	Nitrate/sulfonate/taurine transport system, permease protein	adult	child+newborn+schoolage	335	109246	340	11332	6.28306e-161	0.102204
UniRef50_C4FGC4	Anaerobic ribonucleoside-triphosphate reductase	adult	child+newborn+schoolage	1501	108080	650	11022	7.46883e-161	0.235495
UniRef50_P14407	Fumarate hydratase class I, anaerobic	newborn	adult+child+schoolage	786	3966	6243	110258	8.19e-161	3.50015
UniRef50_V6XYC2	Riboflavin kinase / FMN adenylyltransferase	newborn	adult+child+schoolage	423	4329	1850	114651	1.08089e-160	6.05562
UniRef50_A0A086ZTC6	Pseudouridine synthase	newborn	adult+child+schoolage	286	4466	709	115792	1.18042e-160	10.4587
UniRef50_T2I229	UDP-N-acetylmuramyl-tripeptide synthetases	newborn	adult+child+schoolage	297	4455	786	115715	1.4107e-160	9.81467
UniRef50_A0A087DBW9	Baes1	newborn	adult+child+schoolage	292	4460	752	115749	1.94554e-160	10.0774
UniRef50_A0A0H3ECT7	Succinate--CoA ligase [ADP-forming] subunit beta	adult	child+newborn+schoolage	752	108829	467	11205	2.88657e-160	0.165794
UniRef50_A0A261ET63	Ribokinase	newborn	adult+child+schoolage	298	4454	797	115704	4.21801e-160	9.71306
UniRef50_K4IQ42	Peptide methionine sulfoxide reductase MsrA	newborn	adult+child+schoolage	309	4443	877	115624	4.34373e-160	9.16918
UniRef50_A0A173Y776	3-oxoacyl-[acyl-carrier protein] reductase	newborn	adult+child+schoolage	332	4420	1054	115447	5.22049e-160	8.22731
UniRef50_A0A087DI13	Phosphatidate cytidylyltransferase	newborn	adult+child+schoolage	286	4466	714	115787	5.28978e-160	10.3851
UniRef50_A0A261FMG5	NAD(P) transhydrogenase subunit beta	adult	child+newborn+schoolage	1514	108067	651	11021	6.88089e-160	0.237177
UniRef50_Q8G649	tRNA (adenine(58)-N(1))-methyltransferase TrmI	adult	child+newborn+schoolage	1684	107897	688	10984	6.99665e-160	0.249175
UniRef50_A0A087AV66	DNA and RNA helicase-like protein	newborn	adult+child+schoolage	295	4457	778	115723	8.05235e-160	9.84508
UniRef50_A0A261FDV8	Oxidoreductase	newborn	adult+child+schoolage	291	4461	750	115751	8.21919e-160	10.0676
UniRef50_A0A261FSE2	AcrR family transcriptional regulator	newborn	adult+child+schoolage	297	4455	793	115708	1.01216e-159	9.72745
UniRef50_C7MAG5	Inosine-5'-monophosphate dehydrogenase	adult	child+newborn+schoolage	1552	108029	659	11013	1.06066e-159	0.240089
UniRef50_D4BP79	Endolytic murein transglycosylase	newborn	adult+child+schoolage	285	4467	710	115791	1.23322e-159	10.4051
UniRef50_A0A087DHC6	Putative transcriptional regulator	newborn	adult+child+schoolage	222	4530	335	116166	1.4605e-159	16.9937
UniRef50_A0A261FT14	ABC transporter ATP-binding protein	newborn	adult+child+schoolage	300	4452	816	115685	1.54097e-159	9.55329
UniRef50_F9Y1P3	Cell division protein ftsQ	newborn	adult+child+schoolage	285	4467	711	115790	1.66363e-159	10.3904
UniRef50_A0A087BAB0	HIT family hydrolase	newborn	adult+child+schoolage	265	4487	580	115921	1.876e-159	11.8039
UniRef50_D2Q8D1	Phosphate transport system permease protein PstA	newborn	adult+child+schoolage	429	4323	1927	114574	2.34812e-159	5.90033
UniRef50_F4BN46	Uncharacterized protein	newborn	adult+child+schoolage	179	4573	150	116351	2.48276e-159	30.362
UniRef50_E0Q8J5	Phosphotransferase system, EIIC	newborn	adult+child+schoolage	340	4412	1125	115376	2.49999e-159	7.90326
UniRef50_Q5HGN1	Dihydroorotase	newborn	adult+child+schoolage	159	4593	86	116415	2.80944e-159	46.861
UniRef50_A0A133LR14	Glutaredoxin family protein	newborn	adult+child+schoolage	289	4463	741	115760	3.42924e-159	10.1161
UniRef50_Q8G740	Uncharacterized protein	newborn	adult+child+schoolage	289	4463	742	115759	4.58868e-159	10.1023
UniRef50_B8DW26	30S ribosomal protein S14 type Z	adult	child+newborn+schoolage	1317	108264	605	11067	4.9669e-159	0.222524
UniRef50_A0A173ZF42	Glycosyltransferase	adult	child+newborn+schoolage	1595	107986	667	11005	5.38873e-159	0.243701
UniRef50_A0A087CNT7	ATP binding protein of ABC transporter	adult	child+newborn+schoolage	900	108681	504	11168	5.50491e-159	0.183499
UniRef50_A0A087CNL0	Signal peptidase I	newborn	adult+child+schoolage	283	4469	702	115799	6.68127e-159	10.4458
UniRef50_K9AUF3	Argininosuccinate lyase	adult	child+newborn+schoolage	1619	107962	672	11000	6.86888e-159	0.245471
UniRef50_I4LPC1	Uncharacterized protein	adult	child+newborn+schoolage	1380	108201	619	11053	7.72975e-159	0.227739
UniRef50_A0JQT8	DNA gyrase subunit A	adult	child+newborn+schoolage	1323	108258	606	11066	7.867e-159	0.223161
UniRef50_B3DP27	Ribosomal RNA small subunit methyltransferase G	newborn	adult+child+schoolage	292	4460	765	115736	8.20593e-159	9.90501
UniRef50_A0A2I5KL39	Virion core protein	newborn	adult+child+schoolage	328	4424	1034	115467	8.23128e-159	8.27935
UniRef50_E8MS28	Uncharacterized protein	newborn	adult+child+schoolage	303	4449	844	115657	8.39984e-159	9.33275
UniRef50_Q8G691	Tryptophan synthase alpha chain	adult	child+newborn+schoolage	681	108900	445	11227	8.57644e-159	0.157769
UniRef50_A0A261G8B9	Prephenate dehydrogenase	newborn	adult+child+schoolage	277	4475	663	115838	1.0217e-158	10.8149
UniRef50_Q47RR8	tRNA-2-methylthio-N(6)-dimethylallyladenosine synthase	adult	child+newborn+schoolage	1775	107806	705	10967	1.0337e-158	0.256126
UniRef50_A0A0M4N2K4	ABC-type cobalt transport system	newborn	adult+child+schoolage	293	4459	773	115728	1.07435e-158	9.8376
UniRef50_D4BM96	Chorismate mutase	newborn	adult+child+schoolage	299	4453	816	115685	1.11804e-158	9.51931
UniRef50_K4INM4	FrzABC PTS putative transporter, the PTS Fructose-Mannitol (Fru) Family	newborn	adult+child+schoolage	172	4580	128	116373	1.43994e-158	34.1433
UniRef50_Q8G706	Putative glucose-6-phosphate 1-epimerase	newborn	adult+child+schoolage	289	4463	746	115755	1.46559e-158	10.0478
UniRef50_D2Q5F9	Uncharacterized protein	adult	child+newborn+schoolage	1092	108489	551	11121	1.71096e-158	0.203156
UniRef50_E8MVH4	Uncharacterized protein	newborn	adult+child+schoolage	293	4459	775	115726	1.8929e-158	9.81204
UniRef50_B7GNU4	Metal dependent phosphohydrolase	newborn	adult+child+schoolage	291	4461	761	115740	1.95239e-158	9.92109
UniRef50_B7GQ64	LexA repressor	newborn	adult+child+schoolage	298	4454	811	115690	2.0525e-158	9.54423
UniRef50_F2I7L2	Mannitol-1-phosphate 5-dehydrogenase	newborn	adult+child+schoolage	166	4586	109	116392	2.11076e-158	38.6519
UniRef50_A0A0H3EB33	Solute-binding protein of ABC transporter system for peptides	adult	child+newborn+schoolage	827	108754	484	11188	2.16197e-158	0.175779
UniRef50_A0A261FLR9	Phospholipase	newborn	adult+child+schoolage	283	4469	706	115795	2.21802e-158	10.3863
UniRef50_A0A0G9M8P0	Chaperone protein DnaJ	adult	child+newborn+schoolage	1438	108143	631	11041	2.73194e-158	0.23267
UniRef50_A0A0H2NTR5	1,4-dihydroxy-2-naphthoate octaprenyltransferase	adult	child+newborn+schoolage	742	108839	461	11211	2.94876e-158	0.165792
UniRef50_A0A261FSY3	ESAT-6-like protein	newborn	adult+child+schoolage	408	4344	1739	114762	3.01669e-158	6.19825
UniRef50_Q8G3W7	Serine--tRNA ligase	adult	child+newborn+schoolage	1506	108075	646	11026	3.10566e-158	0.23784
UniRef50_S2WN96	Glutamate--tRNA ligase	newborn	adult+child+schoolage	379	4373	1471	115030	3.11687e-158	6.77732
UniRef50_A0A0Q6V256	50S ribosomal protein L16	adult	child+newborn+schoolage	1212	108369	579	11093	3.70508e-158	0.214273
UniRef50_A0A087CD93	NAD(P) transhydrogenase subunit alpha	adult	child+newborn+schoolage	1612	107969	669	11003	3.81363e-158	0.245556
UniRef50_D4BPU2	Uncharacterized protein	newborn	adult+child+schoolage	287	4465	736	115765	4.57472e-158	10.1102
UniRef50_E0QLQ4	50S ribosomal protein L2	adult	child+newborn+schoolage	17006	92575	819	10853	5.01443e-158	2.4343
UniRef50_A1A3C3	Endonuclease NucS	adult	child+newborn+schoolage	1711	107870	690	10982	5.1726e-158	0.252454
UniRef50_Q8G4V3	Possible TetR-type transcriptional regulator	adult	child+newborn+schoolage	766	108815	467	11205	6.0275e-158	0.168902
UniRef50_I3WHR4	YgkD	newborn	adult+child+schoolage	304	4448	859	115642	6.49742e-158	9.20092
UniRef50_A0A086YYP7	50S ribosomal protein L3	adult	child+newborn+schoolage	1366	108215	614	11058	7.02724e-158	0.227338
UniRef50_U2C0F4	Transcriptional regulator, MarR family	adult	child+newborn+schoolage	819	108762	481	11191	7.36284e-158	0.175199
UniRef50_K8E3Q6	Glycine betaine/L-proline transport ATP binding subunit	newborn	adult+child+schoolage	176	4576	144	116357	8.28885e-158	31.0783
UniRef50_A0A173XGS9	Copper-exporting P-type ATPase A	newborn	adult+child+schoolage	466	4286	29605	86896	9.34306e-158	0.319131
UniRef50_D4BQ43	FAD:protein FMN transferase	newborn	adult+child+schoolage	282	4470	704	115797	9.40256e-158	10.3769
UniRef50_F9Y009	Ferredoxin--NADP reductase	adult	child+newborn+schoolage	691	108890	446	11226	1.13611e-157	0.159728
UniRef50_A0A0M4MPS5	Cell division protein	newborn	adult+child+schoolage	288	4464	747	115754	1.47111e-157	9.99732
UniRef50_A0A076JP83	Glyoxalase family protein	newborn	adult+child+schoolage	411	4341	1777	114724	1.50722e-157	6.1125
UniRef50_A0A1G6HNB9	Multiple sugar transport system ATP-binding protein	adult	child+newborn+schoolage	1145	108436	562	11110	1.56758e-157	0.208742
UniRef50_A0A1I3K8J7	Large subunit ribosomal protein L36	adult	child+newborn+schoolage	207	109374	286	11386	1.70461e-157	0.0753462
UniRef50_A0A173XAF8	Aldo/keto reductase	newborn	adult+child+schoolage	401	4351	1683	114818	1.82159e-157	6.28755
UniRef50_Q8G7V4	Uncharacterized protein	newborn	adult+child+schoolage	285	4467	727	115774	1.89597e-157	10.1603
UniRef50_A0A087DFJ3	Protein NrdI	newborn	adult+child+schoolage	289	4463	755	115746	1.95556e-157	9.92727
UniRef50_D4BRD6	Proteasome accessory factor PafA2	adult	child+newborn+schoolage	1840	107741	716	10956	1.99593e-157	0.261322
UniRef50_Q8G767	Aspartyl/glutamyl-tRNA(Asn/Gln) amidotransferase subunit C	newborn	adult+child+schoolage	307	4445	886	115615	2.25256e-157	9.01254
UniRef50_Q8G6B2	Uncharacterized protein	newborn	adult+child+schoolage	282	4470	707	115794	2.30119e-157	10.3326
UniRef50_UPI0008256411	bifunctional 1-(5-phosphoribosyl)-5-((5- phosphoribosylamino)methylideneamino)imidazole-4- carboxamide isomerase/phosphoribosylanthranilate isomerase PriA	newborn	adult+child+schoolage	346	4406	1195	115306	2.38321e-157	7.57732
UniRef50_A0A174BP99	SIR2 family protein	adult	child+newborn+schoolage	1384	108197	617	11055	2.5595e-157	0.229189
UniRef50_F9Y195	Transcriptional regulator	newborn	adult+child+schoolage	290	4462	763	115738	2.57181e-157	9.8587
UniRef50_Q8G3R8	Uncharacterized protein	newborn	adult+child+schoolage	294	4458	792	115709	3.02118e-157	9.63494
UniRef50_F9Y0M6	Phage infection protein	newborn	adult+child+schoolage	292	4460	778	115723	3.25623e-157	9.73841
UniRef50_T2I1P6	Thiamine pyrophosphokinase	newborn	adult+child+schoolage	285	4467	729	115772	3.40304e-157	10.1322
UniRef50_A0A087CGR2	Orotidine 5'-phosphate decarboxylase	newborn	adult+child+schoolage	299	4453	829	115672	3.8526e-157	9.36898
UniRef50_Q8G7Q3	Probable potassium transport system protein kup 2	newborn	adult+child+schoolage	281	4471	702	115799	3.9848e-157	10.3674
UniRef50_A1A0T4	Carbamoyl-phosphate synthase large chain	newborn	adult+child+schoolage	391	4361	1594	114907	3.98545e-157	6.46322
UniRef50_A1A190	Xanthine phosphoribosyltransferase	adult	child+newborn+schoolage	3331	106250	1002	10670	4.0044e-157	0.333843
UniRef50_Q4A0W6	UPF0176 protein SSP0127	newborn	adult+child+schoolage	160	4592	94	116407	4.16249e-157	43.1489
UniRef50_A0A261FR35	Copper oxidase	newborn	adult+child+schoolage	291	4461	772	115729	4.43819e-157	9.7788
UniRef50_Q8CY56	tRNA (guanine-N(1)-)-methyltransferase	newborn	adult+child+schoolage	297	4455	815	115686	4.44492e-157	9.46307
UniRef50_E0NHX4	GroES-like protein	adult	child+newborn+schoolage	1157	108424	564	11108	4.62416e-157	0.210167
UniRef50_A0A261FIC6	Uncharacterized protein	newborn	adult+child+schoolage	291	4461	773	115728	5.88309e-157	9.76607
UniRef50_A0ZZC8	Alpha-1,4 glucan phosphorylase	adult	child+newborn+schoolage	1321	108260	602	11070	5.90751e-157	0.224381
UniRef50_D2QAK5	Glycoprotease protein family	newborn	adult+child+schoolage	276	4476	670	115831	7.01761e-157	10.6603
UniRef50_Q8G6P9	Probable serine/threonine-protein kinase PknB	newborn	adult+child+schoolage	273	4479	650	115851	7.06651e-157	10.8635
UniRef50_Q8CNH9	Phosphopentomutase	newborn	adult+child+schoolage	165	4587	110	116391	8.08585e-157	38.0612
UniRef50_Q88V05	Queuine tRNA-ribosyltransferase	newborn	adult+child+schoolage	277	4475	678	115823	1.03453e-156	10.5743
UniRef50_J3JBC5	Glycerol-3-phosphate dehydrogenase [NAD(P)+]	newborn	adult+child+schoolage	187	4565	189	116312	1.08699e-156	25.2095
UniRef50_D3R5Q5	O-acetyl-L-homoserine sulfhydrolase	adult	child+newborn+schoolage	1177	108404	568	11104	1.16918e-156	0.212257
UniRef50_E4V8H5	DNA helicase	newborn	adult+child+schoolage	204	4548	262	116239	1.26768e-156	19.9003
UniRef50_F9XXY2	Sensor-like histidine kinase senX3	newborn	adult+child+schoolage	281	4471	706	115795	1.31209e-156	10.3083
UniRef50_D2Q6U5	Conserved hypothetical membrane spanning protein	newborn	adult+child+schoolage	211	4541	295	116206	1.38013e-156	18.3036
UniRef50_A0A1C7GTH6	Phosphoribosylformylglycinamidine cyclo-ligase	newborn	adult+child+schoolage	982	3770	45492	71009	1.49945e-156	0.406582
UniRef50_A0A174A2C4	Peptidase family M20A protein	adult	child+newborn+schoolage	1746	107835	694	10978	2.49048e-156	0.256123
UniRef50_F4H1Y8	Protein translocase subunit SecY	adult	child+newborn+schoolage	1415	108166	622	11050	2.70785e-156	0.232401
UniRef50_A0A087AWS4	Reductase	adult	child+newborn+schoolage	2136	107445	774	10898	3.03284e-156	0.279912
UniRef50_Q8G5W4	Uncharacterized protein	newborn	adult+child+schoolage	282	4470	716	115785	3.30115e-156	10.2019
UniRef50_A0A2M9H787	Thiamine biosynthesis protein ThiS	newborn	adult+child+schoolage	299	4453	837	115664	3.31191e-156	9.27879
UniRef50_A0A1H8LAQ9	Uridylate kinase	adult	child+newborn+schoolage	1194	108387	571	11101	4.11339e-156	0.214167
UniRef50_A0A2M9HRF9	CHAP domain-containing protein	newborn	adult+child+schoolage	294	4458	802	115699	4.78157e-156	9.51399
UniRef50_I3B4Q4	Alpha/beta hydrolase family protein	newborn	adult+child+schoolage	292	4460	788	115713	5.30694e-156	9.614
UniRef50_A0A0M3TJZ8	Prephenate dehydratase	newborn	adult+child+schoolage	275	4477	670	115831	5.5041e-156	10.6193
UniRef50_E4V8N0	Nicotinate-nucleotide diphosphorylase (Carboxylating)	adult	child+newborn+schoolage	730	108851	454	11218	5.71336e-156	0.16571
UniRef50_Q8G4W4	Uncharacterized protein	newborn	adult+child+schoolage	287	4465	753	115748	6.1379e-156	9.8805
UniRef50_A0A087DD63	Polyprenyl synthase	newborn	adult+child+schoolage	286	4466	746	115755	6.189e-156	9.93684
UniRef50_Q8G5L2	2-C-methyl-D-erythritol 2,4-cyclodiphosphate synthase	adult	child+newborn+schoolage	898	108683	498	11174	8.8986e-156	0.185393
UniRef50_Q8G4Q4	UDP-N-acetylmuramate--L-alanine ligase	newborn	adult+child+schoolage	414	4338	1831	114670	1.0288e-155	5.97685
UniRef50_A0A2A2EKP4	DNA-binding protein	newborn	adult+child+schoolage	297	4455	827	115674	1.14829e-155	9.32479
UniRef50_A0A0L0LR96	Transcriptional regulator, LacI family	newborn	adult+child+schoolage	290	4462	777	115724	1.32893e-155	9.6799
UniRef50_A0A087ABE8	Elongation factor	newborn	adult+child+schoolage	275	4477	674	115827	1.86477e-155	10.5559
UniRef50_F9XZ32	Peptidase E	adult	child+newborn+schoolage	199	109382	280	11392	1.96081e-155	0.07402
UniRef50_A0A064C1U9	ABC-type cobalt transport system, permease component	newborn	adult+child+schoolage	141	4611	48	116453	1.9709e-155	74.188
UniRef50_B7GN92	Transcriptional regulator, BadM/Rrf2 family	newborn	adult+child+schoolage	293	4459	800	115701	1.9994e-155	9.50336
UniRef50_A0A086ZJ30	Methylmalonyl-CoA carboxyltransferase	adult	child+newborn+schoolage	1597	107984	660	11012	2.9083e-155	0.246756
UniRef50_F9Y2T1	7,8-dihydroneopterin aldolase	newborn	adult+child+schoolage	289	4463	773	115728	3.1869e-155	9.6946
UniRef50_B7GT47	Chaperone protein DnaK	newborn	adult+child+schoolage	349	4403	1244	115257	3.74872e-155	7.34385
UniRef50_A0A076GTA7	Small ribosomal subunit biogenesis GTPase RsgA	newborn	adult+child+schoolage	162	4590	105	116396	3.94271e-155	39.1247
UniRef50_D2Q8R6	GalE UDP-glucose 4-epimerase	newborn	adult+child+schoolage	389	4363	1601	114900	4.09123e-155	6.39872
UniRef50_C4FCQ4	Chaperone protein ClpB	adult	child+newborn+schoolage	1394	108187	615	11057	4.18527e-155	0.231659
UniRef50_B7GN23	Uncharacterized protein	newborn	adult+child+schoolage	285	4467	746	115755	4.61801e-155	9.89988
UniRef50_A1A3D0	ATP synthase subunit c	newborn	adult+child+schoolage	417	4335	1870	114631	5.11244e-155	5.89668
UniRef50_A0A086ZFY9	N5-carboxyaminoimidazole ribonucleotide synthase	newborn	adult+child+schoolage	427	4325	1969	114532	5.12606e-155	5.74279
UniRef50_D6ZTT6	Transcriptional regulator	adult	child+newborn+schoolage	736	108845	454	11218	5.72021e-155	0.167082
UniRef50_D2Q6M5	Orotate phosphoribosyltransferase PyrE	adult	child+newborn+schoolage	1803	107778	703	10969	6.98799e-155	0.261022
UniRef50_J0LP36	Transcription-repair-coupling factor	adult	child+newborn+schoolage	1610	107971	662	11010	7.34706e-155	0.247998
UniRef50_F9UTW9	Glycerol uptake facilitator protein 3	newborn	adult+child+schoolage	170	4582	132	116369	7.93919e-155	32.7082
UniRef50_B3DT95	ABC-type dipeptide/oligopeptide/nickel transport systems permease component	adult	child+newborn+schoolage	936	108645	506	11166	8.0064e-155	0.190114
UniRef50_B3DP26	Hypothetical RNA-binding protein	newborn	adult+child+schoolage	278	4474	700	115801	9.94499e-155	10.2793
UniRef50_D5ZTH3	2,3-bisphosphoglycerate-dependent phosphoglycerate mutase	newborn	adult+child+schoolage	309	4443	925	115576	9.99205e-155	8.68977
UniRef50_A0A261EVC5	Uncharacterized protein	newborn	adult+child+schoolage	303	4449	880	115621	1.10638e-154	8.94817
UniRef50_A0A242K2R8	Aminopeptidase PepS	newborn	adult+child+schoolage	158	4594	94	116407	1.14376e-154	42.591
UniRef50_F9Y173	Nucleotide pyrophosphatase	newborn	adult+child+schoolage	276	4476	687	115814	1.21831e-154	10.395
UniRef50_A0A087D3I0	Acetyl esterase	newborn	adult+child+schoolage	434	4318	2045	114456	1.24566e-154	5.62539
UniRef50_A0A087D8N6	NADH-dependent flavin oxidoreductase	newborn	adult+child+schoolage	286	4466	757	115744	1.41671e-154	9.79152
UniRef50_D2RBB6	Pyruvate formate-lyase-activating enzyme	newborn	adult+child+schoolage	287	4465	765	115736	1.82852e-154	9.7245
UniRef50_R2PCG6	Periplasmic solute binding protein	newborn	adult+child+schoolage	163	4589	110	116391	2.01929e-154	37.5834
UniRef50_F9XZ33	Pyrazinamidase/Nicotinamidase	newborn	adult+child+schoolage	278	4474	703	115798	2.41592e-154	10.2352
UniRef50_F9XXS7	DNA polymerase III alpha subunit	newborn	adult+child+schoolage	285	4467	752	115749	2.54646e-154	9.82038
UniRef50_A0A261FMI5	Glutamate synthase	adult	child+newborn+schoolage	1482	108099	633	11039	2.67117e-154	0.239085
UniRef50_A0A1M4TIM0	Elongation factor Tu	adult	child+newborn+schoolage	1415	108166	618	11054	3.17199e-154	0.23399
UniRef50_A0A0L0LUA5	50S ribosomal protein L32	adult	child+newborn+schoolage	205	109376	281	11391	3.23793e-154	0.0759779
UniRef50_D4BQA5	Hydrolase, NUDIX family	newborn	adult+child+schoolage	279	4473	711	115790	3.34018e-154	10.158
UniRef50_A0A1C7GP76	Translation initiation factor IF-1	newborn	adult+child+schoolage	477	4275	29730	86771	3.55842e-154	0.325658
UniRef50_Q8G7G5	Cysteine--tRNA ligase	newborn	adult+child+schoolage	310	4442	938	115563	3.77787e-154	8.59803
UniRef50_F9XXP3	Glycosyltransferase	newborn	adult+child+schoolage	289	4463	783	115718	5.13784e-154	9.56996
UniRef50_A0A087ACK2	NTP pyrophosphohydrolase	newborn	adult+child+schoolage	288	4464	776	115725	5.38337e-154	9.6213
UniRef50_A0A076JMZ1	Cation efflux protein	newborn	adult+child+schoolage	427	4325	1985	114516	6.47879e-154	5.6957
UniRef50_A0A0L7D4Q1	Serine-pyruvate aminotransferase	adult	child+newborn+schoolage	780	108801	464	11208	7.34761e-154	0.17317
UniRef50_A0A0R2A8W7	Glucokinase	newborn	adult+child+schoolage	211	4541	308	116193	8.24725e-154	17.5291
UniRef50_A1A3J3	dTDP-glucose 4,6-dehydratase	newborn	adult+child+schoolage	413	4339	1848	114653	8.6731e-154	5.90533
UniRef50_A0A087DSW8	DNA polymerase IV	newborn	adult+child+schoolage	288	4464	778	115723	9.37594e-154	9.5964
UniRef50_A0A0R2IMN5	Phosphate ABC transporter, phosphate-binding protein	newborn	adult+child+schoolage	136	4616	40	116461	1.02378e-153	85.7815
UniRef50_A0A261FNU1	Inositol monophosphatase	newborn	adult+child+schoolage	279	4473	715	115786	1.07532e-153	10.1008
UniRef50_L7F9L3	50S ribosomal protein L31 type B	adult	child+newborn+schoolage	209	109372	282	11390	1.1005e-153	0.0771818
UniRef50_A0A0H3EBV4	Uncharacterized protein	adult	child+newborn+schoolage	1864	107717	713	10959	1.35507e-153	0.265976
UniRef50_B7GP38	tRNA (guanine-N(7)-)-methyltransferase	newborn	adult+child+schoolage	273	4479	675	115826	1.52541e-153	10.4588
UniRef50_Q8G756	30S ribosomal protein S6	newborn	adult+child+schoolage	400	4352	1726	114775	1.68081e-153	6.11192
UniRef50_A0A261FME5	PAC2 (Proteasome assembly chaperone) family protein	newborn	adult+child+schoolage	383	4369	1566	114935	1.73021e-153	6.43394
UniRef50_A0A2M9HTG8	Uncharacterized protein	newborn	adult+child+schoolage	276	4476	696	115805	1.7786e-153	10.2598
UniRef50_F8ARA3	ABC transporter permease	newborn	adult+child+schoolage	372	4380	1466	115035	1.98585e-153	6.66446
UniRef50_A0ZZH6	Sucrose phosphorylase	newborn	adult+child+schoolage	358	4394	1343	115158	2.84222e-153	6.9862
UniRef50_A0A261ERI7	CTP synthase	adult	child+newborn+schoolage	1455	108126	625	11047	2.94336e-153	0.237847
UniRef50_C4FG10	Lincomycin resistance protein LmrB	newborn	adult+child+schoolage	285	4467	761	115740	3.21718e-153	9.70348
UniRef50_B7GQ76	UDP-N-acetylmuramoylalanine--D-glutamate ligase	newborn	adult+child+schoolage	279	4473	719	115782	3.44019e-153	10.0442
UniRef50_D4BQL6	5-formyltetrahydrofolate cyclo-ligase	newborn	adult+child+schoolage	281	4471	733	115768	3.46375e-153	9.92627
UniRef50_A0A0H3EDA7	Uncharacterized protein	newborn	adult+child+schoolage	195	4557	236	116265	3.56828e-153	21.0811
UniRef50_P21882	Pyruvate dehydrogenase E1 component subunit beta	newborn	adult+child+schoolage	172	4580	144	116357	3.63814e-153	30.3454
UniRef50_Q9AMK8	50S ribosomal protein L2	adult	child+newborn+schoolage	1196	108385	566	11106	3.72395e-153	0.216523
UniRef50_A1A1G0	Orotidine 5'-phosphate decarboxylase	adult	child+newborn+schoolage	1687	107894	675	10997	3.80716e-153	0.254735
UniRef50_B3DQE2	tRNA pseudouridine synthase A	newborn	adult+child+schoolage	287	4465	776	115725	3.92407e-153	9.58575
UniRef50_C4FCL0	Transcriptional regulator, TetR family	newborn	adult+child+schoolage	319	4433	1019	115482	4.9069e-153	8.15517
UniRef50_Q6AED3	2-isopropylmalate synthase	newborn	adult+child+schoolage	370	4382	1453	115048	5.19784e-153	6.68564
UniRef50_B7GUP8	Methionyl-tRNA formyltransferase	newborn	adult+child+schoolage	274	4478	686	115815	5.35293e-153	10.3302
UniRef50_D4BL86	Uncharacterized protein	newborn	adult+child+schoolage	274	4478	686	115815	5.35293e-153	10.3302
UniRef50_A0A0M0VKF0	Peptidase S54 family	newborn	adult+child+schoolage	276	4476	700	115801	5.79337e-153	10.2008
UniRef50_F9Y1P9	UDP-N-acetylmuramoyl-tripeptide--D-alanyl-D-alanine ligase	newborn	adult+child+schoolage	281	4471	735	115766	6.13963e-153	9.89909
UniRef50_A0A261FUQ8	ABC transporter permease	newborn	adult+child+schoolage	281	4471	735	115766	6.13963e-153	9.89909
UniRef50_D2Q8R3	DfrA Dihydrofolate reductase	newborn	adult+child+schoolage	420	4332	1930	114571	6.97997e-153	5.75544
UniRef50_W6EUQ3	6-phosphogluconolactonase	newborn	adult+child+schoolage	284	4468	757	115744	7.69961e-153	9.71869
UniRef50_E3EN54	BioY protein	newborn	adult+child+schoolage	209	4543	303	116198	8.61118e-153	17.6425
UniRef50_F9XYI9	Dephospho-CoA kinase	newborn	adult+child+schoolage	201	4551	265	116236	9.62305e-153	19.3724
UniRef50_C0W3T4	Glycogen debranching enzyme GlgX	newborn	adult+child+schoolage	394	4358	1681	114820	1.39029e-152	6.17531
UniRef50_A0A083X2P8	ABC transporter substrate-binding protein	newborn	adult+child+schoolage	279	4473	724	115777	1.45912e-152	9.97445
UniRef50_D4BNP0	Uncharacterized protein	newborn	adult+child+schoolage	279	4473	724	115777	1.45912e-152	9.97445
UniRef50_A0A2N5J6L5	Branched-chain amino acid ABC transporter permease	newborn	adult+child+schoolage	391	4361	1653	114848	1.50279e-152	6.22933
UniRef50_J0N6T8	Peptide chain release factor 1	newborn	adult+child+schoolage	175	4577	18314	98187	1.72235e-152	0.204988
UniRef50_A0A261F7B9	Phosphoserine aminotransferase	adult	child+newborn+schoolage	1249	108332	577	11095	1.84673e-152	0.221696
UniRef50_D1NVC1	50S ribosomal protein L18	adult	child+newborn+schoolage	1399	108182	611	11061	1.86651e-152	0.234108
UniRef50_F9Y0M7	Phage infection protein-like protein	newborn	adult+child+schoolage	277	4475	711	115790	1.91308e-152	10.0806
UniRef50_C5EC46	Regulatory protein RecX	newborn	adult+child+schoolage	247	4505	515	115986	1.96802e-152	12.3481
UniRef50_A1A3D2	Homoserine O-acetyltransferase	adult	child+newborn+schoolage	2403	107178	818	10854	2.16327e-152	0.297498
UniRef50_A0A087BRX0	NAD(P)H dehydrogenase (Quinone)	newborn	adult+child+schoolage	398	4354	1722	114779	2.25002e-152	6.0929
UniRef50_E6ENP7	Maltose phosphorylase	newborn	adult+child+schoolage	171	4581	143	116358	2.48389e-152	30.3736
UniRef50_I3WJ61	Glutathione-binding protein	adult	child+newborn+schoolage	902	108679	493	11179	2.79934e-152	0.188199
UniRef50_A0A261FFU8	Peptidase A24	newborn	adult+child+schoolage	283	4469	755	115746	3.22853e-152	9.70812
UniRef50_A0A087DC73	Uncharacterized protein	newborn	adult+child+schoolage	283	4469	755	115746	3.22853e-152	9.70812
UniRef50_M4RAY9	Ribonuclease	adult	child+newborn+schoolage	791	108790	464	11208	4.12486e-152	0.17563
UniRef50_A0A1H1KYK7	Branched-chain-amino-acid aminotransferase	adult	child+newborn+schoolage	1292	108289	586	11086	5.25827e-152	0.225712
UniRef50_A0A0H3EDK0	Conserved hypothetical membrane spanning protein	newborn	adult+child+schoolage	193	4559	232	116269	5.4013e-152	21.216
UniRef50_B7GN05	Endonuclease/exonuclease/phosphatase	newborn	adult+child+schoolage	284	4468	764	115737	5.44388e-152	9.62906
UniRef50_Q8CY45	tRNA pseudouridine synthase B	newborn	adult+child+schoolage	292	4460	822	115679	5.45181e-152	9.21363
UniRef50_D6ZXY6	Methylated-DNA--protein-cysteine methyltransferase	newborn	adult+child+schoolage	275	4477	701	115800	5.90331e-152	10.147
UniRef50_F9XYR8	Transporter, MFS superfamily	newborn	adult+child+schoolage	597	4155	3948	112553	5.98744e-152	4.09622
UniRef50_Q9RE09	HPr kinase/phosphorylase	newborn	adult+child+schoolage	189	4563	215	116286	6.46969e-152	22.4027
UniRef50_D4BPL7	Uncharacterized protein	newborn	adult+child+schoolage	273	4479	689	115812	9.98815e-152	10.2451
UniRef50_T2I4A0	Nitroreductase family protein	newborn	adult+child+schoolage	279	4473	731	115770	1.08545e-151	9.87834
UniRef50_A0A261G4Y8	5-methyltetrahydropteroyltriglutamate--homocysteine methyltransferase	newborn	adult+child+schoolage	349	4403	1283	115218	1.17713e-151	7.1182
UniRef50_Q8G434	UDP-N-acetylenolpyruvoylglucosamine reductase	newborn	adult+child+schoolage	284	4468	767	115734	1.25209e-151	9.59115
UniRef50_A1A268	Protein translocase subunit SecA	adult	child+newborn+schoolage	1326	108255	593	11079	1.26012e-151	0.228845
UniRef50_A0A0M0VMU4	Rod shape-determining protein RodA	newborn	adult+child+schoolage	278	4474	725	115776	1.4539e-151	9.92269
UniRef50_A0A269T873	Fe(3+) ions import ATP-binding protein FbpC	newborn	adult+child+schoolage	335	4417	1165	115336	1.55307e-151	7.50856
UniRef50_Q8G3G6	AAA ATPase forming ring-shaped complexes	newborn	adult+child+schoolage	284	4468	768	115733	1.65161e-151	9.57858
UniRef50_A0A261G4R8	ATP synthase gamma chain	adult	child+newborn+schoolage	754	108827	453	11219	2.06697e-151	0.171589
UniRef50_A0A0H3EBD9	DkgV 2,5-diketo-D-gluconic acid reductase A	newborn	adult+child+schoolage	206	4546	295	116206	2.2456e-151	17.8503
UniRef50_D2Q574	OppC1 Oligopeptide transport system permease protein oppC	newborn	adult+child+schoolage	417	4335	1923	114578	2.69478e-151	5.73151
UniRef50_A0A0Q4UQL9	Cystathionine gamma-synthase	newborn	adult+child+schoolage	409	4343	1844	114657	2.81129e-151	5.85562
UniRef50_A0A087BJC6	DNA-binding protein	newborn	adult+child+schoolage	276	4476	714	115787	3.43557e-151	9.99955
UniRef50_A0A087A9N9	HrpA-like helicase	adult	child+newborn+schoolage	1515	108066	634	11038	3.81614e-151	0.244076
UniRef50_Q8G7X1	Thiamine biosynthesis bifunctional protein ThiEC	adult	child+newborn+schoolage	632	108949	419	11253	3.93561e-151	0.155793
UniRef50_A0A087DFJ8	Family 2 glycosyl transferase	newborn	adult+child+schoolage	277	4475	722	115779	4.5907e-151	9.92612
UniRef50_A0A0L7CW30	Phosphate-binding protein PstS	newborn	adult+child+schoolage	290	4462	816	115685	5.52069e-151	9.21415
UniRef50_A0A087B7T3	Phoe	newborn	adult+child+schoolage	389	4363	1656	114845	6.91248e-151	6.18324
UniRef50_T2I0T8	DNA recombination-mediator A family protein	newborn	adult+child+schoolage	279	4473	738	115763	7.92663e-151	9.78405
UniRef50_K2IPW2	ABC transporter permease	adult	child+newborn+schoolage	400	109181	348	11324	9.57605e-151	0.119216
UniRef50_A0A261G5K0	Cell division protein Fic	newborn	adult+child+schoolage	271	4481	683	115818	9.86322e-151	10.2553
UniRef50_D2QB53	RelA2 GTP pyrophosphokinase	adult	child+newborn+schoolage	431	109150	358	11314	1.07897e-150	0.124792
UniRef50_Q8G4R4	Transcriptional repressor NrdR	adult	child+newborn+schoolage	1451	108130	619	11053	1.19959e-150	0.239613
UniRef50_I3WHY8	Putative hydrolase or phosphatase	newborn	adult+child+schoolage	202	4550	280	116221	1.91836e-150	18.4275
UniRef50_A0A087CVZ6	Transcriptional regulator, TetR family	adult	child+newborn+schoolage	1481	108100	625	11047	2.38113e-150	0.242155
UniRef50_A0A1T4NFY8	30S ribosomal protein S14	adult	child+newborn+schoolage	222	109359	283	11389	2.67475e-150	0.0816954
UniRef50_A1A143	Enolase	newborn	adult+child+schoolage	364	4388	1432	115069	2.79802e-150	6.66577
UniRef50_Q8G462	Uncharacterized protein	newborn	adult+child+schoolage	282	4470	764	115737	2.88682e-150	9.55697
UniRef50_N6WCQ8	Aminotransferase	adult	child+newborn+schoolage	1588	107993	648	11024	2.97769e-150	0.250161
UniRef50_B3DRC4	Putative permease of the drug/metabolite transporter	newborn	adult+child+schoolage	276	4476	722	115779	3.4213e-150	9.88807
UniRef50_F9XYM3	Uncharacterized protein	newborn	adult+child+schoolage	204	4548	291	116210	3.76921e-150	17.9127
UniRef50_C1BA60	Inorganic pyrophosphatase	newborn	adult+child+schoolage	357	4395	1371	115130	3.95268e-150	6.82119
UniRef50_A0A261FGA0	MarR family transcriptional regulator	newborn	adult+child+schoolage	246	4506	524	115977	3.96139e-150	12.0833
UniRef50_A0A087CV74	Phosphoglycerate mutase	newborn	adult+child+schoolage	385	4367	1630	114871	5.50445e-150	6.21299
UniRef50_A0A0L0LUB2	Uncharacterized protein	newborn	adult+child+schoolage	287	4465	803	115698	6.1052e-150	9.26127
UniRef50_A0A0H3EBP9	Phosphohydrolase (MutT/nudix family protein)	adult	child+newborn+schoolage	817	108764	467	11205	7.64596e-150	0.180232
UniRef50_A0A087A983	DeoR family transcriptional regulator	newborn	adult+child+schoolage	278	4474	739	115762	7.74777e-150	9.73353
UniRef50_B3DQF5	Uncharacterized protein	newborn	adult+child+schoolage	287	4465	804	115697	7.97791e-150	9.24968
UniRef50_D2QA96	Dihydroorotate dehydrogenase electron transfer subunit	adult	child+newborn+schoolage	1427	108154	612	11060	8.87996e-150	0.238443
UniRef50_A0A2A4DE81	Citrate (Pro-3S)-lyase subunit beta	newborn	adult+child+schoolage	140	4612	56	116445	9.32991e-150	63.1207
UniRef50_P55255	Glucose-1-phosphate thymidylyltransferase	newborn	adult+child+schoolage	605	4147	4099	112402	1.07449e-149	4.00053
UniRef50_A0A087D934	ABC transporter ATP-binding protein	newborn	adult+child+schoolage	283	4469	776	115725	1.07764e-149	9.44369
UniRef50_Q8G7P9	Uncharacterized protein	newborn	adult+child+schoolage	280	4472	755	115746	1.26374e-149	9.59876
UniRef50_F8A2J3	Aldehyde-alcohol dehydrogenase	adult	child+newborn+schoolage	1105	108476	538	11134	1.36073e-149	0.210813
UniRef50_P23530	Phosphoenolpyruvate-protein phosphotransferase	newborn	adult+child+schoolage	162	4590	120	116381	1.39066e-149	34.2297
UniRef50_A0A087DFX8	TrmH family RNA methyltransferase	newborn	adult+child+schoolage	288	4464	814	115687	1.61697e-149	9.16914
UniRef50_A0A261FLI0	Cell division protein FtsJ	newborn	adult+child+schoolage	296	4456	876	115625	2.87376e-149	8.76787
UniRef50_E3UMD8	50S ribosomal protein L1	newborn	adult+child+schoolage	371	4381	1509	114992	3.17202e-149	6.45326
UniRef50_A0A0G9MBF3	Amino acid lyase	adult	child+newborn+schoolage	1609	107972	650	11022	5.10179e-149	0.252692
UniRef50_A0A087DG86	Uncharacterized protein	adult	child+newborn+schoolage	838	108743	471	11201	5.37728e-149	0.183265
UniRef50_UPI0003EFB6E5	ABC transporter substrate-binding protein	newborn	adult+child+schoolage	270	4482	691	115810	7.87021e-149	10.0962
UniRef50_Q8G6I2	Uncharacterized protein	adult	child+newborn+schoolage	711	108870	437	11235	9.91816e-149	0.167901
UniRef50_A0A2G5PSA2	Transcription termination factor Rho	adult	child+newborn+schoolage	1276	108305	576	11096	1.15697e-148	0.226958
UniRef50_A0A087DZE3	ABC transporter, ATP-binding protein	newborn	adult+child+schoolage	276	4476	735	115766	1.36033e-148	9.71209
UniRef50_A0A2C9XS60	ABC transporter ATP-binding protein	newborn	adult+child+schoolage	152	4600	91	116410	1.36885e-148	42.2702
UniRef50_D2Q585	GTP-binding protein TypA/BipA	adult	child+newborn+schoolage	1406	108175	605	11067	1.41786e-148	0.237757
UniRef50_F9XYT1	Conserved hypothetical membrane spanning protein	newborn	adult+child+schoolage	275	4477	729	115772	1.84884e-148	9.75487
UniRef50_A0A1B9KAK4	Malate permease	newborn	adult+child+schoolage	131	4621	38	116463	1.99052e-148	86.884
UniRef50_D2Q5G7	Lipoprotein signal peptidase	adult	child+newborn+schoolage	1010	108571	513	11159	2.12766e-148	0.202356
UniRef50_E6LHK1	Phosphatidylglycerophosphatase A	newborn	adult+child+schoolage	157	4595	107	116394	2.2761e-148	37.1673
UniRef50_A0A087DET0	Aminotransferase	newborn	adult+child+schoolage	275	4477	731	115770	3.2479e-148	9.72802
UniRef50_F9XYW6	UPF0102 protein Bbr_0805	newborn	adult+child+schoolage	274	4478	724	115777	3.32088e-148	9.78476
UniRef50_B7GQR5	Uncharacterized protein	newborn	adult+child+schoolage	276	4476	739	115762	4.17122e-148	9.65919
UniRef50_A0A0S3K8T3	Ribonuclease Z	newborn	adult+child+schoolage	175	4577	172	116329	4.7058e-148	25.8593
UniRef50_B3DSH9	Phosphoserine phosphatase	newborn	adult+child+schoolage	343	4409	1272	115229	4.82347e-148	7.0474
UniRef50_Q8G776	Uncharacterized protein	newborn	adult+child+schoolage	276	4476	740	115761	5.51464e-148	9.64605
UniRef50_A0A2M9HMH2	Exodeoxyribonuclease 7 large subunit	newborn	adult+child+schoolage	284	4468	798	115703	5.70872e-148	9.21609
UniRef50_D4BNM9	Uncharacterized protein	newborn	adult+child+schoolage	291	4461	850	115651	5.72261e-148	8.87547
UniRef50_V6XTT6	Lead, cadmium, copper, zinc and mercury transporting P-type ATPase	newborn	adult+child+schoolage	270	4482	698	115803	6.00947e-148	9.99439
UniRef50_A0A173Z8F6	Ribosomal RNA small subunit methyltransferase E	newborn	adult+child+schoolage	409	4343	1892	114609	6.34755e-148	5.70468
UniRef50_A0A248X4U6	Ribosome hibernation promoting factor	adult	child+newborn+schoolage	629	108952	413	11259	6.8128e-148	0.157386
UniRef50_D2Q5B1	OppD1 Oligopeptide transport ATP-binding protein oppD	adult	child+newborn+schoolage	1739	107842	675	10997	7.83133e-148	0.262713
UniRef50_A0A261FUJ5	Iron permease	newborn	adult+child+schoolage	290	4462	844	115657	8.43023e-148	8.90631
UniRef50_A0A087AG84	JadJ	adult	child+newborn+schoolage	1560	108021	637	11035	8.82865e-148	0.250178
UniRef50_A0A0R2HKP1	Alanine racemase	newborn	adult+child+schoolage	135	4617	48	116453	1.07867e-147	70.9387
UniRef50_A0A076NHP5	Methionine ABC transport system, permease	newborn	adult+child+schoolage	279	4473	764	115737	1.0916e-147	9.44896
UniRef50_D2Q828	Solute binding protein of ABC transporter system	newborn	adult+child+schoolage	348	4404	1320	115181	1.0986e-147	6.89507
UniRef50_A0A1T5J621	Peptide/nickel transport system permease protein	adult	child+newborn+schoolage	1707	107874	668	11004	1.09983e-147	0.26067
UniRef50_A0A261F8G9	Tryptophan--tRNA ligase	adult	child+newborn+schoolage	1456	108125	614	11058	1.48247e-147	0.242518
UniRef50_P0CI73	Glutamine--fructose-6-phosphate aminotransferase [isomerizing]	newborn	adult+child+schoolage	255	4497	600	115901	1.81196e-147	10.9535
UniRef50_D2Q9Q6	Uncharacterized protein	newborn	adult+child+schoolage	372	4380	1542	114959	2.3021e-147	6.3318
UniRef50_Q8G998	Ornithine carbamoyltransferase, catabolic	newborn	adult+child+schoolage	216	4536	367	116134	2.70754e-147	15.0686
UniRef50_A0A1B1BKB6	UPF0109 protein PA27867_2110	newborn	adult+child+schoolage	348	4404	1327	115174	4.33109e-147	6.85828
UniRef50_A0A261G9J7	DNA polymerase III subunit epsilon	newborn	adult+child+schoolage	267	4485	684	115817	4.39368e-147	10.0801
UniRef50_Q8G784	Alpha-1,4-glucan:maltose-1-phosphate maltosyltransferase	newborn	adult+child+schoolage	365	4387	1481	115020	4.65477e-147	6.46165
UniRef50_A1A078	30S ribosomal protein S17	adult	child+newborn+schoolage	1189	108392	553	11119	4.67389e-147	0.220559
UniRef50_Q8G3X8	Ribonuclease H	newborn	adult+child+schoolage	280	4472	777	115724	5.20059e-147	9.32521
UniRef50_F4BN84	L-asparaginase	newborn	adult+child+schoolage	151	4601	92	116409	5.72447e-147	41.5263
UniRef50_A0A076GNY5	UDP-N-acetylenolpyruvoylglucosamine reductase	newborn	adult+child+schoolage	183	4569	209	116292	6.76905e-147	22.2861
UniRef50_P56220	2,3,4,5-tetrahydropyridine-2,6-dicarboxylate N-succinyltransferase	newborn	adult+child+schoolage	344	4408	1294	115207	6.80489e-147	6.94803
UniRef50_Q8G5R2	Na(+)/H(+) antiporter NhaA	newborn	adult+child+schoolage	261	4491	645	115856	8.27703e-147	10.4389
UniRef50_Q83FP1	Elongation factor G	adult	child+newborn+schoolage	1252	108329	567	11105	8.31902e-147	0.226358
UniRef50_A0A261FLZ9	Haloacid dehalogenase	adult	child+newborn+schoolage	795	108786	456	11216	9.95697e-147	0.179749
UniRef50_Q8RB54	Phosphate starvation-inducible protein PhoH, predicted ATPase	newborn	adult+child+schoolage	350	4402	24760	91741	1.03157e-146	0.294599
UniRef50_B7GTW5	Putative manganese efflux pump MntP	newborn	adult+child+schoolage	281	4471	788	115713	1.40243e-146	9.22906
UniRef50_E4V7D0	Glutaredoxin	newborn	adult+child+schoolage	281	4471	788	115713	1.40243e-146	9.22906
UniRef50_D4JT64	30S ribosomal protein S15	newborn	adult+child+schoolage	236	4516	20439	96062	1.56834e-146	0.245612
UniRef50_C0BRT1	UTP--hexose-1-phosphate uridylyltransferase	adult	child+newborn+schoolage	1397	108184	599	11073	1.58026e-146	0.238711
UniRef50_Q8G568	S-ribosylhomocysteine lyase	adult	child+newborn+schoolage	2744	106837	869	10803	1.62815e-146	0.319291
UniRef50_B8DWR7	Integral membrane protein	newborn	adult+child+schoolage	282	4470	796	115705	1.67065e-146	9.17024
UniRef50_W6EYK3	Transcriptional regulator, LacI family	newborn	adult+child+schoolage	273	4479	731	115770	1.74663e-146	9.65295
UniRef50_A0A0H3EAK5	TrkH family potassium uptake protein	newborn	adult+child+schoolage	407	4345	1893	114608	1.75865e-146	5.67112
UniRef50_A0A1Q5PQU9	Aspartyl/glutamyl-tRNA(Asn/Gln) amidotransferase subunit B	adult	child+newborn+schoolage	1535	108046	629	11043	1.76723e-146	0.249423
UniRef50_Q8G7V0	Possible solute binding protein of ABC transporter	newborn	adult+child+schoolage	396	4356	1784	114717	1.80301e-146	5.84575
UniRef50_F9XZJ3	Lysylcardiolipin synthase/Lysyltransferase	adult	child+newborn+schoolage	648	108933	416	11256	1.89596e-146	0.160956
UniRef50_F4BLK8	50S ribosomal protein L31 type B	newborn	adult+child+schoolage	200	4552	289	116212	2.00901e-146	17.6677
UniRef50_I3WIK2	Putative serine/threonine-protein kinase	adult	child+newborn+schoolage	641	108940	414	11258	2.03927e-146	0.160004
UniRef50_A0A087D9U0	Uncharacterized protein	newborn	adult+child+schoolage	262	4490	655	115846	2.1595e-146	10.3204
UniRef50_A0A261FJA3	Drug/metabolite DMT transporter permease	newborn	adult+child+schoolage	369	4383	1527	114974	2.34805e-146	6.33892
UniRef50_A0A086ZDY0	Peptide ABC transporter, ATP-binding protein	newborn	adult+child+schoolage	286	4466	827	115674	2.38017e-146	8.95731
UniRef50_Q8G7T9	Amino acid permease	newborn	adult+child+schoolage	266	4486	683	115818	2.47475e-146	10.0549
UniRef50_Q82ZN5	Serine/threonine transporter SstT	newborn	adult+child+schoolage	146	4606	79	116422	2.64492e-146	46.7129
UniRef50_Q8G5B9	Possible atypical LysR-type transcriptional regulator	newborn	adult+child+schoolage	275	4477	747	115754	2.79326e-146	9.51834
UniRef50_D4BME9	Uncharacterized protein	newborn	adult+child+schoolage	279	4473	776	115725	2.83e-146	9.30188
UniRef50_B7GSV5	Uncharacterized protein	newborn	adult+child+schoolage	252	4500	589	115912	2.85386e-146	11.0205
UniRef50_A0A173WNA9	K+ transporters, NAD-binding component	adult	child+newborn+schoolage	1901	107680	705	10967	3.07633e-146	0.274629
UniRef50_D2Q800	LacA Galactoside O-acetyltransferase	newborn	adult+child+schoolage	305	4447	975	115526	3.47878e-146	8.12658
UniRef50_E6LFP6	Dihydrolipoyl dehydrogenase	newborn	adult+child+schoolage	171	4581	163	116338	3.70386e-146	26.6422
UniRef50_A0A261FPR0	ATP-dependent DNA helicase	newborn	adult+child+schoolage	274	4478	741	115760	3.86397e-146	9.55888
UniRef50_A0A261G2Z5	ABC transporter substrate-binding protein	adult	child+newborn+schoolage	1805	107776	685	10987	4.49646e-146	0.268623
UniRef50_A0A1X3A3L9	DNA repair protein RadA	newborn	adult+child+schoolage	395	4357	1780	114721	4.66603e-146	5.84295
UniRef50_F9Y1D7	1-acyl-sn-glycerol-3-phosphate acyltransferase	newborn	adult+child+schoolage	282	4470	800	115701	4.81619e-146	9.12407
UniRef50_A0QWR4	Elongation factor P	adult	child+newborn+schoolage	1420	108161	603	11069	5.52369e-146	0.240995
UniRef50_A0A087BLJ3	ABC transporter ATP-binding protein	newborn	adult+child+schoolage	285	4467	823	115678	5.84392e-146	8.96767
UniRef50_P0C0G6	Glyceraldehyde-3-phosphate dehydrogenase	newborn	adult+child+schoolage	266	4486	686	115815	5.91154e-146	10.0107
UniRef50_Q8G838	Putative ABC transporter ATP-binding protein BL0043	newborn	adult+child+schoolage	273	4479	736	115765	7.02723e-146	9.58696
UniRef50_I3WFN1	Putative inner membrane transporter	newborn	adult+child+schoolage	339	4413	1262	115239	7.13207e-146	7.01465
UniRef50_Q6A6Q7	50S ribosomal protein L36	adult	child+newborn+schoolage	3367	106214	980	10692	1.05284e-145	0.345855
UniRef50_D4BMJ6	Transcriptional regulator, MerR family	newborn	adult+child+schoolage	278	4474	774	115727	1.17557e-145	9.29057
UniRef50_Q839Z0	30S ribosomal protein S6	newborn	adult+child+schoolage	158	4594	118	116383	1.43838e-145	33.9214
UniRef50_G4L671	Anaerobic ribonucleoside-triphosphate reductase	newborn	adult+child+schoolage	154	4598	105	116396	1.56409e-145	37.1279
UniRef50_A0A087A737	Sugar kinase	newborn	adult+child+schoolage	277	4475	768	115733	1.66206e-145	9.32788
UniRef50_F9Y1E4	Conserved hypothetical membrane spanning protein in CAAX amino terminal protease family	newborn	adult+child+schoolage	280	4472	790	115711	1.6866e-145	9.17073
UniRef50_A0ZZR4	Phosphoenolpyruvate-protein phosphotransferase	newborn	adult+child+schoolage	307	4445	998	115503	1.78247e-145	7.99336
UniRef50_Q8G5G8	NAD kinase	newborn	adult+child+schoolage	270	4482	718	115783	1.79854e-145	9.71432
UniRef50_A0A261FVI4	Protein-tyrosine-phosphatase	newborn	adult+child+schoolage	284	4468	820	115681	1.85923e-145	8.96713
UniRef50_S1NXG0	Uncharacterized protein	newborn	adult+child+schoolage	150	4602	93	116408	2.35211e-145	40.7985
UniRef50_A0A261FHI1	Riboflavin transporter	newborn	adult+child+schoolage	279	4473	784	115717	2.41209e-145	9.20633
UniRef50_A0A0H2VDI7	D-serine/D-alanine/glycine transporter	newborn	adult+child+schoolage	323	4429	1131	115370	2.50666e-145	7.43922
UniRef50_Q8G573	DNA primase	newborn	adult+child+schoolage	258	4494	636	115865	2.52978e-145	10.4588
UniRef50_E5XZ74	AMP-binding enzyme	newborn	adult+child+schoolage	372	4380	1570	114931	3.27261e-145	6.21736
UniRef50_F9XZR3	Lipase	adult	child+newborn+schoolage	659	108922	417	11255	3.50264e-145	0.163297
UniRef50_Q7ZAP1	Tyrosine recombinase XerD	newborn	adult+child+schoolage	400	4352	1843	114658	4.13579e-145	5.71808
UniRef50_Q8G3G9	Probable primosomal protein N'	newborn	adult+child+schoolage	252	4500	598	115903	4.89207e-145	10.8538
UniRef50_Q8G816	Carbamoyl-phosphate synthase small chain	newborn	adult+child+schoolage	267	4485	702	115799	7.82132e-145	9.82011
UniRef50_Q88W26	ATP-dependent protease ATPase subunit HslU	newborn	adult+child+schoolage	182	4570	213	116288	8.59343e-145	21.7426
UniRef50_Q8G575	Pyridoxal 5'-phosphate synthase subunit PdxT	newborn	adult+child+schoolage	279	4473	789	115712	9.10519e-145	9.14759
UniRef50_A0A087BN72	von Willebrand factor A	adult	child+newborn+schoolage	1809	107772	683	10989	9.72541e-145	0.270066
UniRef50_A0A261FZ01	Putative sporulation transcription regulator WhiA	newborn	adult+child+schoolage	268	4484	711	115790	1.35421e-144	9.73354
UniRef50_T2HYX4	Type II/IV secretion system family protein	newborn	adult+child+schoolage	255	4497	622	115879	1.68445e-144	10.5641
UniRef50_F9XYF6	DNA and RNA helicase related protein	newborn	adult+child+schoolage	268	4484	712	115789	1.79475e-144	9.71978
UniRef50_A0A0E9G917	NADP-dependent malic enzyme	newborn	adult+child+schoolage	127	4625	36	116465	1.87859e-144	88.8352
UniRef50_A0A0L0LTS6	Cell division protein FtsK	newborn	adult+child+schoolage	269	4483	720	115781	2.3085e-144	9.64913
UniRef50_F9Y019	Sucrose transporter	newborn	adult+child+schoolage	272	4480	742	115759	2.66492e-144	9.472
UniRef50_A0A173ZDU2	3-oxoacyl-ACP reductase	newborn	adult+child+schoolage	367	4385	1535	114966	2.72403e-144	6.26841
UniRef50_B3DS34	Amino acid transporter	newborn	adult+child+schoolage	258	4494	644	115857	2.80188e-144	10.3282
UniRef50_A0A076JLS9	ACT domain-containing protein	adult	child+newborn+schoolage	1727	107854	665	11007	3.08333e-144	0.265035
UniRef50_J1GYZ6	2,5-diketo-D-gluconic acid reductase B	adult	child+newborn+schoolage	518	109063	375	11297	4.07867e-144	0.143082
UniRef50_A0A261FYB1	Uncharacterized protein	newborn	adult+child+schoolage	276	4476	773	115728	4.52544e-144	9.23162
UniRef50_A0A076JHN6	30S ribosomal protein S1	adult	child+newborn+schoolage	1255	108326	562	11110	7.90299e-144	0.229028
UniRef50_Q46829	6-phospho-beta-glucosidase BglA	newborn	adult+child+schoolage	590	4162	4043	112458	8.29207e-144	3.94309
UniRef50_A0A2M9HKL5	Cobalt transporter	newborn	adult+child+schoolage	266	4486	704	115797	1.01791e-143	9.7532
UniRef50_F9Y118	Conserved hypothetical secreted protein with prokaryotic membrane lipoprotein lipid attachment site and Gram-positive cocci surface proteins LPxTG motif profile	newborn	adult+child+schoolage	269	4483	726	115775	1.22606e-143	9.56889
UniRef50_R6GXR6	Ferrous iron transport protein B	adult	child+newborn+schoolage	12613	96968	529	11143	2.22929e-143	2.73991
UniRef50_A0A0C1M5L1	DEAD-box ATP-dependent RNA helicase CshB	newborn	adult+child+schoolage	264	4488	693	115808	2.45328e-143	9.83007
UniRef50_R2R7V0	GntR family transcriptional regulator	newborn	adult+child+schoolage	132	4620	49	116452	2.75629e-143	67.902
UniRef50_A0A087AGD5	Cationic amino acid transporter	newborn	adult+child+schoolage	269	4483	730	115771	3.7045e-143	9.51613
UniRef50_I6T7P1	ABC transporter ATP-binding protein	newborn	adult+child+schoolage	151	4601	102	116399	4.52224e-143	37.4519
UniRef50_A0A087BG74	Hydrolase of the HAD superfamily protein	newborn	adult+child+schoolage	242	4510	547	115954	4.56509e-143	11.3746
UniRef50_A0A0H3EAJ1	Phosphoglycerate mutase family protein	newborn	adult+child+schoolage	344	4408	1340	115161	5.24868e-143	6.70683
UniRef50_C2FEG6	ABC transporter, ATP-binding protein	newborn	adult+child+schoolage	148	4604	93	116408	6.17933e-143	40.2371
UniRef50_A3DE56	Ribosome-recycling factor	adult	child+newborn+schoolage	14959	94622	704	10968	6.47559e-143	2.463
UniRef50_A0A174ADJ3	Oligopeptide-binding protein OppA	newborn	adult+child+schoolage	379	4373	1668	114833	6.75411e-143	5.96665
UniRef50_A0A087AI83	ABC transporter ATP-binding protein	adult	child+newborn+schoolage	1780	107801	673	10999	7.84076e-143	0.269858
UniRef50_A0A173WLY3	ABC transporter ATP-binding protein	adult	child+newborn+schoolage	941	108640	486	11186	1.00437e-142	0.19936
UniRef50_A0A0G9M9Y4	Ribonuclease D	newborn	adult+child+schoolage	370	4382	1584	114917	1.00809e-142	6.12574
UniRef50_I3BHS8	Sortase	adult	child+newborn+schoolage	756	108825	439	11233	1.05969e-142	0.177756
UniRef50_O07107	Phospho-N-acetylmuramoyl-pentapeptide-transferase	newborn	adult+child+schoolage	177	4575	200	116301	1.19327e-142	22.4976
UniRef50_A0A261FX61	MFS transporter	newborn	adult+child+schoolage	275	4477	778	115723	1.20659e-142	9.13662
UniRef50_A0A087B9T5	ABC transporter ATP-binding protein	newborn	adult+child+schoolage	263	4489	692	115809	1.36603e-142	9.80488
UniRef50_C4FGS3	Glycogen debranching enzyme GlgX	adult	child+newborn+schoolage	838	108743	460	11212	1.38579e-142	0.187831
UniRef50_A0A1C6A9P5	Dihydrdoorotate oxidase B, electron transfer subunit	newborn	adult+child+schoolage	290	4462	22250	94251	1.61331e-142	0.275312
UniRef50_E8MUF6	Putative alcohol dehydrogenase	newborn	adult+child+schoolage	263	4489	693	115808	1.81443e-142	9.79065
UniRef50_Q9ZAD9	Phosphocarrier protein HPr	newborn	adult+child+schoolage	207	4545	345	116156	2.07198e-142	15.3341
UniRef50_A0A0H3ECK5	Aspartate carbamoyltransferase	newborn	adult+child+schoolage	182	4570	223	116278	2.50905e-142	20.7658
UniRef50_A0A0D4C360	50S ribosomal protein L15	newborn	adult+child+schoolage	182	4570	223	116278	2.50905e-142	20.7658
UniRef50_A0A0M5L6R7	Xylose-responsive transcription regulator2C ROK family	newborn	adult+child+schoolage	272	4480	759	115742	2.68276e-142	9.25849
UniRef50_Q8G509	UPF0237 protein BL1209.1	newborn	adult+child+schoolage	582	4170	3976	112525	2.70386e-142	3.94993
UniRef50_A0A086YYQ8	50S ribosomal protein L24	adult	child+newborn+schoolage	1189	108392	544	11128	2.80514e-142	0.22439
UniRef50_C4FEH2	DNA topoisomerase (ATP-hydrolyzing)	newborn	adult+child+schoolage	249	4503	599	115902	3.30025e-142	10.6995
UniRef50_A0A1X6WLU6	Alkyl hydroperoxide reductase protein C	newborn	adult+child+schoolage	222	4530	430	116071	3.31112e-142	13.2285
UniRef50_K0YTB6	Uracil-xanthine permease	adult	child+newborn+schoolage	1515	108066	616	11056	3.60636e-142	0.251618
UniRef50_B5F2L4	Elongation factor P	newborn	adult+child+schoolage	337	4415	1288	115213	3.93265e-142	6.82786
UniRef50_S0KTP1	Ribosome biogenesis GTPase YqeH	newborn	adult+child+schoolage	257	4495	654	115847	4.12186e-142	10.1277
UniRef50_A0A261FF18	O-methyltransferase	newborn	adult+child+schoolage	260	4492	675	115826	4.33639e-142	9.93198
UniRef50_A0A087ASZ2	Endonuclease/exonuclease/phosphatase	newborn	adult+child+schoolage	274	4478	776	115725	4.99015e-142	9.12498
UniRef50_A0A087DBD9	Pre-pilin peptidase	newborn	adult+child+schoolage	272	4480	762	115739	5.99043e-142	9.2218
UniRef50_A0A261G250	Cell division protein FtsZ	newborn	adult+child+schoolage	346	4406	1371	115130	6.09975e-142	6.59451
UniRef50_C3TKM2	Peptidyl-prolyl cis-trans isomerase	newborn	adult+child+schoolage	284	4468	852	115649	6.41778e-142	8.62795
UniRef50_A0A2G6M8M5	Ribonucleoside-diphosphate reductase	adult	child+newborn+schoolage	3885	105696	1060	10612	6.5313e-142	0.36798
UniRef50_Q93GI5	Beta-galactosidase III	newborn	adult+child+schoolage	296	4456	946	115555	7.3348e-142	8.11417
UniRef50_M4RER0	Uncharacterized protein	newborn	adult+child+schoolage	276	4476	793	115708	8.88668e-142	8.99724
UniRef50_W7UKZ1	SsrA-binding protein	newborn	adult+child+schoolage	322	4430	23388	93113	9.26879e-142	0.289381
UniRef50_F9Y0D8	Transcriptional regulator, MerR family	newborn	adult+child+schoolage	351	4401	1421	115080	1.36997e-141	6.45894
UniRef50_A0A087DJ24	ABC transporter substrate-binding protein	newborn	adult+child+schoolage	225	4527	452	116049	1.62676e-141	12.7607
UniRef50_A0A1R4KEC3	Hydroxymethylpyrimidine phosphate kinase ThiD	newborn	adult+child+schoolage	131	4621	50	116451	1.83452e-141	66.025
UniRef50_A0AJR7	L-serine dehydratase, iron-sulfur-dependent, alpha subunit	newborn	adult+child+schoolage	149	4603	100	116401	1.96977e-141	37.6792
UniRef50_B3DRX9	Holliday junction ATP-dependent DNA helicase RuvA	newborn	adult+child+schoolage	266	4486	723	115778	2.03488e-141	9.49533
UniRef50_A0A173W5R6	Ppx Exopolyphosphatase	adult	child+newborn+schoolage	1527	108054	617	11055	2.1406e-141	0.253205
UniRef50_A0A258AR53	Uncharacterized protein	newborn	adult+child+schoolage	133	4619	55	116446	2.22788e-141	60.9629
UniRef50_F3L6F2	Phosphate import ATP-binding protein PstB	newborn	adult+child+schoolage	227	4525	465	116036	2.32697e-141	12.5183
UniRef50_B7GUS7	Major facilitator superfamily MFS_1	newborn	adult+child+schoolage	276	4476	798	115703	3.25893e-141	8.94048
UniRef50_Q8G3X4	Uncharacterized protein	newborn	adult+child+schoolage	270	4482	756	115745	6.02398e-141	9.223
UniRef50_E6LE99	Protein ThiW	newborn	adult+child+schoolage	131	4621	51	116450	6.29876e-141	64.7299
UniRef50_A0A1X7QJ93	Pseudouridine synthase	newborn	adult+child+schoolage	146	4606	92	116409	6.49199e-141	40.1077
UniRef50_Q5E1U8	Transcriptional regulator	newborn	adult+child+schoolage	135	4617	61	116440	6.70098e-141	55.8144
UniRef50_Q8G781	Uncharacterized protein	newborn	adult+child+schoolage	274	4478	786	115715	6.90593e-141	9.00811
UniRef50_Q9Z580	Glutamyl-tRNA(Gln) amidotransferase subunit A	adult	child+newborn+schoolage	1267	108314	559	11113	7.34555e-141	0.232547
UniRef50_B7GUA5	Uncharacterized protein	newborn	adult+child+schoolage	258	4494	671	115830	7.6312e-141	9.91026
UniRef50_A0A087DZJ7	Haloacid dehalogenase-like hydrolase (HAD superfamily)	newborn	adult+child+schoolage	273	4479	779	115722	7.69521e-141	9.05441
UniRef50_A0A087CP70	Glucokinase	adult	child+newborn+schoolage	715	108866	425	11247	8.14608e-141	0.173805
UniRef50_Q38X99	Glycine--tRNA ligase beta subunit	newborn	adult+child+schoolage	181	4571	225	116276	9.01029e-141	20.4633
UniRef50_A0A087A6T6	GtrA-like protein	adult	child+newborn+schoolage	1515	108066	613	11059	1.08711e-140	0.252918
UniRef50_A0A1X6WPZ0	Nucleotide-binding protein FM121_09570	newborn	adult+child+schoolage	194	4558	287	116214	1.20684e-140	17.2347
UniRef50_A0A0H3E9I8	Uncharacterized protein	newborn	adult+child+schoolage	294	4458	943	115558	1.49803e-140	8.08157
UniRef50_C1B4Q3	Aconitate hydratase	adult	child+newborn+schoolage	1173	108408	537	11135	1.60738e-140	0.224364
UniRef50_D3R5D6	Integral membrane protein	newborn	adult+child+schoolage	289	4463	904	115597	1.67313e-140	8.28036
UniRef50_I3WIQ6	Peptidyl-prolyl cis-trans isomerase	newborn	adult+child+schoolage	346	4406	1389	115112	1.7422e-140	6.50804
UniRef50_E8MF11	Galactose-1-phosphate uridylyltransferase	newborn	adult+child+schoolage	256	4496	660	115841	1.78402e-140	9.99383
UniRef50_P25553	Lactaldehyde dehydrogenase	newborn	adult+child+schoolage	620	4132	4513	111988	1.91975e-140	3.72338
UniRef50_A0A1C7FX34	Transcription elongation factor GreA	newborn	adult+child+schoolage	281	4471	843	115658	2.06661e-140	8.62283
UniRef50_A1A2J7	Sucrose transport protein	newborn	adult+child+schoolage	356	4396	1483	115018	2.31136e-140	6.28083
UniRef50_A0A087DHC6	Putative transcriptional regulator	adult	child+newborn+schoolage	269	109312	288	11384	2.38853e-140	0.0972718
UniRef50_Q9S2I9	Pyruvate kinase	adult	child+newborn+schoolage	655	108926	408	11264	2.53836e-140	0.166013
UniRef50_A0A1Y4AGX8	Sucrose-6-phosphate hydrolase	newborn	adult+child+schoolage	382	4370	1734	114767	2.83482e-140	5.78562
UniRef50_Q5E160	Predicted protease, membrane anchored	newborn	adult+child+schoolage	338	4414	1321	115180	4.05336e-140	6.67665
UniRef50_A0A0A1GS68	Zn-dependent protease	adult	child+newborn+schoolage	812	108769	449	11223	4.74604e-140	0.186601
UniRef50_E3PTY4	50S ribosomal protein L33	newborn	adult+child+schoolage	533	4219	30561	85940	4.75588e-140	0.355259
UniRef50_A0A1X6WRM2	Chromosomal replication initiator protein DnaA	newborn	adult+child+schoolage	163	4589	154	116347	9.30501e-140	26.8351
UniRef50_T2I2T9	Voltage gated chloride channel family protein	newborn	adult+child+schoolage	264	4488	723	115778	1.05534e-139	9.41974
UniRef50_C5E9A6	Mutator mutT protein	newborn	adult+child+schoolage	249	4503	618	115883	1.08174e-139	10.3688
UniRef50_A0A0B5BJ20	Beta-carotene 15,15-monooxygenase	adult	child+newborn+schoolage	1386	108195	583	11089	1.20728e-139	0.243658
UniRef50_B7GTP7	Uncharacterized protein	newborn	adult+child+schoolage	266	4486	738	115763	1.21245e-139	9.30113
UniRef50_D6D8S2	ABC-type molybdenum transport system, ATPase component/photorepair protein PhrA	newborn	adult+child+schoolage	241	4511	566	115935	1.68453e-139	10.9431
UniRef50_P0AEZ1	5,10-methylenetetrahydrofolate reductase	newborn	adult+child+schoolage	328	4424	1240	115261	1.89159e-139	6.89159
UniRef50_D2Q7G2	DedA family protein	adult	child+newborn+schoolage	1057	108524	508	11164	1.89809e-139	0.214045
UniRef50_A3DDH5	30S ribosomal protein S16	newborn	adult+child+schoolage	194	4558	18268	98233	2.05415e-139	0.228873
UniRef50_I3WGM2	Putative esterase	newborn	adult+child+schoolage	313	4439	1111	115390	2.11354e-139	7.32341
UniRef50_Q38W97	Citrate:Mg(2+)(H+) symporter	newborn	adult+child+schoolage	133	4619	59	116442	2.30168e-139	56.8279
UniRef50_D2Q6A6	ATP-binding protein of ABC transporter system VexP1	newborn	adult+child+schoolage	369	4383	1620	114881	2.35834e-139	5.97019
UniRef50_A0A087BRV8	SNF2-like protein	newborn	adult+child+schoolage	262	4490	712	115789	2.67853e-139	9.48948
UniRef50_I9ANK3	Heptaprenyl diphosphate synthase component I	newborn	adult+child+schoolage	143	4609	87	116414	2.80783e-139	41.516
UniRef50_A0A1V5QB70	Ferrous iron transport protein A	newborn	adult+child+schoolage	513	4239	29837	86664	3.02539e-139	0.35151
UniRef50_B8DU21	Predicted membrane protein	adult	child+newborn+schoolage	1136	108445	526	11146	3.30453e-139	0.221974
UniRef50_B1W3F0	Threonine--tRNA ligase	adult	child+newborn+schoolage	1400	108181	585	11087	4.10144e-139	0.245265
UniRef50_A0A0J9FIC8	RNA polymerase sigma-70 factor	adult	child+newborn+schoolage	1978	107603	705	10967	4.14417e-139	0.285957
UniRef50_B3DTG3	Prolyl aminopeptidase	newborn	adult+child+schoolage	267	4485	750	115751	4.27437e-139	9.18782
UniRef50_P45607	Phosphate regulon transcriptional regulatory protein PhoB	newborn	adult+child+schoolage	322	4430	1192	115309	4.61649e-139	7.03136
UniRef50_I8YWR7	Uncharacterized protein	newborn	adult+child+schoolage	507	4245	3124	113377	5.85238e-139	4.33455
UniRef50_P64555	7-carboxy-7-deazaguanine synthase	newborn	adult+child+schoolage	296	4456	975	115526	5.92406e-139	7.87085
UniRef50_E0Q8J5	Phosphotransferase system, EIIC	adult	child+newborn+schoolage	977	108604	488	11184	5.97856e-139	0.20617
UniRef50_R9LXR5	Tryptophan--tRNA ligase	newborn	adult+child+schoolage	240	4512	20086	96415	7.00625e-139	0.255325
UniRef50_A0A087DC20	Putative tetratricopeptide repeat-containing domain protein	newborn	adult+child+schoolage	254	4498	659	115842	7.46784e-139	9.92647
UniRef50_Q8G5L0	1,4-alpha-glucan branching enzyme GlgB	newborn	adult+child+schoolage	265	4487	738	115763	8.61284e-139	9.2641
UniRef50_U2BUC5	Uncharacterized protein	newborn	adult+child+schoolage	500	4252	3045	113456	9.32778e-139	4.38144
UniRef50_Q82ZG1	Ribonuclease 3	newborn	adult+child+schoolage	147	4605	101	116400	1.14821e-138	36.7891
UniRef50_A0A086ZWA1	Transporter, major facilitator family protein	newborn	adult+child+schoolage	288	4464	914	115587	1.17092e-138	8.15889
UniRef50_A0A0H3EDK0	Conserved hypothetical membrane spanning protein	adult	child+newborn+schoolage	176	109405	249	11423	1.19331e-138	0.0738
UniRef50_B3DUB8	ABC-type oligopeptide transport system periplasmic component	newborn	adult+child+schoolage	272	4480	791	115710	1.20704e-138	8.88148
UniRef50_E4V8H5	DNA helicase	adult	child+newborn+schoolage	205	109376	261	11411	1.33768e-138	0.0819436
UniRef50_A0A1C3SUZ5	Carbamoyl-phosphate synthase small chain	newborn	adult+child+schoolage	191	4561	282	116219	1.35937e-138	17.2584
UniRef50_Q8G3I2	Isoleucine--tRNA ligase	adult	child+newborn+schoolage	1051	108530	505	11167	1.37004e-138	0.21414
UniRef50_A0A261FCR9	Methyl-accepting chemotaxis protein	newborn	adult+child+schoolage	258	4494	690	115811	1.66279e-138	9.63579
UniRef50_A0A229VVD9	2-hydroxyacid dehydrogenase	newborn	adult+child+schoolage	362	4390	1567	114934	2.64493e-138	6.04816
UniRef50_G4L943	Putative phosphate ABC transporter phosphate-binding protein	newborn	adult+child+schoolage	147	4605	102	116399	2.69706e-138	36.4281
UniRef50_F4BQF9	ABC transporter, ATP-binding protein	newborn	adult+child+schoolage	167	4585	175	116326	2.87203e-138	24.2112
UniRef50_D2Q6U5	Conserved hypothetical membrane spanning protein	adult	child+newborn+schoolage	234	109347	272	11400	2.9758e-138	0.0896902
UniRef50_F9XYK0	Uncharacterized protein	newborn	adult+child+schoolage	243	4509	589	115912	3.51071e-138	10.6057
UniRef50_F4BNM6	GTP diphosphokinase	newborn	adult+child+schoolage	154	4598	126	116375	3.618e-138	30.9343
UniRef50_B3DPK2	50S ribosomal protein L21	newborn	adult+child+schoolage	324	4428	1220	115281	3.78034e-138	6.91409
UniRef50_Q835J8	Alanine--tRNA ligase	newborn	adult+child+schoolage	254	4498	665	115836	4.16923e-138	9.8364
UniRef50_Q87KN2	LexA repressor	newborn	adult+child+schoolage	340	4412	1364	115137	4.31833e-138	6.50495
UniRef50_Q6D8D8	Ditrans,polycis-undecaprenyl-diphosphate synthase ((2E,6E)-farnesyl-diphosphate specific)	newborn	adult+child+schoolage	336	4416	1329	115172	5.56677e-138	6.59374
UniRef50_A0A261FIM9	Penicillin-binding protein	newborn	adult+child+schoolage	265	4487	745	115756	5.60299e-138	9.1765
UniRef50_A0A1I6JFW7	50S ribosomal protein L1	newborn	adult+child+schoolage	861	3891	40542	75959	6.28705e-138	0.414587
UniRef50_A0A229VWT0	Alpha-galactosidase	newborn	adult+child+schoolage	243	4509	591	115910	6.48295e-138	10.5696
UniRef50_Q8G5R1	ATP-dependent Clp protease ATP-binding subunit ClpX	adult	child+newborn+schoolage	969	108612	484	11188	8.33205e-138	0.206231
UniRef50_A0A192H542	Putative competence-damage inducible protein	newborn	adult+child+schoolage	145	4607	97	116404	8.88422e-138	37.7699
UniRef50_D2Q830	Permease protein of ABC transporter system	newborn	adult+child+schoolage	342	4410	1387	115114	1.02101e-137	6.43634
UniRef50_B7GQ58	Uncharacterized protein	newborn	adult+child+schoolage	233	4519	527	115974	1.08286e-137	11.3465
UniRef50_G5JY18	Uncharacterized protein	newborn	adult+child+schoolage	151	4601	117	116384	1.08993e-137	32.6462
UniRef50_Q8G5J1	Uncharacterized protein	adult	child+newborn+schoolage	1810	107771	668	11004	1.27833e-137	0.276663
UniRef50_P66915	Hydroxymethylpyrimidine/phosphomethylpyrimidine kinase	newborn	adult+child+schoolage	174	4578	207	116294	1.29371e-137	21.3531
UniRef50_B7GP85	Methionine--tRNA ligase	newborn	adult+child+schoolage	246	4506	614	115887	1.47513e-137	10.3041
UniRef50_A0A174XLP9	50S ribosomal protein L31	newborn	adult+child+schoolage	180	4572	17556	98945	1.53081e-137	0.221888
UniRef50_Q830U3	Regulatory protein Spx	newborn	adult+child+schoolage	146	4606	101	116400	1.78836e-137	36.5309
UniRef50_A0A087A020	Carboxypeptidase	adult	child+newborn+schoolage	1005	108576	492	11180	1.86901e-137	0.210334
UniRef50_C3PG40	Phosphoglycerate kinase	adult	child+newborn+schoolage	1388	108193	579	11093	2.04225e-137	0.245788
UniRef50_Q32JJ2	Trigger factor	newborn	adult+child+schoolage	334	4418	1318	115183	2.11081e-137	6.60684
UniRef50_B7GPS9	Histidine--tRNA ligase	newborn	adult+child+schoolage	255	4497	678	115823	2.24865e-137	9.68685
UniRef50_Q8G5T4	Possible efflux transporter protein	newborn	adult+child+schoolage	250	4502	643	115858	2.288e-137	10.0057
UniRef50_D6D911	Prolyl aminopeptidase 2. Serine peptidase. MEROPS family S33	newborn	adult+child+schoolage	327	4425	1256	115245	2.42879e-137	6.78058
UniRef50_R6GXR6	Ferrous iron transport protein B	newborn	adult+child+schoolage	82	4670	13060	103441	2.9594e-137	0.139074
UniRef50_A0A179EPX5	Probable GTP-binding protein EngB	newborn	adult+child+schoolage	179	4573	231	116270	3.18947e-137	19.7019
UniRef50_A0A173WU40	Aminotransferase	adult	child+newborn+schoolage	1702	107879	645	11027	3.40957e-137	0.269724
UniRef50_C1B9J6	Queuine tRNA-ribosyltransferase	adult	child+newborn+schoolage	727	108854	422	11250	3.96873e-137	0.178045
UniRef50_A0A1H0ETG7	Valine--tRNA ligase	newborn	adult+child+schoolage	97	4655	13799	102702	4.28447e-137	0.15509
UniRef50_A9MGS5	SsrA-binding protein	newborn	adult+child+schoolage	333	4419	1313	115188	4.51311e-137	6.61093
UniRef50_Q8G767	Aspartyl/glutamyl-tRNA(Asn/Gln) amidotransferase subunit C	adult	child+newborn+schoolage	762	108819	431	11241	4.74043e-137	0.182632
UniRef50_A0A1L4BZS4	Uridylate kinase	newborn	adult+child+schoolage	209	4543	386	116115	4.84365e-137	13.839
UniRef50_D2Q6A5	ATP-binding protein of ABC transporter system VexP2	newborn	adult+child+schoolage	351	4401	1480	115021	5.3697e-137	6.19828
UniRef50_Q8G689	Probable endonuclease 4	newborn	adult+child+schoolage	245	4507	613	115888	8.37246e-137	10.2768
UniRef50_Q8G5W9	Alanine--tRNA ligase	adult	child+newborn+schoolage	1445	108136	590	11082	9.44832e-137	0.250994
UniRef50_Q93GT7	10 kDa chaperonin	newborn	adult+child+schoolage	190	4562	286	116215	9.65194e-137	16.9237
UniRef50_Q8P2M5	Probable ABC transporter ATP-binding protein spyM18_0273	newborn	adult+child+schoolage	276	4476	839	115662	1.02825e-136	8.50056
UniRef50_E8MX30	Uncharacterized protein	newborn	adult+child+schoolage	267	4485	771	115730	1.06791e-136	8.93594
UniRef50_A0A0J9FIC8	RNA polymerase sigma-70 factor	newborn	adult+child+schoolage	427	4325	2256	114245	1.17077e-136	4.99965
UniRef50_D4BLH0	Uncharacterized protein	newborn	adult+child+schoolage	271	4481	802	115699	1.36766e-136	8.72468
UniRef50_B3DNU3	UPF0145 protein BLD_1357	adult	child+newborn+schoolage	689	108892	411	11261	1.43936e-136	0.173364
UniRef50_A1A008	Polyribonucleotide nucleotidyltransferase	adult	child+newborn+schoolage	1033	108548	497	11175	1.4756e-136	0.213978
UniRef50_P16700	Thiosulfate-binding protein	newborn	adult+child+schoolage	337	4415	1356	115145	1.55793e-136	6.48164
UniRef50_P0AE10	Alkyl hydroperoxide reductase C	newborn	adult+child+schoolage	307	4445	1092	115409	1.70112e-136	7.29934
UniRef50_A0A174A656	N-acyl-L-amino acid amidohydrolase	adult	child+newborn+schoolage	716	108865	418	11254	1.80038e-136	0.177074
UniRef50_A0A1Z5IYC4	Phosphate transport system permease protein PstA	newborn	adult+child+schoolage	261	4491	729	115772	1.93658e-136	9.2294
UniRef50_A0A1I0BY14	Phosphoserine aminotransferase	newborn	adult+child+schoolage	1127	3625	47991	68510	2.06346e-136	0.443823
UniRef50_A1A0T8	DNA-directed RNA polymerase subunit omega	adult	child+newborn+schoolage	1356	108225	570	11102	2.09936e-136	0.244039
UniRef50_C6DAH9	UPF0325 protein PC1_0937	newborn	adult+child+schoolage	322	4430	1223	115278	2.1882e-136	6.85129
UniRef50_A0A087DJI2	Esterase	newborn	adult+child+schoolage	249	4503	644	115857	2.28671e-136	9.94795
UniRef50_A0A087CYD6	Major facilitator superfamily protein	newborn	adult+child+schoolage	282	4470	891	115610	3.69784e-136	8.18577
UniRef50_B7GNG3	Putative regulatory protein, FmdB family	newborn	adult+child+schoolage	264	4488	754	115747	4.22988e-136	9.03004
UniRef50_A0A0P0F7I8	Hemolysin III	newborn	adult+child+schoolage	500	4252	3099	113402	4.41666e-136	4.30304
UniRef50_Q9CFY8	Putative 2-dehydropantoate 2-reductase	newborn	adult+child+schoolage	160	4592	155	116346	4.48493e-136	26.154
UniRef50_A0A087DD98	Phosphoglycerate mutase	newborn	adult+child+schoolage	334	4418	1335	115166	5.07043e-136	6.52174
UniRef50_A0A261FLW7	Serine/threonine-protein kinase AfsK	newborn	adult+child+schoolage	243	4509	606	115895	6.06264e-136	10.3067
UniRef50_Q7VRT1	4-hydroxy-tetrahydrodipicolinate synthase	newborn	adult+child+schoolage	332	4420	1318	115183	6.31125e-136	6.56431
UniRef50_W1IP38	D-alanyl-D-alanine carboxypeptidase dacA	newborn	adult+child+schoolage	311	4441	1133	115368	7.04641e-136	7.13075
UniRef50_B3DPA0	AcrR-type transcriptional regulator	adult	child+newborn+schoolage	805	108776	440	11232	7.19414e-136	0.188915
UniRef50_A0A179ER81	tRNA (guanine-N(1)-)-methyltransferase	newborn	adult+child+schoolage	266	4486	771	115730	7.36491e-136	8.90049
UniRef50_Q830Y0	Redox-sensing transcriptional repressor Rex 1	newborn	adult+child+schoolage	204	4548	365	116136	8.22264e-136	14.272
UniRef50_P0AC57	Nitrogen regulatory protein P-II 2	newborn	adult+child+schoolage	324	4428	1248	115253	9.01528e-136	6.75733
UniRef50_P32395	Uroporphyrinogen decarboxylase	newborn	adult+child+schoolage	174	4578	215	116286	1.15974e-135	20.5571
UniRef50_A0A087B5J1	HAD family hydrolase	newborn	adult+child+schoolage	264	4488	758	115743	1.20378e-135	8.98207
UniRef50_C8NGY3	Nicotinate phosphoribosyltransferase	newborn	adult+child+schoolage	268	4484	788	115713	1.22952e-135	8.77658
UniRef50_A7ZVS7	Purine nucleoside phosphorylase DeoD-type	newborn	adult+child+schoolage	329	4423	1295	115206	1.3719e-135	6.61735
UniRef50_A1A081	50S ribosomal protein L5	adult	child+newborn+schoolage	1219	108362	538	11134	1.40493e-135	0.232807
UniRef50_A0A1Z5IZB0	Acyl carrier protein	newborn	adult+child+schoolage	128	4624	54	116447	1.48796e-135	59.6935
UniRef50_A0A173XQB6	Transporter	newborn	adult+child+schoolage	390	4362	1885	114616	1.73863e-135	5.43642
UniRef50_Q8G6I3	Ribosomal RNA small subunit methyltransferase A	adult	child+newborn+schoolage	1590	107991	618	11054	2.06802e-135	0.263354
UniRef50_A0A0A1GPK5	Dipeptidyl aminopeptidase/acylaminoacyl-peptidase	newborn	adult+child+schoolage	260	4492	731	115770	2.33077e-135	9.16668
UniRef50_A0A0B5BH30	Phosphohydrolase	adult	child+newborn+schoolage	1795	107786	660	11012	2.54216e-135	0.277859
UniRef50_Q8G4U9	Homoserine kinase	newborn	adult+child+schoolage	254	4498	688	115813	2.65291e-135	9.50568
UniRef50_D2Q623	Transcription regulator, crp family	adult	child+newborn+schoolage	1830	107751	667	11005	2.75072e-135	0.280217
UniRef50_A0A0F4KYM6	4-diphosphocytidyl-2-C-methyl-D-erythritol kinase	newborn	adult+child+schoolage	208	4544	391	116110	3.17911e-135	13.5931
UniRef50_A7MIF0	UDP-N-acetylmuramate--L-alanine ligase	newborn	adult+child+schoolage	316	4436	1184	115317	3.28567e-135	6.93805
UniRef50_Q8NN68	Elongation factor 4	adult	child+newborn+schoolage	1427	108154	583	11089	3.32319e-135	0.25096
UniRef50_A0A0M4N198	Lysophospholipase	newborn	adult+child+schoolage	258	4494	718	115783	3.58762e-135	9.25778
UniRef50_D4BMB9	Uncharacterized protein	newborn	adult+child+schoolage	260	4492	733	115768	3.96667e-135	9.14151
UniRef50_Q9KK62	Bile salt hydrolase	adult	child+newborn+schoolage	1817	107764	664	11008	4.10314e-135	0.279526
UniRef50_A0A261FDE7	Putative tRNA (cytidine(34)-2'-O)-methyltransferase	adult	child+newborn+schoolage	733	108848	420	11252	5.16665e-135	0.180411
UniRef50_A1A0M5	Type III pantothenate kinase	adult	child+newborn+schoolage	1853	107728	671	11001	5.347e-135	0.282005
UniRef50_D4BLQ5	Transcriptional regulator, LacI family	newborn	adult+child+schoolage	262	4490	749	115752	5.5221e-135	9.01782
UniRef50_P00888	Phospho-2-dehydro-3-deoxyheptonate aldolase, Tyr-sensitive	newborn	adult+child+schoolage	311	4441	1144	115357	6.62981e-135	7.06151
UniRef50_A0A087ADL3	Aspartate aminotransferase	newborn	adult+child+schoolage	187	4565	280	116221	6.79269e-135	17.0031
UniRef50_A0A1H9SFF1	Energy-coupling factor transporter transmembrane protein EcfT	newborn	adult+child+schoolage	173	4579	214	116287	7.88676e-135	20.5302
UniRef50_P69412	Outer membrane lipoprotein RcsF	newborn	adult+child+schoolage	320	4432	1224	115277	8.41522e-135	6.80004
UniRef50_P0AAC7	Inner membrane protein YccA	newborn	adult+child+schoolage	309	4443	1128	115373	8.56478e-135	7.1134
UniRef50_F9XXY8	Uncharacterized protein	newborn	adult+child+schoolage	253	4499	686	115815	1.10329e-134	9.49391
UniRef50_P83843	ADP-ribose pyrophosphatase	newborn	adult+child+schoolage	319	4433	1217	115284	1.20751e-134	6.81666
UniRef50_A0A174AIX6	Phosphoprotein phosphatase	newborn	adult+child+schoolage	302	4450	1070	115431	1.22162e-134	7.32126
UniRef50_D4BRF1	ATPase family associated with various cellular activities (AAA)	adult	child+newborn+schoolage	1666	107915	632	11040	1.46636e-134	0.269678
UniRef50_D6ZX84	Uncharacterized protein	newborn	adult+child+schoolage	257	4495	716	115785	1.48478e-134	9.24576
UniRef50_P0AEG0	Dipeptide transport system permease protein DppB	newborn	adult+child+schoolage	324	4428	1263	115238	1.60439e-134	6.67621
UniRef50_E0QAF1	ABC transporter, ATP-binding protein	newborn	adult+child+schoolage	363	4389	1629	114872	1.65382e-134	5.83222
UniRef50_P0AER7	Glutamate/aspartate import permease protein GltK	newborn	adult+child+schoolage	310	4442	1140	115361	1.70161e-134	7.06216
UniRef50_P31680	Co-chaperone protein DjlA	newborn	adult+child+schoolage	318	4434	1210	115291	1.72949e-134	6.83347
UniRef50_E8MS52	Putative ABC transporter permease component	adult	child+newborn+schoolage	1775	107806	654	11018	2.02296e-134	0.277383
UniRef50_A0A173Y776	3-oxoacyl-[acyl-carrier protein] reductase	adult	child+newborn+schoolage	920	108661	466	11206	2.08201e-134	0.2036
UniRef50_A0A2M9HPD4	Uncharacterized protein	newborn	adult+child+schoolage	255	4497	703	115798	2.24262e-134	9.34035
UniRef50_A0A0R2AA89	Transcription termination/antitermination protein NusA	newborn	adult+child+schoolage	185	4567	273	116228	2.76805e-134	17.246
UniRef50_A1JJN8	3-methyl-2-oxobutanoate hydroxymethyltransferase	newborn	adult+child+schoolage	305	4447	1100	115401	3.13223e-134	7.19531
UniRef50_U4KLW9	Inorganic pyrophosphatase	newborn	adult+child+schoolage	226	4526	19207	97294	3.19141e-134	0.252942
UniRef50_D6N0W8	Serine protease inhibitor	newborn	adult+child+schoolage	262	4490	756	115745	3.42465e-134	8.93378
UniRef50_Q4L4J5	ATP-dependent Clp protease proteolytic subunit	newborn	adult+child+schoolage	177	4575	235	116266	3.46736e-134	19.1411
UniRef50_G4L8B6	Diacylglycerol kinase	newborn	adult+child+schoolage	252	4500	683	115818	3.48143e-134	9.49606
UniRef50_F9XYM3	Uncharacterized protein	adult	child+newborn+schoolage	230	109351	265	11407	3.94407e-134	0.0905379
UniRef50_A1A312	Uncharacterized protein	adult	child+newborn+schoolage	1734	107847	645	11027	4.09379e-134	0.274877
UniRef50_Q6D276	4-hydroxy-3-methylbut-2-en-1-yl diphosphate synthase (flavodoxin)	newborn	adult+child+schoolage	327	4425	1295	115206	4.11101e-134	6.57415
UniRef50_Q83YI7	Ribose-phosphate pyrophosphokinase	newborn	adult+child+schoolage	184	4568	269	116232	4.35156e-134	17.4046
UniRef50_A0A1C7FSU7	Sugar ABC transporter substrate-binding protein	newborn	adult+child+schoolage	272	4480	833	115668	4.56666e-134	8.43061
UniRef50_A0A163Y419	Phage tail protein	newborn	adult+child+schoolage	119	4633	36	116465	5.31988e-134	83.0955
UniRef50_A0A0N1ND16	30S ribosomal protein S2	newborn	adult+child+schoolage	331	4421	1334	115167	6.65926e-134	6.46368
UniRef50_A0A0P0F7I8	Hemolysin III	adult	child+newborn+schoolage	2758	106823	841	10831	7.16156e-134	0.332508
UniRef50_C0JP83	Alpha-glucosidase 2	newborn	adult+child+schoolage	341	4411	1427	115074	7.18343e-134	6.23405
UniRef50_Q8G4I8	Uncharacterized RNA methyltransferase BL1394	adult	child+newborn+schoolage	764	108817	426	11246	7.98176e-134	0.185347
UniRef50_C4FED0	Uncharacterized protein	adult	child+newborn+schoolage	1713	107868	640	11032	8.78562e-134	0.27374
UniRef50_D4BN62	Uncharacterized protein	newborn	adult+child+schoolage	268	4484	805	115696	8.92158e-134	8.58997
UniRef50_E4VAH3	Uncharacterized protein	newborn	adult+child+schoolage	174	4578	223	116278	9.10408e-134	19.8183
UniRef50_B7GPR0	von Willebrand factor, type A	adult	child+newborn+schoolage	1872	107709	672	11000	1.02472e-133	0.284497
UniRef50_A0A1C6A9P5	Dihydrdoorotate oxidase B, electron transfer subunit	adult	child+newborn+schoolage	21296	88285	1244	10428	1.20712e-133	2.02205
UniRef50_A0A0P0F7X9	Glycine betaine transport system permease protein OpuAB	newborn	adult+child+schoolage	699	4053	5785	110716	1.21429e-133	3.30071
UniRef50_A0A173Z1F8	NagC family transcriptional regulator	adult	child+newborn+schoolage	1522	108059	600	11072	1.27634e-133	0.259913
UniRef50_Q5E6V2	Ribosomal RNA large subunit methyltransferase H	newborn	adult+child+schoolage	336	4416	1384	115117	1.36374e-133	6.32869
UniRef50_P69925	Ribonucleoside-diphosphate reductase 1 subunit beta	newborn	adult+child+schoolage	313	4439	1177	115324	1.50622e-133	6.9088
UniRef50_B3DP72	MalF-type ABC sugar transport systems permease component	newborn	adult+child+schoolage	260	4492	747	115754	1.57654e-133	8.9691
UniRef50_C7XW84	Ribosome hibernation promoting factor	newborn	adult+child+schoolage	181	4571	257	116244	1.59196e-133	17.9104
UniRef50_B3DS16	Glycopeptide antibiotics resistance protein	newborn	adult+child+schoolage	242	4510	618	115883	1.59699e-133	10.0617
UniRef50_A0A2H6B4I2	Energy-dependent translational throttle protein EttA	newborn	adult+child+schoolage	469	4283	2785	113716	1.69201e-133	4.47117
UniRef50_A0A174PQ98	Patatin-like phospholipase	newborn	adult+child+schoolage	472	4280	2821	113680	1.91665e-133	4.44405
UniRef50_A0A173YLV6	Solute binding protein of ABC transporter for branched-chain amino acids	newborn	adult+child+schoolage	351	4401	1528	114973	2.096e-133	6.00106
UniRef50_P50866	ATP-dependent Clp protease ATP-binding subunit ClpX	newborn	adult+child+schoolage	1124	3628	47660	68841	2.28025e-133	0.447499
UniRef50_D3R5S9	ABC transporter substrate-binding protein	adult	child+newborn+schoolage	791	108790	432	11240	2.64632e-133	0.189178
UniRef50_P0AE47	UPF0053 inner membrane protein YtfL	newborn	adult+child+schoolage	314	4438	1190	115311	3.45823e-133	6.85593
UniRef50_A0A1H3K313	Ribonuclease J	adult	child+newborn+schoolage	10387	99194	396	11276	3.53085e-133	2.9817
UniRef50_E4V7D0	Glutaredoxin	adult	child+newborn+schoolage	669	108912	400	11272	3.63241e-133	0.173098
UniRef50_P0AF25	Ribonucleotide monophosphatase NagD	newborn	adult+child+schoolage	299	4453	1062	115439	4.73359e-133	7.29872
UniRef50_A0A0F7W0S0	Uncharacterized HTH-type transcriptional regulator yozG	newborn	adult+child+schoolage	263	4489	775	115726	6.57423e-133	8.74854
UniRef50_P07862	D-alanine--D-alanine ligase B	newborn	adult+child+schoolage	316	4436	1211	115290	6.61911e-133	6.78177
UniRef50_O33799	Hypoxanthine phosphoribosyltransferase	newborn	adult+child+schoolage	322	4430	1265	115236	7.11747e-133	6.6214
UniRef50_A8AMG4	Fructose-1,6-bisphosphatase class 1	newborn	adult+child+schoolage	316	4436	1212	115289	8.03685e-133	6.77612
UniRef50_A1A074	50S ribosomal protein L22	adult	child+newborn+schoolage	1163	108418	520	11152	8.44697e-133	0.230053
UniRef50_P25253	Outer membrane protein X	newborn	adult+child+schoolage	294	4458	1023	115478	9.03712e-133	7.44442
UniRef50_A0A087D7N5	ABC transporter ATP-binding protein (Fragment)	adult	child+newborn+schoolage	887	108694	455	11217	9.11377e-133	0.201179
UniRef50_A0A076JGU5	Response regulator of two-component system	adult	child+newborn+schoolage	1714	107867	638	11034	9.39959e-133	0.274811
UniRef50_P0A9J4	2-dehydropantoate 2-reductase	newborn	adult+child+schoolage	316	4436	1213	115288	9.75658e-133	6.77047
UniRef50_A0A0D6DUH5	L-ascorbate-6-phosphate lactonase UlaG	newborn	adult+child+schoolage	145	4607	111	116390	1.02188e-132	33.0022
UniRef50_B7GSL5	Amidohydrolase 3	newborn	adult+child+schoolage	254	4498	710	115791	1.04997e-132	9.20939
UniRef50_A0A0R1MPY6	Iron-sulfur cluster binding protein	newborn	adult+child+schoolage	118	4634	36	116465	1.06745e-132	82.3795
UniRef50_Q9Z6B9	Triosephosphate isomerase	newborn	adult+child+schoolage	329	4423	1331	115170	1.1099e-132	6.43636
UniRef50_B7GPD1	Major facilitator superfamily MFS_1	newborn	adult+child+schoolage	256	4496	725	115776	1.1494e-132	9.09273
UniRef50_U2BUC5	Uncharacterized protein	adult	child+newborn+schoolage	2715	106866	830	10842	1.23366e-132	0.331865
UniRef50_A0A087DIW5	ABC transporter	newborn	adult+child+schoolage	279	4473	902	115599	1.28254e-132	7.99379
UniRef50_Q8FNH2	Glutamine--fructose-6-phosphate aminotransferase [isomerizing]	adult	child+newborn+schoolage	1633	107948	621	11051	1.39421e-132	0.269204
UniRef50_A0A261FMW1	LytR cell envelope-related transcriptional attenuator	adult	child+newborn+schoolage	684	108897	403	11269	1.43135e-132	0.175639
UniRef50_P38521	Uncharacterized protein YggL	newborn	adult+child+schoolage	319	4433	1242	115259	1.50471e-132	6.678
UniRef50_R6DPM3	30S ribosomal protein S7	newborn	adult+child+schoolage	288	4464	21472	95029	1.8447e-132	0.28553
UniRef50_A0A0H3EBD9	DkgV 2,5-diketo-D-gluconic acid reductase A	adult	child+newborn+schoolage	236	109345	265	11407	2.06457e-132	0.0929049
UniRef50_P37313	Dipeptide transport ATP-binding protein DppF	newborn	adult+child+schoolage	315	4437	1208	115293	2.06806e-132	6.77575
UniRef50_P0ABH3	Cell division protein FtsA	newborn	adult+child+schoolage	320	4432	1253	115248	2.21428e-132	6.64099
UniRef50_D4BN63	Alcohol acetyltransferase	newborn	adult+child+schoolage	265	4487	795	115706	2.22122e-132	8.59565
UniRef50_A0A173X4C7	LacI-type transcriptional regulator	adult	child+newborn+schoolage	1753	107828	645	11027	2.55468e-132	0.277938
UniRef50_A0QWN3	Aspartate--tRNA(Asp/Asn) ligase	newborn	adult+child+schoolage	359	4393	1621	114880	2.68127e-132	5.79155
UniRef50_A0A261FWH4	50S ribosomal protein L6	newborn	adult+child+schoolage	232	4520	560	115941	3.11554e-132	10.6267
UniRef50_F9Y096	UvrABC system protein C	newborn	adult+child+schoolage	310	4442	1168	115333	4.62937e-132	6.89118
UniRef50_P16481	Phosphocarrier protein HPr	newborn	adult+child+schoolage	300	4452	1082	115419	5.20966e-132	7.18813
UniRef50_A0A1I5WMU7	Peptidase T	adult	child+newborn+schoolage	177	109404	241	11431	5.29609e-132	0.0767374
UniRef50_Q8ZJI3	Thiosulfate sulfurtransferase GlpE	newborn	adult+child+schoolage	315	4437	1213	115288	5.44411e-132	6.74752
UniRef50_P0AFN8	Inner membrane transport permease YadH	newborn	adult+child+schoolage	322	4430	1276	115225	5.6437e-132	6.56369
UniRef50_B7GN12	Uncharacterized protein	adult	child+newborn+schoolage	684	108897	402	11270	5.66132e-132	0.176091
UniRef50_A0A1A7T9Y4	DNA gyrase subunit A	newborn	adult+child+schoolage	253	4499	709	115792	5.66733e-132	9.18411
UniRef50_R8W4M4	30S ribosomal protein S9	newborn	adult+child+schoolage	233	4519	19328	97173	6.609e-132	0.259222
UniRef50_A0A178U1M9	PTS glucitol/sorbitol transporter subunit IIC	newborn	adult+child+schoolage	159	4593	166	116335	7.52758e-132	24.2607
UniRef50_Q8G690	Multifunctional fusion protein	newborn	adult+child+schoolage	356	4396	1598	114903	7.59517e-132	5.823
UniRef50_C5BGJ4	RNA pyrophosphohydrolase	newborn	adult+child+schoolage	322	4430	1278	115223	8.20663e-132	6.55331
UniRef50_P0ACS1	Transcriptional repressor MprA	newborn	adult+child+schoolage	318	4434	1242	115259	8.30555e-132	6.65556
UniRef50_A0A1D2ICG5	Glutamate synthase [NADPH] large chain	adult	child+newborn+schoolage	1054	108527	493	11179	9.29733e-132	0.220221
UniRef50_P45262	Replication-associated recombination protein A	newborn	adult+child+schoolage	308	4444	1154	115347	9.29904e-132	6.92751
UniRef50_R2SRU3	Glycine betaine/carnitine/choline ABC transporter permease	newborn	adult+child+schoolage	145	4607	114	116387	1.08353e-131	32.1329
UniRef50_A0A1X7QLA3	Ribosomal RNA methyltransferase	newborn	adult+child+schoolage	166	4586	196	116305	1.09325e-131	21.4791
UniRef50_P0ACV2	Lipid A biosynthesis palmitoleoyltransferase	newborn	adult+child+schoolage	285	4467	960	115541	1.10059e-131	7.67881
UniRef50_A0A261FLR9	Phospholipase	adult	child+newborn+schoolage	608	108973	381	11291	1.1635e-131	0.165345
UniRef50_P0CG19	Truncated inactive ribonuclease PH	newborn	adult+child+schoolage	320	4432	1262	115239	1.21375e-131	6.59311
UniRef50_S4FAU8	Response regulator protein VraR	newborn	adult+child+schoolage	142	4610	104	116397	1.22419e-131	34.4743
UniRef50_A0A174FHZ4	Dehydrogenases with different specificities (Related to short-chain alcohol dehydrogenases)	newborn	adult+child+schoolage	621	4131	4755	111746	1.47213e-131	3.53279
UniRef50_A4WCS0	5'-deoxynucleotidase Ent638_2835	newborn	adult+child+schoolage	306	4446	1139	115362	1.51671e-131	6.97093
UniRef50_P0AAR2	Hha toxicity modulator TomB	newborn	adult+child+schoolage	306	4446	1139	115362	1.51671e-131	6.97093
UniRef50_A0A174JUR1	NAD-dependent epimerase/dehydratase	newborn	adult+child+schoolage	512	4240	3342	113159	1.84908e-131	4.08871
UniRef50_A0A087EIS0	Guanylate kinase	adult	child+newborn+schoolage	1887	107694	670	11002	1.87923e-131	0.287725
UniRef50_A0A076JHF5	L-ribulose-5-phosphate 3-epimerase	newborn	adult+child+schoolage	179	4573	257	116244	1.89307e-131	17.7047
UniRef50_Q03PF1	Spermidine/putrescine ABC transporter permease protein	newborn	adult+child+schoolage	193	4559	329	116172	1.92273e-131	14.9484
UniRef50_Q8G585	1-deoxy-D-xylulose-5-phosphate synthase	newborn	adult+child+schoolage	240	4512	621	115880	2.14004e-131	9.92565
UniRef50_D2QB01	Pfl Formate acetyltransferase	adult	child+newborn+schoolage	1096	108485	502	11170	2.21665e-131	0.224797
UniRef50_A0A261EZY4	Glucose-6-phosphate isomerase	newborn	adult+child+schoolage	228	4524	540	115961	2.37611e-131	10.8226
UniRef50_A9MJ59	Acetyl-coenzyme A carboxylase carboxyl transferase subunit beta	newborn	adult+child+schoolage	307	4445	1150	115351	2.38795e-131	6.92772
UniRef50_A0A261FL87	Elongation factor Ts	newborn	adult+child+schoolage	231	4521	560	115941	2.43284e-131	10.5786
UniRef50_P77307	Probable iron export permease protein FetB	newborn	adult+child+schoolage	316	4436	1230	115271	2.56838e-131	6.67591
UniRef50_P02915	Histidine transport ATP-binding protein HisP	newborn	adult+child+schoolage	300	4452	1091	115410	3.32725e-131	7.12828
UniRef50_P0AFT7	Transcriptional regulatory protein BtsR	newborn	adult+child+schoolage	298	4454	1074	115427	3.4104e-131	7.19067
UniRef50_R2T3E6	Universal stress protein	newborn	adult+child+schoolage	166	4586	198	116303	3.42942e-131	21.2618
UniRef50_B3DNT2	Chloride channel protein	newborn	adult+child+schoolage	237	4515	602	115899	3.57785e-131	10.1059
UniRef50_A0A0H3EDA7	Uncharacterized protein	adult	child+newborn+schoolage	187	109394	244	11428	4.18328e-131	0.0800624
UniRef50_Q97SE6	Glutamyl-tRNA(Gln) amidotransferase subunit A	newborn	adult+child+schoolage	254	4498	724	115777	4.29764e-131	9.03021
UniRef50_P0ADX3	Protein YhfA	newborn	adult+child+schoolage	316	4436	1233	115268	4.55122e-131	6.65949
UniRef50_A0A076JP83	Glyoxalase family protein	adult	child+newborn+schoolage	1581	108000	607	11065	4.70811e-131	0.266852
UniRef50_P52062	Oxygen-independent coproporphyrinogen-III oxidase-like protein YggW	newborn	adult+child+schoolage	309	4443	1171	115330	4.72547e-131	6.84964
UniRef50_D6D8T4	Uncharacterized protein	newborn	adult+child+schoolage	255	4497	732	115769	5.02409e-131	8.96806
UniRef50_A5F4I6	Diaminopimelate epimerase	newborn	adult+child+schoolage	329	4423	1352	115149	5.04155e-131	6.33523
UniRef50_E5XXT9	Metal-dependent hydrolase	adult	child+newborn+schoolage	779	108802	425	11247	5.0462e-131	0.189473
UniRef50_P06614	HTH-type transcriptional regulator CysB	newborn	adult+child+schoolage	294	4458	1042	115459	5.14512e-131	7.30748
UniRef50_P28635	D-methionine-binding lipoprotein MetQ	newborn	adult+child+schoolage	316	4436	1234	115267	5.50564e-131	6.65404
UniRef50_Q32BW6	Glycine cleavage system H protein	newborn	adult+child+schoolage	317	4435	1243	115258	5.52619e-131	6.62774
UniRef50_L0MBK4	Transcription antitermination protein NusB	newborn	adult+child+schoolage	317	4435	1243	115258	5.52619e-131	6.62774
UniRef50_A0A090UX39	Homoserine O-succinyltransferase	newborn	adult+child+schoolage	299	4453	1085	115416	5.64923e-131	7.14257
UniRef50_Q8G5P8	Methionine import ATP-binding protein MetN	adult	child+newborn+schoolage	752	108829	418	11254	5.83601e-131	0.186039
UniRef50_Q38UR3	50S ribosomal protein L4	adult	child+newborn+schoolage	92	109489	200	11472	5.9824e-131	0.0481977
UniRef50_A0A1J0A863	DNA-directed RNA polymerase subunit alpha	newborn	adult+child+schoolage	242	4510	639	115862	6.69288e-131	9.72924
UniRef50_B7MG58	UPF0304 protein YfbU	newborn	adult+child+schoolage	308	4444	1164	115337	6.7293e-131	6.8674
UniRef50_A0A1Z5IER5	tRNA-dihydrouridine synthase	newborn	adult+child+schoolage	193	4559	332	116169	6.80082e-131	14.8129
UniRef50_A0A2N5J0T5	Vitamin K epoxide reductase family	adult	child+newborn+schoolage	691	108890	402	11270	7.1343e-131	0.177905
UniRef50_F4N830	Uncharacterized protein yggE	newborn	adult+child+schoolage	310	4442	1182	115319	7.23995e-131	6.80874
UniRef50_Q8X9Z8	2-isopropylmalate synthase	newborn	adult+child+schoolage	311	4441	1191	115310	7.45527e-131	6.78008
UniRef50_S0KFC4	LexA repressor	newborn	adult+child+schoolage	161	4591	178	116323	7.73281e-131	22.9173
UniRef50_A0A0M4M3K6	Uncharacterized protein	newborn	adult+child+schoolage	174	4578	236	116265	8.38587e-131	18.7245
UniRef50_A0A0W8ART5	L-serine ammonia-lyase	newborn	adult+child+schoolage	305	4447	1139	115362	8.65826e-131	6.94659
UniRef50_A0A2I5KL39	Virion core protein	adult	child+newborn+schoolage	906	108675	456	11216	9.62073e-131	0.205056
UniRef50_R3U6H5	His/Glu/Gln/Arg/opine family amino ABC transporter, permease, 3-TM region	newborn	adult+child+schoolage	197	4555	355	116146	1.01307e-130	14.1499
UniRef50_Q837B3	Methionine--tRNA ligase	newborn	adult+child+schoolage	200	4552	372	116129	1.04781e-130	13.7159
UniRef50_A3DE56	Ribosome-recycling factor	newborn	adult+child+schoolage	143	4609	15520	100981	1.06032e-130	0.201873
UniRef50_I8YWR7	Uncharacterized protein	adult	child+newborn+schoolage	2792	106789	839	10833	1.19246e-130	0.337579
UniRef50_A0A087CV72	Putative ATP-dependent RNA helicase	newborn	adult+child+schoolage	233	4519	579	115922	1.29925e-130	10.3229
UniRef50_A0A087CX92	Glyoxalase/bleomycin resistance protein/dioxygenase	newborn	adult+child+schoolage	180	4572	266	116235	1.3634e-130	17.2037
UniRef50_Q8ZM40	tRNA (guanine-N(7)-)-methyltransferase	newborn	adult+child+schoolage	314	4438	1221	115280	1.40547e-130	6.68006
UniRef50_P0AE35	Arginine ABC transporter permease protein ArtQ	newborn	adult+child+schoolage	296	4456	1064	115437	1.47342e-130	7.20692
UniRef50_A0A0T9N6B8	Arginine transporter ATP-binding subunit	newborn	adult+child+schoolage	301	4451	1107	115394	1.50067e-130	7.04928
UniRef50_O87574	Endoribonuclease YbeY	newborn	adult+child+schoolage	311	4441	1195	115306	1.61937e-130	6.75715
UniRef50_P30750	Methionine import ATP-binding protein MetN	newborn	adult+child+schoolage	313	4439	1213	115288	1.68122e-130	6.70166
UniRef50_Q8G5G1	Tyrosine--tRNA ligase	newborn	adult+child+schoolage	259	4493	767	115734	1.83102e-130	8.69819
UniRef50_A1JMI5	Cytidylate kinase	newborn	adult+child+schoolage	301	4451	1108	115393	1.83774e-130	7.04285
UniRef50_A0A261FP77	ABC transporter substrate-binding protein	newborn	adult+child+schoolage	348	4404	1540	114961	2.00827e-130	5.89877
UniRef50_P0AAD7	Serine transporter	newborn	adult+child+schoolage	316	4436	1241	115260	2.07757e-130	6.6161
UniRef50_A0A261FM96	Multifunctional fusion protein	newborn	adult+child+schoolage	217	4535	476	116025	2.22707e-130	11.6635
UniRef50_E3EN54	BioY protein	adult	child+newborn+schoolage	246	109335	266	11406	2.30211e-130	0.0964779
UniRef50_Q4L7Y9	ATP synthase subunit c	newborn	adult+child+schoolage	165	4587	197	116304	2.33707e-130	21.2365
UniRef50_A0A087DJU4	Amidohydrolase family protein	newborn	adult+child+schoolage	118	4634	40	116461	2.50067e-130	74.139
UniRef50_Q8ZGM2	Ribosomal small subunit pseudouridine synthase A	newborn	adult+child+schoolage	300	4452	1101	115400	2.5626e-130	7.06292
UniRef50_B8F3C8	GTPase Era	newborn	adult+child+schoolage	307	4445	1162	115339	2.56276e-130	6.85546
UniRef50_A0A087B1K9	Ribonuclease VapC	adult	child+newborn+schoolage	691	108890	401	11271	2.79898e-130	0.178364
UniRef50_P08506	D-alanyl-D-alanine carboxypeptidase DacC	newborn	adult+child+schoolage	296	4456	1068	115433	3.37518e-130	7.17968
UniRef50_G8PE62	ATP-dependent Clp protease ATP-binding subunit ClpC	newborn	adult+child+schoolage	179	4573	263	116238	3.4687e-130	17.2999
UniRef50_Q5KVS7	Glucose-6-phosphate isomerase	newborn	adult+child+schoolage	623	4129	32685	83816	3.77229e-130	0.38692
UniRef50_P11539	RNA polymerase sigma factor RpoH	newborn	adult+child+schoolage	310	4442	1191	115310	4.16404e-130	6.75676
UniRef50_A0A0F4LRQ6	Asparaginase	newborn	adult+child+schoolage	126	4626	60	116441	4.22579e-130	52.8591
UniRef50_A0A087CK37	Phospholipase/carboxylesterase family protein	adult	child+newborn+schoolage	677	108904	397	11275	4.26847e-130	0.176551
UniRef50_B7GQ01	Uncharacterized protein	newborn	adult+child+schoolage	252	4500	718	115783	4.30268e-130	9.03043
UniRef50_F9XYI9	Dephospho-CoA kinase	adult	child+newborn+schoolage	213	109368	253	11419	4.98057e-130	0.0879016
UniRef50_S2ZPF9	Uncharacterized protein	newborn	adult+child+schoolage	111	4641	26	116475	5.17715e-130	107.145
UniRef50_Q6D820	7-cyano-7-deazaguanine synthase	newborn	adult+child+schoolage	315	4437	1237	115264	5.34808e-130	6.61523
UniRef50_Q6D3S6	Arginine-binding periplasmic protein 1	newborn	adult+child+schoolage	295	4457	1062	115439	5.70442e-130	7.19461
UniRef50_A0A087BSZ1	Hydroxymethylpyrimidine transport system permease protein	adult	child+newborn+schoolage	747	108834	415	11257	5.81932e-130	0.186179
UniRef50_C5QS62	Threonine synthase	newborn	adult+child+schoolage	148	4604	130	116371	5.82043e-130	28.7758
UniRef50_Q8G6K4	UPF0232 protein BL0636	adult	child+newborn+schoolage	1554	108027	599	11073	6.40786e-130	0.265924
UniRef50_P64605	Intermembrane phospholipid transport system binding protein MlaD	newborn	adult+child+schoolage	315	4437	1238	115263	6.46112e-130	6.60983
UniRef50_P37908	UPF0053 inner membrane protein YfjD	newborn	adult+child+schoolage	303	4449	1132	115369	6.96056e-130	6.94101
UniRef50_P26647	1-acyl-sn-glycerol-3-phosphate acyltransferase	newborn	adult+child+schoolage	311	4441	1203	115298	7.57731e-130	6.71175
UniRef50_Q8FF70	Polyphosphate kinase	newborn	adult+child+schoolage	296	4456	1072	115429	7.70646e-130	7.15265
UniRef50_P0AF04	Molybdopterin adenylyltransferase	newborn	adult+child+schoolage	317	4435	1257	115244	7.71731e-130	6.55313
UniRef50_Q8XA76	UPF0246 protein YaaA	newborn	adult+child+schoolage	313	4439	1221	115280	7.75854e-130	6.65729
UniRef50_A0A087C4X3	Permease	adult	child+newborn+schoolage	1579	108002	604	11068	7.94781e-130	0.267906
UniRef50_Q83IJ0	Probable L-ascorbate-6-phosphate lactonase UlaG	newborn	adult+child+schoolage	306	4446	1159	115342	8.01319e-130	6.84945
UniRef50_P06721	Cystathionine beta-lyase MetC	newborn	adult+child+schoolage	307	4445	1168	115333	8.31408e-130	6.81989
UniRef50_D2Q6A7	ATP-binding protein of ABC transporter system VexP3	newborn	adult+child+schoolage	351	4401	1578	114923	8.55463e-130	5.80839
UniRef50_P30860	ABC transporter arginine-binding protein 1	newborn	adult+child+schoolage	281	4471	947	115554	8.82961e-130	7.66896
UniRef50_P0AFJ3	Protein PhnA	adult	child+newborn+schoolage	1316	108265	548	11124	9.43718e-130	0.246745
UniRef50_P0AGG6	Thioredoxin 2	newborn	adult+child+schoolage	309	4443	1187	115314	1.07057e-129	6.75637
UniRef50_A0A109Y5K3	Ribosome maturation factor RimP	newborn	adult+child+schoolage	152	4600	146	116355	1.12189e-129	26.3341
UniRef50_A0A1Z5IDG2	Phosphate import ATP-binding protein PstB	newborn	adult+child+schoolage	247	4505	685	115816	1.127e-129	9.27001
UniRef50_Q8EIQ8	Aminomethyltransferase	newborn	adult+child+schoolage	313	4439	1223	115278	1.13525e-129	6.64629
UniRef50_A0A0C2YMA2	ABC transporter permease	adult	child+newborn+schoolage	1698	107883	628	11044	1.28259e-129	0.276791
UniRef50_Q8ZHJ5	FAD assembly factor SdhE	newborn	adult+child+schoolage	318	4434	1269	115232	1.33308e-129	6.51243
UniRef50_A7ZWC6	3-hydroxyacyl-[acyl-carrier-protein] dehydratase FabZ	newborn	adult+child+schoolage	324	4428	1324	115177	1.35049e-129	6.36525
UniRef50_Q8ZHH8	Ribose-5-phosphate isomerase A 1	newborn	adult+child+schoolage	315	4437	1242	115259	1.37415e-129	6.58832
UniRef50_A0A1Z5IEW7	DNA mismatch repair protein MutS	newborn	adult+child+schoolage	182	4570	281	116220	1.39021e-129	16.4714
UniRef50_UPI00032D9E7A	selenium-dependent xanthine dehydrogenase	adult	child+newborn+schoolage	136	109445	220	11452	1.44108e-129	0.0646847
UniRef50_A0A0H3EE65	4-alpha-glucanotransferase	adult	child+newborn+schoolage	1679	107902	624	11048	1.47221e-129	0.275499
UniRef50_P0AFK2	Nicotinamide riboside transporter PnuC	newborn	adult+child+schoolage	303	4449	1136	115365	1.54307e-129	6.91633
UniRef50_I9SDT7	Uncharacterized protein	newborn	adult+child+schoolage	486	4266	3067	113434	1.71826e-129	4.21352
UniRef50_U1SDM7	Uncharacterized protein	adult	child+newborn+schoolage	1744	107837	637	11035	1.81379e-129	0.280164
UniRef50_P33086	Ferric uptake regulation protein	newborn	adult+child+schoolage	307	4445	1172	115329	1.81552e-129	6.79638
UniRef50_A0A087DC51	Rhodanese-like protein	adult	child+newborn+schoolage	727	108854	409	11263	1.82489e-129	0.183917
UniRef50_Q8G471	Sugar binding protein of ABC transporter system	adult	child+newborn+schoolage	1407	108174	567	11105	1.92847e-129	0.254746
UniRef50_P13514	Lipoprotein signal peptidase	newborn	adult+child+schoolage	310	4442	1199	115302	1.94871e-129	6.71121
UniRef50_Q9KKF0	60 kDa chaperonin	newborn	adult+child+schoolage	999	3753	43839	72662	1.96417e-129	0.441198
UniRef50_A0A1J0E534	Formate dehydrogenase, nitrate-inducible, major subunit	newborn	adult+child+schoolage	314	4438	1235	115266	2.00875e-129	6.60354
UniRef50_Q3T552	Endo-alpha-N-acetylgalactosaminidase	newborn	adult+child+schoolage	252	4500	724	115777	2.06744e-129	8.95513
UniRef50_A0A1C5M0A5	Elongation factor P	newborn	adult+child+schoolage	343	4409	23269	93232	2.39592e-129	0.311703
UniRef50_H5T5A1	Undecaprenyl-phosphate galactose phosphotransferase	newborn	adult+child+schoolage	114	4638	33	116468	2.46204e-129	86.7495
UniRef50_P37642	Inner membrane protein YhjD	newborn	adult+child+schoolage	301	4451	1121	115380	2.51596e-129	6.96039
UniRef50_B7GNM0	Arginine--tRNA ligase	newborn	adult+child+schoolage	233	4519	589	115912	2.54369e-129	10.1467
UniRef50_D4BN33	Uncharacterized protein	newborn	adult+child+schoolage	113	4639	31	116470	2.68679e-129	91.518
UniRef50_R5E5K0	CTP synthase	newborn	adult+child+schoolage	534	4218	29771	86730	2.75317e-129	0.368817
UniRef50_A0A174PQ98	Patatin-like phospholipase	adult	child+newborn+schoolage	2509	107072	784	10888	2.92796e-129	0.325429
UniRef50_A0LSL4	ATP synthase subunit alpha	newborn	adult+child+schoolage	244	4508	667	115834	3.07117e-129	9.39975
UniRef50_I9NZG8	S-ribosylhomocysteine lyase	newborn	adult+child+schoolage	315	4437	1247	115254	3.51642e-129	6.56161
UniRef50_P63284-2	Isoform ClpB-3 of Chaperone protein ClpB	newborn	adult+child+schoolage	289	4463	1020	115481	3.6468e-129	7.33131
UniRef50_F9Y0P3	Acetyltransferase (GNAT) family	adult	child+newborn+schoolage	601	108980	375	11297	3.69148e-129	0.166134
UniRef50_A0A261FSY5	Cell wall integrity and stress response protein 1	adult	child+newborn+schoolage	733	108848	410	11262	3.81185e-129	0.184976
UniRef50_P0A9F8	Glycine cleavage system transcriptional activator	newborn	adult+child+schoolage	310	4442	1203	115298	4.19827e-129	6.68866
UniRef50_E8MI46	Transcriptional regulator	adult	child+newborn+schoolage	616	108965	379	11293	4.20471e-129	0.168447
UniRef50_A4WDY6	Ribosomal RNA large subunit methyltransferase M	newborn	adult+child+schoolage	312	4440	1221	115280	4.27114e-129	6.63453
UniRef50_P0ADC7	Lipopolysaccharide export system permease protein LptG	newborn	adult+child+schoolage	304	4448	1150	115351	4.34126e-129	6.85539
UniRef50_I3WHR4	YgkD	adult	child+newborn+schoolage	749	108832	414	11258	4.39729e-129	0.187148
UniRef50_Q8G657	Dihydroorotase	newborn	adult+child+schoolage	242	4510	654	115847	4.44663e-129	9.50486
[truncated: 169,107 more rows]

## Sheet: Body site
UniRef50	description	class1	class2	c1presence	c1total	c2presence	c2total	p-value	odds-ratio
UniRef50_A0A1N4WAB8	Anaerobic ribonucleoside-triphosphate reductase-activating protein	skin	airways+oralcavity+stool+vagina	175	775	2	117276	0	13240.8
UniRef50_K7SP75	Glycerol-3-phosphate dehydrogenase, anaerobic, B subunit	skin	airways+oralcavity+stool+vagina	235	715	3	117275	0	12848.3
UniRef50_F9NTQ2	Transporter, anaerobic C4-dicarboxylate uptake (Dcu) family	skin	airways+oralcavity+stool+vagina	239	711	5	117273	0	7884.18
UniRef50_G4CZP2	Anaerobic C4-dicarboxylate transporter DcuA	skin	airways+oralcavity+stool+vagina	227	723	6	117272	0	6136.64
UniRef50_C7M8K1	C4-dicarboxylate anaerobic carrier	oralcavity	airways+skin+stool+vagina	300	6942	4	110982	0	1199.03
UniRef50_A0A1X3D1J4	Anaerobic ribonucleoside-triphosphate reductase	oralcavity	airways+skin+stool+vagina	312	6930	7	110979	0	713.78
UniRef50_A0A263HDI8	Anaerobic C4-dicarboxylate transporter	oralcavity	airways+skin+stool+vagina	322	6920	9	110977	0	573.773
UniRef50_E6D8F3	Glycerol-3-phosphate dehydrogenase, anaerobic, C subunit	skin	airways+oralcavity+stool+vagina	251	699	103	117175	0	408.502
UniRef50_A0A1C0AL27	Glycerol-3-phosphate dehydrogenase, anaerobic, A subunit	skin	airways+oralcavity+stool+vagina	259	691	140	117138	0	313.611
UniRef50_C0WN31	C4-dicarboxylate anaerobic carrier	skin	airways+oralcavity+stool+vagina	327	623	346	116932	0	177.385
UniRef50_A0A127NT49	Anaerobic ribonucleoside-triphosphate reductase	oralcavity	airways+skin+stool+vagina	332	6910	68	110918	0	78.3706
UniRef50_Q0PAK3	Anaerobic C4-dicarboxylate transporter	oralcavity	airways+skin+stool+vagina	384	6858	143	110843	0	43.4016
UniRef50_C4FBI9	Anaerobic ribonucleoside-triphosphate reductase	stool	airways+oralcavity+skin+vagina	27638	81943	378	8269	0	7.37829
UniRef50_C4FBI9	Anaerobic ribonucleoside-triphosphate reductase	oralcavity	airways+skin+stool+vagina	361	6881	27655	83331	0	0.158084
UniRef50_Q0PAK3	Anaerobic C4-dicarboxylate transporter	stool	airways+oralcavity+skin+vagina	132	109449	395	8252	0	0.0251956
UniRef50_A0A127NT49	Anaerobic ribonucleoside-triphosphate reductase	stool	airways+oralcavity+skin+vagina	26	109555	374	8273	0	0.00524968
UniRef50_E6D8F3	Glycerol-3-phosphate dehydrogenase, anaerobic, C subunit	stool	airways+oralcavity+skin+vagina	13	109568	341	8306	0	0.00289
UniRef50_A0A1C0AL27	Glycerol-3-phosphate dehydrogenase, anaerobic, A subunit	stool	airways+oralcavity+skin+vagina	9	109572	390	8257	0	0.001739
UniRef50_A0A1X3D1J4	Anaerobic ribonucleoside-triphosphate reductase	stool	airways+oralcavity+skin+vagina	3	109578	316	8331	0	0.000721785
UniRef50_A0A263HDI8	Anaerobic C4-dicarboxylate transporter	stool	airways+oralcavity+skin+vagina	1	109580	330	8317	0	0.000229997
UniRef50_C7M8K1	C4-dicarboxylate anaerobic carrier	stool	airways+oralcavity+skin+vagina	0	109581	304	8343	0	0
UniRef50_C2M1Y4	Uncharacterized protein	oralcavity	airways+skin+stool+vagina	325	6917	2	110984	0	2607.33
UniRef50_A0A0B7HFS0	Phosphatidylcholine 1-acylhydrolase	oralcavity	airways+skin+stool+vagina	296	6946	2	110984	0	2364.76
UniRef50_A0A0A7PEQ8	50S ribosomal protein L7/L12	oralcavity	airways+skin+stool+vagina	288	6954	2	110984	0	2298.2
UniRef50_A0A125S3Z8	Efflux transporter periplasmic adaptor subunit	oralcavity	airways+skin+stool+vagina	274	6968	2	110984	0	2182.09
UniRef50_C2M2S9	Uncharacterized protein	oralcavity	airways+skin+stool+vagina	380	6862	3	110983	0	2048.65
UniRef50_C6X016	Peptidase, M16 family	oralcavity	airways+skin+stool+vagina	334	6908	3	110983	0	1788.67
UniRef50_A0A0B7IHL1	Peptidyl-prolyl cis-trans isomerase	oralcavity	airways+skin+stool+vagina	333	6909	3	110983	0	1783.05
UniRef50_A0A0A6YSW0	Glycosyl hydrolase family 16	oralcavity	airways+skin+stool+vagina	324	6918	3	110983	0	1732.61
UniRef50_A0A258GGA6	DNA topoisomerase 1	oralcavity	airways+skin+stool+vagina	323	6919	3	110983	0	1727.01
UniRef50_A0A258HAF1	Nucleoid-associated protein B7Y92_02430	oralcavity	airways+skin+stool+vagina	318	6924	3	110983	0	1699.05
UniRef50_C2M4K8	4-phosphoerythronate dehydrogenase	oralcavity	airways+skin+stool+vagina	317	6925	3	110983	0	1693.46
UniRef50_C7M5M9	DinB family protein	oralcavity	airways+skin+stool+vagina	316	6926	3	110983	0	1687.87
UniRef50_C7M894	WbqC-like family protein	oralcavity	airways+skin+stool+vagina	316	6926	3	110983	0	1687.87
UniRef50_J4X2L0	Apolipoprotein N-acyltransferase	oralcavity	airways+skin+stool+vagina	316	6926	3	110983	0	1687.87
UniRef50_E4MS29	Aspartokinase	oralcavity	airways+skin+stool+vagina	315	6927	3	110983	0	1682.29
UniRef50_G0L111	Metallopeptidase, family M48	oralcavity	airways+skin+stool+vagina	315	6927	3	110983	0	1682.29
UniRef50_J5XX85	GDSL-like protein	oralcavity	airways+skin+stool+vagina	315	6927	3	110983	0	1682.29
UniRef50_F0IF47	YadS protein	oralcavity	airways+skin+stool+vagina	313	6929	3	110983	0	1671.13
UniRef50_J5X627	OstA-like protein	oralcavity	airways+skin+stool+vagina	310	6932	3	110983	0	1654.39
UniRef50_A0A239X6H5	Alkaline phosphatase 4	oralcavity	airways+skin+stool+vagina	407	6835	4	110982	0	1652.15
UniRef50_F0IG64	Acetyltransferase	oralcavity	airways+skin+stool+vagina	308	6934	3	110983	0	1643.24
UniRef50_L1PRN1	Putative cadmium, cobalt and zinc/H(+)-K(+) antiporter	oralcavity	airways+skin+stool+vagina	404	6838	4	110982	0	1639.25
UniRef50_L1PN63	Uncharacterized protein	oralcavity	airways+skin+stool+vagina	307	6935	3	110983	0	1637.67
UniRef50_C7M831	5'-nucleotidase, lipoprotein e(P4) family	oralcavity	airways+skin+stool+vagina	306	6936	3	110983	0	1632.1
UniRef50_L1P5W6	Permease, YjgP/YjgQ family	oralcavity	airways+skin+stool+vagina	304	6938	3	110983	0	1620.97
UniRef50_A0A250F7S6	Cell division protein FtsX	oralcavity	airways+skin+stool+vagina	303	6939	3	110983	0	1615.4
UniRef50_F9YR88	Uncharacterized protein	oralcavity	airways+skin+stool+vagina	303	6939	3	110983	0	1615.4
UniRef50_A0A0B7IL10	TonB-dependent receptor plug domain protein	oralcavity	airways+skin+stool+vagina	398	6844	4	110982	0	1613.49
UniRef50_C2M741	Asp/Glu-specific dipeptidyl-peptidase	oralcavity	airways+skin+stool+vagina	302	6940	3	110983	0	1609.84
UniRef50_E4MRM0	Ferredoxin--NADP reductase	oralcavity	airways+skin+stool+vagina	302	6940	3	110983	0	1609.84
UniRef50_A0A0A6Y1C5	Uncharacterized protein	oralcavity	airways+skin+stool+vagina	302	6940	3	110983	0	1609.84
UniRef50_F0IGV1	C-terminal processing peptidase	oralcavity	airways+skin+stool+vagina	300	6942	3	110983	0	1598.72
UniRef50_C7M9C5	Lipoprotein transmembrane protein	oralcavity	airways+skin+stool+vagina	300	6942	3	110983	0	1598.72
UniRef50_C7M848	Outer membrane lipoprotein carrier protein LolA	oralcavity	airways+skin+stool+vagina	299	6943	3	110983	0	1593.16
UniRef50_A0A1H3Z7A8	Uncharacterized protein	oralcavity	airways+skin+stool+vagina	298	6944	3	110983	0	1587.6
UniRef50_A0A2A5GIE0	dGTPase	oralcavity	airways+skin+stool+vagina	298	6944	3	110983	0	1587.6
UniRef50_A0A0M5JIV0	Uroporphyrin-III C-methyltransferase	oralcavity	airways+skin+stool+vagina	294	6948	3	110983	0	1565.39
UniRef50_R4PN18	Formamidopyrimidine-DNA glycosylase	oralcavity	airways+skin+stool+vagina	293	6949	3	110983	0	1559.84
UniRef50_A0A2D8WFV0	Endonuclease III	oralcavity	airways+skin+stool+vagina	293	6949	3	110983	0	1559.84
UniRef50_A0A0B7IKU9	Uncharacterized glycosyltransferase YpjH	oralcavity	airways+skin+stool+vagina	291	6951	3	110983	0	1548.75
UniRef50_L1NW29	Gliding motility-associated lipoprotein GldJ	oralcavity	airways+skin+stool+vagina	291	6951	3	110983	0	1548.75
UniRef50_E4MSE1	Acyltransferase	oralcavity	airways+skin+stool+vagina	291	6951	3	110983	0	1548.75
UniRef50_A0A258HAE5	tRNA-specific 2-thiouridylase MnmA	oralcavity	airways+skin+stool+vagina	290	6952	3	110983	0	1543.2
UniRef50_F0IG27	Serine protease HtrA	oralcavity	airways+skin+stool+vagina	289	6953	3	110983	0	1537.66
UniRef50_G2PKZ1	Glucomannan 4-beta-mannosyltransferase	oralcavity	airways+skin+stool+vagina	289	6953	3	110983	0	1537.66
UniRef50_F0IC01	Uncharacterized protein	oralcavity	airways+skin+stool+vagina	288	6954	3	110983	0	1532.12
UniRef50_A0A250F8P7	Iron-sulfur cluster repair di-iron protein	oralcavity	airways+skin+stool+vagina	286	6956	3	110983	0	1521.04
UniRef50_A0A250FZ57	TIGR02453 family protein	oralcavity	airways+skin+stool+vagina	374	6868	4	110982	0	1510.89
UniRef50_A0A0X8JBX4	DNA-binding protein	oralcavity	airways+skin+stool+vagina	284	6958	3	110983	0	1509.97
UniRef50_A6H069	Uncharacterized protein	oralcavity	airways+skin+stool+vagina	284	6958	3	110983	0	1509.97
UniRef50_C7NB23	Cystathionine gamma-synthase	oralcavity	airways+skin+stool+vagina	458	6784	5	110981	0	1498.51
UniRef50_F0IF84	Ser/Thr protein phosphatase	oralcavity	airways+skin+stool+vagina	371	6871	4	110982	0	1498.12
UniRef50_C2M5U1	Uncharacterized protein	oralcavity	airways+skin+stool+vagina	281	6961	3	110983	0	1493.38
UniRef50_C7M8H2	RagB/SusD domain protein	oralcavity	airways+skin+stool+vagina	281	6961	3	110983	0	1493.38
UniRef50_L1PBB0	Uncharacterized protein	oralcavity	airways+skin+stool+vagina	280	6962	3	110983	0	1487.85
UniRef50_E4MRM8	MutS domain V protein	oralcavity	airways+skin+stool+vagina	280	6962	3	110983	0	1487.85
UniRef50_C6REB7	Chorismate binding enzyme	oralcavity	airways+skin+stool+vagina	534	6708	6	110980	0	1472.45
UniRef50_C2M5G5	Lipoprotein signal peptidase	oralcavity	airways+skin+stool+vagina	277	6965	3	110983	0	1471.27
UniRef50_A0A0K2JDM2	Methyltransferase type 11	oralcavity	airways+skin+stool+vagina	364	6878	4	110982	0	1468.36
UniRef50_A0M5L6	5'-nucleotidase SurE	oralcavity	airways+skin+stool+vagina	276	6966	3	110983	0	1465.75
UniRef50_A0A0B7HVY7	Nucleotidyltransferase	oralcavity	airways+skin+stool+vagina	276	6966	3	110983	0	1465.75
UniRef50_C7M480	Integral membrane protein	oralcavity	airways+skin+stool+vagina	361	6881	4	110982	0	1455.62
UniRef50_L1PII7	Uncharacterized protein	oralcavity	airways+skin+stool+vagina	274	6968	3	110983	0	1454.71
UniRef50_A0A1J5HXZ5	Primosomal protein N'	oralcavity	airways+skin+stool+vagina	273	6969	3	110983	0	1449.2
UniRef50_A3U6N0	Uncharacterized protein	oralcavity	airways+skin+stool+vagina	272	6970	3	110983	0	1443.68
UniRef50_A0A258HC23	Uncharacterized protein	oralcavity	airways+skin+stool+vagina	271	6971	3	110983	0	1438.17
UniRef50_C2M8N3	Uncharacterized protein	oralcavity	airways+skin+stool+vagina	271	6971	3	110983	0	1438.17
UniRef50_Q26CX6	Phosphoribosylaminoimidazole-succinocarboxamide synthase	oralcavity	airways+skin+stool+vagina	345	6897	4	110982	0	1387.88
UniRef50_F0IHX6	Ferric uptake regulator protein	oralcavity	airways+skin+stool+vagina	344	6898	4	110982	0	1383.65
UniRef50_A0A2N1SYK6	Murein biosynthesis integral membrane protein MurJ	oralcavity	airways+skin+stool+vagina	341	6901	4	110982	0	1370.99
UniRef50_V5RUL1	Type IV secretory pathway VirB4 component-like protein	oralcavity	airways+skin+stool+vagina	258	6984	3	110983	0	1366.63
UniRef50_A7ZFV4	Na+/H+ antiporter	oralcavity	airways+skin+stool+vagina	258	6984	3	110983	0	1366.63
UniRef50_V5RVG6	Uncharacterized protein	oralcavity	airways+skin+stool+vagina	420	6822	5	110981	0	1366.52
UniRef50_C7M7E2	Uncharacterized protein	oralcavity	airways+skin+stool+vagina	338	6904	4	110982	0	1358.34
UniRef50_F0IE84	CPA1 family monovalent cation:proton (H+) antiporter-1	oralcavity	airways+skin+stool+vagina	337	6905	4	110982	0	1354.13
UniRef50_A0A0B7HTP5	Uncharacterized acyl-CoA thioester hydrolase	oralcavity	airways+skin+stool+vagina	337	6905	4	110982	0	1354.13
UniRef50_A0A0G1VA44	Probable transcriptional regulatory protein UY35_C0007G0018	oralcavity	airways+skin+stool+vagina	336	6906	4	110982	0	1349.91
UniRef50_A0A250FUT4	Iron-dependent repressor	oralcavity	airways+skin+stool+vagina	335	6907	4	110982	0	1345.7
UniRef50_A0A0B7IM49	Ribosomal silencing factor RsfS	oralcavity	airways+skin+stool+vagina	332	6910	4	110982	0	1333.07
UniRef50_A0A125S254	Uncharacterized protein	oralcavity	airways+skin+stool+vagina	331	6911	4	110982	0	1328.86
UniRef50_C2M7P6	N-(5'-phosphoribosyl)anthranilate isomerase	oralcavity	airways+skin+stool+vagina	331	6911	4	110982	0	1328.86
UniRef50_F9YU78	Putative 1-acylglycerol-3-phosphate O-acyltransferase	oralcavity	airways+skin+stool+vagina	331	6911	4	110982	0	1328.86
UniRef50_A0A0X8JCZ8	Nicotinamide mononucleotide transporter	oralcavity	airways+skin+stool+vagina	330	6912	4	110982	0	1324.65
UniRef50_C7M5N4	Membrane or secreted protein	oralcavity	airways+skin+stool+vagina	329	6913	4	110982	0	1320.45
UniRef50_C7M9B6	Uncharacterized protein	oralcavity	airways+skin+stool+vagina	328	6914	4	110982	0	1316.25
UniRef50_A0A0B7IET3	GTP cyclohydrolase 1 type 2 homolog	oralcavity	airways+skin+stool+vagina	328	6914	4	110982	0	1316.25
UniRef50_A0A258GI46	DNA ligase	oralcavity	airways+skin+stool+vagina	328	6914	4	110982	0	1316.25
UniRef50_A5FNN7	Methionyl-tRNA formyltransferase	oralcavity	airways+skin+stool+vagina	327	6915	4	110982	0	1312.04
UniRef50_C7M7E1	Transcriptional regulator, AraC family	oralcavity	airways+skin+stool+vagina	403	6839	5	110981	0	1307.95
UniRef50_E4T9V1	Fructose-1,6-bisphosphatase class 1	oralcavity	airways+skin+stool+vagina	403	6839	5	110981	0	1307.95
UniRef50_C7M9F4	Uncharacterized protein	oralcavity	airways+skin+stool+vagina	324	6918	4	110982	0	1299.44
UniRef50_A4AU87	Rod shape-determining protein RodA	oralcavity	airways+skin+stool+vagina	322	6920	4	110982	0	1291.05
UniRef50_A0A0B7HTV7	Putative mannose-1-phosphate guanylyltransferase/mannose-6-phosphate isomerase	oralcavity	airways+skin+stool+vagina	322	6920	4	110982	0	1291.05
UniRef50_A0A2N2Y7E6	tRNA (guanosine(18)-2'-O)-methyltransferase	oralcavity	airways+skin+stool+vagina	321	6921	4	110982	0	1286.85
UniRef50_A0A1K1NT11	Putative bacilliredoxin, YphP/YqiW family	oralcavity	airways+skin+stool+vagina	321	6921	4	110982	0	1286.85
UniRef50_A0A0G4B1A4	Threonine--tRNA ligase	oralcavity	airways+skin+stool+vagina	321	6921	4	110982	0	1286.85
UniRef50_E4MTQ3	Pyridoxal phosphate homeostasis protein	oralcavity	airways+skin+stool+vagina	321	6921	4	110982	0	1286.85
UniRef50_A0A0B7HG63	UPF0173 metal-dependent hydrolase CCYN2B_350010	oralcavity	airways+skin+stool+vagina	319	6923	4	110982	0	1278.47
UniRef50_A0A1Y0M5X0	Translation initiation factor SUI1-related protein	oralcavity	airways+skin+stool+vagina	319	6923	4	110982	0	1278.47
UniRef50_A0A0X7BEY2	1-aminocyclopropane-1-carboxylate deaminase	oralcavity	airways+skin+stool+vagina	318	6924	4	110982	0	1274.27
UniRef50_C7M896	Cof-like hydrolase	oralcavity	airways+skin+stool+vagina	317	6925	4	110982	0	1270.08
UniRef50_E4MS57	Digeranylgeranylglyceryl phosphate synthase	oralcavity	airways+skin+stool+vagina	317	6925	4	110982	0	1270.08
UniRef50_A0A250G2I6	ATP-dependent exonuclease	oralcavity	airways+skin+stool+vagina	317	6925	4	110982	0	1270.08
UniRef50_F0IGV8	Signal peptidase I	oralcavity	airways+skin+stool+vagina	316	6926	4	110982	0	1265.89
UniRef50_C2M8B6	Glycosyltransferase, group 2 family protein	oralcavity	airways+skin+stool+vagina	316	6926	4	110982	0	1265.89
UniRef50_M7MMS7	Asparagine--tRNA ligase	oralcavity	airways+skin+stool+vagina	316	6926	4	110982	0	1265.89
UniRef50_D5BCQ3	GTPase HflX	oralcavity	airways+skin+stool+vagina	315	6927	4	110982	0	1261.71
UniRef50_C7M5Y9	Uncharacterized protein	oralcavity	airways+skin+stool+vagina	315	6927	4	110982	0	1261.71
UniRef50_A0A250FLY3	SusC/RagA family TonB-linked outer membrane protein	oralcavity	airways+skin+stool+vagina	315	6927	4	110982	0	1261.71
UniRef50_A0A0A6Y0P7	Transcriptional regulator, AsnC family	oralcavity	airways+skin+stool+vagina	314	6928	4	110982	0	1257.52
UniRef50_C2M4Z0	OmpA family protein	oralcavity	airways+skin+stool+vagina	314	6928	4	110982	0	1257.52
UniRef50_F0IDH3	Uncharacterized protein	oralcavity	airways+skin+stool+vagina	314	6928	4	110982	0	1257.52
UniRef50_C7M616	Uncharacterized protein	oralcavity	airways+skin+stool+vagina	313	6929	4	110982	0	1253.33
UniRef50_E4MV27	Transglycosylase SLT domain protein	oralcavity	airways+skin+stool+vagina	313	6929	4	110982	0	1253.33
UniRef50_A0A0B7HXJ3	Dihydroorotase, multifunctional complex type	oralcavity	airways+skin+stool+vagina	312	6930	4	110982	0	1249.15
UniRef50_L1Q0V1	Putative ACR	oralcavity	airways+skin+stool+vagina	312	6930	4	110982	0	1249.15
UniRef50_A0A1Z4BN24	Uncharacterized protein	oralcavity	airways+skin+stool+vagina	312	6930	4	110982	0	1249.15
UniRef50_F0IGD3	ADP-heptose--LPS heptosyltransferase	oralcavity	airways+skin+stool+vagina	312	6930	4	110982	0	1249.15
UniRef50_C7M5I4	Membrane or secreted protein	oralcavity	airways+skin+stool+vagina	311	6931	4	110982	0	1244.96
UniRef50_C2M8F3	Transporter, major facilitator family protein	oralcavity	airways+skin+stool+vagina	311	6931	4	110982	0	1244.96
UniRef50_A0A0B7IQH8	Uncharacterized protein	oralcavity	airways+skin+stool+vagina	310	6932	4	110982	0	1240.78
UniRef50_C7M901	Uncharacterized protein	oralcavity	airways+skin+stool+vagina	382	6860	5	110981	0	1236
UniRef50_A0A0D5BJ85	Inosine-5'-monophosphate dehydrogenase	oralcavity	airways+skin+stool+vagina	308	6934	4	110982	0	1232.42
UniRef50_A0A076P714	2-oxoglutarate decarboxylase, thiamin-requiring	oralcavity	airways+skin+stool+vagina	308	6934	4	110982	0	1232.42
UniRef50_A8UF73	Aerotolerance-related membrane protein	oralcavity	airways+skin+stool+vagina	308	6934	4	110982	0	1232.42
UniRef50_A0A258H9H2	Ribosomal RNA small subunit methyltransferase A	oralcavity	airways+skin+stool+vagina	307	6935	4	110982	0	1228.24
UniRef50_F0IHK9	(3R)-hydroxymyristoyl-[acyl-carrier-protein] dehydratase	oralcavity	airways+skin+stool+vagina	305	6937	4	110982	0	1219.89
UniRef50_F0IFR2	Alpha/beta fold superfamily hydrolase	oralcavity	airways+skin+stool+vagina	305	6937	4	110982	0	1219.89
UniRef50_A0A2D5JQ48	Ribosomal RNA small subunit methyltransferase D	oralcavity	airways+skin+stool+vagina	304	6938	4	110982	0	1215.72
UniRef50_F9YSL9	Putative 3-oxoacyl-[acyl-carrier-protein] reductase	oralcavity	airways+skin+stool+vagina	304	6938	4	110982	0	1215.72
UniRef50_E4MQR2	O-methyltransferase	oralcavity	airways+skin+stool+vagina	304	6938	4	110982	0	1215.72
UniRef50_C2M7N2	Acetyltransferase, GNAT family	oralcavity	airways+skin+stool+vagina	304	6938	4	110982	0	1215.72
UniRef50_A0A1G2BXV6	Cell division ATP-binding protein FtsE	oralcavity	airways+skin+stool+vagina	304	6938	4	110982	0	1215.72
UniRef50_A0A0B7HAK8	ATP-dependent dethiobiotin synthetase BioD	oralcavity	airways+skin+stool+vagina	303	6939	4	110982	0	1211.54
UniRef50_G2PRY5	Uncharacterized protein	oralcavity	airways+skin+stool+vagina	303	6939	4	110982	0	1211.54
UniRef50_A0A0B7H256	Uracil phosphoribosyltransferase	oralcavity	airways+skin+stool+vagina	303	6939	4	110982	0	1211.54
UniRef50_C7M4Z9	Uncharacterized protein	oralcavity	airways+skin+stool+vagina	302	6940	4	110982	0	1207.37
UniRef50_A0A0B7HD66	Ferritin	oralcavity	airways+skin+stool+vagina	302	6940	4	110982	0	1207.37
UniRef50_E4MP72	Uncharacterized protein	oralcavity	airways+skin+stool+vagina	301	6941	4	110982	0	1203.2
UniRef50_A0A0M5JLA5	DNA-binding protein	oralcavity	airways+skin+stool+vagina	301	6941	4	110982	0	1203.2
UniRef50_F0IH08	Membrane protein insertase YidC	oralcavity	airways+skin+stool+vagina	300	6942	4	110982	0	1199.03
UniRef50_C9MW29	Indole-3-glycerol phosphate synthase	oralcavity	airways+skin+stool+vagina	370	6872	5	110981	0	1195.08
UniRef50_E4MV35	D-alanine--D-alanine ligase	oralcavity	airways+skin+stool+vagina	299	6943	4	110982	0	1194.86
UniRef50_E4MV39	AMP-binding enzyme	oralcavity	airways+skin+stool+vagina	298	6944	4	110982	0	1190.69
UniRef50_J5VGJ7	Peptidase, S54 family	oralcavity	airways+skin+stool+vagina	297	6945	4	110982	0	1186.52
UniRef50_G8X5U4	Uncharacterized protein	oralcavity	airways+skin+stool+vagina	297	6945	4	110982	0	1186.52
UniRef50_A0A0B7IH58	Uroporphyrinogen decarboxylase	oralcavity	airways+skin+stool+vagina	297	6945	4	110982	0	1186.52
UniRef50_A0A0B7IAX7	Uncharacterized protein	oralcavity	airways+skin+stool+vagina	297	6945	4	110982	0	1186.52
UniRef50_A0A250E9A4	Gliding motility lipoprotein GldK	oralcavity	airways+skin+stool+vagina	295	6947	4	110982	0	1178.2
UniRef50_A0A0A6Y251	Uncharacterized protein	oralcavity	airways+skin+stool+vagina	294	6948	4	110982	0	1174.03
UniRef50_C7M7W6	Uncharacterized protein	oralcavity	airways+skin+stool+vagina	294	6948	4	110982	0	1174.03
UniRef50_E4MNV9	Rhodanese-like protein	oralcavity	airways+skin+stool+vagina	294	6948	4	110982	0	1174.03
UniRef50_A0A0B7IKF4	Putative Exopolyphosphatase	oralcavity	airways+skin+stool+vagina	294	6948	4	110982	0	1174.03
UniRef50_F0IDX3	Cytochrome c biogenesis protein	oralcavity	airways+skin+stool+vagina	294	6948	4	110982	0	1174.03
UniRef50_A0A288GTT6	Nucleoside diphosphate kinase	oralcavity	airways+skin+stool+vagina	293	6949	4	110982	0	1169.87
UniRef50_A0A0B7HMT7	Undecaprenyl-phosphate mannosyltransferase	oralcavity	airways+skin+stool+vagina	292	6950	4	110982	0	1165.71
UniRef50_A0A0B7HMY0	Uncharacterized protein	oralcavity	airways+skin+stool+vagina	292	6950	4	110982	0	1165.71
UniRef50_F0IH22	Acetate kinase	oralcavity	airways+skin+stool+vagina	291	6951	4	110982	0	1161.55
UniRef50_R4PN84	30S ribosomal protein S1	oralcavity	airways+skin+stool+vagina	360	6882	5	110981	0	1161.09
UniRef50_C2M6S5	Peptidase, M48 family	oralcavity	airways+skin+stool+vagina	359	6883	5	110981	0	1157.7
UniRef50_F0IBY3	Trk family K+ transporter, NAD+ binding protein	oralcavity	airways+skin+stool+vagina	290	6952	4	110982	0	1157.39
UniRef50_A0A125S427	Damage-inducible protein DinB	oralcavity	airways+skin+stool+vagina	289	6953	4	110982	0	1153.24
UniRef50_C2M2G9	Transporter, major facilitator family protein	oralcavity	airways+skin+stool+vagina	288	6954	4	110982	0	1149.08
UniRef50_V5RV25	Uncharacterized protein	oralcavity	airways+skin+stool+vagina	356	6886	5	110981	0	1147.52
UniRef50_A0A0G4AYP4	Guanylate kinase	oralcavity	airways+skin+stool+vagina	287	6955	4	110982	0	1144.93
UniRef50_F9YU84	CF4-like protein	oralcavity	airways+skin+stool+vagina	287	6955	4	110982	0	1144.93
UniRef50_A0A0B7H9A5	TvaII	oralcavity	airways+skin+stool+vagina	287	6955	4	110982	0	1144.93
UniRef50_A0A2A3N2J8	Carbohydrate-binding protein	oralcavity	airways+skin+stool+vagina	286	6956	4	110982	0	1140.77
UniRef50_A0A1I7HX92	BadF-type ATPase	oralcavity	airways+skin+stool+vagina	286	6956	4	110982	0	1140.77
UniRef50_C7M8G5	Uncharacterized protein	oralcavity	airways+skin+stool+vagina	285	6957	4	110982	0	1136.62
UniRef50_C7M5A6	Translation initiation factor IF-2	oralcavity	airways+skin+stool+vagina	285	6957	4	110982	0	1136.62
UniRef50_G2Z644	Ribosomal RNA small subunit methyltransferase H	oralcavity	airways+skin+stool+vagina	285	6957	4	110982	0	1136.62
UniRef50_C2M2N6	Outer membrane efflux protein	oralcavity	airways+skin+stool+vagina	284	6958	4	110982	0	1132.47
UniRef50_C2M1Y3	Glycosyltransferase, group 2 family protein	oralcavity	airways+skin+stool+vagina	284	6958	4	110982	0	1132.47
UniRef50_C7M6B9	Uncharacterized protein	oralcavity	airways+skin+stool+vagina	284	6958	4	110982	0	1132.47
UniRef50_E4MQC6	Putative gliding motility-associated ABC transporter permease protein GldF	oralcavity	airways+skin+stool+vagina	283	6959	4	110982	0	1128.32
UniRef50_F0IEC4	TrmH family RNA methyltransferase	oralcavity	airways+skin+stool+vagina	283	6959	4	110982	0	1128.32
UniRef50_A0A258H9A8	Alpha-amylase	oralcavity	airways+skin+stool+vagina	283	6959	4	110982	0	1128.32
UniRef50_A6GVZ1	50S ribosomal protein L25	oralcavity	airways+skin+stool+vagina	282	6960	4	110982	0	1124.17
UniRef50_C7M7F0	Lipid A biosynthesis acyltransferase	oralcavity	airways+skin+stool+vagina	282	6960	4	110982	0	1124.17
UniRef50_A0A1I0YCR5	Dipeptidyl-peptidase-4	oralcavity	airways+skin+stool+vagina	281	6961	4	110982	0	1120.02
UniRef50_A0A0B7H615	Alanine racemase	oralcavity	airways+skin+stool+vagina	280	6962	4	110982	0	1115.88
UniRef50_A0A0X7BAZ5	Gliding motility associated protein GldN	oralcavity	airways+skin+stool+vagina	280	6962	4	110982	0	1115.88
UniRef50_C7M5R2	Phosphate transporter	oralcavity	airways+skin+stool+vagina	279	6963	4	110982	0	1111.73
UniRef50_A0A238U601	Acetylornithine deacetylase/Succinyl-diaminopimelate desuccinylase family protein	oralcavity	airways+skin+stool+vagina	278	6964	4	110982	0	1107.59
UniRef50_F9YUE7	Conserved putative Oleoyl-[acyl-carrier-protein] hydrolase	oralcavity	airways+skin+stool+vagina	277	6965	4	110982	0	1103.45
UniRef50_L1PVG0	Coproporphyrinogen-III oxidase	oralcavity	airways+skin+stool+vagina	277	6965	4	110982	0	1103.45
UniRef50_C2M5E9	Adenylate kinase	oralcavity	airways+skin+stool+vagina	277	6965	4	110982	0	1103.45
UniRef50_A0A221V483	Mannose-6-phosphate isomerase ManA	oralcavity	airways+skin+stool+vagina	276	6966	4	110982	0	1099.3
UniRef50_F0ICA0	LemA family protein	oralcavity	airways+skin+stool+vagina	276	6966	4	110982	0	1099.3
UniRef50_A0A0A6Y2V4	Putative ribosomal RNA small subunit methyltransferase B	oralcavity	airways+skin+stool+vagina	275	6967	4	110982	0	1095.16
UniRef50_C7M904	Uncharacterized protein	oralcavity	airways+skin+stool+vagina	275	6967	4	110982	0	1095.16
UniRef50_E4MNV3	Outer membrane assembly lipoprotein YfiO	oralcavity	airways+skin+stool+vagina	275	6967	4	110982	0	1095.16
UniRef50_A0A2E4PH11	Biotin carboxyl carrier protein of acetyl-CoA carboxylase	oralcavity	airways+skin+stool+vagina	340	6902	5	110981	0	1093.41
UniRef50_A0A0A7P9A3	C4-dicarboxylate ABC transporter	oralcavity	airways+skin+stool+vagina	274	6968	4	110982	0	1091.03
UniRef50_V5RW86	DNA-directed RNA polymerase subunit beta'	oralcavity	airways+skin+stool+vagina	273	6969	4	110982	0	1086.89
UniRef50_A0A0B7I0U1	Homoserine O-trans-acetylase (Modular protein)	oralcavity	airways+skin+stool+vagina	273	6969	4	110982	0	1086.89
UniRef50_A0A250FQ72	Nitroreductase	oralcavity	airways+skin+stool+vagina	273	6969	4	110982	0	1086.89
UniRef50_C7M3I9	Uncharacterized protein	oralcavity	airways+skin+stool+vagina	337	6905	5	110981	0	1083.29
UniRef50_A0A199XSA9	HIT-like protein	oralcavity	airways+skin+stool+vagina	337	6905	5	110981	0	1083.29
UniRef50_A0A0N0CFK7	1-deoxy-D-xylulose-5-phosphate synthase	oralcavity	airways+skin+stool+vagina	272	6970	4	110982	0	1082.75
UniRef50_L1P8F7	Uncharacterized protein	oralcavity	airways+skin+stool+vagina	272	6970	4	110982	0	1082.75
UniRef50_A0A0E9G6M6	ABC transporter, membrane permease	oralcavity	airways+skin+stool+vagina	333	6909	5	110981	0	1069.81
UniRef50_A0A0A7P9Q5	ABC transporter substrate-binding protein	oralcavity	airways+skin+stool+vagina	328	6914	5	110981	0	1052.99
UniRef50_A0A0E9FZM1	50S ribosomal protein L33	oralcavity	airways+skin+stool+vagina	328	6914	5	110981	0	1052.99
UniRef50_A0A258HB13	Transcriptional repressor NrdR	oralcavity	airways+skin+stool+vagina	326	6916	5	110981	0	1046.26
UniRef50_A0A167Y4X6	Phosphatidylserine decarboxylase proenzyme	oralcavity	airways+skin+stool+vagina	325	6917	5	110981	0	1042.9
UniRef50_A0A1Q3NLT1	Elongation factor Ts	oralcavity	airways+skin+stool+vagina	382	6860	6	110980	0	1029.99
UniRef50_A0A258H9A5	50S ribosomal protein L11	oralcavity	airways+skin+stool+vagina	381	6861	6	110980	0	1027.14
UniRef50_A0A076NVN4	ATP-dependent 6-phosphofructokinase	oralcavity	airways+skin+stool+vagina	381	6861	6	110980	0	1027.14
UniRef50_I3YXK3	Sec-independent protein translocase protein TatC	oralcavity	airways+skin+stool+vagina	320	6922	5	110981	0	1026.12
UniRef50_A0A076NYW5	Deoxyadenosine kinase	oralcavity	airways+skin+stool+vagina	320	6922	5	110981	0	1026.12
UniRef50_C7M5J0	Uncharacterized protein	oralcavity	airways+skin+stool+vagina	320	6922	5	110981	0	1026.12
UniRef50_A0A0P0U9R8	Porphobilinogen deaminase	oralcavity	airways+skin+stool+vagina	320	6922	5	110981	0	1026.12
UniRef50_I0WHY5	Putative biopolymer transport protein exbB-like protein	oralcavity	airways+skin+stool+vagina	319	6923	5	110981	0	1022.76
UniRef50_A3J2K0	Ribonuclease G	oralcavity	airways+skin+stool+vagina	319	6923	5	110981	0	1022.76
UniRef50_C7M4B9	Endonuclease/exonuclease/phosphatase	oralcavity	airways+skin+stool+vagina	316	6926	5	110981	0	1012.71
UniRef50_A6GVP1	Glutamyl-tRNA reductase	oralcavity	airways+skin+stool+vagina	314	6928	5	110981	0	1006.01
UniRef50_A0A1J5M0R9	Glutaminase	oralcavity	airways+skin+stool+vagina	314	6928	5	110981	0	1006.01
UniRef50_V5RW51	30S ribosomal protein S8	oralcavity	airways+skin+stool+vagina	313	6929	5	110981	0	1002.66
UniRef50_A0A1F7QW44	ArsR family transcriptional regulator	oralcavity	airways+skin+stool+vagina	312	6930	5	110981	0	999.309
UniRef50_A0A0B7I4L3	Exodeoxyribonuclease	oralcavity	airways+skin+stool+vagina	310	6932	5	110981	0	992.617
UniRef50_A0A238U845	tRNA (guanine-N(1)-)-methyltransferase	oralcavity	airways+skin+stool+vagina	309	6933	5	110981	0	989.272
UniRef50_A0A1H5NY28	Aminotransferase	oralcavity	airways+skin+stool+vagina	307	6935	5	110981	0	982.586
UniRef50_A0A1M6A6Y2	Tryptophanyl-tRNA synthetase	oralcavity	airways+skin+stool+vagina	306	6936	5	110981	0	979.244
UniRef50_A0A285X1Q7	Sugar or nucleoside kinase, ribokinase family	oralcavity	airways+skin+stool+vagina	306	6936	5	110981	0	979.244
UniRef50_V5RVT9	50S ribosomal protein L35	oralcavity	airways+skin+stool+vagina	305	6937	5	110981	0	975.903
UniRef50_A0A258FWW0	DNA topoisomerase (ATP-hydrolyzing)	oralcavity	airways+skin+stool+vagina	302	6940	5	110981	0	965.887
UniRef50_A0A250FBJ1	Phenylacetate--CoA ligase	oralcavity	airways+skin+stool+vagina	300	6942	5	110981	0	959.213
UniRef50_C2M5A7	Phosphoglucomutase/phosphomannomutase, alpha/beta/alpha domain II	oralcavity	airways+skin+stool+vagina	299	6943	5	110981	0	955.878
UniRef50_A0A258HAP1	Uncharacterized protein	oralcavity	airways+skin+stool+vagina	298	6944	5	110981	0	952.544
UniRef50_A0A0U3K1R3	3-oxoacyl-[acyl-carrier-protein] synthase 3	oralcavity	airways+skin+stool+vagina	296	6946	5	110981	0	945.879
UniRef50_A0A258HAD3	AAA family ATPase	oralcavity	airways+skin+stool+vagina	352	6890	6	110980	0	944.968
UniRef50_A0A243SJI1	Amidinotransferase	oralcavity	airways+skin+stool+vagina	295	6947	5	110981	0	942.548
UniRef50_R4PL51	Putative Dephospho-CoA kinase-like protein	oralcavity	airways+skin+stool+vagina	349	6893	6	110980	0	936.506
UniRef50_E4MTD4	Ferrous iron transport protein B	oralcavity	airways+skin+stool+vagina	292	6950	5	110981	0	932.56
UniRef50_A5FGS7	Probable transcriptional regulatory protein Fjoh_2560	oralcavity	airways+skin+stool+vagina	291	6951	5	110981	0	929.232
UniRef50_A0A258HB75	tRNA (guanine-N(7)-)-methyltransferase	oralcavity	airways+skin+stool+vagina	290	6952	5	110981	0	925.906
UniRef50_W2UJT0	Uncharacterized protein	oralcavity	airways+skin+stool+vagina	290	6952	5	110981	0	925.906
UniRef50_A0A1M5RN35	23S rRNA (Guanosine2251-2'-O)-methyltransferase	oralcavity	airways+skin+stool+vagina	289	6953	5	110981	0	922.58
UniRef50_A0A0G1GBG3	Twitching motility protein	oralcavity	airways+skin+stool+vagina	343	6899	6	110980	0	919.605
UniRef50_A0A1Y2PC23	Ribosomal protein L11 methyltransferase	oralcavity	airways+skin+stool+vagina	286	6956	5	110981	0	912.61
UniRef50_R4PJU0	DNA-directed RNA polymerase subunit beta	oralcavity	airways+skin+stool+vagina	285	6957	5	110981	0	909.288
UniRef50_A0A0G4AXF7	Actin-like protein ATPase involved in cell division-like protein	oralcavity	airways+skin+stool+vagina	338	6904	6	110980	0	905.544
UniRef50_A0A0G1NHR1	UvrABC system protein B	oralcavity	airways+skin+stool+vagina	334	6908	6	110980	0	894.309
UniRef50_A0A2G6BW44	Translational GTPase TypA	oralcavity	airways+skin+stool+vagina	332	6910	6	110980	0	888.697
UniRef50_A0A2E6JPJ5	Adenylosuccinate synthetase	oralcavity	airways+skin+stool+vagina	332	6910	6	110980	0	888.697
UniRef50_A0A0A7P964	Serine hydroxymethyltransferase	oralcavity	airways+skin+stool+vagina	331	6911	6	110980	0	885.892
UniRef50_H8XRE5	Prolyl oligopeptidase family S9 protein	oralcavity	airways+skin+stool+vagina	277	6965	5	110981	0	882.749
UniRef50_A0A2G6C7J2	Sporulation initiation inhibitor Soj	oralcavity	airways+skin+stool+vagina	381	6861	7	110979	0	880.401
UniRef50_A0A1B2YPW7	ATP-dependent Clp protease ATP-binding subunit ClpX	oralcavity	airways+skin+stool+vagina	326	6916	6	110980	0	871.879
UniRef50_A0A258HAZ6	Ribonuclease 3	oralcavity	airways+skin+stool+vagina	325	6917	6	110980	0	869.079
UniRef50_A0A0A7PEE0	30S ribosomal protein S15	oralcavity	airways+skin+stool+vagina	371	6871	7	110979	0	856.045
UniRef50_A0A1S7DQK0	General stress protein 13	oralcavity	airways+skin+stool+vagina	371	6871	7	110979	0	856.045
UniRef50_G4D0Q9	Peptide methionine sulfoxide reductase MsrA	skin	airways+oralcavity+stool+vagina	221	729	19	117259	0	1870.93
UniRef50_A0A076P5C3	3-oxoacyl-(Acyl-carrier-protein) synthase	oralcavity	airways+skin+stool+vagina	317	6925	6	110980	0	846.707
UniRef50_A0A258G4L2	Alanine--tRNA ligase	oralcavity	airways+skin+stool+vagina	317	6925	6	110980	0	846.707
UniRef50_A0A258G8N3	RNA polymerase sigma factor SigA	oralcavity	airways+skin+stool+vagina	367	6875	7	110979	0	846.323
UniRef50_A0A1J0LKL2	Hypersensitive-induced response protein	oralcavity	airways+skin+stool+vagina	414	6828	8	110978	0	841.112
UniRef50_A0A2N1SXA9	ATP-dependent Clp protease proteolytic subunit	oralcavity	airways+skin+stool+vagina	363	6879	7	110979	0	836.612
UniRef50_A0A202DT28	Prolyl-tRNA synthetase	oralcavity	airways+skin+stool+vagina	311	6931	6	110980	0	829.962
UniRef50_A0A2B4RAF1	DNA topoisomerase 2	oralcavity	airways+skin+stool+vagina	310	6932	6	110980	0	827.173
UniRef50_F3B3W6	Uncharacterized protein	oralcavity	airways+skin+stool+vagina	355	6887	7	110979	0	817.224
UniRef50_A5FHT2	Dihydroorotate dehydrogenase (quinone)	oralcavity	airways+skin+stool+vagina	306	6936	6	110980	0	816.029
UniRef50_A0A0B7HN22	Nicotinate phosphoribosyltransferase	oralcavity	airways+skin+stool+vagina	305	6937	6	110980	0	813.245
UniRef50_A4APE8	50S ribosomal protein L32	oralcavity	airways+skin+stool+vagina	448	6794	9	110977	0	813.098
UniRef50_A0A2E8JPH5	30S ribosomal protein S11	oralcavity	airways+skin+stool+vagina	304	6938	6	110980	0	810.462
UniRef50_G2PKJ7	3-deoxy-7-phosphoheptulonate synthase	oralcavity	airways+skin+stool+vagina	398	6844	8	110978	0	806.715
UniRef50_A0A258H903	Type II secretion system protein E	oralcavity	airways+skin+stool+vagina	295	6947	6	110980	0	785.449
UniRef50_A0A076P2E9	3-ketoacyl-ACP reductase	oralcavity	airways+skin+stool+vagina	294	6948	6	110980	0	782.674
UniRef50_A0A258HAS5	Polyribonucleotide nucleotidyltransferase	oralcavity	airways+skin+stool+vagina	339	6903	7	110979	0	778.582
UniRef50_A6H0V1	Protein-L-isoaspartate O-methyltransferase	oralcavity	airways+skin+stool+vagina	336	6906	7	110979	0	771.357
UniRef50_A0A0B7HY68	Putative ribonucleoside-diphosphate reductase, beta subunit	oralcavity	airways+skin+stool+vagina	600	6642	13	110973	0	771.128
UniRef50_A0A0B7HIL9	Phenylalanine--tRNA ligase alpha subunit	oralcavity	airways+skin+stool+vagina	423	6819	9	110977	0	764.91
UniRef50_L1NWQ2	Polyamine aminopropyltransferase	oralcavity	airways+skin+stool+vagina	287	6955	6	110980	0	763.27
UniRef50_A0A181CFW7	Putative methylase	oralcavity	airways+skin+stool+vagina	287	6955	6	110980	0	763.27
UniRef50_A0A0G4AX01	UPF0109 protein UW38_C0001G0337	oralcavity	airways+skin+stool+vagina	285	6957	6	110980	0	757.733
UniRef50_A6GYW8	Chromosomal replication initiator protein DnaA	oralcavity	airways+skin+stool+vagina	284	6958	6	110980	0	754.966
UniRef50_A0A2G5KL70	SAM-dependent methyltransferase	oralcavity	airways+skin+stool+vagina	329	6913	7	110979	0	754.522
UniRef50_A0A1E5UE50	Ribonucleoside-diphosphate reductase, alpha chain	oralcavity	airways+skin+stool+vagina	415	6827	9	110977	0	749.564
UniRef50_R4PLF0	50S ribosomal protein L21	oralcavity	airways+skin+stool+vagina	282	6960	6	110980	0	749.434
UniRef50_A0A1L6R0P1	Phosphoglycerate kinase	oralcavity	airways+skin+stool+vagina	456	6786	10	110976	0	745.727
UniRef50_A0A0G0PAB2	DNA gyrase subunit B	oralcavity	airways+skin+stool+vagina	324	6918	7	110979	0	742.518
UniRef50_V5RVK1	Cell division FtsK/SpoIIIE	oralcavity	airways+skin+stool+vagina	322	6920	7	110979	0	737.722
UniRef50_F9EU69	Ribosomal large subunit pseudouridine synthase F	oralcavity	airways+skin+stool+vagina	322	6920	7	110979	0	737.722
UniRef50_A0A1H3YG89	SsrA-binding protein	oralcavity	airways+skin+stool+vagina	451	6791	10	110976	0	737.007
UniRef50_A0A238UBE5	N-acetylglucosaminylphosphatidylinositoldeacetylase	oralcavity	airways+skin+stool+vagina	277	6965	6	110980	0	735.618
UniRef50_J2T9R1	Acyl-CoA synthetase (AMP-forming)/AMP-acid ligase II	oralcavity	airways+skin+stool+vagina	276	6966	6	110980	0	732.857
UniRef50_A0A2D7MRL8	DNA topoisomerase 1	oralcavity	airways+skin+stool+vagina	275	6967	6	110980	0	730.097
UniRef50_A0LXL7	Iron-sulfur cluster carrier protein	oralcavity	airways+skin+stool+vagina	398	6844	9	110977	0	717.073
UniRef50_A0A238ZB14	Uridine kinase	oralcavity	airways+skin+stool+vagina	312	6930	7	110979	0	713.78
UniRef50_G0L5E6	Acyl-CoA thioester hydrolase	oralcavity	airways+skin+stool+vagina	311	6931	7	110979	0	711.389
UniRef50_V5RWI9	50S ribosomal protein L6	oralcavity	airways+skin+stool+vagina	311	6931	7	110979	0	711.389
UniRef50_A0A1K1RCD8	Acetyl-CoA carboxylase, carboxyltransferase component	oralcavity	airways+skin+stool+vagina	310	6932	7	110979	0	708.999
UniRef50_A0A1H3B2F2	Sulfate adenylyltransferase	oralcavity	airways+skin+stool+vagina	392	6850	9	110977	0	705.645
UniRef50_A0A0G4AXY1	DNA-directed RNA polymerase subunit alpha	oralcavity	airways+skin+stool+vagina	262	6980	6	110980	0	694.287
UniRef50_A0A220S310	Periplasmic serine endoprotease DegP-like	oralcavity	airways+skin+stool+vagina	302	6940	7	110979	0	689.907
UniRef50_A0A2A4GEG6	Histidine kinase	oralcavity	airways+skin+stool+vagina	294	6948	7	110979	0	670.858
UniRef50_X2H5T8	Putative transmembrane protein	oralcavity	airways+skin+stool+vagina	334	6908	8	110978	0	670.72
UniRef50_L1P517	Uncharacterized protein	oralcavity	airways+skin+stool+vagina	292	6950	7	110979	0	666.102
UniRef50_A0A1H9AHY8	dCMP deaminase	oralcavity	airways+skin+stool+vagina	409	6833	10	110976	0	664.264
UniRef50_Q9JYM6	Ribose-5-phosphate isomerase A	oralcavity	airways+skin+stool+vagina	286	6956	7	110979	0	651.852
UniRef50_Q9K0C7	GTPase Era	oralcavity	airways+skin+stool+vagina	325	6917	8	110978	0	651.797
UniRef50_A0LY75	Methylenetetrahydrofolate reductase	oralcavity	airways+skin+stool+vagina	284	6958	7	110979	0	647.108
UniRef50_G2E985	Ferredoxin	oralcavity	airways+skin+stool+vagina	399	6843	10	110976	0	647.076
UniRef50_F4AYK6	Acetyl-coenzyme A carboxylase carboxyl transferase subunit beta	oralcavity	airways+skin+stool+vagina	436	6806	11	110975	0	646.289
UniRef50_F9EY91	Long-chain-fatty-acid-CoA ligase	oralcavity	airways+skin+stool+vagina	357	6885	9	110977	0	639.374
UniRef50_C0EJD2	Sugar-phosphate isomerase, RpiB/LacA/LacB family	oralcavity	airways+skin+stool+vagina	316	6926	8	110978	0	632.924
UniRef50_A0A181CJ16	Indole-3-glycerol phosphate synthase	oralcavity	airways+skin+stool+vagina	314	6928	8	110978	0	628.737
UniRef50_A0A1P8RYZ7	Thymidylate synthase	oralcavity	airways+skin+stool+vagina	305	6937	8	110978	0	609.923
UniRef50_P57062	Lipoprotein-releasing system transmembrane protein LolC	oralcavity	airways+skin+stool+vagina	301	6941	8	110978	0	601.577
UniRef50_A0A1M5FZF0	DNA polymerase IV	oralcavity	airways+skin+stool+vagina	371	6871	10	110976	0	599.215
UniRef50_X5F3K4	16S rRNA (cytosine(967)-C(5))-methyltransferase	oralcavity	airways+skin+stool+vagina	263	6979	7	110979	0	597.455
UniRef50_D4DSY9	Uncharacterized protein	oralcavity	airways+skin+stool+vagina	263	6979	7	110979	0	597.455
UniRef50_F0IHW5	Acyl-CoA dehydrogenase	oralcavity	airways+skin+stool+vagina	332	6910	9	110977	0	592.448
UniRef50_A3U4U2	Acetyl-coenzyme A carboxylase carboxyl transferase subunit alpha	oralcavity	airways+skin+stool+vagina	331	6911	9	110977	0	590.578
UniRef50_A0A0B7H5D5	Carbonic anhydrase	oralcavity	airways+skin+stool+vagina	568	6674	16	110970	0	590.266
UniRef50_E4TBE2	Signal recognition particle protein	oralcavity	airways+skin+stool+vagina	295	6947	8	110978	0	589.076
UniRef50_A0A0J7J127	Cysteine--tRNA ligase	oralcavity	airways+skin+stool+vagina	365	6877	10	110976	0	589.01
UniRef50_L1NIS2	DNA polymerase III subunit epsilon	oralcavity	airways+skin+stool+vagina	292	6950	8	110978	0	582.834
UniRef50_J8T643	Cell division protein MukB	oralcavity	airways+skin+stool+vagina	326	6916	9	110977	0	581.237
UniRef50_L1NX34	Uncharacterized protein	oralcavity	airways+skin+stool+vagina	291	6951	8	110978	0	580.755
UniRef50_Q9K0Z1	Transcriptional regulator MraZ	oralcavity	airways+skin+stool+vagina	323	6919	9	110977	0	575.638
UniRef50_A0A0A2MA88	Copper resistance protein CopD	oralcavity	airways+skin+stool+vagina	288	6954	8	110978	0	574.519
UniRef50_E5UJC5	Curved DNA-binding protein	oralcavity	airways+skin+stool+vagina	284	6958	8	110978	0	566.214
UniRef50_A0A1D3HU19	Putrescine-binding periplasmic protein	oralcavity	airways+skin+stool+vagina	316	6926	9	110977	0	562.594
UniRef50_G4CNW1	Glucokinase	oralcavity	airways+skin+stool+vagina	381	6861	11	110975	0	560.235
UniRef50_D4DQ13	Branched-chain amino acid aminotransferase	oralcavity	airways+skin+stool+vagina	281	6961	8	110978	0	559.992
UniRef50_A0A112E2M7	Aminopeptidase	oralcavity	airways+skin+stool+vagina	347	6895	10	110976	0	558.501
UniRef50_Q9JYJ3	Glutathione synthetase	oralcavity	airways+skin+stool+vagina	311	6931	9	110977	0	553.293
UniRef50_A0A1A9RXU6	Uncharacterized protein	oralcavity	airways+skin+stool+vagina	309	6933	9	110977	0	549.576
UniRef50_C4GMD9	RNB-like protein	oralcavity	airways+skin+stool+vagina	307	6935	9	110977	0	545.861
UniRef50_G4CTW0	Inner membrane protein YjfL	oralcavity	airways+skin+stool+vagina	339	6903	10	110976	0	544.993
UniRef50_D2ZZS9	UPF0246 protein NEIMUCOT_06162	oralcavity	airways+skin+stool+vagina	304	6938	9	110977	0	540.294
UniRef50_A0A1V1ZI93	Probable GTP-binding protein EngB	oralcavity	airways+skin+stool+vagina	398	6844	12	110974	0	537.79
UniRef50_A0A2J0Y467	Sulfite reductase [NADPH] hemoprotein beta-component	oralcavity	airways+skin+stool+vagina	296	6946	9	110977	0	525.469
UniRef50_A0A112Q233	Succinyldiaminopimelate transaminase	oralcavity	airways+skin+stool+vagina	295	6947	9	110977	0	523.619
UniRef50_A0A088EWC3	Undecaprenyl-diphosphatase	oralcavity	airways+skin+stool+vagina	293	6949	9	110977	0	519.919
UniRef50_Q06758	Probable histidine-binding protein	oralcavity	airways+skin+stool+vagina	293	6949	9	110977	0	519.919
UniRef50_D5BH67	Queuine tRNA-ribosyltransferase	oralcavity	airways+skin+stool+vagina	414	6828	13	110973	0	517.584
UniRef50_C0DVC9	Squalene synthase HpnC	oralcavity	airways+skin+stool+vagina	322	6920	10	110976	0	516.391
UniRef50_A0A1X3CMB9	ABC transporter substrate-binding protein	oralcavity	airways+skin+stool+vagina	291	6951	9	110977	0	516.222
UniRef50_F9ETH7	Sugar transporter	oralcavity	airways+skin+stool+vagina	351	6891	11	110975	0	513.875
UniRef50_F5S594	Transcriptional regulator HexR	oralcavity	airways+skin+stool+vagina	319	6923	10	110976	0	511.358
UniRef50_D7N1V8	Glutaredoxin, GrxB family	oralcavity	airways+skin+stool+vagina	318	6924	10	110976	0	509.682
UniRef50_B0BTV0	L-lactate permease	oralcavity	airways+skin+stool+vagina	287	6955	9	110977	0	508.833
UniRef50_L1NL90	Uncharacterized protein	oralcavity	airways+skin+stool+vagina	285	6957	9	110977	0	505.142
UniRef50_A0A1A7KMZ0	ATP-dependent DNA helicase RecQ	oralcavity	airways+skin+stool+vagina	375	6867	12	110974	0	505.015
UniRef50_U7V2W9	Transcriptional regulator, TetR family	oralcavity	airways+skin+stool+vagina	375	6867	12	110974	0	505.015
UniRef50_F0IDG9	Metalloendopeptidase PepO	oralcavity	airways+skin+stool+vagina	284	6958	9	110977	0	503.297
UniRef50_A0A220S1J1	Riboflavin biosynthesis protein	oralcavity	airways+skin+stool+vagina	314	6928	10	110976	0	502.98
UniRef50_D4DRA9	tRNA/tmRNA (uracil-C(5))-methyltransferase	oralcavity	airways+skin+stool+vagina	371	6871	12	110974	0	499.337
UniRef50_A0A0P1D3D0	Putative nitroreductase HBN1	oralcavity	airways+skin+stool+vagina	399	6843	13	110973	0	497.737
UniRef50_A0A0C5W838	Phosphopantetheine adenylyltransferase	oralcavity	airways+skin+stool+vagina	309	6933	10	110976	0	494.614
UniRef50_C6M9U2	Uncharacterized protein	oralcavity	airways+skin+stool+vagina	279	6963	9	110977	0	494.081
UniRef50_C5TQ68	Putrescine-binding periplasmic protein	oralcavity	airways+skin+stool+vagina	303	6939	10	110976	0	484.59
UniRef50_G4CM24	Pyruvate kinase	oralcavity	airways+skin+stool+vagina	302	6940	10	110976	0	482.921
UniRef50_A0A0X8JT13	Anthranilate phosphoribosyltransferase	oralcavity	airways+skin+stool+vagina	358	6884	12	110974	0	480.93
UniRef50_A0A1X3DE79	Iron transporter	oralcavity	airways+skin+stool+vagina	328	6914	11	110975	0	478.605
UniRef50_C0DT38	GTPase HflX	oralcavity	airways+skin+stool+vagina	299	6943	10	110976	0	477.918
UniRef50_Q5F6E9	Transaldolase	oralcavity	airways+skin+stool+vagina	299	6943	10	110976	0	477.918
UniRef50_A0A238T8S6	Efflux pump membrane transporter	oralcavity	airways+skin+stool+vagina	298	6944	10	110976	0	476.251
UniRef50_Q5F7N6	GTP cyclohydrolase-2	oralcavity	airways+skin+stool+vagina	298	6944	10	110976	0	476.251
UniRef50_C2M2J2	Mg2+ transporter-C family protein	oralcavity	airways+skin+stool+vagina	437	6805	15	110971	0	475.085
UniRef50_L1NIH0	Na+/H+ antiporter NhaC	oralcavity	airways+skin+stool+vagina	353	6889	12	110974	0	473.869
UniRef50_J8W9R4	Microcin-processing peptidase 1	oralcavity	airways+skin+stool+vagina	296	6946	10	110976	0	472.918
UniRef50_U2KH75	Membrane protein, PF09851 family	oralcavity	airways+skin+stool+vagina	352	6890	12	110974	0	472.458
UniRef50_E5UJ44	Peptidoglycan glycosyltransferase MrdB	oralcavity	airways+skin+stool+vagina	295	6947	10	110976	0	471.253
UniRef50_A0A1D3H4Q3	Thiol:disulfide interchange protein	oralcavity	airways+skin+stool+vagina	322	6920	11	110975	0	469.442
UniRef50_G4CS33	Ferrous iron transport protein A	oralcavity	airways+skin+stool+vagina	293	6949	10	110976	0	467.923
UniRef50_Q06581	Twitching motility protein	oralcavity	airways+skin+stool+vagina	321	6921	11	110975	0	467.917
UniRef50_A0A0P0CHA6	Delta-aminolevulinic acid dehydratase	oralcavity	airways+skin+stool+vagina	321	6921	11	110975	0	467.917
UniRef50_A0A286E3U6	3-deoxy-D-manno-octulosonate 8-phosphate phosphatase (KDO 8-P phosphatase)	oralcavity	airways+skin+stool+vagina	347	6895	12	110974	0	465.409
UniRef50_A0A0Y6EJ22	Polyphenol oxidase	oralcavity	airways+skin+stool+vagina	291	6951	10	110976	0	464.595
UniRef50_Q9K1P6	Efem/EfeO family lipoprotein NMB0035	oralcavity	airways+skin+stool+vagina	317	6925	11	110975	0	461.819
UniRef50_E0N350	Dimethylsulfoxide reductase, chain B	skin	airways+oralcavity+stool+vagina	209	741	27	117251	0	1224.84
UniRef50_UPI0008A36975	RNase adapter RapZ	oralcavity	airways+skin+stool+vagina	286	6956	10	110976	0	456.284
UniRef50_A0A112CA05	NAD(P)-dependent oxidoreductase	oralcavity	airways+skin+stool+vagina	313	6929	11	110975	0	455.729
UniRef50_Q9JXB0	UPF0276 protein NMB2142	oralcavity	airways+skin+stool+vagina	284	6958	10	110976	0	452.963
UniRef50_A0A1X3DF85	Tetrapyrrole methylase	oralcavity	airways+skin+stool+vagina	337	6905	12	110974	0	451.342
UniRef50_D4DSY5	Transporter	oralcavity	airways+skin+stool+vagina	336	6906	12	110974	0	449.938
UniRef50_F0IFT9	Uncharacterized protein	oralcavity	airways+skin+stool+vagina	415	6827	15	110971	0	449.714
UniRef50_G4CTJ6	Sec-independent protein translocase protein TatC	oralcavity	airways+skin+stool+vagina	308	6934	11	110975	0	448.125
UniRef50_L1NQV7	Serine-type D-Ala-D-Ala carboxypeptidase	oralcavity	airways+skin+stool+vagina	333	6909	12	110974	0	445.727
UniRef50_F0RD77	Pyruvate dehydrogenase (Acetyl-transferring)	oralcavity	airways+skin+stool+vagina	306	6936	11	110975	0	445.087
UniRef50_Q9K0G4	Inorganic pyrophosphatase	oralcavity	airways+skin+stool+vagina	512	6730	19	110967	0	444.319
UniRef50_G4CTL7	Probable queuosine precursor transporter	oralcavity	airways+skin+stool+vagina	384	6858	14	110972	0	443.833
UniRef50_UPI00082615D3	DUF3079 domain-containing protein	oralcavity	airways+skin+stool+vagina	305	6937	11	110975	0	443.568
UniRef50_A0A181CFC4	Putative permease, YjgP/YjgQ family	oralcavity	airways+skin+stool+vagina	327	6915	12	110974	0	437.316
UniRef50_Q9K0H5	Phosphoribosyl-AMP cyclohydrolase	oralcavity	airways+skin+stool+vagina	299	6943	11	110975	0	434.467
UniRef50_X5EP07	ABC-transporter membrane protein	oralcavity	airways+skin+stool+vagina	298	6944	11	110975	0	432.951
UniRef50_L1PSJ7	Uncharacterized protein	oralcavity	airways+skin+stool+vagina	298	6944	11	110975	0	432.951
UniRef50_Q5P7B0	Dual-specificity RNA methyltransferase RlmN	oralcavity	airways+skin+stool+vagina	348	6894	13	110973	0	430.905
UniRef50_A0A1H9BPE2	Acetyl-CoA carboxylase, biotin carboxylase subunit	oralcavity	airways+skin+stool+vagina	446	6796	17	110969	0	428.385
UniRef50_A0A1M5D9C3	Dihydrolipoyl dehydrogenase	oralcavity	airways+skin+stool+vagina	320	6922	12	110974	0	427.522
UniRef50_A0A221UUN7	H(+)/Cl(-) exchange transporter ClcA	oralcavity	airways+skin+stool+vagina	294	6948	11	110975	0	426.894
UniRef50_X5EFX2	RNA polymerase sigma factor	oralcavity	airways+skin+stool+vagina	267	6975	10	110976	0	424.811
UniRef50_A0A066TGI0	Deoxyadenosine kinase / Deoxyguanosine kinase	oralcavity	airways+skin+stool+vagina	267	6975	10	110976	0	424.811
UniRef50_A0A220S028	Formamidopyrimidine-DNA glycosylase	oralcavity	airways+skin+stool+vagina	343	6899	13	110973	0	424.406
UniRef50_Q9K1K6	Methionyl-tRNA formyltransferase	oralcavity	airways+skin+stool+vagina	287	6955	11	110975	0	416.31
UniRef50_A0A136LB02	1,4-dihydroxy-2-naphthoyl-CoA synthase	oralcavity	airways+skin+stool+vagina	286	6956	11	110975	0	414.8
UniRef50_X5F7C9	CobW family protein	oralcavity	airways+skin+stool+vagina	286	6956	11	110975	0	414.8
UniRef50_C7N999	Tryptophan synthase alpha chain	oralcavity	airways+skin+stool+vagina	408	6834	16	110970	0	414.067
UniRef50_Q5F923	30S ribosomal protein S18	oralcavity	airways+skin+stool+vagina	335	6907	13	110973	0	414.028
UniRef50_F5S6W2	Branched-chain amino acid transporter	oralcavity	airways+skin+stool+vagina	310	6932	12	110974	0	413.564
UniRef50_Q9JZ77	3,4-dihydroxy-2-butanone 4-phosphate synthase	oralcavity	airways+skin+stool+vagina	284	6958	11	110975	0	411.781
UniRef50_D0BJP8	Uncharacterized protein	oralcavity	airways+skin+stool+vagina	405	6837	16	110970	0	410.842
UniRef50_D7N0Z1	Ribonuclease G	oralcavity	airways+skin+stool+vagina	307	6935	12	110974	0	409.385
UniRef50_Q9K1E3	Uncharacterized protein	oralcavity	airways+skin+stool+vagina	282	6960	11	110975	0	408.764
UniRef50_G4CS19	Trk family potassium (K+) transporter, NAD+ binding protein	oralcavity	airways+skin+stool+vagina	282	6960	11	110975	0	408.764
UniRef50_X5EQE8	ABC transporter permease, polyamine	oralcavity	airways+skin+stool+vagina	329	6913	13	110973	0	406.259
UniRef50_C6WYV7	Uncharacterized protein	oralcavity	airways+skin+stool+vagina	329	6913	13	110973	0	406.259
UniRef50_F0EWA3	Coproporphyrinogen-III oxidase	oralcavity	airways+skin+stool+vagina	328	6914	13	110973	0	404.966
UniRef50_F0F264	Lactoylglutathione lyase	oralcavity	airways+skin+stool+vagina	327	6915	13	110973	0	403.673
UniRef50_A0A085FEC7	Endonuclease III	oralcavity	airways+skin+stool+vagina	350	6892	14	110972	0	402.539
UniRef50_A0A125WEM3	Ornithine carbamoyltransferase	oralcavity	airways+skin+stool+vagina	325	6917	13	110973	0	401.088
UniRef50_L1PQ45	Fructose-bisphosphate aldolase class 1	oralcavity	airways+skin+stool+vagina	464	6778	19	110967	0	399.813
UniRef50_E5ULL4	Sensor protein	oralcavity	airways+skin+stool+vagina	299	6943	12	110974	0	398.258
UniRef50_Q9JZ00	Glutamyl-tRNA(Gln) amidotransferase subunit C	oralcavity	airways+skin+stool+vagina	322	6920	13	110973	0	397.213
UniRef50_C8PFL5	Putative membrane protein	oralcavity	airways+skin+stool+vagina	391	6851	16	110970	0	395.83
UniRef50_D4DQB3	NH(3)-dependent NAD(+) synthetase	oralcavity	airways+skin+stool+vagina	320	6922	13	110973	0	394.632
UniRef50_Q9K1G9	Putative zinc metalloprotease NMB0183	oralcavity	airways+skin+stool+vagina	320	6922	13	110973	0	394.632
UniRef50_A0A220S3H8	DNA-directed RNA polymerase subunit omega	oralcavity	airways+skin+stool+vagina	342	6900	14	110972	0	392.882
UniRef50_P0A0V3	Outer membrane protein class 4	oralcavity	airways+skin+stool+vagina	317	6925	13	110973	0	390.763
UniRef50_A0A256FWP1	Nitrous-oxide reductase	oralcavity	airways+skin+stool+vagina	292	6950	12	110974	0	388.542
UniRef50_Q5F9F4	50S ribosomal protein L25	oralcavity	airways+skin+stool+vagina	315	6927	13	110973	0	388.186
UniRef50_L1NMC5	Uncharacterized protein	oralcavity	airways+skin+stool+vagina	314	6928	13	110973	0	386.897
UniRef50_Q9JXG8	Transcriptional regulator, LysR family	oralcavity	airways+skin+stool+vagina	314	6928	13	110973	0	386.897
UniRef50_A0A0B7II37	DUF59 domain-containing protein	oralcavity	airways+skin+stool+vagina	337	6905	14	110972	0	386.858
UniRef50_Q5F799	Ribosome maturation factor RimP	oralcavity	airways+skin+stool+vagina	290	6952	12	110974	0	385.77
UniRef50_C4G8J1	Uncharacterized protein	oralcavity	airways+skin+stool+vagina	313	6929	13	110973	0	385.61
UniRef50_X5F5B8	NADH dehydrogenase I subunit J	oralcavity	airways+skin+stool+vagina	313	6929	13	110973	0	385.61
UniRef50_I2NDI0	ABC transporter, substrate-binding protein, family 3	oralcavity	airways+skin+stool+vagina	335	6907	14	110972	0	384.451
UniRef50_C5TML2	Ribosomal RNA small subunit methyltransferase A	oralcavity	airways+skin+stool+vagina	312	6930	13	110973	0	384.322
UniRef50_A6GZ60	Recombination protein RecR	oralcavity	airways+skin+stool+vagina	423	6819	18	110968	0	382.424
UniRef50_P63699	Putative bacterioferritin B	oralcavity	airways+skin+stool+vagina	310	6932	13	110973	0	381.748
UniRef50_A0A238HGG8	2-oxoglutarate dehydrogenase E1 component	oralcavity	airways+skin+stool+vagina	310	6932	13	110973	0	381.748
UniRef50_Q9K188	N-acetylmuramate/N-acetylglucosamine kinase	oralcavity	airways+skin+stool+vagina	309	6933	13	110973	0	380.462
UniRef50_A0A0B7HLX8	Glyceraldehyde-3-phosphate dehydrogenase A	oralcavity	airways+skin+stool+vagina	286	6956	12	110974	0	380.23
UniRef50_A0A2H6IWS3	Large-conductance mechanosensitive channel	oralcavity	airways+skin+stool+vagina	285	6957	12	110974	0	378.846
UniRef50_A0A0Y5D4F5	Acyl-CoA hydrolase	oralcavity	airways+skin+stool+vagina	285	6957	12	110974	0	378.846
UniRef50_S7VJJ6	7-carboxy-7-deazaguanine synthase	oralcavity	airways+skin+stool+vagina	307	6935	13	110973	0	377.89
UniRef50_Q9K1A2	Holliday junction ATP-dependent DNA helicase RuvA	oralcavity	airways+skin+stool+vagina	306	6936	13	110973	0	376.605
UniRef50_G4CNT4	Leucine-responsive regulatory protein	oralcavity	airways+skin+stool+vagina	328	6914	14	110972	0	376.036
UniRef50_Q9JXU0	Protein-L-isoaspartate O-methyltransferase	oralcavity	airways+skin+stool+vagina	302	6940	13	110973	0	371.468
UniRef50_G4CT73	Cb-type cytochrome c oxidase subunit II	oralcavity	airways+skin+stool+vagina	323	6919	14	110972	0	370.037
UniRef50_A0A1V1ZJ77	4Fe-4S ferredoxin	oralcavity	airways+skin+stool+vagina	322	6920	14	110972	0	368.838
UniRef50_A0A0S2K236	Peptidase M14, carboxypeptidase A	oralcavity	airways+skin+stool+vagina	299	6943	13	110973	0	367.619
UniRef50_G4CF34	AGCS family alanine/glycine:sodium (Na+) symporter	oralcavity	airways+skin+stool+vagina	297	6945	13	110973	0	365.055
UniRef50_X2H764	Glycerol-3-phosphate dehydrogenase [NAD(P)+]	oralcavity	airways+skin+stool+vagina	318	6924	14	110972	0	364.045
UniRef50_P45295	Quinone-dependent D-lactate dehydrogenase	oralcavity	airways+skin+stool+vagina	606	6636	28	110958	0	361.882
UniRef50_A0A1G7V1T2	Glutamate-1-semialdehyde 2,1-aminomutase	oralcavity	airways+skin+stool+vagina	293	6949	13	110973	0	359.931
UniRef50_E4ZAS7	Putative nicotinamidase	oralcavity	airways+skin+stool+vagina	313	6929	14	110972	0	358.063
UniRef50_Q9ZHY3	Bifunctional chorismate mutase/prephenate dehydratase	oralcavity	airways+skin+stool+vagina	291	6951	13	110973	0	357.371
UniRef50_F9EM20	Uncharacterized protein	oralcavity	airways+skin+stool+vagina	312	6930	14	110972	0	356.867
UniRef50_Q7MVL1	Fe(2+) transporter FeoB homolog	oralcavity	airways+skin+stool+vagina	477	6765	22	110964	0	355.64
UniRef50_A0A238HJB3	23S rRNA (Uridine(2479)-2'-O)-methyltransferase	oralcavity	airways+skin+stool+vagina	289	6953	13	110973	0	354.813
UniRef50_L1P2C2	Cell division protein ZapA	oralcavity	airways+skin+stool+vagina	289	6953	13	110973	0	354.813
UniRef50_X5EPY9	C-type cytochrome biogenesis protein CcsB	oralcavity	airways+skin+stool+vagina	310	6932	14	110972	0	354.477
UniRef50_A0A1I5E843	Prolyl oligopeptidase	oralcavity	airways+skin+stool+vagina	288	6954	13	110973	0	353.534
UniRef50_C6S7J9	Thioredoxin	oralcavity	airways+skin+stool+vagina	370	6872	17	110969	0	351.456
UniRef50_Q9JXP5	Probable chromosome-partitioning protein ParB	oralcavity	airways+skin+stool+vagina	283	6959	13	110973	0	347.147
UniRef50_G0L6N2	Uracil-DNA glycosylase	oralcavity	airways+skin+stool+vagina	343	6899	16	110970	0	344.821
UniRef50_Q9K1G8	1-deoxy-D-xylulose 5-phosphate reductoisomerase	oralcavity	airways+skin+stool+vagina	318	6924	15	110971	0	339.773
UniRef50_P57036	Pantothenate synthetase	oralcavity	airways+skin+stool+vagina	317	6925	15	110971	0	338.655
UniRef50_A0A0Q9LXY0	Nitrate reductase	skin	airways+oralcavity+stool+vagina	235	715	47	117231	0	819.797
UniRef50_E6XAZ5	ATP synthase subunit alpha	oralcavity	airways+skin+stool+vagina	416	6826	20	110966	0	338.133
UniRef50_C1D8L2	Methionine aminopeptidase	oralcavity	airways+skin+stool+vagina	295	6947	14	110972	0	336.597
UniRef50_F0F0Z2	Na+/H+ antiporter family protein	oralcavity	airways+skin+stool+vagina	433	6809	21	110965	0	336.025
UniRef50_Q2YBA7	30S ribosomal protein S2	oralcavity	airways+skin+stool+vagina	331	6911	16	110970	0	332.179
UniRef50_A0A0H5QEK7	Octaprenyl diphosphate synthase / Dimethylallyltransferase / (2E,6E)-farnesyl diphosphate synthase / Geranylgeranyl pyrophosphate synthetase	oralcavity	airways+skin+stool+vagina	291	6951	14	110972	0	331.842
UniRef50_A0A1V2MJP7	UDP-N-acetylglucosamine 1-carboxyvinyltransferase 1	oralcavity	airways+skin+stool+vagina	425	6817	21	110965	0	329.429
UniRef50_UPI000826A9B3	pyridoxamine 5'-phosphate oxidase	oralcavity	airways+skin+stool+vagina	385	6857	19	110967	0	327.919
UniRef50_A0A080K4E9	Lipopolysaccharide assembly protein B	oralcavity	airways+skin+stool+vagina	322	6920	16	110970	0	322.727
UniRef50_Q9JXR6	3-oxoacyl-[acyl-carrier-protein] synthase 3	oralcavity	airways+skin+stool+vagina	300	6942	15	110971	0	319.709
UniRef50_D7N2C8	Toluene tolerance protein Ttg2A	oralcavity	airways+skin+stool+vagina	297	6945	15	110971	0	316.375
UniRef50_A0A250FAV8	Riboflavin synthase	oralcavity	airways+skin+stool+vagina	294	6948	15	110971	0	313.044
UniRef50_G4CSZ1	Ribosomal protein L11 methyltransferase	oralcavity	airways+skin+stool+vagina	330	6912	17	110969	0	311.647
UniRef50_Q5F682	50S ribosomal protein L28	oralcavity	airways+skin+stool+vagina	329	6913	17	110969	0	310.658
UniRef50_H1Q465	Uncharacterized protein	oralcavity	airways+skin+stool+vagina	290	6952	15	110971	0	308.607
UniRef50_Q9K082	PTS system, nitrogen regulatory IIA protein	oralcavity	airways+skin+stool+vagina	289	6953	15	110971	0	307.499
UniRef50_UPI000833DCAC	bifunctional proline dehydrogenase/L-glutamate gamma-semialdehyde dehydrogenase PutA	oralcavity	airways+skin+stool+vagina	289	6953	15	110971	0	307.499
UniRef50_F2B9N2	Alkyl hydroperoxide reductase AhpD	oralcavity	airways+skin+stool+vagina	333	6909	18	110968	0	297.135
UniRef50_F2BAK4	ATP synthase subunit c	oralcavity	airways+skin+stool+vagina	296	6946	16	110970	0	295.558
UniRef50_C9PWA1	Uncharacterized protein	oralcavity	airways+skin+stool+vagina	871	6371	52	110934	0	291.657
UniRef50_G8XB22	ATP-dependent DNA helicase RecG	oralcavity	airways+skin+stool+vagina	410	6832	23	110963	0	289.525
UniRef50_L1MQ08	Uncharacterized protein	oralcavity	airways+skin+stool+vagina	425	6817	24	110962	0	288.243
UniRef50_A0A0H4WBL2	Glutaredoxin	oralcavity	airways+skin+stool+vagina	390	6852	22	110964	0	287.082
UniRef50_A0A181CFR6	HesA/MoeB/ThiF family protein	oralcavity	airways+skin+stool+vagina	322	6920	18	110968	0	286.863
UniRef50_A0A1S8CJM6	Xanthine permease XanP	oralcavity	airways+skin+stool+vagina	339	6903	19	110967	0	286.815
UniRef50_A0A0F3KR67	RNA polymerase sigma factor RpoD	oralcavity	airways+skin+stool+vagina	303	6939	17	110969	0	285.035
UniRef50_A0A238TC17	Amino-acid carrier protein AlsT	oralcavity	airways+skin+stool+vagina	302	6940	17	110969	0	284.054
UniRef50_F5S6Z4	Serine acetyltransferase	oralcavity	airways+skin+stool+vagina	292	6950	17	110969	0	274.253
UniRef50_A0A0A6Y0X7	TonB-dependent receptor plug domain protein	oralcavity	airways+skin+stool+vagina	372	6870	22	110964	0	273.115
UniRef50_B2RJC6	Carboxyl-terminal processing protease	oralcavity	airways+skin+stool+vagina	274	6968	16	110970	0	272.727
UniRef50_Q9K0X1	Acetate kinase 2	oralcavity	airways+skin+stool+vagina	321	6921	19	110967	0	270.88
UniRef50_A0A1D3UR42	Glycolate permease GlcA	oralcavity	airways+skin+stool+vagina	300	6942	18	110968	0	266.417
UniRef50_A0A0D5BNG3	Nitric oxide reductase subunit B	oralcavity	airways+skin+stool+vagina	346	6896	21	110965	0	265.122
UniRef50_A0A1Y2PE95	Deoxyribose-phosphate aldolase	oralcavity	airways+skin+stool+vagina	510	6732	32	110954	0	262.675
UniRef50_A0A1R4AGI0	MBL fold hydrolase	oralcavity	airways+skin+stool+vagina	311	6931	19	110967	0	262.062
UniRef50_J4VRS5	NUDIX domain protein	oralcavity	airways+skin+stool+vagina	294	6948	18	110968	0	260.863
UniRef50_Q5FA76	Crossover junction endodeoxyribonuclease RuvC	oralcavity	airways+skin+stool+vagina	309	6933	19	110967	0	260.302
UniRef50_A0A223ARB6	Uncharacterized protein	oralcavity	airways+skin+stool+vagina	353	6889	22	110964	0	258.451
UniRef50_F9ETB1	Malonyl CoA-acyl carrier protein transacylase	oralcavity	airways+skin+stool+vagina	322	6920	20	110966	0	258.172
UniRef50_Q9JY16	Protein-export protein SecB	oralcavity	airways+skin+stool+vagina	306	6936	19	110967	0	257.663
UniRef50_U2K5Y5	Polyprenyl synthetase	oralcavity	airways+skin+stool+vagina	275	6967	17	110969	0	257.656
UniRef50_A0A0B7HXD8	NAD-dependent protein deacylase	oralcavity	airways+skin+stool+vagina	321	6921	20	110966	0	257.333
UniRef50_Z4WQC3	Gliding motility-associated protein GldE	oralcavity	airways+skin+stool+vagina	290	6952	18	110968	0	257.166
UniRef50_U2KEE2	Uncharacterized protein	oralcavity	airways+skin+stool+vagina	304	6938	19	110967	0	255.905
UniRef50_A0A1Z9QAG6	Ribose-phosphate pyrophosphokinase	oralcavity	airways+skin+stool+vagina	406	6836	26	110960	0	253.464
UniRef50_Q5F9R5	RNA-binding protein Hfq	oralcavity	airways+skin+stool+vagina	346	6896	22	110964	0	253.069
UniRef50_C9Y9E7	L-lactate dehydrogenase [cytochrome]	oralcavity	airways+skin+stool+vagina	683	6559	46	110940	0	251.139
UniRef50_A5TVE1	Uncharacterized protein	oralcavity	airways+skin+stool+vagina	355	6887	23	110963	0	248.684
UniRef50_L1MK28	Nitroreductase family protein	oralcavity	airways+skin+stool+vagina	310	6932	20	110966	0	248.121
UniRef50_F5S8Y2	Transcription termination/antitermination protein NusA	oralcavity	airways+skin+stool+vagina	309	6933	20	110966	0	247.285
UniRef50_C7M8T9	Integral membrane protein	oralcavity	airways+skin+stool+vagina	294	6948	19	110967	0	247.131
UniRef50_Q5F615	NADH-quinone oxidoreductase subunit A	oralcavity	airways+skin+stool+vagina	318	6924	21	110965	0	242.682
UniRef50_A0A1E4PZY0	50S ribosomal protein L9	oralcavity	airways+skin+stool+vagina	317	6925	21	110965	0	241.883
UniRef50_Q9K100	Exodeoxyribonuclease III	oralcavity	airways+skin+stool+vagina	301	6941	20	110966	0	240.605
UniRef50_L1NQQ8	SNARE-like domain protein	oralcavity	airways+skin+stool+vagina	327	6915	22	110964	0	238.515
UniRef50_P0A0Q9	Glutamate racemase	oralcavity	airways+skin+stool+vagina	312	6930	21	110965	0	237.897
UniRef50_A0A238HFH6	Nitrogen regulation protein NR(I)	oralcavity	airways+skin+stool+vagina	340	6902	23	110963	0	237.659
UniRef50_Q5F9L0	Ribosomal RNA large subunit methyltransferase E	oralcavity	airways+skin+stool+vagina	338	6904	23	110963	0	236.193
UniRef50_X5F4S5	Acetyl-CoA carboxylase, biotin carboxylase	oralcavity	airways+skin+stool+vagina	295	6947	20	110966	0	235.605
UniRef50_C5C4P4	DNA repair protein RecO	oralcavity	airways+skin+stool+vagina	323	6919	22	110964	0	235.461
UniRef50_Q9AQB7	dTDP-4-dehydrorhamnose 3,5-epimerase	oralcavity	airways+skin+stool+vagina	335	6907	23	110963	0	233.995
UniRef50_F0F2E6	Heavy metal-associated domain protein	oralcavity	airways+skin+stool+vagina	307	6935	21	110965	0	233.915
UniRef50_I4A217	Adenylosuccinate synthetase	oralcavity	airways+skin+stool+vagina	315	6927	22	110964	0	229.364
UniRef50_A0A286E269	Histidine--tRNA ligase	oralcavity	airways+skin+stool+vagina	301	6941	21	110965	0	229.145
UniRef50_Q9K0H2	Imidazole glycerol phosphate synthase subunit HisH	oralcavity	airways+skin+stool+vagina	299	6943	21	110965	0	227.557
UniRef50_A0A0C1GJN6	3'-5' exonuclease	oralcavity	airways+skin+stool+vagina	296	6946	21	110965	0	225.177
UniRef50_A0A2A4G6Z2	Peptide chain release factor 3	oralcavity	airways+skin+stool+vagina	335	6907	24	110962	0	224.243
UniRef50_A0A1X3D1N3	Uncharacterized protein	oralcavity	airways+skin+stool+vagina	426	6816	31	110955	0	223.7
UniRef50_W2UN48	Phenylalanine--tRNA ligase beta subunit	oralcavity	airways+skin+stool+vagina	307	6935	22	110964	0	223.281
UniRef50_C4GM50	Electron transfer flavoprotein FAD-binding domain protein	oralcavity	airways+skin+stool+vagina	319	6923	23	110963	0	222.304
UniRef50_A0A2A9EJV1	ABC-2 type transport system ATP-binding protein	oralcavity	airways+skin+stool+vagina	357	6885	26	110960	0	221.288
UniRef50_A0A198UYE7	Sodium/glutamate symporter	oralcavity	airways+skin+stool+vagina	434	6808	32	110954	0	221.036
UniRef50_Q9JXI7	Ubiquinone biosynthesis O-methyltransferase	oralcavity	airways+skin+stool+vagina	322	6920	24	110962	0	215.136
UniRef50_A0A238T9I5	Beta sliding clamp	oralcavity	airways+skin+stool+vagina	330	6912	25	110961	0	211.905
UniRef50_Q9K048	Uracil phosphoribosyltransferase	oralcavity	airways+skin+stool+vagina	328	6914	25	110961	0	210.559
UniRef50_Q3SMG6	UDP-3-O-acyl-N-acetylglucosamine deacetylase	oralcavity	airways+skin+stool+vagina	315	6927	24	110962	0	210.246
UniRef50_D5UTP1	L-lactate dehydrogenase (Cytochrome)	oralcavity	airways+skin+stool+vagina	450	6792	35	110951	0	210.028
UniRef50_A0A1V0KKC8	ATPase	oralcavity	airways+skin+stool+vagina	389	6853	30	110956	0	209.942
UniRef50_D8UQP0	Uracil-DNA glycosylase family protein	oralcavity	airways+skin+stool+vagina	400	6842	31	110955	0	209.248
UniRef50_B2KJ98	Thioredoxin	oralcavity	airways+skin+stool+vagina	312	6930	24	110962	0	208.154
UniRef50_A0A2A4G6T6	Oxidoreductase	oralcavity	airways+skin+stool+vagina	298	6944	23	110963	0	207.041
UniRef50_Q9CLM6	Uncharacterized protein	oralcavity	airways+skin+stool+vagina	344	6898	27	110959	0	204.943
UniRef50_Q59627	Adenylate kinase (Fragment)	oralcavity	airways+skin+stool+vagina	293	6949	23	110963	0	203.421
UniRef50_UPI00082535FD	5'/3'-nucleotidase SurE	oralcavity	airways+skin+stool+vagina	304	6938	24	110962	0	202.583
UniRef50_A0A1D3IIR1	Chloride channel protein-related protein	oralcavity	airways+skin+stool+vagina	352	6890	28	110958	0	202.453
UniRef50_Q9K0D4	Tryptophan synthase alpha chain	oralcavity	airways+skin+stool+vagina	315	6927	25	110961	0	201.835
UniRef50_C6M130	Universal stress protein	oralcavity	airways+skin+stool+vagina	337	6905	27	110959	0	200.57
UniRef50_F9PNS0	Mannose permease IIC component	oralcavity	airways+skin+stool+vagina	298	6944	24	110962	0	198.413
UniRef50_A0A286E4Q0	TatD DNase family protein	oralcavity	airways+skin+stool+vagina	308	6934	25	110961	0	197.15
UniRef50_C0DRS2	Fructose-1,6-bisphosphatase class 1	oralcavity	airways+skin+stool+vagina	331	6911	27	110959	0	196.828
UniRef50_Q9JZ29	30S ribosomal protein S6	oralcavity	airways+skin+stool+vagina	373	6869	31	110955	0	194.357
UniRef50_F6GE36	Phosphonate-transporting ATPase	oralcavity	airways+skin+stool+vagina	336	6906	28	110958	0	192.803
UniRef50_A0A1A9S8W3	Phosphoribosylglycinamide formyltransferase	oralcavity	airways+skin+stool+vagina	310	6932	26	110960	0	190.852
UniRef50_A0A0E9FYR6	50S ribosomal protein L28	oralcavity	airways+skin+stool+vagina	317	6925	27	110959	0	188.121
UniRef50_A0A0X8C8Q7	Putative phospholipid ABC transporter permease protein MlaE	oralcavity	airways+skin+stool+vagina	304	6938	26	110960	0	186.996
UniRef50_G4CPF0	Acetolactate synthase	oralcavity	airways+skin+stool+vagina	326	6916	28	110958	0	186.794
UniRef50_A0A0X2NPH1	Threonine dehydrogenase and related Zn-dependent dehydrogenases	oralcavity	airways+skin+stool+vagina	467	6775	41	110945	0	186.523
UniRef50_I3ZXC1	Uncharacterized protein	oralcavity	airways+skin+stool+vagina	456	6786	40	110946	0	186.381
UniRef50_A6GVQ2	Methionine--tRNA ligase	oralcavity	airways+skin+stool+vagina	402	6840	35	110951	0	186.309
UniRef50_F0IHL5	AAA family ATPase	oralcavity	airways+skin+stool+vagina	412	6830	36	110950	0	185.909
UniRef50_A0A238T171	Threonylcarbamoyladenosine tRNA methylthiotransferase MtaB	oralcavity	airways+skin+stool+vagina	411	6831	36	110950	0	185.431
UniRef50_Q9JYQ9	Tryptophan--tRNA ligase	oralcavity	airways+skin+stool+vagina	299	6943	26	110960	0	183.788
UniRef50_C3J865	Uncharacterized protein	oralcavity	airways+skin+stool+vagina	353	6889	31	110955	0	183.402
UniRef50_F0ICC9	Transcription termination/antitermination protein NusG	oralcavity	airways+skin+stool+vagina	381	6861	34	110952	0	181.215
UniRef50_A0A2L0PJ79	Polyprenyl synthase	oralcavity	airways+skin+stool+vagina	326	6916	29	110957	0	180.351
UniRef50_X5FAG0	Membrane protein, TerC family/CBS domain/transporter associated domain protein	oralcavity	airways+skin+stool+vagina	331	6911	30	110956	0	177.14
UniRef50_X5F9W1	NADH dehydrogenase subunit M	oralcavity	airways+skin+stool+vagina	309	6933	28	110958	0	176.619
UniRef50_A0A0I9QGZ7	Homoserine O-succinyltransferase	oralcavity	airways+skin+stool+vagina	319	6923	29	110957	0	176.3
UniRef50_W2CRH4	Glucose transporter	oralcavity	airways+skin+stool+vagina	513	6729	48	110938	0	176.2
UniRef50_G6AF66	Uncharacterized protein	oralcavity	airways+skin+stool+vagina	389	6853	36	110950	0	174.942
UniRef50_P0A0U3	Integration host factor subunit beta	oralcavity	airways+skin+stool+vagina	315	6927	29	110957	0	173.989
UniRef50_A0A098LSM5	ATP-dependent zinc metalloprotease FtsH	oralcavity	airways+skin+stool+vagina	314	6928	29	110957	0	173.412
UniRef50_UPI000D0B909D	preprotein translocase subunit SecA	oralcavity	airways+skin+stool+vagina	355	6887	33	110953	0	173.31
UniRef50_D2ZTA2	Citrate transporter	oralcavity	airways+skin+stool+vagina	308	6934	29	110957	0	169.951
UniRef50_L1MPD6	Uncharacterized protein	oralcavity	airways+skin+stool+vagina	466	6776	45	110941	0	169.548
UniRef50_A0A1X3CM95	Uncharacterized protein	oralcavity	airways+skin+stool+vagina	316	6926	30	110956	0	168.746
UniRef50_Q9JZW6	3-methyl-2-oxobutanoate hydroxymethyltransferase	oralcavity	airways+skin+stool+vagina	315	6927	30	110956	0	168.188
UniRef50_G4CNW7	Acetyl-coenzyme A carboxylase carboxyl transferase subunit beta	oralcavity	airways+skin+stool+vagina	315	6927	30	110956	0	168.188
UniRef50_A0A2E3VRL0	Replicative DNA helicase	oralcavity	airways+skin+stool+vagina	433	6809	42	110944	0	167.981
UniRef50_A0A286ECW0	tRNA (cytidine(34)-2'-O)-methyltransferase	oralcavity	airways+skin+stool+vagina	334	6908	32	110954	0	167.644
UniRef50_C1D9D4	RNA polymerase-binding transcription factor DksA	oralcavity	airways+skin+stool+vagina	314	6928	30	110956	0	167.63
UniRef50_F0F725	Methyltransferase, TIGR00027 family	oralcavity	airways+skin+stool+vagina	573	6669	57	110929	0	167.211
UniRef50_L1NH35	Cell division protein FtsZ	oralcavity	airways+skin+stool+vagina	330	6912	32	110954	0	165.54
UniRef50_Q8RE31	Adenylate kinase	oralcavity	airways+skin+stool+vagina	300	6942	29	110957	0	165.346
UniRef50_G4CP71	Protein-export membrane protein SecF	oralcavity	airways+skin+stool+vagina	346	6896	34	110952	0	163.733
UniRef50_A0A2H1YDI2	Glutamine synthetase	oralcavity	airways+skin+stool+vagina	345	6897	34	110952	0	163.236
UniRef50_D9RX40	Uncharacterized protein	oralcavity	airways+skin+stool+vagina	550	6692	56	110930	0	162.805
UniRef50_D2NT00	Predicted glutamine amidotransferase	oralcavity	airways+skin+stool+vagina	410	6832	41	110945	0	162.39
UniRef50_Q9K0X8	Cell division protein FtsA	oralcavity	airways+skin+stool+vagina	324	6918	32	110954	0	162.389
UniRef50_UPI000CF6F2CA	DNA-binding response regulator	oralcavity	airways+skin+stool+vagina	466	6776	47	110939	0	162.33
UniRef50_D3IBX2	Uncharacterized protein	oralcavity	airways+skin+stool+vagina	362	6880	36	110950	0	162.16
UniRef50_C9PS10	Nitroreductase family protein	oralcavity	airways+skin+stool+vagina	520	6722	53	110933	0	161.916
UniRef50_P14930	Peptide methionine sulfoxide reductase MsrA/MsrB	oralcavity	airways+skin+stool+vagina	292	6950	6	110980	0	777.126
UniRef50_F3UNF2	Two component response regulator	oralcavity	airways+skin+stool+vagina	388	6854	39	110947	0	161.042
UniRef50_G2PJB0	DegT/DnrJ/EryC1/StrS aminotransferase	oralcavity	airways+skin+stool+vagina	415	6827	42	110944	0	160.573
UniRef50_Q9JZR4	4-hydroxy-tetrahydrodipicolinate synthase	oralcavity	airways+skin+stool+vagina	330	6912	33	110953	0	160.522
UniRef50_Q5F816	SsrA-binding protein	oralcavity	airways+skin+stool+vagina	320	6922	32	110954	0	160.292
UniRef50_A0A0Q9CWJ3	Lipopolysaccharide kinase	oralcavity	airways+skin+stool+vagina	358	6884	36	110950	0	160.275
UniRef50_A0A0X8GN84	Probable transcriptional regulatory protein VN23_11620	oralcavity	airways+skin+stool+vagina	338	6904	34	110952	0	159.762
UniRef50_D9RRH6	TonB-linked outer membrane protein, SusC/RagA family	oralcavity	airways+skin+stool+vagina	308	6934	31	110955	0	158.984
UniRef50_A5FEF4	Serine hydroxymethyltransferase	oralcavity	airways+skin+stool+vagina	382	6860	39	110947	0	158.413
UniRef50_A0A1A9RDQ8	Anthranilate synthase component 2	oralcavity	airways+skin+stool+vagina	325	6917	33	110953	0	157.976
UniRef50_A3UB44	Malonyl CoA-acyl carrier protein transacylase	oralcavity	airways+skin+stool+vagina	362	6880	37	110949	0	157.776
UniRef50_A5FJZ1	Polyribonucleotide nucleotidyltransferase	oralcavity	airways+skin+stool+vagina	362	6880	37	110949	0	157.776
UniRef50_P57031	Lipoprotein-releasing system ATP-binding protein LolD	oralcavity	airways+skin+stool+vagina	305	6937	31	110955	0	157.367
UniRef50_Q9K0B0	Ribosomal large subunit pseudouridine synthase D	oralcavity	airways+skin+stool+vagina	305	6937	31	110955	0	157.367
UniRef50_D3IBJ1	Uncharacterized protein	oralcavity	airways+skin+stool+vagina	351	6891	36	110950	0	156.982
UniRef50_U1RSE0	Oxidoreductase molybdopterin binding domain protein	oralcavity	airways+skin+stool+vagina	351	6891	36	110950	0	156.982
UniRef50_A0A2N6V0U7	PLP-dependent aminotransferase family protein	oralcavity	airways+skin+stool+vagina	304	6938	31	110955	0	156.828
UniRef50_Q5F9K6	GTP cyclohydrolase FolE2	oralcavity	airways+skin+stool+vagina	322	6920	33	110953	0	156.45
UniRef50_Q9JZA1	Uracil-DNA glycosylase	oralcavity	airways+skin+stool+vagina	312	6930	32	110954	0	156.104
UniRef50_Q9JXW1	Oligoribonuclease	oralcavity	airways+skin+stool+vagina	301	6941	31	110955	0	155.214
UniRef50_A0A1V3PGH8	NADH-quinone oxidoreductase subunit H	oralcavity	airways+skin+stool+vagina	301	6941	31	110955	0	155.214
UniRef50_Q9JXM2	Diaminopimelate decarboxylase	oralcavity	airways+skin+stool+vagina	300	6942	31	110955	0	154.676
UniRef50_D9RWR7	Efflux transporter, RND family, MFP subunit	oralcavity	airways+skin+stool+vagina	336	6906	35	110951	0	154.232
UniRef50_Q9X7W2	4-hydroxy-3-methylbut-2-en-1-yl diphosphate synthase (flavodoxin) 1	oralcavity	airways+skin+stool+vagina	389	6853	41	110945	0	153.601
UniRef50_D7BMJ2	Alpha-1,4-glucan:maltose-1-phosphate maltosyltransferase	oralcavity	airways+skin+stool+vagina	325	6917	34	110952	0	153.328
UniRef50_E6KPP6	DNA-binding response regulator	oralcavity	airways+skin+stool+vagina	360	6882	38	110948	0	152.73
UniRef50_Q9JRF6	50S ribosomal protein L21	oralcavity	airways+skin+stool+vagina	305	6937	32	110954	0	152.448
UniRef50_C7MCK4	Guanylate kinase	oralcavity	airways+skin+stool+vagina	313	6929	33	110953	0	151.879
UniRef50_A0A238T8Q8	Amino-acid carrier protein AlsT	oralcavity	airways+skin+stool+vagina	340	6902	36	110950	0	151.82
UniRef50_D4DPK4	Exodeoxyribonuclease III	oralcavity	airways+skin+stool+vagina	303	6939	32	110954	0	151.404
UniRef50_P56998	Bacterioferritin A	oralcavity	airways+skin+stool+vagina	356	6886	38	110948	0	150.945
UniRef50_Q9K075	Ubiquinone/menaquinone biosynthesis C-methyltransferase UbiE	oralcavity	airways+skin+stool+vagina	302	6940	32	110954	0	150.883
UniRef50_G0L2T7	Glycine C-acetyltransferase	oralcavity	airways+skin+stool+vagina	426	6816	46	110940	0	150.734
UniRef50_D2ZTK3	Transporter	oralcavity	airways+skin+stool+vagina	345	6897	37	110949	0	149.996
UniRef50_C8W799	Uncharacterized protein	oralcavity	airways+skin+stool+vagina	507	6735	56	110930	0	149.118
UniRef50_D9RV69	TonB-linked outer membrane protein, SusC/RagA family	oralcavity	airways+skin+stool+vagina	325	6917	35	110951	0	148.946
UniRef50_D9RV70	Uncharacterized protein	oralcavity	airways+skin+stool+vagina	349	6893	38	110948	0	147.827
UniRef50_A0A1Y1RQ29	Uncharacterized protein	oralcavity	airways+skin+stool+vagina	356	6886	39	110947	0	147.073
UniRef50_E7MMQ8	Pyridine nucleotide-disulfide oxidoreductase	oralcavity	airways+skin+stool+vagina	320	6922	35	110951	0	146.549
UniRef50_K0G2B7	Pyridine nucleotide-disulfide oxidoreductase	oralcavity	airways+skin+stool+vagina	345	6897	38	110948	0	146.048
UniRef50_F9YSV5	Lipoate-protein ligase B	oralcavity	airways+skin+stool+vagina	327	6915	36	110950	0	145.741
UniRef50_F4B0S0	Elongation factor P	oralcavity	airways+skin+stool+vagina	317	6925	35	110951	0	145.112
UniRef50_D3IB14	Uncharacterized protein	oralcavity	airways+skin+stool+vagina	308	6934	34	110952	0	144.952
UniRef50_D3IE56	Uncharacterized protein	oralcavity	airways+skin+stool+vagina	485	6757	55	110931	0	144.77
UniRef50_A0A0A0BMP5	(Dimethylallyl)adenosine tRNA methylthiotransferase (Fragment)	oralcavity	airways+skin+stool+vagina	316	6926	35	110951	0	144.633
UniRef50_A0A220S211	Polyphosphate kinase 2	oralcavity	airways+skin+stool+vagina	315	6927	35	110951	0	144.155
UniRef50_L1NGQ6	Acyltransferase	oralcavity	airways+skin+stool+vagina	379	6863	43	110943	0	142.481
UniRef50_A0A096C0Q5	Transporter	oralcavity	airways+skin+stool+vagina	310	6932	35	110951	0	141.764
UniRef50_W8L3S3	NADH-quinone oxidoreductase subunit K	oralcavity	airways+skin+stool+vagina	318	6924	36	110950	0	141.545
UniRef50_A0A1H7TNN8	Chromosome partitioning protein, ParB family	oralcavity	airways+skin+stool+vagina	325	6917	37	110949	0	140.892
UniRef50_A0A1B1Y951	N5-carboxyaminoimidazole ribonucleotide mutase	oralcavity	airways+skin+stool+vagina	307	6935	35	110951	0	140.331
UniRef50_A6GY22	Threonine--tRNA ligase	oralcavity	airways+skin+stool+vagina	365	6877	42	110944	0	140.2
UniRef50_A0M1E7	D-3-phosphoglycerate dehydrogenase	oralcavity	airways+skin+stool+vagina	348	6894	40	110946	0	140.01
UniRef50_U2ISF0	Uncharacterized protein	oralcavity	airways+skin+stool+vagina	347	6895	40	110946	0	139.588
UniRef50_A0A1H9JU80	Putative ABC transport system ATP-binding protein	oralcavity	airways+skin+stool+vagina	322	6920	37	110949	0	139.531
UniRef50_F2KVC6	Uncharacterized protein	oralcavity	airways+skin+stool+vagina	624	6618	75	110911	0	139.435
UniRef50_A0A1G0AN42	3-oxoacyl-[acyl-carrier-protein] synthase 3	oralcavity	airways+skin+stool+vagina	338	6904	39	110947	0	139.273
UniRef50_G1W8J5	Uncharacterized protein	oralcavity	airways+skin+stool+vagina	312	6930	36	110950	0	138.754
UniRef50_E6K829	Uncharacterized protein	oralcavity	airways+skin+stool+vagina	636	6606	77	110909	0	138.674
UniRef50_Q9K0V9	Pyridoxine 5'-phosphate synthase	oralcavity	airways+skin+stool+vagina	319	6923	37	110949	0	138.171
UniRef50_F9EHA6	Trk family potassium (K+) transporter, NAD+ binding protein	oralcavity	airways+skin+stool+vagina	310	6932	36	110950	0	137.825
UniRef50_A0A2A5H1M5	GTPase Era	oralcavity	airways+skin+stool+vagina	317	6925	37	110949	0	137.265
UniRef50_E3H3A8	Uroporphyrinogen-III C-methyltransferase	oralcavity	airways+skin+stool+vagina	290	6952	34	110952	0	136.127
UniRef50_A0A1J5QWL8	Putative protease YhbU	oralcavity	airways+skin+stool+vagina	322	6920	38	110948	0	135.858
UniRef50_A0A125WDM0	G/U mismatch-specific DNA glycosylase	oralcavity	airways+skin+stool+vagina	338	6904	40	110946	0	135.79
UniRef50_A0A076NTK7	Sua5/YciO/YrdC/YwlC family protein	oralcavity	airways+skin+stool+vagina	305	6937	36	110950	0	135.504
UniRef50_A0A1M6C8S6	Endoribonuclease YbeY	oralcavity	airways+skin+stool+vagina	311	6931	37	110949	0	134.551
UniRef50_A0A0W1KL23	NADH-quinone oxidoreductase subunit C	oralcavity	airways+skin+stool+vagina	342	6900	41	110945	0	134.122
UniRef50_A0A1I7HB75	Transcription termination/antitermination protein NusA	oralcavity	airways+skin+stool+vagina	318	6924	38	110948	0	134.093
UniRef50_F5XVH4	Candidate type 4 fimbrial assembly protein pilU, putative traffic ATPase	oralcavity	airways+skin+stool+vagina	410	6832	50	110936	0	133.149
UniRef50_Q9JZ38	ATP-dependent Clp protease proteolytic subunit	oralcavity	airways+skin+stool+vagina	463	6779	57	110929	0	132.919
UniRef50_F0F8X1	Antioxidant, AhpC/TSA family	oralcavity	airways+skin+stool+vagina	462	6780	57	110929	0	132.612
UniRef50_A8UJV5	Putative transmembrane CBS domain transporter	oralcavity	airways+skin+stool+vagina	306	6936	37	110949	0	132.292
UniRef50_A0A1D9MJG9	UDP-glucose 4-epimerase GalE	oralcavity	airways+skin+stool+vagina	305	6937	37	110949	0	131.841
UniRef50_Q7NXL9	Protein RecA	oralcavity	airways+skin+stool+vagina	305	6937	37	110949	0	131.841
UniRef50_D9RT80	Uncharacterized protein	oralcavity	airways+skin+stool+vagina	305	6937	37	110949	0	131.841
UniRef50_A0A1U4NYD3	Nitrate reductase subunit beta	skin	airways+oralcavity+stool+vagina	219	731	86	117192	0	408.25
UniRef50_B0RB59	Adenylate kinase	oralcavity	airways+skin+stool+vagina	319	6923	39	110947	0	131.083
UniRef50_A0A0D7WDL4	Methionine aminopeptidase	oralcavity	airways+skin+stool+vagina	387	6855	48	110938	0	130.48
UniRef50_A0A0D5YRE1	Molecular chaperone DnaK	oralcavity	airways+skin+stool+vagina	325	6917	40	110946	0	130.322
UniRef50_Q8XZJ0	Elongation factor Ts	oralcavity	airways+skin+stool+vagina	347	6895	43	110943	0	129.845
UniRef50_A6GYU3	50S ribosomal protein L1	oralcavity	airways+skin+stool+vagina	350	6892	44	110942	0	128.046
UniRef50_C5C0P3	Ferredoxin--NADP(+) reductase	oralcavity	airways+skin+stool+vagina	309	6933	39	110947	0	126.791
UniRef50_F8N668	Glucan 1,6-alpha-isomaltosidase	oralcavity	airways+skin+stool+vagina	411	6831	53	110933	0	125.934
UniRef50_G0HCP6	Alpha-acetolactate decarboxylase	oralcavity	airways+skin+stool+vagina	382	6860	50	110936	0	123.55
UniRef50_A0A1N4VSG3	ATP synthase epsilon chain AtpE	oralcavity	airways+skin+stool+vagina	293	6949	38	110948	0	123.107
UniRef50_A0A0T9PXP8	Penicillin-binding membrane protein PbpB	oralcavity	airways+skin+stool+vagina	293	6949	38	110948	0	123.107
UniRef50_E1KQV9	Uncharacterized protein	oralcavity	airways+skin+stool+vagina	387	6855	51	110935	0	122.801
UniRef50_A0A1Q5Q3F1	Integration host factor	oralcavity	airways+skin+stool+vagina	343	6899	45	110941	0	122.571
UniRef50_A0A0P4XEC1	Uncharacterized protein	oralcavity	airways+skin+stool+vagina	334	6908	44	110942	0	121.909
UniRef50_C9MMT7	Uncharacterized protein	oralcavity	airways+skin+stool+vagina	325	6917	43	110943	0	121.226
UniRef50_E6XCI6	30S ribosomal protein S19	oralcavity	airways+skin+stool+vagina	337	6905	45	110941	0	120.322
UniRef50_A0A161I1P8	NADH-quinone oxidoreductase subunit B	oralcavity	airways+skin+stool+vagina	335	6907	45	110941	0	119.573
UniRef50_F9EHE1	TrmH family RNA methyltransferase	oralcavity	airways+skin+stool+vagina	333	6909	45	110941	0	118.825
UniRef50_UPI00082B9421	SPFH/Band 7/PHB domain protein	oralcavity	airways+skin+stool+vagina	510	6732	71	110915	0	118.347
UniRef50_B7WRU4	NADH-quinone oxidoreductase subunit F	oralcavity	airways+skin+stool+vagina	359	6883	49	110937	0	118.086
UniRef50_A0A172XW76	Purine nucleoside phosphorylase	oralcavity	airways+skin+stool+vagina	433	6809	60	110926	0	117.567
UniRef50_V6SBD2	Mevalonate kinase	oralcavity	airways+skin+stool+vagina	322	6920	44	110942	0	117.326
UniRef50_E4TTI9	Uridylate kinase	oralcavity	airways+skin+stool+vagina	398	6844	55	110931	0	117.291
UniRef50_A6GZI6	50S ribosomal protein L28	oralcavity	airways+skin+stool+vagina	340	6902	47	110939	0	116.276
UniRef50_A0A1Q5PNQ5	Histidine--tRNA ligase	oralcavity	airways+skin+stool+vagina	333	6909	46	110940	0	116.241
UniRef50_A0A2I8AMI5	Polynucleotide adenylyltransferase	oralcavity	airways+skin+stool+vagina	374	6868	52	110934	0	116.172
UniRef50_F6GHF6	Sulfate-transporting ATPase	oralcavity	airways+skin+stool+vagina	448	6794	63	110923	0	116.1
UniRef50_A9C177	Putative iron-sulfur cluster insertion protein ErpA	oralcavity	airways+skin+stool+vagina	325	6917	45	110941	0	115.836
UniRef50_E3H5A0	Molybdenum-pterin-binding protein 2	oralcavity	airways+skin+stool+vagina	334	6908	47	110939	0	114.125
UniRef50_A0A1F0QV45	Putative tRNA (cytidine(34)-2'-O)-methyltransferase	oralcavity	airways+skin+stool+vagina	323	6919	46	110940	0	112.587
UniRef50_G4CS71	3-oxoacyl-[acyl-carrier-protein] synthase II	oralcavity	airways+skin+stool+vagina	329	6913	47	110939	0	112.335
UniRef50_A0A080K071	Uncharacterized protein	oralcavity	airways+skin+stool+vagina	315	6927	45	110941	0	112.11
UniRef50_A0A1U4STG9	tRNA (adenine(58)-N(1))-methyltransferase TrmI	oralcavity	airways+skin+stool+vagina	347	6895	50	110936	0	111.66
UniRef50_A0A0X8C877	Chromosome partitioning protein ParA	oralcavity	airways+skin+stool+vagina	479	6763	71	110915	0	110.644
UniRef50_H8XQY8	Dihydrolipoyl dehydrogenase	oralcavity	airways+skin+stool+vagina	368	6874	54	110932	0	109.977
UniRef50_F4BRB8	Putative ABC transporter, membrane-spanning subunit	oralcavity	airways+skin+stool+vagina	321	6921	47	110939	0	109.477
UniRef50_D9RWU4	Hemerythrin HHE cation binding domain protein	oralcavity	airways+skin+stool+vagina	516	6726	78	110908	0	109.084
UniRef50_B0BT19	Sulfate adenylyltransferase subunit 1	oralcavity	airways+skin+stool+vagina	344	6898	51	110935	0	108.476
UniRef50_UPI00093C16CB	elongation factor Ts	oralcavity	airways+skin+stool+vagina	432	6810	65	110921	0	108.252
UniRef50_N6W4N7	FHA-domain-containing protein	oralcavity	airways+skin+stool+vagina	362	6880	54	110932	0	108.089
UniRef50_Q7MV10	Ribosomal RNA small subunit methyltransferase G	oralcavity	airways+skin+stool+vagina	316	6926	47	110939	0	107.694
UniRef50_A0A2A9E9W9	Orotidine 5'-phosphate decarboxylase	oralcavity	airways+skin+stool+vagina	508	6734	79	110907	0	105.906
UniRef50_E0N148	Uncharacterized protein	oralcavity	airways+skin+stool+vagina	316	6926	48	110938	0	105.449
UniRef50_D4CV68	Threonine ammonia-lyase	oralcavity	airways+skin+stool+vagina	552	6690	87	110899	0	105.177
UniRef50_D9RUT3	Putative GAF domain-containing protein A	oralcavity	airways+skin+stool+vagina	331	6911	51	110935	0	104.18
UniRef50_A0A0E9DWS8	Putative tryptophanyl-tRNA synthetase	oralcavity	airways+skin+stool+vagina	349	6893	54	110932	0	104.011
UniRef50_J3J5C4	FeS assembly ATPase SufC	oralcavity	airways+skin+stool+vagina	354	6888	55	110931	0	103.657
UniRef50_F9Z3M8	Uncharacterized protein	oralcavity	airways+skin+stool+vagina	317	6925	49	110937	0	103.638
UniRef50_A0A0X8G5U5	30S ribosomal protein S5	oralcavity	airways+skin+stool+vagina	369	6873	58	110928	0	102.682
UniRef50_A0A0W1KM38	Putative ABC transporter ATP-binding protein YheS	oralcavity	airways+skin+stool+vagina	326	6916	51	110935	0	102.532
UniRef50_A0A2E1GUD8	ATP synthase subunit beta	oralcavity	airways+skin+stool+vagina	428	6814	68	110918	0	102.455
UniRef50_N6XBJ7	DNA-binding response regulator	oralcavity	airways+skin+stool+vagina	358	6884	57	110929	0	101.207
UniRef50_A0A2A9E516	Nucleotide-binding protein ATL42_1132	oralcavity	airways+skin+stool+vagina	358	6884	57	110929	0	101.207
UniRef50_E4MRQ5	Sigma-54 interaction domain protein	oralcavity	airways+skin+stool+vagina	315	6927	50	110936	0	100.895
UniRef50_A0A0E9DW89	Inner membrane protein yccF	oralcavity	airways+skin+stool+vagina	450	6792	73	110913	0	100.664
UniRef50_A0A222PAK5	PTS mannose/fructose/sorbose transporter subunit IIC	oralcavity	airways+skin+stool+vagina	336	6906	54	110932	0	99.9484
UniRef50_A0A0K9EVR5	Proline--tRNA ligase	oralcavity	airways+skin+stool+vagina	300	6942	48	110938	0	99.8794
UniRef50_A4AMN1	30S ribosomal protein S9	oralcavity	airways+skin+stool+vagina	364	6878	59	110927	0	99.5003
UniRef50_D7NCT5	Uncharacterized protein	oralcavity	airways+skin+stool+vagina	322	6920	52	110934	0	99.2684
UniRef50_A0A1F2Q614	Alcohol dehydrogenase	oralcavity	airways+skin+stool+vagina	444	6798	73	110913	0	99.2342
UniRef50_A0A0R2WVW5	Signal recognition particle receptor FtsY	oralcavity	airways+skin+stool+vagina	408	6834	67	110919	0	98.8363
UniRef50_Q51008	Ferric uptake regulation protein	oralcavity	airways+skin+stool+vagina	344	6898	56	110930	0	98.7862
UniRef50_A0A1F1K8A6	Protease HtpX homolog	oralcavity	airways+skin+stool+vagina	546	6696	92	110894	0	98.2873
UniRef50_Q605E4	50S ribosomal protein L33	oralcavity	airways+skin+stool+vagina	397	6845	66	110920	0	97.4727
UniRef50_A0A0P7JGY4	Serine/threonine transporter SstT	oralcavity	airways+skin+stool+vagina	377	6865	63	110923	0	96.6901
UniRef50_P44803	Modulator of drug activity B homolog	oralcavity	airways+skin+stool+vagina	746	6496	132	110854	0	96.4429
UniRef50_A0A1V6BFA9	1,4-alpha-glucan branching enzyme	oralcavity	airways+skin+stool+vagina	389	6853	66	110920	0	95.397
UniRef50_A0A1L7I4R8	Tyrosine--tRNA ligase	oralcavity	airways+skin+stool+vagina	415	6827	71	110915	0	94.9621
UniRef50_A0A2M9CQD9	ATP adenylyltransferase	oralcavity	airways+skin+stool+vagina	336	6906	57	110929	0	94.6854
UniRef50_A0A0Q6FNW2	Alpha-ketoglutarate decarboxylase	oralcavity	airways+skin+stool+vagina	434	6808	76	110910	0	93.0309
UniRef50_A0A1N4VV43	Peptide chain release factor 1	oralcavity	airways+skin+stool+vagina	501	6741	89	110897	0	92.6069
UniRef50_A0A0H0ZRR9	Probable malate:quinone oxidoreductase	oralcavity	airways+skin+stool+vagina	378	6864	66	110920	0	92.5509
UniRef50_F2BFF2	Sulfate ABC superfamily ATP binding cassette transporter, permease protein	oralcavity	airways+skin+stool+vagina	373	6869	66	110920	0	91.2602
UniRef50_B2GK38	CTP synthase	oralcavity	airways+skin+stool+vagina	543	6699	99	110887	0	90.7894
UniRef50_D0S308	Glutamine ABC transporter, ATP-binding protein GlnQ	oralcavity	airways+skin+stool+vagina	752	6490	143	110843	0	89.8143
UniRef50_A1TP92	Succinate dehydrogenase flavoprotein subunit	oralcavity	airways+skin+stool+vagina	346	6896	62	110924	0	89.7662
UniRef50_C1DCU5	ThrC	oralcavity	airways+skin+stool+vagina	330	6912	59	110927	0	89.7626
UniRef50_C7MCJ6	Bifunctional protein PyrR	oralcavity	airways+skin+stool+vagina	377	6865	68	110918	0	89.5765
UniRef50_A0A1Q5Q393	Aspartate carbamoyltransferase	oralcavity	airways+skin+stool+vagina	452	6790	84	110902	0	87.8878
UniRef50_P27901	50S ribosomal protein L34	oralcavity	airways+skin+stool+vagina	421	6821	78	110908	0	87.7612
UniRef50_A0A0U1CIT1	Iron(III) dicitrate transport protein FecA	oralcavity	airways+skin+stool+vagina	440	6802	82	110904	0	87.4882
UniRef50_A0A0B4DUE2	Lipoyl synthase	oralcavity	airways+skin+stool+vagina	533	6709	101	110885	0	87.221
UniRef50_F8A0Q4	Type III restriction protein res subunit	oralcavity	airways+skin+stool+vagina	567	6675	108	110878	0	87.2074
UniRef50_G4CI58	Inner membrane protein YedI	oralcavity	airways+skin+stool+vagina	534	6708	103	110883	0	85.699
UniRef50_G9X035	Uncharacterized protein	oralcavity	airways+skin+stool+vagina	345	6897	65	110921	0	85.361
UniRef50_K9AIN5	DNA-directed DNA polymerase	oralcavity	airways+skin+stool+vagina	551	6691	107	110879	0	85.3348
UniRef50_P45320	Uncharacterized sodium-dependent transporter HI_1690	oralcavity	airways+skin+stool+vagina	459	6783	90	110896	0	83.3805
UniRef50_S2WF80	Uncharacterized protein	oralcavity	airways+skin+stool+vagina	347	6895	67	110919	0	83.3156
UniRef50_G1WE84	Uncharacterized protein	oralcavity	airways+skin+stool+vagina	332	6910	64	110922	0	83.2718
UniRef50_D9IA43	Cbb3-type cytochrome c oxidase subunit CcoN1	oralcavity	airways+skin+stool+vagina	376	6866	73	110913	0	83.2039
UniRef50_A0A2G1PGV5	DNA-binding response regulator	oralcavity	airways+skin+stool+vagina	330	6912	64	110922	0	82.7462
UniRef50_D7NCK1	Membrane protein	oralcavity	airways+skin+stool+vagina	486	6756	97	110889	0	82.2363
UniRef50_A0A1E4M4A2	Protein translocase subunit SecA	oralcavity	airways+skin+stool+vagina	469	6773	94	110892	0	81.6891
UniRef50_UPI0009B9DF9C	hypothetical protein	oralcavity	airways+skin+stool+vagina	524	6718	106	110880	0	81.5903
UniRef50_A9WMM9	Transcriptional regulator WhiB	oralcavity	airways+skin+stool+vagina	496	6746	101	110885	0	80.721
UniRef50_A0A0K1N2G6	Dioxygenase	oralcavity	airways+skin+stool+vagina	345	6897	69	110917	0	80.4096
UniRef50_P44425	Aspartate aminotransferase	oralcavity	airways+skin+stool+vagina	533	6709	110	110876	0	80.0782
UniRef50_A0A220S3D1	Sodium transporter	oralcavity	airways+skin+stool+vagina	445	6797	91	110895	0	79.7835
UniRef50_G1VFN9	Uncharacterized protein	oralcavity	airways+skin+stool+vagina	552	6690	115	110871	0	79.5487
UniRef50_F9YVX4	UvrABC system protein C	oralcavity	airways+skin+stool+vagina	310	6932	63	110923	0	78.738
UniRef50_E1KQN5	Nitrite reductase (cytochrome; ammonia-forming)	oralcavity	airways+skin+stool+vagina	644	6598	138	110848	0	78.4011
UniRef50_P45331	5-methyltetrahydropteroyltriglutamate--homocysteine methyltransferase	oralcavity	airways+skin+stool+vagina	489	6753	103	110883	0	77.9543
UniRef50_B2GGD9	GTPase Obg	oralcavity	airways+skin+stool+vagina	438	6804	92	110894	0	77.5943
UniRef50_A0A2J8GFP4	dITP/XTP pyrophosphatase	oralcavity	airways+skin+stool+vagina	372	6870	78	110908	0	76.9936
UniRef50_A1R9E7	dTDP-glucose 4,6-dehydratase	oralcavity	airways+skin+stool+vagina	335	6907	70	110916	0	76.8514
UniRef50_A0A1V4CXZ3	Methionine aminopeptidase	oralcavity	airways+skin+stool+vagina	471	6771	101	110885	0	76.3694
UniRef50_Q9JRW7	Biotin synthase	oralcavity	airways+skin+stool+vagina	582	6660	127	110859	0	76.2809
UniRef50_B0RIN4	Acetolactate synthase	oralcavity	airways+skin+stool+vagina	508	6734	110	110876	0	76.0388
UniRef50_Q6AE49	Phospho-2-dehydro-3-deoxyheptonate aldolase	oralcavity	airways+skin+stool+vagina	609	6633	135	110851	0	75.3899
UniRef50_U7UJB2	TonB-dependent receptor plug domain protein	oralcavity	airways+skin+stool+vagina	588	6654	131	110855	0	74.7788
UniRef50_C7NEM5	Integral membrane protein	oralcavity	airways+skin+stool+vagina	1307	5935	326	110660	0	74.7529
UniRef50_P44577	Uncharacterized protein HI_0219	oralcavity	airways+skin+stool+vagina	481	6761	106	110880	0	74.4186
UniRef50_A0A1F4DSH7	Succinate dehydrogenase iron-sulfur subunit	oralcavity	airways+skin+stool+vagina	379	6863	83	110903	0	73.7888
UniRef50_C2ENE9	Dehydrogenase, FMN-dependent	oralcavity	airways+skin+stool+vagina	522	6720	117	110869	0	73.6081
UniRef50_A0A239AMG7	NADH-quinone oxidoreductase subunit D	oralcavity	airways+skin+stool+vagina	339	6903	74	110912	0	73.6052
UniRef50_Q57486	Uncharacterized transporter HI_0608	oralcavity	airways+skin+stool+vagina	726	6516	168	110818	0	73.4948
UniRef50_C9PU81	Putative TIGR00659 family protein	oralcavity	airways+skin+stool+vagina	334	6908	73	110913	0	73.4605
UniRef50_G8PAD7	Malate permease	oralcavity	airways+skin+stool+vagina	665	6577	153	110833	0	73.2439
UniRef50_I1ZK97	Uncharacterized protein	oralcavity	airways+skin+stool+vagina	314	6928	69	110917	0	72.8569
UniRef50_F9DIS5	Cupin domain protein	oralcavity	airways+skin+stool+vagina	314	6928	69	110917	0	72.8569
UniRef50_C5C661	30S ribosomal protein S6	oralcavity	airways+skin+stool+vagina	531	6711	121	110865	0	72.4964
UniRef50_C5NVG5	Peptidase T	oralcavity	airways+skin+stool+vagina	355	6887	79	110907	0	72.3653
UniRef50_A1R8W1	50S ribosomal protein L1	oralcavity	airways+skin+stool+vagina	430	6812	97	110889	0	72.1623
UniRef50_A0A1H5X7R3	ABC-2 type transport system permease protein	oralcavity	airways+skin+stool+vagina	331	6911	74	110912	0	71.785
UniRef50_Q57431	Putative NAD(P)H nitroreductase	oralcavity	airways+skin+stool+vagina	535	6707	124	110862	0	71.3159
UniRef50_A0A0E9GAF7	50S ribosomal protein L35	oralcavity	airways+skin+stool+vagina	524	6718	122	110864	0	70.8797
UniRef50_F0M6J8	tRNA-dihydrouridine synthase	oralcavity	airways+skin+stool+vagina	347	6895	79	110907	0	70.6524
UniRef50_W0V9H6	Sulfate adenylyltransferase	oralcavity	airways+skin+stool+vagina	341	6901	78	110908	0	70.2604
UniRef50_A0A1X3CS46	SAM-dependent methyltransferase	oralcavity	airways+skin+stool+vagina	591	6651	141	110845	0	69.855
UniRef50_D0WN32	Phenylalanine--tRNA ligase alpha subunit	oralcavity	airways+skin+stool+vagina	355	6887	82	110904	0	69.7159
UniRef50_A0JY58	Endonuclease NucS	oralcavity	airways+skin+stool+vagina	395	6847	92	110894	0	69.5372
UniRef50_Q5F6W2	Uncharacterized protein	oralcavity	airways+skin+stool+vagina	442	6800	104	110882	0	69.3012
UniRef50_Q0I130	Phosphomethylpyrimidine kinase (Hydroxymethylpyrimidine phosphokinase)	oralcavity	airways+skin+stool+vagina	337	6905	79	110907	0	68.517
UniRef50_C5C878	Serine--tRNA ligase	oralcavity	airways+skin+stool+vagina	381	6861	90	110896	0	68.4244
UniRef50_W1Q650	Uncharacterized protein	oralcavity	airways+skin+stool+vagina	999	6243	259	110727	0	68.411
UniRef50_J8W503	Diadenylate cyclase	oralcavity	airways+skin+stool+vagina	356	6886	84	110902	0	68.2564
UniRef50_P44068	Epoxyqueuosine reductase QueH	oralcavity	airways+skin+stool+vagina	636	6606	157	110829	0	67.963
UniRef50_A0A133Q717	Cyclic nucleotide-binding domain protein	oralcavity	airways+skin+stool+vagina	615	6627	152	110834	0	67.6687
UniRef50_Q9KXR6	Carbamoyl-phosphate synthase large chain	oralcavity	airways+skin+stool+vagina	380	6862	92	110894	0	66.7503
UniRef50_A0QPF9	Glucose-1-phosphate thymidylyltransferase	oralcavity	airways+skin+stool+vagina	682	6560	173	110813	0	66.5925
UniRef50_C5CA76	ATP synthase subunit alpha	oralcavity	airways+skin+stool+vagina	550	6692	137	110849	0	66.4994
UniRef50_Q59643	Delta-aminolevulinic acid dehydratase	oralcavity	airways+skin+stool+vagina	341	6901	83	110903	0	66.0249
UniRef50_F2BS20	Dihydrolipoyl dehydrogenase	oralcavity	airways+skin+stool+vagina	378	6864	93	110893	0	65.6653
UniRef50_B2GGD8	50S ribosomal protein L27	oralcavity	airways+skin+stool+vagina	428	6814	108	110878	0	64.4857
UniRef50_A0A1J5QXF4	Sporulation initiation inhibitor protein Soj	oralcavity	airways+skin+stool+vagina	481	6761	123	110863	0	64.1233
UniRef50_P44324	Aspartate ammonia-lyase	oralcavity	airways+skin+stool+vagina	466	6776	119	110867	0	64.0719
UniRef50_L9PU62	Uncharacterized protein	oralcavity	airways+skin+stool+vagina	349	6893	89	110897	0	63.088
UniRef50_Q4JXR5	UPF0176 protein jk0240	oralcavity	airways+skin+stool+vagina	353	6889	91	110895	0	62.4438
UniRef50_Q9JZI6	3-isopropylmalate dehydratase small subunit	oralcavity	airways+skin+stool+vagina	349	6893	90	110896	0	62.3865
UniRef50_A0A031IB68	Iron-sulfur cluster assembly accessory protein	oralcavity	airways+skin+stool+vagina	367	6875	96	110890	0	61.6616
UniRef50_F5S9K5	2,3-bisphosphoglycerate-dependent phosphoglycerate mutase	oralcavity	airways+skin+stool+vagina	424	6818	112	110874	0	61.5631
UniRef50_B0RDW6	UDP-galactopyranose mutase	oralcavity	airways+skin+stool+vagina	445	6797	118	110868	0	61.513
UniRef50_C7N8H1	Pyruvate dehydrogenase (Acetyl-transferring)	oralcavity	airways+skin+stool+vagina	549	6693	148	110838	0	61.4297
UniRef50_H1HPD7	Uncharacterized protein	oralcavity	airways+skin+stool+vagina	348	6894	92	110894	0	60.8455
UniRef50_A0JUP4	Ribosome-recycling factor	oralcavity	airways+skin+stool+vagina	428	6814	115	110871	0	60.5566
UniRef50_B8F877	Glucosamine-6-phosphate deaminase	oralcavity	airways+skin+stool+vagina	429	6813	117	110869	0	59.6682
UniRef50_A0A1N5PUK9	N5-carboxyaminoimidazole ribonucleotide mutase	oralcavity	airways+skin+stool+vagina	345	6897	93	110893	0	59.6458
UniRef50_UPI000257F45B	iron ABC transporter permease	oralcavity	airways+skin+stool+vagina	420	6822	117	110869	0	58.3394
UniRef50_A0A1T9K050	Rhodanese domain-containing protein	oralcavity	airways+skin+stool+vagina	403	6839	112	110874	0	58.3343
UniRef50_Q9KZA7	Tryptophan--tRNA ligase 2	oralcavity	airways+skin+stool+vagina	355	6887	98	110888	0	58.3253
UniRef50_W0Q8E4	Luciferase	oralcavity	airways+skin+stool+vagina	406	6836	113	110873	0	58.2735
UniRef50_E1W3M5	Uncharacterized protein	oralcavity	airways+skin+stool+vagina	360	6882	100	110886	0	58.0049
UniRef50_Q65R88	CitT protein	oralcavity	airways+skin+stool+vagina	356	6886	99	110887	0	57.9066
UniRef50_A6VLX8	Na(+)-translocating NADH-quinone reductase subunit C	oralcavity	airways+skin+stool+vagina	447	6795	126	110860	0	57.8792
UniRef50_A0A223MDQ5	Vitamin B12-binding protein	oralcavity	airways+skin+stool+vagina	414	6828	117	110869	0	57.4554
UniRef50_B0BPT2	Ribonucleoside-diphosphate reductase	oralcavity	airways+skin+stool+vagina	427	6815	121	110865	0	57.4078
UniRef50_A0A0A2F7Z9	Membrane protein	oralcavity	airways+skin+stool+vagina	372	6870	105	110881	0	57.1813
UniRef50_F9EUQ3	CDP-alcohol phosphatidyltransferase	oralcavity	airways+skin+stool+vagina	411	6831	117	110869	0	57.014
UniRef50_B2JJK3	ATP synthase subunit b	oralcavity	airways+skin+stool+vagina	384	6858	109	110877	0	56.9572
UniRef50_E1W550	Uncharacterized protein	oralcavity	airways+skin+stool+vagina	393	6849	112	110874	0	56.8038
UniRef50_Q57127	Uncharacterized protein HI_1453	oralcavity	airways+skin+stool+vagina	419	6823	120	110866	0	56.7356
UniRef50_P44013	Uncharacterized protein HI_0552	oralcavity	airways+skin+stool+vagina	458	6784	132	110854	0	56.6966
UniRef50_A0A1X3CLS8	Argininosuccinate synthase	oralcavity	airways+skin+stool+vagina	502	6740	146	110840	0	56.5441
UniRef50_F0EU68	Drug resistance transporter, Bcr/CflA subfamily	oralcavity	airways+skin+stool+vagina	356	6886	102	110884	0	56.202
UniRef50_I2NC97	UDP-2,3-diacylglucosamine hydrolase	oralcavity	airways+skin+stool+vagina	427	6815	124	110862	0	56.0174
UniRef50_Q0S1C9	Probable transcriptional regulatory protein RHA1_ro06891	oralcavity	airways+skin+stool+vagina	512	6730	151	110835	0	55.8412
UniRef50_A0A1Z1W7K7	Aldehyde-alcohol dehydrogenase	oralcavity	airways+skin+stool+vagina	411	6831	120	110866	0	55.5872
UniRef50_A0A221RAU1	Translational GTPase TypA	oralcavity	airways+skin+stool+vagina	445	6797	131	110855	0	55.4022
UniRef50_A0A0M3FQK7	Amino acid ABC transporter permease	oralcavity	airways+skin+stool+vagina	464	6778	138	110848	0	54.9877
UniRef50_U2KRA5	Uncharacterized protein	oralcavity	airways+skin+stool+vagina	349	6893	103	110883	0	54.5061
UniRef50_F0IFM7	3-methyl-2-oxobutanoate hydroxymethyltransferase	oralcavity	airways+skin+stool+vagina	378	6864	113	110873	0	54.0333
UniRef50_A0A0D9NCF6	Membrane protein	oralcavity	airways+skin+stool+vagina	446	6796	135	110851	0	53.8874
UniRef50_E0QHT4	Malic enzyme, NAD binding domain protein	oralcavity	airways+skin+stool+vagina	554	6688	172	110814	0	53.3678
UniRef50_A0A1E3A9N2	Fumarate hydratase	stool	airways+oralcavity+skin+vagina	16000	93581	1	8646	0	1478.25
UniRef50_C6AMB3	UPF0756 membrane protein NT05HA_0561	oralcavity	airways+skin+stool+vagina	368	6874	114	110872	0	52.0661
UniRef50_F5S695	ABC superfamily ATP binding cassette transporter, membrane protein	oralcavity	airways+skin+stool+vagina	361	6881	112	110874	0	51.9359
UniRef50_A0A1F0QKB1	D-aminoacyl-tRNA deacylase	oralcavity	airways+skin+stool+vagina	444	6798	140	110846	0	51.7123
UniRef50_E0SIR5	D-serine/D-alanine/glycine transporter	oralcavity	airways+skin+stool+vagina	374	6868	117	110869	0	51.6019
UniRef50_E8K9F6	Beta-ketoacyl-acyl-carrier-protein synthase III	oralcavity	airways+skin+stool+vagina	386	6856	121	110865	0	51.5853
UniRef50_P44007	S-ribosylhomocysteine lyase	oralcavity	airways+skin+stool+vagina	577	6665	187	110799	0	51.2944
UniRef50_I2NFR3	ABC transporter, substrate-binding protein, family 3	oralcavity	airways+skin+stool+vagina	506	6736	165	110821	0	50.4529
UniRef50_A0A181CHI5	Iron chelate ABC transporter, ATP-binding protein	oralcavity	airways+skin+stool+vagina	383	6859	123	110863	0	50.3291
UniRef50_P43999	Uncharacterized protein HI_0453	oralcavity	airways+skin+stool+vagina	398	6844	129	110857	0	49.9743
UniRef50_E7RQ86	Peptidase, M48 family	oralcavity	airways+skin+stool+vagina	377	6865	122	110864	0	49.9036
UniRef50_E1X791	Probable S-adenosyl-L-methionine-dependent methyltransferase TehB	oralcavity	airways+skin+stool+vagina	383	6859	125	110861	0	49.523
UniRef50_Q5YQ94	4-hydroxy-3-methylbut-2-enyl diphosphate reductase	oralcavity	airways+skin+stool+vagina	379	6863	124	110862	0	49.3726
UniRef50_K7RP77	Nitrate reductase molybdenum cofactor assembly chaperone	skin	airways+oralcavity+stool+vagina	205	745	130	117148	0	247.964
UniRef50_A1R8Y7	Thymidylate synthase	oralcavity	airways+skin+stool+vagina	525	6717	177	110809	0	48.9312
UniRef50_A0A1M6X9X9	Transport permease protein	oralcavity	airways+skin+stool+vagina	428	6814	143	110843	0	48.6871
UniRef50_P31764	Galactose-1-phosphate uridylyltransferase	oralcavity	airways+skin+stool+vagina	388	6854	129	110857	0	48.6476
UniRef50_P45335	Uncharacterized transporter HI_1706	oralcavity	airways+skin+stool+vagina	497	6745	168	110818	0	48.6044
UniRef50_Q65UW0	RbsB protein	oralcavity	airways+skin+stool+vagina	397	6845	133	110853	0	48.3407
UniRef50_I7JVV6	Ferredoxin	oralcavity	airways+skin+stool+vagina	358	6884	122	110864	0	47.2577
UniRef50_N6X8S6	30S ribosomal protein S1	oralcavity	airways+skin+stool+vagina	451	6791	156	110830	0	47.1819
UniRef50_A0A1E8SCT4	Uncharacterized protein	oralcavity	airways+skin+stool+vagina	610	6632	216	110770	0	47.1687
UniRef50_F9DGI4	Beta-lactamase induction signal transducer AmpG	oralcavity	airways+skin+stool+vagina	386	6856	133	110853	0	46.9259
UniRef50_D9RSV4	Uncharacterized protein	oralcavity	airways+skin+stool+vagina	342	6900	118	110868	0	46.5695
UniRef50_A0A2M8RYT1	YbhB/YbcL family Raf kinase inhibitor-like protein	oralcavity	airways+skin+stool+vagina	412	6830	144	110842	0	46.4321
UniRef50_D9RT59	Lipid A biosynthesis (KDO)2-(Lauroyl)-lipid IVA acyltransferase	oralcavity	airways+skin+stool+vagina	387	6855	136	110850	0	46.0151
UniRef50_F0ESG1	ABC transporter, ATP-binding protein	oralcavity	airways+skin+stool+vagina	372	6870	131	110855	0	45.8216
UniRef50_Q65RD9	Phosphatidylserine decarboxylase proenzyme	oralcavity	airways+skin+stool+vagina	398	6844	142	110844	0	45.3938
UniRef50_P44758	Hybrid peroxiredoxin hyPrx5	oralcavity	airways+skin+stool+vagina	380	6862	136	110850	0	45.1367
UniRef50_A0A1K2IAG5	GTPase Obg	oralcavity	airways+skin+stool+vagina	396	6846	145	110841	0	44.2171
UniRef50_P54715	PTS system maltose-specific EIICB component	oralcavity	airways+skin+stool+vagina	472	6770	175	110811	0	44.1467
UniRef50_A0A250KEM0	Acyltransferase	oralcavity	airways+skin+stool+vagina	380	6862	143	110843	0	42.9245
UniRef50_A0A0X7BEG1	Putative zinc transport system ATP-binding protein AdcC	oralcavity	airways+skin+stool+vagina	519	6723	201	110785	0	42.549
UniRef50_A0A096B1I3	Acyl carrier protein	oralcavity	airways+skin+stool+vagina	414	6828	160	110826	0	41.998
UniRef50_A0A1E5GVK4	Dipeptide/oligopeptide/nickel ABC transporter ATP-binding protein	oralcavity	airways+skin+stool+vagina	557	6685	222	110764	0	41.5719
UniRef50_D0GNC1	Acetolactate synthase, small subunit	oralcavity	airways+skin+stool+vagina	548	6694	221	110765	0	41.0303
UniRef50_A0R1V9	Alkyl hydroperoxide reductase C	oralcavity	airways+skin+stool+vagina	450	6792	180	110806	0	40.7855
UniRef50_Q6AAL4	S-ribosylhomocysteine lyase	oralcavity	airways+skin+stool+vagina	443	6799	179	110807	0	40.3341
UniRef50_A0A0D6J8W0	Acetoin dehydrogenase	oralcavity	airways+skin+stool+vagina	513	6729	211	110775	0	40.0245
UniRef50_G1WCB1	Glutathione peroxidase	oralcavity	airways+skin+stool+vagina	473	6769	199	110787	0	38.902
UniRef50_C7MEL7	Thiol peroxidase	oralcavity	airways+skin+stool+vagina	378	6864	157	110829	0	38.8748
UniRef50_A0A2K9HAR5	Zinc-dependent metalloprotease	oralcavity	airways+skin+stool+vagina	423	6819	178	110808	0	38.6163
UniRef50_UPI00094E9BA0	NCS2 family permease	oralcavity	airways+skin+stool+vagina	416	6826	175	110811	0	38.5897
UniRef50_A0A085JAY7	Alcohol dehydrogenase	oralcavity	airways+skin+stool+vagina	475	6767	202	110784	0	38.4967
UniRef50_A4CN86	50S ribosomal protein L35	oralcavity	airways+skin+stool+vagina	533	6709	237	110749	0	37.1245
UniRef50_W3Y384	Glycerol-3-phosphate transporter	oralcavity	airways+skin+stool+vagina	428	6814	190	110796	0	36.6279
UniRef50_F0NZ23	30S ribosomal protein S2	oralcavity	airways+skin+stool+vagina	396	6846	176	110810	0	36.4187
UniRef50_A0A1G7VQF9	ABC-2 type transport system ATP-binding protein	oralcavity	airways+skin+stool+vagina	531	6711	241	110745	0	36.3592
UniRef50_A0JXL2	ATP-dependent Clp protease ATP-binding subunit ClpX	oralcavity	airways+skin+stool+vagina	653	6589	304	110682	0	36.0825
UniRef50_F0F384	FAH family protein	oralcavity	airways+skin+stool+vagina	420	6822	191	110795	0	35.7128
UniRef50_A0A0N0VNA7	Carbamoyl-phosphate synthase small chain	oralcavity	airways+skin+stool+vagina	391	6851	179	110807	0	35.3295
UniRef50_U5P2Z8	CAAX amino protease	oralcavity	airways+skin+stool+vagina	398	6844	196	110790	0	32.8714
UniRef50_A0A0E9EU59	Putative peptide ABC transport system permease protein	oralcavity	airways+skin+stool+vagina	447	6795	226	110760	0	32.2398
UniRef50_C7N8I9	Uncharacterized protein	oralcavity	airways+skin+stool+vagina	589	6653	305	110681	0	32.1271
UniRef50_A1K525	Putative phosphonoacetate hydrolase protein	oralcavity	airways+skin+stool+vagina	404	6838	209	110777	0	31.3152
UniRef50_I3QH11	Inosine-5'-monophosphate dehydrogenase	oralcavity	airways+skin+stool+vagina	442	6800	230	110756	0	31.3006
UniRef50_D3IKF1	Uncharacterized protein	oralcavity	airways+skin+stool+vagina	451	6791	235	110751	0	31.2984
UniRef50_A0JWN0	UvrABC system protein B	oralcavity	airways+skin+stool+vagina	565	6677	307	110679	0	30.5066
UniRef50_A0A0E9ESS3	Lactoylglutathione lyase	oralcavity	airways+skin+stool+vagina	429	6813	234	110752	0	29.8026
UniRef50_P71348	Glutamate-pyruvate aminotransferase AlaA	oralcavity	airways+skin+stool+vagina	704	6538	400	110586	0	29.7693
UniRef50_G1VFJ8	Uncharacterized protein	oralcavity	airways+skin+stool+vagina	421	6821	232	110754	0	29.4649
UniRef50_UPI00097143BD	succinate dehydrogenase/fumarate reductase iron-sulfur subunit	skin	airways+oralcavity+stool+vagina	276	674	76	117202	0	631.496
UniRef50_A0A0Q7JMU3	Transcriptional regulator	oralcavity	airways+skin+stool+vagina	614	6628	357	110629	0	28.7069
UniRef50_A0A1I5WMU7	Peptidase T	oralcavity	airways+skin+stool+vagina	416	6826	237	110749	0	28.4786
UniRef50_J4UHD1	Uncharacterized protein	oralcavity	airways+skin+stool+vagina	552	6690	321	110665	0	28.4458
UniRef50_A0RQI2	30S ribosomal protein S12	oralcavity	airways+skin+stool+vagina	500	6742	290	110696	0	28.3084
UniRef50_D7NB90	Undecaprenyl-diphosphatase	oralcavity	airways+skin+stool+vagina	451	6791	264	110722	0	27.8531
UniRef50_Q6AD17	Translation initiation factor IF-1	oralcavity	airways+skin+stool+vagina	523	6719	315	110671	0	27.3477
UniRef50_P42360	Manganese import ATP-binding protein ScaC	oralcavity	airways+skin+stool+vagina	456	6786	274	110712	0	27.1516
UniRef50_A0A1X1RQR1	Glutamine synthetase	oralcavity	airways+skin+stool+vagina	649	6593	414	110572	0	26.291
UniRef50_G1WD43	Uncharacterized protein	oralcavity	airways+skin+stool+vagina	603	6639	385	110601	0	26.0923
UniRef50_Q9PIQ0	50S ribosomal protein L20	oralcavity	airways+skin+stool+vagina	459	6783	288	110698	0	26.0099
UniRef50_Q9K3J6	Bifunctional protein FolD	oralcavity	airways+skin+stool+vagina	554	6688	358	110628	0	25.5974
UniRef50_A0A0Q7K211	Ribulose-phosphate 3-epimerase	oralcavity	airways+skin+stool+vagina	440	6802	284	110702	0	25.2147
UniRef50_L7WCP1	3-oxoacyl-[acyl-carrier protein] reductase	oralcavity	airways+skin+stool+vagina	448	6794	291	110695	0	25.0835
UniRef50_A0A239RKP9	Uncharacterized protein	oralcavity	airways+skin+stool+vagina	450	6792	293	110693	0	25.0304
UniRef50_Q9S2H7	Ribonuclease PH	oralcavity	airways+skin+stool+vagina	517	6725	357	110629	0	23.8231
UniRef50_A0A0X8K3M8	Glyceraldehyde-3-phosphate dehydrogenase	oralcavity	airways+skin+stool+vagina	626	6616	451	110535	0	23.1901
UniRef50_Q03TX9	ABC-type oligopeptide transport system, ATPase component	oralcavity	airways+skin+stool+vagina	483	6759	343	110643	0	23.0513
UniRef50_P42361	Manganese import system permease protein ScaB	oralcavity	airways+skin+stool+vagina	474	6768	337	110649	0	22.9951
UniRef50_A0A2A3U9H3	Rod shape-determining protein	oralcavity	airways+skin+stool+vagina	469	6773	344	110642	0	22.2717
UniRef50_UPI000931F263	dipeptidase	oralcavity	airways+skin+stool+vagina	559	6683	421	110565	0	21.9673
UniRef50_Q8FT19	Aspartate--tRNA(Asp/Asn) ligase	oralcavity	airways+skin+stool+vagina	469	6773	353	110633	0	21.7021
UniRef50_A0A1M9WJP6	ATP-binding cassette protein, ChvD family	oralcavity	airways+skin+stool+vagina	671	6571	524	110462	0	21.5265
UniRef50_A0A239P2Y8	UvrABC system protein A	oralcavity	airways+skin+stool+vagina	427	6815	328	110658	0	21.1383
UniRef50_A0A0C2WAC7	ABC transporter ATPase	oralcavity	airways+skin+stool+vagina	547	6695	430	110556	0	21.0064
UniRef50_C5BWR2	Polyribonucleotide nucleotidyltransferase	oralcavity	airways+skin+stool+vagina	479	6763	399	110587	0	19.6303
UniRef50_D4DMU2	Na(+)-translocating NADH-quinone reductase subunit F	oralcavity	airways+skin+stool+vagina	471	6771	412	110574	0	18.6691
UniRef50_A0A0J1H8J0	L-asparaginase II	oralcavity	airways+skin+stool+vagina	509	6733	449	110537	0	18.611
UniRef50_A0A229UJH7	ATPase	oralcavity	airways+skin+stool+vagina	515	6727	457	110529	0	18.5159
UniRef50_J1GYP6	Phage protein	oralcavity	airways+skin+stool+vagina	557	6685	503	110483	0	18.3013
UniRef50_G4CM63	Glyceraldehyde-3-phosphate dehydrogenase	oralcavity	airways+skin+stool+vagina	739	6503	741	110245	0	16.9072
UniRef50_J3ADU8	Succinate dehydrogenase or fumarate reductase, flavoprotein subunit	skin	airways+oralcavity+stool+vagina	229	721	91	117187	0	409.014
UniRef50_A0A1I2LXQ6	LysR family transcriptional regulator, hydrogen peroxide-inducible genes activator	oralcavity	airways+skin+stool+vagina	648	6594	652	110334	0	16.6298
UniRef50_A0A0X8JV33	Hydroxylamine reductase	oralcavity	airways+skin+stool+vagina	745	6497	786	110200	0	16.0769
UniRef50_A0A132I1T2	Lysine-specific permease	oralcavity	airways+skin+stool+vagina	731	6511	802	110184	0	15.4246
UniRef50_C9LYA7	ABC transporter, ATP-binding protein	oralcavity	airways+skin+stool+vagina	558	6684	602	110384	0	15.3076
UniRef50_G1W9K4	Uncharacterized protein	oralcavity	airways+skin+stool+vagina	518	6724	575	110411	0	14.7927
UniRef50_D2BMZ7	Uncharacterized protein	oralcavity	airways+skin+stool+vagina	713	6529	844	110142	0	14.2513
UniRef50_A5CQS6	Uridylate kinase	oralcavity	airways+skin+stool+vagina	665	6577	802	110184	0	13.8911
UniRef50_P00370	NADP-specific glutamate dehydrogenase	oralcavity	airways+skin+stool+vagina	660	6582	1013	109973	0	10.8859
UniRef50_E1KS29	Uncharacterized protein	oralcavity	airways+skin+stool+vagina	734	6508	1159	109827	0	10.6875
UniRef50_A0A239RIA0	Lrp/AsnC family transcriptional regulator, regulator for asnA, asnC and gidA	oralcavity	airways+skin+stool+vagina	690	6552	1197	109789	0	9.65917
UniRef50_P0CG99	Ribonucleoside-diphosphate reductase subunit alpha 1	oralcavity	airways+skin+stool+vagina	733	6509	1374	109612	0	8.98382
UniRef50_E7RLP7	2-C-methyl-D-erythritol 2,4-cyclodiphosphate synthase	oralcavity	airways+skin+stool+vagina	758	6484	1670	109316	0	7.65233
UniRef50_C7NJD7	ATP synthase subunit beta	oralcavity	airways+skin+stool+vagina	820	6422	1859	109127	0	7.49543
UniRef50_D8URB6	Nitrate reductase, beta subunit	oralcavity	airways+skin+stool+vagina	508	6734	86	110900	0	97.28
UniRef50_Q8KTE1	Fumarate hydratase class II	skin	airways+oralcavity+stool+vagina	192	758	157	117121	0	188.959
UniRef50_A0A2N6PFS0	30S ribosomal protein S15	oralcavity	airways+skin+stool+vagina	913	6329	2589	108397	0	6.03978
UniRef50_A0A1G9FN33	Formate--tetrahydrofolate ligase	skin	airways+oralcavity+stool+vagina	236	714	84	117194	0	461.148
UniRef50_A3DBU4	Holliday junction ATP-dependent DNA helicase RuvB	oralcavity	airways+skin+stool+vagina	1344	5898	44856	66130	0	0.335948
UniRef50_A0A1Y4LQ18	Inosine-5'-monophosphate dehydrogenase	oralcavity	airways+skin+stool+vagina	653	6589	31181	79805	0	0.253649
UniRef50_P56981	UvrABC system protein B	oralcavity	airways+skin+stool+vagina	1472	5770	57211	53775	0	0.239791
UniRef50_Q9KKF0	60 kDa chaperonin	oralcavity	airways+skin+stool+vagina	841	6401	41365	69621	0	0.221134
UniRef50_A0A0K1FG38	30S ribosomal protein S19	oralcavity	airways+skin+stool+vagina	532	6710	30018	80968	0	0.213856
UniRef50_D4JRU3	Chaperone protein ClpB	oralcavity	airways+skin+stool+vagina	665	6577	35787	75199	0	0.212462
UniRef50_A0A1G5EK70	UPF0371 protein SAMN02910292_01283	oralcavity	airways+skin+stool+vagina	652	6590	35473	75513	0	0.210613
UniRef50_A3DDQ3	Elongation factor P	oralcavity	airways+skin+stool+vagina	419	6823	25401	85585	0	0.206912
UniRef50_A0A1C5ZAY6	2,3-bisphosphoglycerate-independent phosphoglycerate mutase	oralcavity	airways+skin+stool+vagina	604	6638	34425	76561	0	0.202364
UniRef50_A0A1E3AY14	Fructose-1,6-bisphosphate aldolase, class II	oralcavity	airways+skin+stool+vagina	413	6829	26036	84950	0	0.197325
UniRef50_A0A1I5YWW5	tRNA N6-adenosine threonylcarbamoyltransferase	oralcavity	airways+skin+stool+vagina	385	6857	24836	86150	0	0.19476
UniRef50_A9KJG9	30S ribosomal protein S13	oralcavity	airways+skin+stool+vagina	721	6521	40230	70756	0	0.194462
UniRef50_F7KFR5	Recombination protein RecR	oralcavity	airways+skin+stool+vagina	338	6904	22545	88441	0	0.192052
UniRef50_A0A1V4SNM2	Trehalose import ATP-binding protein SugC	oralcavity	airways+skin+stool+vagina	440	6802	28362	82624	0	0.188445
UniRef50_A0A135YUS5	50S ribosomal protein L5	oralcavity	airways+skin+stool+vagina	484	6758	30939	80047	0	0.185296
UniRef50_B1C2D1	Lactaldehyde reductase	oralcavity	airways+skin+stool+vagina	503	6739	32302	78684	0	0.181815
UniRef50_A0A239TFE9	Glutamate dehydrogenase	oralcavity	airways+skin+stool+vagina	541	6701	34146	76840	0	0.181679
UniRef50_E0RVN2	GTP-binding protein TypA	oralcavity	airways+skin+stool+vagina	365	6877	25165	85821	0	0.181005
UniRef50_A0A1C6KZK4	Ribosomal RNA large subunit methyltransferase I	oralcavity	airways+skin+stool+vagina	370	6872	25717	85269	0	0.178521
UniRef50_A0A239RE17	S-adenosylmethionine:tRNA ribosyltransferase-isomerase	oralcavity	airways+skin+stool+vagina	599	6643	37366	73620	0	0.177657
UniRef50_P37949	Elongation factor 4	oralcavity	airways+skin+stool+vagina	642	6600	40190	70796	0	0.171349
UniRef50_C0CY46	Ribosomal RNA large subunit methyltransferase J	oralcavity	airways+skin+stool+vagina	303	6939	22548	88438	0	0.171268
UniRef50_UPI000CFA7BB1	diaminopimelate decarboxylase	oralcavity	airways+skin+stool+vagina	428	6814	29942	81044	0	0.170013
UniRef50_E6UG23	Ketol-acid reductoisomerase (NADP(+))	oralcavity	airways+skin+stool+vagina	513	6729	34378	76608	0	0.169887
UniRef50_C0C3V9	Protein RecA	oralcavity	airways+skin+stool+vagina	463	6779	32015	78971	0	0.168473
UniRef50_A0A1E3ACJ2	Gluconate 5-dehydrogenase	oralcavity	airways+skin+stool+vagina	320	6922	24246	86740	0	0.165386
UniRef50_R4UVN7	Cysteine synthase (Fragment)	oralcavity	airways+skin+stool+vagina	618	6624	40198	70788	0	0.164295
UniRef50_R5R6F6	TrpR-related protein YerC/YecD	oralcavity	airways+skin+stool+vagina	277	6965	21688	89298	0	0.16375
UniRef50_A0A212JAF5	Regulatory protein VanR	oralcavity	airways+skin+stool+vagina	245	6997	19988	90998	0	0.15941
UniRef50_C5EUA4	Adenylosuccinate lyase	oralcavity	airways+skin+stool+vagina	366	6876	27998	82988	0	0.157773
UniRef50_A0A173VU44	Isoleucine--tRNA ligase	oralcavity	airways+skin+stool+vagina	244	6998	20734	90252	0	0.151771
UniRef50_A0A1K1Q4G3	Ribosome-binding ATPase YchF	oralcavity	airways+skin+stool+vagina	455	6787	34112	76874	0	0.15108
UniRef50_A0A1I6JFW7	50S ribosomal protein L1	oralcavity	airways+skin+stool+vagina	533	6709	38268	72718	0	0.150965
UniRef50_A0A1C7GP76	Translation initiation factor IF-1	oralcavity	airways+skin+stool+vagina	352	6890	28194	82792	0	0.150022
UniRef50_A0A239RD87	ATP-binding cassette, subfamily B	oralcavity	airways+skin+stool+vagina	357	6885	28953	82033	0	0.146913
UniRef50_R6TFA3	Pyruvate, phosphate dikinase	oralcavity	airways+skin+stool+vagina	322	6920	26777	84209	0	0.146334
UniRef50_A0A1E2ZZW9	Orotate phosphoribosyltransferase	oralcavity	airways+skin+stool+vagina	322	6920	26863	84123	0	0.145717
UniRef50_A0A174CVF6	Hypoxanthine phosphoribosyltransferase	oralcavity	airways+skin+stool+vagina	227	7015	20213	90773	0	0.14532
UniRef50_A0A1E3A909	Acetate kinase	oralcavity	airways+skin+stool+vagina	255	6987	22282	88704	0	0.145291
UniRef50_A0A255INR1	Serine--tRNA ligase	oralcavity	airways+skin+stool+vagina	237	7005	21443	89543	0	0.141282
UniRef50_Q2RFN5	50S ribosomal protein L11	oralcavity	airways+skin+stool+vagina	287	6955	25241	85745	0	0.14018
UniRef50_D4C7G0	Argininosuccinate lyase	oralcavity	airways+skin+stool+vagina	234	7008	21387	89599	0	0.139886
UniRef50_A0A173XGS9	Copper-exporting P-type ATPase A	oralcavity	airways+skin+stool+vagina	326	6916	28013	82973	0	0.139617
UniRef50_Q18CA2	Recombination protein RecR	oralcavity	airways+skin+stool+vagina	290	6952	25714	85272	0	0.138333
UniRef50_R5MEG9	Tryptophan--tRNA ligase	oralcavity	airways+skin+stool+vagina	367	6875	31686	79300	0	0.133598
UniRef50_A0A212KFE0	N5-carboxyaminoimidazole ribonucleotide mutase	oralcavity	airways+skin+stool+vagina	216	7026	20854	90132	0	0.132873
UniRef50_A0A1C7I7R2	Phospho-2-dehydro-3-deoxyheptonate aldolase	oralcavity	airways+skin+stool+vagina	216	7026	21064	89922	0	0.131241
UniRef50_E3PTY4	50S ribosomal protein L33	oralcavity	airways+skin+stool+vagina	319	6923	29117	81869	0	0.129559
UniRef50_A0A174AZC8	Sulfur carrier protein ThiS adenylyltransferase	oralcavity	airways+skin+stool+vagina	377	6865	33061	77925	0	0.129438
UniRef50_P58276	ATP-dependent Clp protease proteolytic subunit	oralcavity	airways+skin+stool+vagina	627	6615	47056	63930	0	0.128774
UniRef50_U2AQ06	UPF0210 protein HMPREF1548_04431	oralcavity	airways+skin+stool+vagina	259	6983	25357	85629	0	0.125251
UniRef50_A0A0T8FFH7	Response regulator protein	oralcavity	airways+skin+stool+vagina	167	7075	17653	93333	0	0.124798
UniRef50_A0A1G8QSL3	Heavy-metal-associated domain-containing protein	oralcavity	airways+skin+stool+vagina	176	7066	18749	92237	0	0.122537
UniRef50_A0A1V5QB70	Ferrous iron transport protein A	oralcavity	airways+skin+stool+vagina	290	6952	28232	82754	0	0.122274
UniRef50_B0M9I3	Isocitrate dehydrogenase [NADP]	oralcavity	airways+skin+stool+vagina	173	7069	18656	92330	0	0.121119
UniRef50_A0A0K6BX32	Methionine gamma-lyase	oralcavity	airways+skin+stool+vagina	461	6781	41093	69893	0	0.115631
UniRef50_A0Q1U9	Phosphomethylpyrimidine synthase	oralcavity	airways+skin+stool+vagina	183	7059	20369	90617	0	0.115331
UniRef50_Q8RH99	Nicotinate-nucleotide pyrophosphorylase (Carboxylating)	oralcavity	airways+skin+stool+vagina	182	7060	20276	90710	0	0.115329
UniRef50_C5EIX1	IMP cyclohydrolase-like protein	oralcavity	airways+skin+stool+vagina	172	7070	19704	91282	0	0.112704
UniRef50_A0A174V341	Chaperone protein DnaK	oralcavity	airways+skin+stool+vagina	361	6881	35510	75476	0	0.11151
UniRef50_A0A173ZVU2	Glucosamine-6-phosphate deaminase	oralcavity	airways+skin+stool+vagina	157	7085	18470	92516	0	0.110997
UniRef50_M1M808	3-isopropylmalate dehydratase large subunit	oralcavity	airways+skin+stool+vagina	283	6959	30144	80842	0	0.109063
UniRef50_A0A174YC61	Peptidyl-prolyl cis-trans isomerase	oralcavity	airways+skin+stool+vagina	171	7071	20364	90622	0	0.107618
UniRef50_A3DIZ7	30S ribosomal protein S12	oralcavity	airways+skin+stool+vagina	176	7066	21276	89710	0	0.105024
UniRef50_A3DBU1	Argininosuccinate synthase	oralcavity	airways+skin+stool+vagina	298	6944	32676	78310	0	0.102848
UniRef50_A0A0P0M0X6	5-aminoimidazole-4-carboxamide ribonucleotide transformylase	oralcavity	airways+skin+stool+vagina	201	7041	24138	86848	0	0.102712
UniRef50_A0A285Q035	Phosphate acetyltransferase	oralcavity	airways+skin+stool+vagina	122	7120	16161	94825	0	0.100539
UniRef50_Q8RB54	Phosphate starvation-inducible protein PhoH, predicted ATPase	oralcavity	airways+skin+stool+vagina	186	7056	23652	87334	0	0.0973352
UniRef50_D4MZM8	2,3-dimethylmalate dehydratase large subunit	oralcavity	airways+skin+stool+vagina	129	7113	17496	93490	0	0.0969088
UniRef50_A0A1Y1RM83	Pyruvate formate-lyase-activating enzyme	oralcavity	airways+skin+stool+vagina	406	6836	43	110943	0	153.234
UniRef50_J0N6T8	Peptide chain release factor 1	oralcavity	airways+skin+stool+vagina	129	7113	17543	93443	0	0.0966006
UniRef50_E6UFD6	Methylglyoxal synthase	oralcavity	airways+skin+stool+vagina	164	7078	21502	89484	0	0.0964273
UniRef50_A0A2N5PU77	FAD-dependent oxidoreductase	oralcavity	airways+skin+stool+vagina	178	7064	22996	87990	0	0.0964163
UniRef50_W3AMK0	Acetylglutamate kinase	oralcavity	airways+skin+stool+vagina	132	7110	18177	92809	0	0.0947921
UniRef50_A0A1C7GTH6	Phosphoribosylformylglycinamidine cyclo-ligase	oralcavity	airways+skin+stool+vagina	405	6837	42794	68192	0	0.094393
UniRef50_A0A1C5XL92	Putative multidrug export ATP-binding/permease protein SAV1866	oralcavity	airways+skin+stool+vagina	122	7120	17221	93765	0	0.0932958
UniRef50_P45213	Peptide methionine sulfoxide reductase MsrA/MsrB	oralcavity	airways+skin+stool+vagina	641	6601	144	110842	0	74.7464
UniRef50_U5MRI9	Methionine gamma-lyase MdeA	oralcavity	airways+skin+stool+vagina	268	6974	32578	78408	0	0.0924887
UniRef50_A0A174YL40	Xanthine phosphoribosyltransferase	oralcavity	airways+skin+stool+vagina	154	7088	21133	89853	0	0.092378
UniRef50_E5XDH2	N-acetyl-gamma-glutamyl-phosphate reductase	oralcavity	airways+skin+stool+vagina	122	7120	17701	93285	0	0.0903013
UniRef50_R8W4M4	30S ribosomal protein S9	oralcavity	airways+skin+stool+vagina	128	7114	18445	92541	0	0.0902717
UniRef50_R9JXY0	Polar amino acid transport system ATP-binding protein	oralcavity	airways+skin+stool+vagina	156	7086	22791	88195	0	0.085193
UniRef50_A4E818	Rubredoxin	oralcavity	airways+skin+stool+vagina	155	7087	23304	87682	0	0.0822904
UniRef50_A0A1M4NAC3	Lactoylglutathione lyase	oralcavity	airways+skin+stool+vagina	104	7138	16785	94201	0	0.0817694
UniRef50_R6DPM3	30S ribosomal protein S7	oralcavity	airways+skin+stool+vagina	126	7116	20558	90428	0	0.0778855
UniRef50_A0A1Y4T2U8	Transketolase	oralcavity	airways+skin+stool+vagina	117	7125	19356	91630	0	0.0777362
UniRef50_A0A1E3AI48	NAD-dependent protein deacetylase	oralcavity	airways+skin+stool+vagina	191	7051	29560	81426	0	0.0746176
UniRef50_R5E5K0	CTP synthase	oralcavity	airways+skin+stool+vagina	180	7062	28399	82587	0	0.0741231
UniRef50_A0A1C5QJM7	Site-determining protein	oralcavity	airways+skin+stool+vagina	112	7130	19433	91553	0	0.074005
UniRef50_A0A1E3A466	Putative multidrug export ATP-binding/permease protein	oralcavity	airways+skin+stool+vagina	100	7142	18015	92971	0	0.0722592
UniRef50_D4JT64	30S ribosomal protein S15	oralcavity	airways+skin+stool+vagina	110	7132	19545	91441	0	0.0721584
UniRef50_A0A1I1K253	Precorrin-4/cobalt-precorrin-4 C11-methyltransferase	oralcavity	airways+skin+stool+vagina	126	7116	22003	88983	0	0.0716077
UniRef50_A0A1I0BY14	Phosphoserine aminotransferase	oralcavity	airways+skin+stool+vagina	339	6903	45154	65832	0	0.0715983
UniRef50_R6YPG6	Predicted nucleic-acid-binding protein implicated in transcription termination	oralcavity	airways+skin+stool+vagina	104	7138	18846	92140	0	0.0712338
UniRef50_Q8XHS1	Elongation factor G	oralcavity	airways+skin+stool+vagina	92	7150	17649	93337	0	0.068048
UniRef50_A0A1V5GLK1	Hydroxymethylpyrimidine/phosphomethylpyrimidine kinase	oralcavity	airways+skin+stool+vagina	115	7127	21491	89495	0	0.0671944
UniRef50_UPI0009E03FF5	sodium-dependent transporter	oralcavity	airways+skin+stool+vagina	75	7167	15114	95872	0	0.0663798
UniRef50_A3DDH5	30S ribosomal protein S16	oralcavity	airways+skin+stool+vagina	88	7154	17490	93496	0	0.0657562
UniRef50_A0A174YD04	Transketolase 1	oralcavity	airways+skin+stool+vagina	107	7135	20740	90246	0	0.0652543
UniRef50_A0A173UV04	Copper-transporting P-type ATPase	oralcavity	airways+skin+stool+vagina	88	7154	17760	93226	0	0.0645696
UniRef50_A0A1G5HD90	2-iminoacetate synthase	oralcavity	airways+skin+stool+vagina	77	7165	15962	95024	0	0.0639765
UniRef50_T3DAU3	Dihydroxy-acid dehydratase	oralcavity	airways+skin+stool+vagina	181	7061	31840	79146	0	0.0637189
UniRef50_A0A1G4G6N8	Gamma carbonic anhydrase 2, mitochondrial	oralcavity	airways+skin+stool+vagina	73	7169	15381	95605	0	0.0632937
UniRef50_F0R1I1	3-isopropylmalate dehydratase large subunit	oralcavity	airways+skin+stool+vagina	73	7169	15539	95447	0	0.0625466
UniRef50_F9ZAU7	Alpha/beta family hydrolase	oralcavity	airways+skin+stool+vagina	78	7164	16848	94138	0	0.0608353
UniRef50_A0A1H6VZX8	Acetyl-CoA C-acetyltransferase	oralcavity	airways+skin+stool+vagina	75	7167	16710	94276	0	0.0590403
UniRef50_C4ZAX1	Chorismate synthase	oralcavity	airways+skin+stool+vagina	80	7162	17864	93122	0	0.0582276
UniRef50_A0A0P0FN17	Sugar (Pentulose or hexulose) kinase	oralcavity	airways+skin+stool+vagina	64	7178	14769	96217	0	0.0580868
UniRef50_A0A1M6S7F0	Glutamine--fructose-6-phosphate aminotransferase [isomerizing]	oralcavity	airways+skin+stool+vagina	69	7173	15828	95158	0	0.0578319
UniRef50_A0A174PDZ2	Galactose/methyl galactoside import ATP-binding protein MglA	oralcavity	airways+skin+stool+vagina	69	7173	15849	95137	0	0.0577425
UniRef50_A0A1C5U9A6	Endonuclease III	oralcavity	airways+skin+stool+vagina	64	7178	15457	95529	0	0.0551044
UniRef50_A0A1C7I8R9	Tyrosine--tRNA ligase	oralcavity	airways+skin+stool+vagina	82	7160	19103	91883	0	0.0550851
UniRef50_A0A2G3E624	Phosphoenolpyruvate-protein phosphotransferase	oralcavity	airways+skin+stool+vagina	58	7184	14577	96409	0	0.0533963
UniRef50_A0A2A1ZS33	Leucine--tRNA ligase	oralcavity	airways+skin+stool+vagina	92	7150	22182	88804	0	0.0515126
UniRef50_A0A1C7IK47	Nucleotidyltransferase	oralcavity	airways+skin+stool+vagina	57	7185	15058	95928	0	0.0505389
UniRef50_A0A0P0FE57	ATP synthase alpha/beta family, nucleotide-binding domain protein	oralcavity	airways+skin+stool+vagina	50	7192	13453	97533	0	0.0504026
UniRef50_A3DJH1	30S ribosomal protein S10	oralcavity	airways+skin+stool+vagina	65	7177	16976	94010	0	0.0501544
UniRef50_R9LXR5	Tryptophan--tRNA ligase	oralcavity	airways+skin+stool+vagina	73	7169	19213	91773	0	0.0486389
UniRef50_A0A1E3UI24	Fe-S cluster assembly scaffold protein NifU	oralcavity	airways+skin+stool+vagina	61	7181	16595	94391	0	0.0483168
UniRef50_A0A0F0CBJ2	Trigger factor	oralcavity	airways+skin+stool+vagina	66	7176	17833	93153	0	0.0480434
UniRef50_G2SX20	Transporter	oralcavity	airways+skin+stool+vagina	65	7177	17685	93301	0	0.0477806
UniRef50_A0A174NSL4	Cell division ATP-binding protein FtsE	oralcavity	airways+skin+stool+vagina	74	7168	20094	90892	0	0.0466974
UniRef50_A0A1H9JL10	LL-diaminopimelate aminotransferase	oralcavity	airways+skin+stool+vagina	74	7168	20277	90709	0	0.0461828
UniRef50_A0A1I6KZF6	Gamma-glutamyl phosphate reductase	oralcavity	airways+skin+stool+vagina	59	7183	17009	93977	0	0.0453826
UniRef50_W7UGB9	Glycine--tRNA ligase	oralcavity	airways+skin+stool+vagina	81	7161	22307	88679	0	0.0449667
UniRef50_R5QZJ2	Histidinol-phosphate aminotransferase	oralcavity	airways+skin+stool+vagina	45	7197	13819	97167	0	0.0439646
UniRef50_R8W0Y7	Chaperone protein DnaJ	oralcavity	airways+skin+stool+vagina	68	7174	19856	91130	0	0.0435028
UniRef50_A0A174ZN76	Thymidylate synthase	oralcavity	airways+skin+stool+vagina	77	7165	22021	88965	0	0.0434167
UniRef50_A0A174V7X0	Replicative DNA helicase	oralcavity	airways+skin+stool+vagina	65	7177	19290	91696	0	0.0430515
UniRef50_D1PQ17	Citrate synthase	oralcavity	airways+skin+stool+vagina	45	7197	14366	96620	0	0.0420525
UniRef50_A0A174UDD8	UvrABC system protein A	oralcavity	airways+skin+stool+vagina	62	7180	19337	91649	0	0.0409266
UniRef50_A0A1V5U2R7	Uracil phosphoribosyltransferase	oralcavity	airways+skin+stool+vagina	44	7198	14670	96316	0	0.0401337
UniRef50_F7V5Y2	GTPase Era	oralcavity	airways+skin+stool+vagina	54	7188	17668	93318	0	0.0396793
UniRef50_A0A1G5D7Z5	Ala-tRNA(Pro) deacylase	oralcavity	airways+skin+stool+vagina	52	7190	17588	93398	0	0.0384057
UniRef50_A0A174EAW9	GTP pyrophosphokinase	oralcavity	airways+skin+stool+vagina	41	7201	14420	96566	0	0.0381285
UniRef50_A0A173QZE3	Imidazole glycerol phosphate synthase subunit HisH	oralcavity	airways+skin+stool+vagina	44	7198	15588	95398	0	0.0374102
UniRef50_A0A174L935	ABC transporter ATP-binding protein	oralcavity	airways+skin+stool+vagina	38	7204	14095	96891	0	0.03626
UniRef50_Q9AGG3	Rubrerythrin	oralcavity	airways+skin+stool+vagina	45	7197	16794	94192	0	0.0350688
UniRef50_A9KNX6	ATP phosphoribosyltransferase	oralcavity	airways+skin+stool+vagina	44	7198	16573	94413	0	0.0348234
UniRef50_A0A1W1Y2E9	Dihydroorotate dehydrogenase (Fumarate)	oralcavity	airways+skin+stool+vagina	420	6822	130	110856	0	52.4993
UniRef50_D4MWU8	Glutamate synthase (NADH) small subunit	oralcavity	airways+skin+stool+vagina	39	7203	15480	95506	0	0.033405
UniRef50_J0N685	Glutamate synthase (NADPH), homotetrameric	oralcavity	airways+skin+stool+vagina	32	7210	13505	97481	0	0.0320361
UniRef50_Q11QJ4	Argininosuccinate synthase	oralcavity	airways+skin+stool+vagina	35	7207	15073	95913	0	0.0309023
UniRef50_D3AKT9	CTP synthase	oralcavity	airways+skin+stool+vagina	63	7179	24998	85988	0	0.0301863
UniRef50_A0A1Y4WG64	Glutamine-dependent NAD(+) synthetase	oralcavity	airways+skin+stool+vagina	29	7213	14309	96677	0	0.0271641
UniRef50_A0A1C5LXZ3	Signal recognition particle protein	oralcavity	airways+skin+stool+vagina	42	7200	19826	91160	0	0.0268217
UniRef50_A0A1E3A4J2	Amidophosphoribosyltransferase	oralcavity	airways+skin+stool+vagina	33	7209	16418	94568	0	0.0263671
UniRef50_E7FSF9	Cupin domain protein	oralcavity	airways+skin+stool+vagina	32	7210	16406	94580	0	0.0255865
UniRef50_A0A176U874	Histidinol dehydrogenase	oralcavity	airways+skin+stool+vagina	41	7201	20575	90411	0	0.0250191
UniRef50_A0A1I2PIV8	4-hydroxy-tetrahydrodipicolinate reductase	oralcavity	airways+skin+stool+vagina	25	7217	13632	97354	0	0.0247387
UniRef50_R7G3W1	Phosphoglycerate kinase	oralcavity	airways+skin+stool+vagina	42	7200	21282	89704	0	0.0245876
UniRef50_A0A0P0EN78	Long-chain fatty acid--CoA ligase	oralcavity	airways+skin+stool+vagina	24	7218	13347	97639	0	0.0243239
UniRef50_C0C487	Imidazole glycerol phosphate synthase subunit HisF	oralcavity	airways+skin+stool+vagina	44	7198	24248	86738	0	0.0218663
UniRef50_A0A0P0M0E8	Acetylornithine aminotransferase	oralcavity	airways+skin+stool+vagina	23	7219	14663	96323	0	0.0209295
UniRef50_A0A0M6WQZ2	ATP synthase subunit c	oralcavity	airways+skin+stool+vagina	25	7217	15875	95111	0	0.0207539
UniRef50_A0A1C6A9P5	Dihydrdoorotate oxidase B, electron transfer subunit	oralcavity	airways+skin+stool+vagina	35	7207	21307	89679	0	0.0204401
UniRef50_R6T921	Uncharacterized protein	oralcavity	airways+skin+stool+vagina	37	7205	22287	88699	0	0.0204378
UniRef50_C0D0I3	Imidazoleglycerol-phosphate dehydratase	oralcavity	airways+skin+stool+vagina	41	7201	24898	86088	0	0.0196865
UniRef50_A0A1H9FAX4	Bifunctional protein FolD	oralcavity	airways+skin+stool+vagina	17	7225	12461	98525	0	0.0186039
UniRef50_A0A0X8VA47	Ferredoxin-dependent glutamate synthase 1	oralcavity	airways+skin+stool+vagina	30	7212	20707	90279	0	0.0181357
UniRef50_A0A0L0W9B7	Elongation factor 4	oralcavity	airways+skin+stool+vagina	18	7224	14007	96979	0	0.0172515
UniRef50_G2SX90	Branched-chain amino acid transport	oralcavity	airways+skin+stool+vagina	21	7221	16063	94923	0	0.0171857
UniRef50_A0A081TW72	Reverse rubrerythrin-1	oralcavity	airways+skin+stool+vagina	24	7218	18295	92691	0	0.0168461
UniRef50_A0A174ARD0	Multidrug efflux protein	oralcavity	airways+skin+stool+vagina	14	7228	11683	99303	0	0.0164633
UniRef50_K5YW39	Uncharacterized protein	oralcavity	airways+skin+stool+vagina	33	7209	24658	86328	0	0.0160263
UniRef50_Q8A1D3	Argininosuccinate lyase	oralcavity	airways+skin+stool+vagina	15	7227	13391	97595	0	0.0151268
UniRef50_Q8A1E9	N-acetylornithine carbamoyltransferase	oralcavity	airways+skin+stool+vagina	15	7227	13946	97040	0	0.0144422
UniRef50_W7UKZ1	SsrA-binding protein	oralcavity	airways+skin+stool+vagina	26	7216	22295	88691	0	0.0143334
UniRef50_R5EL78	Excinuclease ATPase subunit	oralcavity	airways+skin+stool+vagina	12	7230	12227	98759	0	0.013406
UniRef50_Q5LIL0	2,3-bisphosphoglycerate-independent phosphoglycerate mutase	oralcavity	airways+skin+stool+vagina	17	7225	17304	93682	0	0.0127386
UniRef50_A0A1Y3VMH9	MATE family efflux transporter	oralcavity	airways+skin+stool+vagina	15	7227	15773	95213	0	0.012529
UniRef50_A0A1C5YBZ0	Transketolase 2	oralcavity	airways+skin+stool+vagina	11	7231	12184	98802	0	0.0123359
UniRef50_A0A1G5HAQ6	Uncharacterized protein	oralcavity	airways+skin+stool+vagina	11	7231	12212	98774	0	0.0123041
UniRef50_B7ADW2	Uncharacterized protein	oralcavity	airways+skin+stool+vagina	12	7230	13701	97285	0	0.0117852
UniRef50_A0A174XLP9	50S ribosomal protein L31	oralcavity	airways+skin+stool+vagina	15	7227	16807	94179	0	0.0116305
UniRef50_B0P665	Glutamate--ammonia ligase, catalytic domain protein	oralcavity	airways+skin+stool+vagina	19	7223	21804	89182	0	0.0107591
UniRef50_A0A1Y4S472	Aminotransferase	oralcavity	airways+skin+stool+vagina	13	7229	16147	94839	0	0.0105623
UniRef50_A0A1E2ZZD6	Inner membrane ABC transporter permease protein YcjO	oralcavity	airways+skin+stool+vagina	17	7225	20620	90366	0	0.0103116
UniRef50_A0A1C6FWW7	Putative tRNA (cytidine(34)-2'-O)-methyltransferase	oralcavity	airways+skin+stool+vagina	14	7228	17583	93403	0	0.0102891
UniRef50_R6BUA4	Dipeptidase	oralcavity	airways+skin+stool+vagina	9	7233	12714	98272	0	0.00961771
UniRef50_R6GQF7	Putative hemolysin	oralcavity	airways+skin+stool+vagina	8	7234	12028	98958	0	0.00909848
UniRef50_R7MMX1	Acetylglutamate kinase	oralcavity	airways+skin+stool+vagina	9	7233	13454	97532	0	0.00902027
UniRef50_A0A173S318	Methionine aminopeptidase	oralcavity	airways+skin+stool+vagina	13	7229	18782	92204	0	0.00882822
UniRef50_A8MET3	Cobyric acid synthase	oralcavity	airways+skin+stool+vagina	11	7231	16894	94092	0	0.00847256
UniRef50_A0A139TFN2	Argininosuccinate lyase	oralcavity	airways+skin+stool+vagina	8	7234	13788	97198	0	0.00779592
UniRef50_A0A239TM51	2-iminoacetate synthase	oralcavity	airways+skin+stool+vagina	7	7235	12296	98690	0	0.00776549
UniRef50_B0PBQ2	Protein translocase subunit SecA	oralcavity	airways+skin+stool+vagina	8	7234	13964	97022	0	0.00768373
UniRef50_F0R6M2	Amidophosphoribosyltransferase	oralcavity	airways+skin+stool+vagina	7	7235	12857	98129	0	0.00738443
UniRef50_D2RMX7	Heat shock protein Hsp20	oralcavity	airways+skin+stool+vagina	10	7232	17537	93449	0	0.00736819
UniRef50_A0A267MMW9	Cysteine desulfurase IscS	oralcavity	airways+skin+stool+vagina	7	7235	12883	98103	0	0.00736758
UniRef50_A0A2G3E5W3	Ornithine carbamoyltransferase	oralcavity	airways+skin+stool+vagina	14	7228	25468	85518	0	0.00650388
UniRef50_A0A0M6WLY2	Predicted metal-binding protein related to the C-terminal domain of SecA	oralcavity	airways+skin+stool+vagina	6	7236	12696	98290	0	0.00641941
UniRef50_A0A1H0ETG7	Valine--tRNA ligase	oralcavity	airways+skin+stool+vagina	6	7236	13259	97727	0	0.00611162
UniRef50_A0A1C5M0A5	Elongation factor P	oralcavity	airways+skin+stool+vagina	10	7232	22165	88821	0	0.00554102
UniRef50_A0A2K9EI39	DNA-directed RNA polymerase subunit alpha	oralcavity	airways+skin+stool+vagina	6	7236	16057	94929	0	0.00490216
UniRef50_A0A0P0EVL3	ABC transporter permease	oralcavity	airways+skin+stool+vagina	5	7237	13894	97092	0	0.004828
UniRef50_D4MZY5	Sulfate-transporting ATPase	oralcavity	airways+skin+stool+vagina	4	7238	11763	99223	0	0.00466161
UniRef50_U7ULM8	4Fe-4S dicluster domain protein	oralcavity	airways+skin+stool+vagina	5	7237	14401	96585	0	0.00463371
UniRef50_E0S295	Uncharacterized protein	oralcavity	airways+skin+stool+vagina	8	7234	21452	89534	0	0.00461564
UniRef50_A0A255ICG5	Isocitrate dehydrogenase [NADP]	oralcavity	airways+skin+stool+vagina	6	7236	17196	93790	0	0.00452253
UniRef50_A0A150YBC3	Fucose isomerase	oralcavity	airways+skin+stool+vagina	6	7236	17427	93559	0	0.00445159
UniRef50_R6DV71	50S ribosomal protein L7/L12	oralcavity	airways+skin+stool+vagina	6	7236	17900	93086	0	0.00431205
UniRef50_A0A1H9ACA9	NifU homolog involved in Fe-S cluster formation	oralcavity	airways+skin+stool+vagina	8	7234	22929	88057	0	0.00424708
UniRef50_A0A150Y708	MBL fold metallo-hydrolase	oralcavity	airways+skin+stool+vagina	8	7234	23191	87795	0	0.0041866
UniRef50_B0PB40	DNA repair protein RadA	oralcavity	airways+skin+stool+vagina	3	7239	11826	99160	0	0.00347489
UniRef50_A0A1I0YUW5	ATP synthase subunit c	oralcavity	airways+skin+stool+vagina	3	7239	12180	98806	0	0.00336185
UniRef50_A0A1C6BYQ6	NADP-dependent malic enzyme	oralcavity	airways+skin+stool+vagina	3	7239	12962	98024	0	0.00313403
UniRef50_A0A174CZT7	Macrolide export ATP-binding/permease protein MacB	oralcavity	airways+skin+stool+vagina	3	7239	13924	97062	0	0.00288887
UniRef50_A0A1I0VNC4	GTPase Der	oralcavity	airways+skin+stool+vagina	4	7238	18571	92415	0	0.0027501
UniRef50_A0A1C7I6Z4	UPF0313 protein A4V09_06125	oralcavity	airways+skin+stool+vagina	4	7238	19490	91496	0	0.00259437
UniRef50_A0A173VC34	Ferrous iron transport protein B	oralcavity	airways+skin+stool+vagina	6	7236	28481	82505	0	0.00240203
UniRef50_F7JLS2	Uncharacterized protein	oralcavity	airways+skin+stool+vagina	2	7240	11539	99447	0	0.00238076
UniRef50_D1PEM2	Asparagine synthase (Glutamine-hydrolyzing)	oralcavity	airways+skin+stool+vagina	2	7240	12072	98914	0	0.00226345
UniRef50_A0A1C5UM80	Sodium/glutamate symporter	oralcavity	airways+skin+stool+vagina	3	7239	17431	93555	0	0.00222427
UniRef50_R6F1T3	Transcriptional regulator	oralcavity	airways+skin+stool+vagina	2	7240	12843	98143	0	0.00211098
UniRef50_A0A1W6WBA3	Arginine biosynthesis bifunctional protein ArgJ	oralcavity	airways+skin+stool+vagina	2	7240	12981	98005	0	0.0020856
UniRef50_A0A173SW47	Multidrug export protein mepA	oralcavity	airways+skin+stool+vagina	2	7240	13331	97655	0	0.00202359
UniRef50_Q8A624	ATP-dependent 6-phosphofructokinase 2	oralcavity	airways+skin+stool+vagina	2	7240	13349	97637	0	0.00202049
UniRef50_A0A1Y4M8X2	Phosphate ABC transporter permease subunit PstC	oralcavity	airways+skin+stool+vagina	2	7240	13444	97542	0	0.00200426
UniRef50_R6HUT3	Phosphate import ATP-binding protein PstB	oralcavity	airways+skin+stool+vagina	3	7239	19901	91085	0	0.00189677
UniRef50_A0A174WAQ5	DNA topoisomerase (ATP-hydrolyzing)	oralcavity	airways+skin+stool+vagina	2	7240	16904	94082	0	0.00153748
UniRef50_A0A173ZRU9	Choloylglycine hydrolase	oralcavity	airways+skin+stool+vagina	5	7237	34691	76295	0	0.00151946
UniRef50_A0A212IZP9	Uncharacterized protein	oralcavity	airways+skin+stool+vagina	1	7241	10810	100176	0	0.00127979
UniRef50_A0A1C5XFT3	Transcription termination/antitermination protein NusG	oralcavity	airways+skin+stool+vagina	1	7241	11298	99688	0	0.00121855
UniRef50_A0A1Y4AD04	DNA-binding response regulator	oralcavity	airways+skin+stool+vagina	1	7241	11323	99663	0	0.00121555
UniRef50_A0A174CU78	Diaminopimelate epimerase	oralcavity	airways+skin+stool+vagina	1	7241	11423	99563	0	0.0012037
UniRef50_D4CCU9	Ribosomal RNA small subunit methyltransferase H	oralcavity	airways+skin+stool+vagina	1	7241	11424	99562	0	0.00120359
UniRef50_A0A174L924	Phosphate transport system permease protein PstA	oralcavity	airways+skin+stool+vagina	1	7241	11693	99293	0	0.00117272
UniRef50_R5T3N5	Cysteine--tRNA ligase	oralcavity	airways+skin+stool+vagina	1	7241	11705	99281	0	0.00117138
UniRef50_A0A2G3E1B7	ABC transporter permease	oralcavity	airways+skin+stool+vagina	1	7241	12024	98962	0	0.00113663
UniRef50_A0A255IN59	Stage III sporulation protein AC	oralcavity	airways+skin+stool+vagina	1	7241	12119	98867	0	0.00112664
UniRef50_R5YWP5	Stage V sporulation protein AD	oralcavity	airways+skin+stool+vagina	1	7241	12179	98807	0	0.00112041
UniRef50_A0A1C5Q875	3-oxoacyl-[acyl-carrier-protein] reductase FabG	oralcavity	airways+skin+stool+vagina	1	7241	12407	98579	0	0.00109728
UniRef50_A0A1Y4NP70	Aspartyl/glutamyl-tRNA(Asn/Gln) amidotransferase subunit C	oralcavity	airways+skin+stool+vagina	1	7241	12749	98237	0	0.00106414
UniRef50_A0A174LXV5	Oleate hydratase	oralcavity	airways+skin+stool+vagina	1	7241	13200	97786	0	0.00102307
UniRef50_R9IZK9	Stage V sporulation protein AC	oralcavity	airways+skin+stool+vagina	1	7241	13232	97754	0	0.00102026
UniRef50_A0A1Q8RDV9	Phosphate import ATP-binding protein PstB	oralcavity	airways+skin+stool+vagina	1	7241	14310	96676	0	0.000932998
UniRef50_A0A174J5L8	Lon protease 1	oralcavity	airways+skin+stool+vagina	1	7241	15683	95303	0	0.000839226
UniRef50_A0A1G9V8K8	Energy-coupling factor transporter transmembrane protein EcfT	oralcavity	airways+skin+stool+vagina	1	7241	16238	94748	0	0.000805822
UniRef50_A0A1C6A095	14 kDa transcription factor	oralcavity	airways+skin+stool+vagina	1	7241	16509	94477	0	0.000790327
UniRef50_A0A173QUF0	Aspartyl/glutamyl-tRNA(Asn/Gln) amidotransferase subunit B	oralcavity	airways+skin+stool+vagina	1	7241	16629	94357	0	0.000783627
UniRef50_D4LUR5	Arginine biosynthesis bifunctional protein ArgJ	oralcavity	airways+skin+stool+vagina	1	7241	16665	94321	0	0.000781636
UniRef50_A0A1Y4UZI8	DNA-binding response regulator	oralcavity	airways+skin+stool+vagina	1	7241	17799	93187	0	0.000723038
UniRef50_A7VJ69	Uncharacterized protein	oralcavity	airways+skin+stool+vagina	1	7241	17990	92996	0	0.000713895
UniRef50_U4KLW9	Inorganic pyrophosphatase	oralcavity	airways+skin+stool+vagina	1	7241	18284	92702	0	0.000700196
UniRef50_A0A1E7RY91	Probable membrane transporter protein	oralcavity	airways+skin+stool+vagina	1	7241	18615	92371	0	0.000685289
UniRef50_A0A175A4V8	Sensory transduction protein regX3	oralcavity	airways+skin+stool+vagina	1	7241	19455	91531	0	0.000649738
UniRef50_A0A291TBP8	tRNA (N6-threonylcarbamoyladenosine(37)-N6)-methyltransferase TrmO	oralcavity	airways+skin+stool+vagina	1	7241	21554	89432	0	0.000573016
UniRef50_D4MVD5	Aspartate--tRNA(Asp/Asn) ligase	oralcavity	airways+skin+stool+vagina	1	7241	22393	88593	0	0.000546372
UniRef50_A0A1Y3XYQ2	RNA polymerase sigma factor	oralcavity	airways+skin+stool+vagina	1	7241	24886	86100	0	0.000477804
UniRef50_I2GHW8	Two component, sigma54 specific, transcriptional regulator, Fis family	oralcavity	airways+skin+stool+vagina	0	7242	12321	98665	0	0
UniRef50_A0A1Y4SXU4	MATE family efflux transporter	oralcavity	airways+skin+stool+vagina	0	7242	12302	98684	0	0
UniRef50_D4LFB7	Phosphotransferase System HPr (HPr) Family	oralcavity	airways+skin+stool+vagina	0	7242	22029	88957	0	0
UniRef50_B1C7U8	Tex-like protein N-terminal domain protein	oralcavity	airways+skin+stool+vagina	0	7242	12555	98431	0	0
UniRef50_A0A1Y4EWG7	50S ribosomal protein L17	oralcavity	airways+skin+stool+vagina	0	7242	12745	98241	0	0
UniRef50_A0A1Y4H191	Transcriptional repressor NrdR	oralcavity	airways+skin+stool+vagina	0	7242	15290	95696	0	0
UniRef50_C6IMZ2	NADH:flavin oxidoreductase	oralcavity	airways+skin+stool+vagina	0	7242	11832	99154	0	0
UniRef50_A0A173RZR7	Multidrug export protein mepA	oralcavity	airways+skin+stool+vagina	0	7242	19029	91957	0	0
UniRef50_A0A174WLJ5	Peptide chain release factor 2	oralcavity	airways+skin+stool+vagina	0	7242	17943	93043	0	0
UniRef50_A0A1C6ARF9	tRNA uridine 5-carboxymethylaminomethyl modification enzyme MnmG	oralcavity	airways+skin+stool+vagina	0	7242	15146	95840	0	0
UniRef50_A0A1I3CWY2	4-diphosphocytidyl-2-C-methyl-D-erythritol kinase	oralcavity	airways+skin+stool+vagina	0	7242	13676	97310	0	0
UniRef50_A0A173QXK1	Imidazole glycerol phosphate synthase subunit HisF	oralcavity	airways+skin+stool+vagina	0	7242	15584	95402	0	0
UniRef50_A0A0P0FKB9	Glutamate decarboxylase	oralcavity	airways+skin+stool+vagina	0	7242	12036	98950	0	0
UniRef50_R7IYI5	Uncharacterized protein	oralcavity	airways+skin+stool+vagina	0	7242	15230	95756	0	0
UniRef50_A0A0M6WYQ2	4-hydroxy-2-oxovalerate aldolase	oralcavity	airways+skin+stool+vagina	0	7242	11969	99017	0	0
UniRef50_A0A1Y4S124	Energy-coupling factor transporter ATP-binding protein EcfA	oralcavity	airways+skin+stool+vagina	0	7242	12068	98918	0	0
UniRef50_D6DKF3	Threonine--tRNA ligase	oralcavity	airways+skin+stool+vagina	0	7242	11352	99634	0	0
UniRef50_A0A1C5R811	Carbon starvation protein A	oralcavity	airways+skin+stool+vagina	0	7242	20813	90173	0	0
UniRef50_A0A1C5TXI2	NADP-dependent alcohol dehydrogenase	oralcavity	airways+skin+stool+vagina	0	7242	17320	93666	0	0
UniRef50_E2ZGX6	ATP-dependent zinc metalloprotease FtsH	oralcavity	airways+skin+stool+vagina	0	7242	11331	99655	0	0
UniRef50_A6NPJ9	Phosphoglycerate kinase	oralcavity	airways+skin+stool+vagina	0	7242	17574	93412	0	0
UniRef50_J0X247	RNA polymerase sigma factor SigA	oralcavity	airways+skin+stool+vagina	0	7242	11420	99566	0	0
UniRef50_A0A0D8J3F1	Adenine phosphoribosyltransferase	oralcavity	airways+skin+stool+vagina	0	7242	13158	97828	0	0
UniRef50_A0A1G6BM86	Probable transcriptional regulatory protein SAMN02910317_01098	oralcavity	airways+skin+stool+vagina	0	7242	14940	96046	0	0
UniRef50_R6GXR6	Ferrous iron transport protein B	oralcavity	airways+skin+stool+vagina	0	7242	12615	98371	0	0
UniRef50_D4IJZ4	The (Largely Gram-negative Bacterial) Hydrophobe/Amphiphile Efflux-1 (HAE1) Family	oralcavity	airways+skin+stool+vagina	0	7242	14107	96879	0	0
UniRef50_A0A174X4V5	Stage IV sporulation protein A	oralcavity	airways+skin+stool+vagina	0	7242	17466	93520	0	0
UniRef50_A0A1Y3T713	Amino acid carrier protein	oralcavity	airways+skin+stool+vagina	0	7242	11442	99544	0	0
UniRef50_F6BKH4	RNA polymerase sigma factor	oralcavity	airways+skin+stool+vagina	0	7242	19889	91097	0	0
UniRef50_A0A1C5RP78	DNA-directed RNA polymerase subunit beta	oralcavity	airways+skin+stool+vagina	0	7242	13708	97278	0	0
UniRef50_P06222	RNA polymerase sigma-E factor	oralcavity	airways+skin+stool+vagina	0	7242	20892	90094	0	0
UniRef50_R8VSU6	Ribonuclease H	oralcavity	airways+skin+stool+vagina	0	7242	17408	93578	0	0
UniRef50_A0A1E3AFE6	Galactose-6-phosphate isomerase subunit LacB	oralcavity	airways+skin+stool+vagina	0	7242	13743	97243	0	0
UniRef50_A0A0P0FJD4	Amino acid transporter	oralcavity	airways+skin+stool+vagina	0	7242	13198	97788	0	0
UniRef50_A0A2A6E302	RNA polymerase sigma factor	oralcavity	airways+skin+stool+vagina	0	7242	18224	92762	0	0
UniRef50_A0A1G4WSL9	Thiazole biosynthesis adenylyltransferase ThiF, E. coli subfamily	oralcavity	airways+skin+stool+vagina	0	7242	14964	96022	0	0
UniRef50_A0A0F0C8Q3	Phosphate import ATP-binding protein PstB	oralcavity	airways+skin+stool+vagina	0	7242	13735	97251	0	0
UniRef50_C0C1E8	UDP-N-acetylglucosamine 1-carboxyvinyltransferase	oralcavity	airways+skin+stool+vagina	0	7242	15691	95295	0	0
UniRef50_A0A174SY55	Aspartokinase	oralcavity	airways+skin+stool+vagina	0	7242	11924	99062	0	0
UniRef50_A0A1E3A1P3	mRNA interferase	oralcavity	airways+skin+stool+vagina	0	7242	15383	95603	0	0
UniRef50_A0A173YFW4	MATE efflux family protein	oralcavity	airways+skin+stool+vagina	0	7242	12103	98883	0	0
UniRef50_A3DE56	Ribosome-recycling factor	oralcavity	airways+skin+stool+vagina	0	7242	14967	96019	0	0
UniRef50_G4KYW1	Putative stage V sporulation protein AE	oralcavity	airways+skin+stool+vagina	0	7242	13120	97866	0	0
UniRef50_A0A174DG36	50S ribosomal protein L23	oralcavity	airways+skin+stool+vagina	0	7242	12126	98860	0	0
UniRef50_A0A174LCH5	Cytokinin riboside 5'-monophosphate phosphoribohydrolase	oralcavity	airways+skin+stool+vagina	0	7242	17016	93970	0	0
UniRef50_A0A1H0FYT8	CxxC-x17-CxxC domain-containing protein	oralcavity	airways+skin+stool+vagina	0	7242	15528	95458	0	0
UniRef50_A0A174ER39	Staphylococcal virulence regulator protein A	oralcavity	airways+skin+stool+vagina	0	7242	18293	92693	0	0
UniRef50_A0A212JWL4	Aspartate-semialdehyde dehydrogenase	oralcavity	airways+skin+stool+vagina	0	7242	13075	97911	0	0
UniRef50_A0A1I1M6I5	Probable phosphoketolase	oralcavity	airways+skin+stool+vagina	0	7242	11282	99704	0	0
UniRef50_E2ZIT3	Endoribonuclease YbeY	oralcavity	airways+skin+stool+vagina	0	7242	13291	97695	0	0
UniRef50_A0A1H7Z500	HPr kinase/phosphorylase	oralcavity	airways+skin+stool+vagina	0	7242	15156	95830	0	0
UniRef50_A0A1V5GR45	50S ribosomal protein L3	oralcavity	airways+skin+stool+vagina	0	7242	14619	96367	0	0
UniRef50_D1PKX0	DNA ligase	oralcavity	airways+skin+stool+vagina	0	7242	13507	97479	0	0
UniRef50_A0A174MNX5	UPF0109 protein B5F11_16280	oralcavity	airways+skin+stool+vagina	0	7242	12924	98062	0	0
UniRef50_F4XDM7	Ribosomal RNA small subunit methyltransferase I	oralcavity	airways+skin+stool+vagina	0	7242	12321	98665	0	0
UniRef50_R8W3Q3	Stage III sporulation protein AC	oralcavity	airways+skin+stool+vagina	0	7242	12583	98403	0	0
UniRef50_A0A0M6WUE5	Inner membrane protein yrbG	oralcavity	airways+skin+stool+vagina	0	7242	13969	97017	0	0
[truncated: 531,986+ more rows]

## Sheet: Westernization
UniRef50	description	class1	class2	c1presence	c1total	c2presence	c2total	p-value	odds-ratio
[truncated: 82,588 more rows]
