# Supplementary material for: Extensive Unexplored Human Microbiome Diversity Revealed by Over 150,000 Genomes from Metagenomes Spanning Age, Geography, and Lifestyle
Source: Cell. 2019 Jan 24;176(3):649–662.e20. doi: 10.1016/j.cell.2019.01.001 (PMC6349461; doi:10.1016/j.cell.2019.01.001)
Supplement: Table S6. Protocols, SGBs, and Functional Profiles Associated with the Non-Westernized Cohorts, Related to Figure 5 — (Tab1) Protocols applied in studies focusing on non-Westernized and Chinese cohorts, showing big differences in sample storage conditions, and sequencing approaches used. (Tab 2) SGBs associated with the Madagascar cohort. Bonferroni-corrected p values and number of reconstructed genomes belonging to each SGB are reported. (Tab 3) List of SGBs associated with non-Westernized metagenomes. Bonferroni-corrected p values and number of reconstructed genomes belonging to each SGB are reported. (Tab 4) Complete table of metabolism-related KEGG molecular functions of a set of representative genomes for 50 SGBs significantly associated with Westernized and non-Westernized populations (25 SGBs most associated with Westernized and 25 with non-Westernized were considered). To ensure an equal weight for all species in the comparison three randomly genomes were selected for each SGB (reduced version in Figure 5E). [file mmc6.xlsx]

## Sheet: Tab1 - Protocols
Non-Westernized cohorts
dataset	storage	extraction	library and sequencing
PasolliE_2018	addition of 97% ethanol 10min-5hrs after collection, stored at -23°C till shipping to US in dry ice	PowerSoil DNA Isolation Kit (MoBio) after pre-heating to 65°C+95°C for 10 min each	NexteraXT + HiSeq2500
Obregon-TitoAJ_2015	on ice up to 4 days, then kept frozen	PowerSoil DNA Isolation Kit (MoBio) after pre-heating to 60°C+90°C for 10 min each	NexteraXT + Illumina
RampelliS_2015	soaked in 97% ethanol for 24-36hrs, after which ethanol was poured out and sample was transfered in new container with silica beads (not frozen at any time)	QIAamp DNA Stool Mini Kit (QIAGEN)	TruSeq DNA PCR-Free Sample prep Kits + Illumina GAIIx
SmitsSA_2017	after retrieval from the individual, frozen in liquid nitrogen and kept in dry ice	phenol-chloroform extraction with mechanical lysis	TruSeq DNA PCR-Free Sample prep Kits + Illumina HiSeq 4000
BritoIL_2016	RNALater (QIAGEN) and frozen at -80°C within 30 min of collection	PowerSoil DNA Isolation Kit (MoBio) after proteinase K step at 55°C for 20 min	Illumina HiSeq 2000
LiuW_2016	not specified	QIAampDNA Stool MiniKit	TruSeq DNA Sample prep v2 + Illumina HiSeq2500
Chinese cohorts
dataset	storage	extraction	library and sequencing
WenC_2017	frozen -80°C after transfer from hospital to lab	phenol/trichloromethane DNA extraction method	TruSeq DNA HT Sample Prep Kit + Illumina HiSeq2000
HeQ_2017	immediately frozen -80°C	alkaline Polyvinylpolypyrrolidone DNA extraction method	Illumina
ChengpingW_2017	frozen -80°C after transfer from hospital to lab	phenol/trichloromethane DNA extraction method	TruSeq DNA HT Sample Prep Kit + Illumina HiSeq2000
LiJ_2017	immediately frozen -20°C	TIANGEN kit	Illumina
QinJ_2012	immediately frozen -20°C	alkaline Polyvinylpolypyrrolidone DNA extraction method	Illumina GAIIx and HiSeq 2000
QinN_2014	frozen -80°C after transfer from hospital to lab	phenol trichloromethane DNA extraction	Illumina
YuJ_2015	frozen in home freezer and then -20°C	Qiagen QIAamp DNA Stool Mini Kit	Illumina HiSeq 2000

## Sheet: Tab2 - MadagascarSignifSGBs
SGB ID	pvalue Bonferroni corrected	# Reconstructed genomes (total)	# Reconstructed genomes (Madagascar)	# Reconstructed genomes (westernized)	Madagascar enriched	kSGB
3677	8.16e-99	194	77	117	Yes	Yes
14321	1.22e-35	22	21	1	Yes	No
5809	7.84e-35	290	47	243	Yes	Yes
3546	2.73e-25	18	16	2	Yes	Yes
1024	5.13e-24	144	30	114	Yes	Yes
14492	8.22e-22	13	13	0	Yes	No
14823	8.22e-22	13	13	0	Yes	No
14427	6.17e-20	12	12	0	Yes	No
1836	5.79e-19	2971	2	2969	No	Yes
2318	9.87e-18	2540	0	2540	No	Yes
1701	1.94e-14	35	14	21	Yes	No
2230	2.15e-14	254	28	226	Yes	Yes
12676	5.27e-14	17	11	6	Yes	Yes
14370	7.81e-14	38	14	24	Yes	No
3668	2.43e-13	10	9	1	Yes	No
10068	2.59e-13	1350	58	1292	Yes	Yes
1475	1.11e-12	80	17	63	Yes	No
15285	1.32e-12	11	9	2	Yes	No
1934	1.64e-12	2157	1	2156	No	Yes
3926	2.91e-11	44	13	31	Yes	No
19692	4.64e-11	14	9	5	Yes	No
7970	5.42e-10	17	9	8	Yes	Yes
4540	1.31e-09	1628	0	1628	No	Yes
1814	1.73e-09	1808	1	1807	No	Yes
4921	3.6e-09	49	12	37	Yes	No
5115	2.39e-08	87	14	73	Yes	Yes
1676	2.5e-08	57	12	45	Yes	No
4874	5.22e-08	1787	2	1785	No	Yes
1657	9.61e-08	79	13	66	Yes	Yes
4262	8.46e-07	1493	1	1492	No	Yes
9324	1.8e-06	10	6	4	Yes	No
1965	2.3e-06	1422	1	1421	No	Yes
6836	4.68e-06	54	10	44	Yes	No
4350	1.25e-05	21	7	14	Yes	No
4333	1.81e-05	22	7	15	Yes	No
1613	2.8e-05	254	18	236	Yes	Yes
1679	3.36e-05	174	15	159	Yes	Yes
15291	9.49e-05	137	13	124	Yes	No
4272	9.66e-05	162	14	148	Yes	Yes
5239	9.76e-05	17	6	11	Yes	Yes
19694	9.76e-05	17	6	11	Yes	No
9226	0.000125065	1187	1	1186	No	Yes
4909	0.000140839	96	11	85	Yes	No
2303	0.000237445	990	0	990	No	Yes
9210	0.000272301	11	5	6	Yes	No
1614	0.000409327	48	8	40	Yes	Yes
17348	0.000740676	13	5	8	Yes	No
1680	0.000956166	167	13	154	Yes	Yes
6148	0.00107555	94	10	84	Yes	No
4950	0.00121126	55	8	47	Yes	No
9273	0.00133759	172	13	159	Yes	Yes
1830	0.00151936	874	0	874	No	Yes
5822	0.00162845	26	6	20	Yes	No
14631	0.00240786	846	0	846	No	Yes
8651	0.00242553	16	5	11	Yes	No
1949	0.00329886	998	1	997	No	Yes
15254	0.00330125	1148	2	1146	No	No
4844	0.00334832	1003	1	1002	No	Yes
8653	0.00362118	45	7	38	Yes	Yes
2241	0.00400092	30	6	24	Yes	No
1790	0.00805633	935	1	934	No	Yes
1677	0.00835463	93	9	84	Yes	Yes
8021	0.00863309	34	6	28	Yes	Yes
4608	0.00970486	771	0	771	No	Yes
2295	0.0230275	705	0	705	No	Yes
15318	0.0230789	701	0	701	No	Yes
15035	0.0283772	13	4	9	Yes	No
15369	0.0369281	1118	3	1115	No	Yes
4900	0.0391558	87	8	79	Yes	Yes
4269	0.055886	649	0	649	No	Yes
9202	0.0697781	16	4	12	Yes	No
10139	0.0697781	16	4	12	Yes	Yes
4289	0.0748577	49	6	43	Yes	No
8640	0.0771732	71	7	64	Yes	Yes
1644	0.135905	132	9	123	Yes	Yes
6754	0.143315	616	0	616	No	Yes
4552	0.14356	19	4	15	Yes	Yes
17248	0.14446	1227	5	1222	No	Yes
1477	0.29928	88	7	81	Yes	Yes
5792	0.303445	1069	4	1065	No	Yes
9205	0.313234	23	4	19	Yes	No
4951	0.318875	541	0	541	No	Yes
15265	0.328242	557	0	557	No	Yes
1798	0.34014	563	0	563	No	Yes
15447	0.343728	90	7	83	Yes	No
8018	0.432515	44	5	39	Yes	Yes
1903	0.489322	515	0	515	No	Yes
4335	0.596837	161	9	152	Yes	No
14905	0.6052	12	3	9	Yes	No
4644	0.611645	682	1	681	No	Yes
2215	0.778247	13	3	10	Yes	No
6847	0.778247	13	3	10	Yes	Yes
8609	0.778247	13	3	10	Yes	No
4198	0.783197	784	2	782	No	Yes
4953	0.861273	51	5	46	Yes	Yes
1815	0.90454	652	1	651	No	Yes
4914	0.963795	1099	5	1094	No	Yes
15022	0.979786	14	3	11	Yes	No
17364	0.979786	14	3	11	Yes	No
4584	1.16558	475	0	475	No	Yes
15329	1.2115	15	3	12	Yes	No
4749	1.74672	441	0	441	No	Yes
14861	1.75424	444	0	444	No	No
13959	1.77171	17	3	14	Yes	Yes
1617	1.80085	60	5	55	Yes	No
7061	2.08695	122	7	115	Yes	Yes
1626	2.65293	1108	6	1102	No	Yes
15054	2.65716	414	0	414	No	No
9283	2.97886	569	1	568	No	Yes
15342	3.63015	671	2	669	No	Yes
6778	3.99734	103	6	97	Yes	Yes
5190	4.03473	385	0	385	No	Yes
4826	4.05263	391	0	391	No	Yes
1624	4.32407	23	3	20	Yes	No
5089	4.41348	542	1	541	No	Yes
15355	4.43794	46	4	42	Yes	No
4348	5.22316	1039	6	1033	No	Yes
2286	6.12015	358	0	358	No	Yes
9262	6.12015	358	0	358	No	Yes
4581	6.13097	356	0	356	No	Yes
9274	6.84002	27	3	24	Yes	No
15316	7.33643	1475	11	1464	No	Yes
5117	8.07708	813	4	809	No	Yes
17244	8.12218	1184	8	1176	No	Yes
4329	8.62549	10	2	8	Yes	No
9260	9.27003	331	0	331	No	Yes
17256	9.27168	475	1	474	No	Yes
15271	9.29551	338	0	338	No	Yes
2290	9.3308	340	0	340	No	No
1872	9.47544	485	1	484	No	Yes
4285	10.8748	1894	17	1877	No	Yes
5099	10.9915	32	3	29	Yes	Yes
4367	11.6278	802	4	798	No	Yes
4325	12.4073	12	2	10	Yes	No
1474	12.9792	34	3	31	Yes	No
1928	12.9792	34	3	31	Yes	No
15452	13.8873	458	1	457	No	Yes
5090	14.0102	309	0	309	No	Yes
14993	14.0102	309	0	309	No	Yes
1877	14.1119	314	0	314	No	Yes
1861	14.1461	315	0	315	No	Yes
1812	14.2763	318	0	318	No	Yes
4191	14.3289	319	0	319	No	Yes
8022	14.5217	13	2	11	Yes	Yes
15015	14.5217	13	2	11	Yes	No
1891	14.586	323	0	323	No	Yes
6962	15.0129	328	0	328	No	Yes
15089	15.0129	328	0	328	No	Yes
1636	16.3202	37	3	34	Yes	No
4939	19.1736	15	2	13	Yes	No
4705	20.2136	430	1	429	No	Yes
1855	20.3442	432	1	431	No	Yes
15132	21.2332	286	0	286	No	Yes
9346	21.3688	289	0	289	No	Yes
15180	22.6594	302	0	302	No	Yes
15339	24.3129	43	3	40	Yes	Yes
14238	25.8155	44	3	41	Yes	Yes
1883	27.3668	45	3	42	Yes	Yes
15091	30.0321	409	1	408	No	No
14397	30.0439	19	2	17	Yes	Yes
15106	30.2274	690	4	686	No	Yes
2239	30.4861	81	4	77	Yes	Yes
15090	31.9052	256	0	256	No	Yes
5045	31.9056	253	0	253	No	Yes
5065	32.1632	422	12	410	Yes	Yes
4716	33.3969	272	0	272	No	Yes
4564	35.0797	280	9	271	Yes	Yes
4053	36.1936	21	2	19	Yes	No
13999	36.1936	21	2	19	Yes	Yes
13965	42.7766	23	2	21	Yes	No
1699	43.843	384	1	383	No	No
14311	44.7325	473	2	471	No	No
6385	45.2881	92	4	88	Yes	Yes
1667	46.2209	24	2	22	Yes	No
5063	46.2209	24	2	22	Yes	Yes
5075	46.9502	1006	8	998	No	Yes
9333	48.0984	227	0	227	No	Yes
15260	48.1119	230	0	230	No	No
1844	48.2545	233	0	233	No	Yes
6473	48.3306	234	0	234	No	Yes
5736	48.6439	237	0	237	No	Yes
15216	48.9233	239	0	239	No	No
8002	49.4475	242	0	242	No	Yes
8601	49.4475	242	0	242	No	Yes
9340	49.4475	242	0	242	No	No
15078	49.4475	242	0	242	No	Yes
9228	49.6502	243	0	243	No	Yes
4532	51.4566	250	0	250	No	Yes
15295	51.5026	96	4	92	Yes	No
1829	51.7697	251	0	251	No	Yes
1666	54.775	98	4	94	Yes	Yes
15299	56.4523	99	4	95	Yes	No
2229	57.1215	27	2	25	Yes	No
2238	58.6083	61	3	58	Yes	Yes
4882	59.0256	189	6	183	Yes	Yes
5785	60.2263	332	1	331	No	Yes
15031	60.5587	342	1	341	No	Yes
7985	60.9325	28	2	26	Yes	Yes
5087	61.8352	351	1	350	No	Yes
5769	64.8265	29	2	27	Yes	Yes
9347	72.5504	204	0	204	No	Yes
14824	72.8508	31	2	29	Yes	No
6308	73.3716	211	0	211	No	No
4933	77.3956	3255	58	3197	Yes	Yes
15322	78.236	156	5	151	Yes	Yes
13976	78.403	226	7	219	Yes	Yes
4372	81.1692	33	2	31	Yes	Yes
2301	86.6384	311	1	310	No	Yes
4364	86.9028	115	4	111	Yes	Yes
15356	89.958	430	2	428	No	No
5967	103.096	38	2	36	Yes	Yes
5825	106.765	770	6	764	No	Yes
714	106.857	467	11	456	Yes	Yes
4758	109.381	176	0	176	No	Yes
6362	109.399	174	0	174	No	Yes
14114	109.399	174	0	174	No	Yes
5062	109.416	177	0	177	No	No
2313	109.851	181	0	181	No	Yes
15267	109.851	181	0	181	No	No
10115	110.48	184	0	184	No	Yes
14322	110.48	184	0	184	No	Yes
1672	112.262	40	2	38	Yes	No
4893	112.262	40	2	38	Yes	Yes
9272	112.927	191	0	191	No	No
2328	113.385	192	0	192	No	No
4820	113.385	192	0	192	No	Yes
4964	115.486	196	0	196	No	No
1437	116.918	41	2	39	Yes	No
13972	118.748	129	4	125	Yes	Yes
9286	121.997	392	2	390	No	Yes
15234	123.781	282	1	281	No	Yes
6478	125.201	291	1	290	No	Yes
2021	125.298	85	3	82	Yes	No
1472	126.142	132	4	128	Yes	No
4183	131.306	10	1	9	Yes	No
6476	131.306	10	1	9	Yes	No
6548	131.306	10	1	9	Yes	Yes
6826	131.306	10	1	9	Yes	Yes
8595	131.306	10	1	9	Yes	No
5083	133.721	135	4	131	Yes	No
4924	143.393	11	1	10	Yes	No
1404	145.748	47	2	45	Yes	No
15119	145.748	47	2	45	Yes	No
5082	149.38	1565	17	1548	No	Yes
4155	155.301	12	1	11	Yes	No
4815	155.301	12	1	11	Yes	Yes
5985	155.301	12	1	11	Yes	Yes
6922	155.301	12	1	11	Yes	Yes
13977	155.301	12	1	11	Yes	No
1867	165.312	150	0	150	No	Yes
14507	165.664	153	0	153	No	No
14081	167.032	13	1	12	Yes	No
6340	167.449	159	0	159	No	Yes
4547	171.259	166	0	166	No	Yes
6276	175.992	250	1	249	No	Yes
4659	176.81	173	0	173	No	Yes
6805	178.59	14	1	13	Yes	No
15095	180.849	54	2	52	Yes	No
6806	199.66	192	5	187	Yes	Yes
4193	201.196	16	1	15	Yes	Yes
6370	201.196	16	1	15	Yes	No
9289	201.196	16	1	15	Yes	No
1478	212.248	17	1	16	Yes	No
6522	212.248	17	1	16	Yes	Yes
14082	212.248	17	1	16	Yes	No
5118	219.121	204	5	199	Yes	Yes
15108	233.864	19	1	18	Yes	No
6174	244.432	20	1	19	Yes	Yes
15084	244.432	20	1	19	Yes	No
4655	248.195	67	2	65	Yes	Yes
4577	250.581	122	0	122	No	Yes
1588	250.598	121	0	121	No	Yes
5818	250.718	124	0	124	No	Yes
6310	250.718	124	0	124	No	Yes
17247	251.342	127	0	127	No	Yes
15315	252.027	129	0	129	No	No
14909	252.922	131	0	131	No	Yes
14874	253.446	132	0	132	No	No
6939	254.014	240	1	239	No	Yes
4828	254.02	133	0	133	No	Yes
15093	254.643	134	0	134	No	No
4588	256.035	136	0	136	No	Yes
17241	256.803	137	0	137	No	Yes
1957	258.476	139	0	139	No	Yes
4753	259.381	140	0	140	No	No
9701	263.861	70	2	68	Yes	Yes
5803	264.559	145	0	145	No	Yes
9280	264.559	145	0	145	No	No
14205	265.102	22	1	21	Yes	No
9281	265.72	146	0	146	No	No
2240	268.164	148	4	144	Yes	Yes
15236	268.164	148	4	144	Yes	No
3940	285.164	24	1	23	Yes	No
9203	294.972	25	1	24	Yes	No
15085	294.972	25	1	24	Yes	No
4582	300.278	77	2	75	Yes	Yes
17237	303.605	458	4	454	No	Yes
4212	304.635	26	1	25	Yes	No
15332	306.191	692	7	685	No	Yes
15467	308.256	172	4	168	Yes	Yes
6518	314.155	27	1	26	Yes	Yes
15256	315.761	80	2	78	Yes	No
1668	320.9	81	2	79	Yes	No
4867	323.533	28	1	27	Yes	Yes
5043	323.533	28	1	27	Yes	Yes
14136	323.533	28	1	27	Yes	No
14313	325.707	331	7	324	Yes	Yes
4938	331.713	522	10	512	Yes	Yes
4959	332.773	29	1	28	Yes	Yes
4829	341.875	30	1	29	Yes	Yes
6371	341.875	30	1	29	Yes	Yes
1888	351.018	197	1	196	No	Yes
13947	356.47	88	2	86	Yes	Yes
5116	359.677	32	1	31	Yes	No
4767	368.381	33	1	32	Yes	No
4816	368.381	33	1	32	Yes	Yes
6289	368.381	33	1	32	Yes	No
15244	376.114	233	5	228	Yes	No
6472	382.312	95	0	95	No	No
4447	382.383	96	0	96	No	Yes
6438	382.383	96	0	96	No	Yes
6506	382.383	96	0	96	No	Yes
1784	382.739	98	0	98	No	No
4670	383.792	101	0	101	No	Yes
14341	384.275	102	0	102	No	Yes
2325	384.823	103	0	103	No	Yes
14809	384.823	103	0	103	No	Yes
4184	385.433	104	0	104	No	Yes
4648	385.433	104	0	104	No	No
4654	386.837	106	0	106	No	Yes
4721	387.628	107	0	107	No	Yes
6312	387.628	107	0	107	No	Yes
9342	389.382	109	0	109	No	Yes
14797	390.342	110	0	110	No	No
6031	391.357	111	0	111	No	Yes
6571	391.357	111	0	111	No	Yes
14853	391.357	111	0	111	No	Yes
15317	391.357	111	0	111	No	Yes
4868	392.424	112	0	112	No	Yes
14193	393.723	36	1	35	Yes	No
1899	394.713	114	0	114	No	Yes
4037	395.932	115	0	115	No	Yes
6317	397.199	116	0	116	No	Yes
1963	401.279	119	0	119	No	Yes
4317	401.279	119	0	119	No	Yes
4395	401.921	37	1	36	Yes	No
5058	401.921	37	1	36	Yes	Yes
14005	401.921	37	1	36	Yes	No
14240	401.921	37	1	36	Yes	No
5104	409.998	38	1	37	Yes	Yes
15374	414.011	127	3	124	Yes	No
4557	414.885	260	2	258	No	Yes
5077	415.971	272	2	270	No	Yes
6191	417.954	39	1	38	Yes	Yes
1705	425.793	40	1	39	Yes	No
7082	441.122	42	1	41	Yes	Yes
17234	441.122	42	1	41	Yes	Yes
9243	448.616	43	1	42	Yes	No
9247	463.271	45	1	44	Yes	Yes
4290	467.296	653	7	646	No	Yes
6584	483.391	159	3	156	Yes	Yes
4365	485.858	160	3	157	Yes	No
6744	494.326	178	1	177	No	Yes
15019	498.047	50	1	49	Yes	No
6422	504.695	51	1	50	Yes	Yes
8655	504.695	51	1	50	Yes	Yes
14334	504.695	51	1	50	Yes	Yes
6179	511.244	52	1	51	Yes	No
14237	511.244	52	1	51	Yes	Yes
1662	524.051	54	1	53	Yes	Yes
6271	530.312	55	1	54	Yes	Yes
3957	536.48	56	1	55	Yes	No
4394	536.48	56	1	55	Yes	No
4993	546.379	545	6	539	No	Yes
17249	548.541	58	1	57	Yes	Yes
4247	555.593	250	2	248	No	Yes
15346	560.007	259	2	257	No	No
4260	565.968	61	1	60	Yes	Yes
4327	569.534	634	11	623	Yes	Yes
4910	586.614	707	12	695	Yes	Yes
6783	589.861	294	5	289	Yes	Yes
3996	590.647	66	0	66	No	Yes
14230	590.647	66	0	66	No	Yes
14250	590.647	66	0	66	No	No
2304	590.712	68	0	68	No	Yes
15340	590.712	68	0	68	No	No
1895	590.86	69	0	69	No	Yes
4699	590.86	69	0	69	No	Yes
5862	590.86	69	0	69	No	Yes
6493	590.86	69	0	69	No	Yes
15390	590.86	69	0	69	No	No
6602	591.082	70	0	70	No	Yes
8767	591.376	71	0	71	No	No
14317	591.376	71	0	71	No	No
15224	591.376	71	0	71	No	No
4196	591.74	72	0	72	No	No
1948	592.172	73	0	73	No	Yes
4448	592.669	74	0	74	No	No
15120	592.669	74	0	74	No	Yes
6601	593.229	75	0	75	No	Yes
8076	593.229	75	0	75	No	Yes
4652	593.426	310	3	307	No	Yes
4788	593.851	76	0	76	No	Yes
5191	594.533	77	0	77	No	Yes
4123	595.273	78	0	78	No	Yes
4643	595.273	78	0	78	No	Yes
4303	595.541	752	9	743	No	Yes
1860	596.068	79	0	79	No	Yes
5904	596.068	79	0	79	No	Yes
14263	596.068	79	0	79	No	No
6487	596.917	80	0	80	No	Yes
4925	597.249	1515	20	1495	No	Yes
6358	597.819	81	0	81	No	Yes
6502	597.819	81	0	81	No	Yes
1846	598.771	82	0	82	No	Yes
4181	598.771	82	0	82	No	No
4862	599.772	83	0	83	No	Yes
14454	599.772	83	0	83	No	No
713	605.452	88	0	88	No	No
6486	605.452	88	0	88	No	No
6293	606.712	89	0	89	No	Yes
2326	608.01	90	0	90	No	Yes
6526	608.01	90	0	90	No	Yes
15087	608.01	90	0	90	No	No
1832	609.345	91	0	91	No	Yes
4714	609.345	91	0	91	No	Yes
2227	624.42	101	2	99	Yes	Yes
15107	629.447	104	2	102	Yes	No
4373	640.017	110	2	108	Yes	Yes
4936	652.031	473	8	465	Yes	Yes
6796	670.076	544	9	535	Yes	No
14306	679.86	594	7	587	No	Yes
5767	680.039	595	7	588	No	Yes
14991	682.117	136	1	135	No	No
15198	682.806	141	1	140	No	No
6579	683.837	145	1	144	No	Yes
7962	685.681	150	1	149	No	Yes
5858	695.137	166	3	163	Yes	Yes
4886	697.421	169	3	166	Yes	Yes
4422	727.734	217	2	215	No	Yes
15249	771.338	347	4	343	No	Yes
15300	843.025	1180	18	1162	Yes	Yes
363	941	11	0	11	No	Yes
385	941	15	0	15	No	Yes
746	941	14	0	14	No	Yes
748	941	15	0	15	No	Yes
1002	941	16	0	16	No	No
1408	941	31	0	31	No	No
1416	941	10	0	10	No	No
1424	941	22	0	22	No	Yes
1429	941	18	0	18	No	Yes
1481	941	22	0	22	No	Yes
1504	941	22	0	22	No	Yes
1507	941	20	0	20	No	Yes
1517	941	18	0	18	No	Yes
1531	941	33	0	33	No	Yes
1557	941	47	0	47	No	Yes
1559	941	19	0	19	No	Yes
1560	941	11	0	11	No	Yes
1581	941	10	0	10	No	No
1585	941	58	0	58	No	Yes
1587	941	37	0	37	No	No
1592	941	23	0	23	No	Yes
1600	941	56	0	56	No	No
1615	941	26	0	26	No	Yes
1638	941	10	0	10	No	No
1640	941	11	0	11	No	No
1663	941	17	0	17	No	No
1664	941	10	0	10	No	No
1673	941	17	0	17	No	No
1684	941	24	0	24	No	Yes
1687	941	10	0	10	No	No
1697	941	27	0	27	No	Yes
1782	941	33	0	33	No	No
1783	941	41	0	41	No	No
1785	941	44	0	44	No	Yes
1786	941	54	0	54	No	Yes
1791	941	21	0	21	No	Yes
1792	941	27	0	27	No	Yes
1795	941	13	0	13	No	No
1797	941	63	0	63	No	Yes
1821	941	16	0	16	No	Yes
1822	941	36	0	36	No	Yes
1824	941	24	0	24	No	Yes
1842	941	13	0	13	No	No
1845	941	16	0	16	No	Yes
1853	941	59	0	59	No	Yes
1857	941	33	0	33	No	Yes
1858	941	28	0	28	No	Yes
1862	941	59	0	59	No	Yes
1887	941	41	0	41	No	No
1890	941	15	0	15	No	No
1897	941	18	0	18	No	Yes
1910	941	42	0	42	No	Yes
1917	941	12	0	12	No	Yes
1930	941	41	0	41	No	Yes
1931	941	11	0	11	No	No
1941	941	35	0	35	No	Yes
1942	941	13	0	13	No	Yes
1977	941	13	0	13	No	No
1980	941	10	0	10	No	No
1985	941	11	0	11	No	No
1991	941	10	0	10	No	Yes
2019	941	18	0	18	No	No
2071	941	438	6	432	No	Yes
2073	941	16	0	16	No	No
2076	941	56	0	56	No	Yes
2085	941	11	0	11	No	No
2087	941	12	0	12	No	No
2091	941	28	0	28	No	Yes
2121	941	48	0	48	No	Yes
2124	941	15	0	15	No	No
2126	941	13	0	13	No	No
2133	941	12	0	12	No	No
2134	941	48	0	48	No	No
2135	941	36	0	36	No	No
2154	941	25	0	25	No	Yes
2155	941	15	0	15	No	No
2212	941	17	0	17	No	No
2214	941	10	0	10	No	Yes
2275	941	14	0	14	No	No
2276	941	32	0	32	No	No
2279	941	38	0	38	No	No
2294	941	16	0	16	No	No
2296	941	16	0	16	No	No
2305	941	12	0	12	No	No
2311	941	58	0	58	No	No
2312	941	54	0	54	No	No
2321	941	41	0	41	No	No
3574	941	22	0	22	No	No
3983	941	62	0	62	No	Yes
3988	941	12	0	12	No	No
3989	941	52	0	52	No	No
3991	941	12	0	12	No	No
3992	941	17	0	17	No	No
3993	941	16	0	16	No	No
4026	941	11	0	11	No	No
4027	941	10	0	10	No	No
4029	941	18	0	18	No	No
4035	941	11	0	11	No	Yes
4041	941	42	0	42	No	Yes
4042	941	14	0	14	No	No
4046	941	12	0	12	No	Yes
4119	941	14	0	14	No	No
4121	941	57	0	57	No	No
4166	941	45	0	45	No	Yes
4173	941	10	0	10	No	No
4174	941	14	0	14	No	No
4194	941	36	0	36	No	No
4197	941	118	1	117	No	No
4208	941	17	0	17	No	Yes
4243	941	16	0	16	No	No
4274	941	41	0	41	No	Yes
4280	941	218	3	215	No	Yes
4314	941	15	0	15	No	No
4316	941	30	0	30	No	No
4328	941	399	6	393	Yes	Yes
4368	941	12	0	12	No	No
4393	941	19	0	19	No	No
4406	941	15	0	15	No	No
4418	941	39	0	39	No	Yes
4419	941	19	0	19	No	No
4420	941	61	0	61	No	Yes
4421	941	175	2	173	No	No
4423	941	59	0	59	No	Yes
4425	941	333	5	328	Yes	Yes
4444	941	11	0	11	No	No
4529	941	12	0	12	No	Yes
4537	941	33	0	33	No	Yes
4549	941	14	0	14	No	Yes
4573	941	34	0	34	No	Yes
4574	941	10	0	10	No	No
4575	941	47	0	47	No	Yes
4583	941	52	0	52	No	Yes
4587	941	28	0	28	No	No
4606	941	16	0	16	No	Yes
4617	941	50	0	50	No	Yes
4626	941	14	0	14	No	No
4628	941	13	0	13	No	No
4630	941	27	0	27	No	No
4631	941	30	0	30	No	Yes
4638	941	14	0	14	No	No
4651	941	51	0	51	No	Yes
4658	941	49	0	49	No	Yes
4664	941	25	0	25	No	Yes
4669	941	11	0	11	No	No
4671	941	10	0	10	No	No
4677	941	13	0	13	No	Yes
4701	941	15	0	15	No	Yes
4703	941	49	0	49	No	Yes
4706	941	36	0	36	No	No
4711	941	30	0	30	No	No
4712	941	54	0	54	No	No
4725	941	10	0	10	No	Yes
4741	941	21	0	21	No	Yes
4742	941	52	0	52	No	Yes
4744	941	11	0	11	No	No
4746	941	35	0	35	No	No
4747	941	22	0	22	No	No
4750	941	44	0	44	No	No
4752	941	29	0	29	No	No
4760	941	61	0	61	No	Yes
4762	941	23	0	23	No	No
4771	941	11	0	11	No	No
4780	941	18	0	18	No	No
4781	941	11	0	11	No	No
4786	941	11	0	11	No	No
4791	941	18	0	18	No	Yes
4794	941	34	0	34	No	Yes
4798	941	32	0	32	No	No
4810	941	58	0	58	No	Yes
4811	941	62	0	62	No	Yes
4834	941	34	0	34	No	No
4871	941	249	3	246	No	Yes
4891	941	38	0	38	No	Yes
4894	941	157	2	155	No	Yes
4922	941	24	0	24	No	Yes
4930	941	39	0	39	No	No
4937	941	13	0	13	No	No
4940	941	548	8	540	No	Yes
4957	941	42	0	42	No	No
4960	941	10	0	10	No	No
4987	941	33	0	33	No	Yes
4988	941	37	0	37	No	Yes
4995	941	11	0	11	No	No
5042	941	23	0	23	No	Yes
5051	941	51	0	51	No	Yes
5057	941	11	0	11	No	No
5060	941	24	0	24	No	No
5061	941	19	0	19	No	No
5066	941	180	2	178	No	Yes
5068	941	90	1	89	No	Yes
5071	941	25	0	25	No	No
5072	941	17	0	17	No	No
5076	941	181	2	179	No	Yes
5111	941	876	13	863	No	Yes
5121	941	543	8	535	No	Yes
5184	941	16	0	16	No	No
5193	941	44	0	44	No	Yes
5234	941	11	0	11	No	No
5300	941	26	0	26	No	No
5684	941	17	0	17	No	Yes
5728	941	11	0	11	No	No
5731	941	19	0	19	No	No
5740	941	15	0	15	No	No
5742	941	22	0	22	No	No
5743	941	21	0	21	No	Yes
5744	941	20	0	20	No	Yes
5746	941	11	0	11	No	No
5758	941	20	0	20	No	No
5790	941	23	0	23	No	No
5801	941	11	0	11	No	No
5805	941	17	0	17	No	No
5817	941	15	0	15	No	No
5820	941	47	0	47	No	No
5832	941	29	0	29	No	No
5842	941	15	0	15	No	Yes
5843	941	18	0	18	No	Yes
5849	941	28	0	28	No	No
5851	941	13	0	13	No	No
5853	941	22	0	22	No	No
5854	941	16	0	16	No	Yes
5857	941	18	0	18	No	Yes
5868	941	26	0	26	No	Yes
5870	941	12	0	12	No	Yes
5906	941	44	0	44	No	Yes
6036	941	20	0	20	No	No
6038	941	28	0	28	No	Yes
6039	941	29	0	29	No	Yes
6136	941	30	0	30	No	Yes
6140	941	38	0	38	No	Yes
6169	941	11	0	11	No	Yes
6178	941	11	0	11	No	Yes
6187	941	11	0	11	No	Yes
6273	941	12	0	12	No	No
6285	941	14	0	14	No	Yes
6290	941	13	0	13	No	No
6305	941	60	0	60	No	Yes
6307	941	37	0	37	No	Yes
6321	941	34	0	34	No	No
6328	941	93	1	92	No	Yes
6329	941	32	0	32	No	Yes
6330	941	13	0	13	No	No
6338	941	17	0	17	No	No
6346	941	13	0	13	No	No
6347	941	36	0	36	No	Yes
6367	941	40	0	40	No	No
6369	941	10	0	10	No	Yes
6376	941	23	0	23	No	No
6382	941	11	0	11	No	Yes
6392	941	11	0	11	No	No
6420	941	16	0	16	No	Yes
6421	941	10	0	10	No	No
6428	941	51	0	51	No	Yes
6447	941	19	0	19	No	No
6452	941	44	0	44	No	No
6458	941	37	0	37	No	Yes
6460	941	13	0	13	No	Yes
6465	941	65	0	65	No	Yes
6484	941	14	0	14	No	Yes
6491	941	17	0	17	No	Yes
6498	941	24	0	24	No	Yes
6499	941	19	0	19	No	No
6503	941	45	0	45	No	No
6510	941	17	0	17	No	No
6513	941	29	0	29	No	Yes
6529	941	12	0	12	No	No
6533	941	27	0	27	No	No
6540	941	33	0	33	No	Yes
6570	941	14	0	14	No	No
6604	941	28	0	28	No	Yes
6607	941	10	0	10	No	Yes
6609	941	10	0	10	No	No
6653	941	16	0	16	No	Yes
6661	941	13	0	13	No	Yes
6686	941	18	0	18	No	Yes
6701	941	18	0	18	No	Yes
6705	941	12	0	12	No	Yes
6716	941	12	0	12	No	Yes
6721	941	25	0	25	No	No
6726	941	16	0	16	No	No
6728	941	23	0	23	No	Yes
6747	941	13	0	13	No	Yes
6750	941	114	1	113	No	Yes
6771	941	37	0	37	No	No
6790	941	52	0	52	No	Yes
6816	941	20	0	20	No	No
6817	941	40	0	40	No	Yes
6923	941	28	0	28	No	Yes
6936	941	54	0	54	No	Yes
6952	941	55	0	55	No	Yes
6956	941	12	0	12	No	Yes
7020	941	11	0	11	No	Yes
7038	941	20	0	20	No	Yes
7050	941	20	0	20	No	Yes
7088	941	49	0	49	No	Yes
7095	941	15	0	15	No	Yes
7106	941	13	0	13	No	Yes
7142	941	28	0	28	No	Yes
7144	941	31	0	31	No	Yes
7202	941	11	0	11	No	Yes
7858	941	12	0	12	No	Yes
7865	941	41	0	41	No	Yes
7951	941	11	0	11	No	Yes
7952	941	13	0	13	No	Yes
7966	941	10	0	10	No	Yes
7967	941	54	0	54	No	Yes
7968	941	15	0	15	No	Yes
8005	941	24	0	24	No	Yes
8007	941	37	0	37	No	Yes
8010	941	191	2	189	No	Yes
8028	941	17	0	17	No	Yes
8065	941	25	0	25	No	No
8069	941	13	0	13	No	Yes
8599	941	43	0	43	No	Yes
8620	941	15	0	15	No	Yes
8625	941	16	0	16	No	No
8631	941	11	0	11	No	Yes
8634	941	13	0	13	No	Yes
8768	941	26	0	26	No	No
8769	941	18	0	18	No	No
8770	941	13	0	13	No	No
8779	941	27	0	27	No	Yes
9197	941	10	0	10	No	No
9208	941	13	0	13	No	No
9223	941	28	0	28	No	No
9224	941	58	0	58	No	Yes
9245	941	14	0	14	No	No
9269	941	36	0	36	No	No
9271	941	30	0	30	No	Yes
9290	941	33	0	33	No	No
9292	941	18	0	18	No	Yes
9293	941	16	0	16	No	No
9295	941	13	0	13	No	No
9297	941	39	0	39	No	No
9298	941	28	0	28	No	No
9303	941	14	0	14	No	Yes
9307	941	28	0	28	No	No
9344	941	26	0	26	No	No
9345	941	12	0	12	No	No
9670	941	11	0	11	No	No
9674	941	12	0	12	No	Yes
9675	941	17	0	17	No	No
9704	941	17	0	17	No	Yes
9712	941	33	0	33	No	Yes
9992	941	11	0	11	No	Yes
10028	941	10	0	10	No	Yes
10083	941	13	0	13	No	Yes
10112	941	10	0	10	No	Yes
10114	941	20	0	20	No	Yes
10116	941	11	0	11	No	Yes
10119	941	25	0	25	No	Yes
10130	941	37	0	37	No	Yes
11337	941	19	0	19	No	Yes
11355	941	49	0	49	No	Yes
12451	941	50	0	50	No	Yes
12928	941	15	0	15	No	Yes
13979	941	57	0	57	No	No
13981	941	15	0	15	No	No
13982	941	19	0	19	No	No
13983	941	25	0	25	No	No
13997	941	22	0	22	No	No
13998	941	12	0	12	No	No
14004	941	10	0	10	No	No
14007	941	12	0	12	No	No
14017	941	10	0	10	No	No
14026	941	22	0	22	No	No
14027	941	16	0	16	No	No
14042	941	19	0	19	No	No
14080	941	13	0	13	No	No
14085	941	15	0	15	No	No
14099	941	14	0	14	No	No
14109	941	11	0	11	No	No
14110	941	30	0	30	No	No
14123	941	23	0	23	No	No
14137	941	17	0	17	No	No
14150	941	12	0	12	No	No
14151	941	15	0	15	No	No
14182	941	13	0	13	No	No
14185	941	15	0	15	No	No
14209	941	98	1	97	No	No
14215	941	16	0	16	No	No
14216	941	10	0	10	No	No
14222	941	16	0	16	No	No
14232	941	16	0	16	No	No
14235	941	14	0	14	No	No
14243	941	39	0	39	No	Yes
14247	941	32	0	32	No	No
14248	941	21	0	21	No	Yes
14253	941	23	0	23	No	No
14291	941	40	0	40	No	No
14294	941	20	0	20	No	Yes
14298	941	13	0	13	No	No
14301	941	21	0	21	No	No
14307	941	21	0	21	No	No
14325	941	10	0	10	No	No
14336	941	17	0	17	No	Yes
14342	941	13	0	13	No	No
14379	941	18	0	18	No	No
14389	941	25	0	25	No	No
14399	941	16	0	16	No	No
14407	941	10	0	10	No	No
14425	941	29	0	29	No	No
14441	941	53	0	53	No	No
14470	941	11	0	11	No	No
14537	941	13	0	13	No	No
14542	941	18	0	18	No	No
14594	941	12	0	12	No	No
14618	941	11	0	11	No	No
14737	941	19	0	19	No	Yes
14741	941	55	0	55	No	Yes
14749	941	31	0	31	No	Yes
14770	941	51	0	51	No	No
14773	941	116	1	115	No	No
14798	941	19	0	19	No	Yes
14816	941	56	0	56	No	No
14834	941	12	0	12	No	No
14844	941	27	0	27	No	Yes
14857	941	14	0	14	No	No
14895	941	16	0	16	No	No
14906	941	48	0	48	No	No
14908	941	12	0	12	No	No
14912	941	51	0	51	No	Yes
14922	941	11	0	11	No	No
14923	941	10	0	10	No	No
14924	941	46	0	46	No	Yes
14927	941	12	0	12	No	No
14932	941	17	0	17	No	No
14937	941	20	0	20	No	No
14953	941	10	0	10	No	No
14954	941	25	0	25	No	No
14965	941	10	0	10	No	No
14980	941	33	0	33	No	No
14990	941	19	0	19	No	No
14992	941	16	0	16	No	No
15028	941	37	0	37	No	No
15041	941	26	0	26	No	No
15049	941	32	0	32	No	No
15081	941	20	0	20	No	No
15097	941	48	0	48	No	No
15099	941	11	0	11	No	No
15100	941	11	0	11	No	No
15101	941	12	0	12	No	No
15102	941	25	0	25	No	No
15103	941	81	1	80	No	No
15121	941	35	0	35	No	No
15126	941	16	0	16	No	Yes
15131	941	11	0	11	No	No
15143	941	10	0	10	No	Yes
15145	941	16	0	16	No	No
15146	941	10	0	10	No	No
15149	941	21	0	21	No	Yes
15154	941	53	0	53	No	No
15159	941	55	0	55	No	Yes
15172	941	39	0	39	No	Yes
15179	941	34	0	34	No	No
15191	941	13	0	13	No	No
15196	941	50	0	50	No	No
15201	941	32	0	32	No	No
15203	941	35	0	35	No	No
15204	941	10	0	10	No	No
15213	941	20	0	20	No	No
15225	941	34	0	34	No	No
15229	941	14	0	14	No	No
15233	941	102	1	101	No	No
15238	941	39	0	39	No	Yes
15239	941	13	0	13	No	No
15252	941	15	0	15	No	No
15266	941	58	0	58	No	No
15272	941	43	0	43	No	No
15273	941	18	0	18	No	No
15286	941	1787	26	1761	No	No
15313	941	27	0	27	No	No
15323	941	164	2	162	No	Yes
15326	941	155	2	153	No	No
15333	941	106	1	105	No	Yes
15350	941	26	0	26	No	No
15353	941	12	0	12	No	No
15373	941	24	0	24	No	No
15377	941	62	0	62	No	No
15382	941	19	0	19	No	No
15385	941	29	0	29	No	No
15394	941	10	0	10	No	No
15395	941	16	0	16	No	No
15408	941	15	0	15	No	No
15451	941	12	0	12	No	No
15460	941	10	0	10	No	No
15465	941	31	0	31	No	Yes
15469	941	10	0	10	No	No
15470	941	21	0	21	No	Yes
15480	941	12	0	12	No	Yes
15488	941	17	0	17	No	No
15497	941	14	0	14	No	Yes
15507	941	11	0	11	No	Yes
16953	941	18	0	18	No	Yes
16985	941	18	0	18	No	No
17231	941	34	0	34	No	Yes
17278	941	63	0	63	No	Yes
17347	941	10	0	10	No	No
19429	941	18	0	18	No	Yes
19431	941	10	0	10	No	Yes

## Sheet: Tab3 - NonWesternizedSignifSGBs
SGB ID	pvalue Bonferroni corrected	# Reconstructed genomes (total)	# Reconstructed genomes (non-westernized)	# Reconstructed genomes (westernized)	Non-westernized enriched	kSGB
3677	4.27e-244	363	246	117	Yes	Yes
5809	5.42e-133	435	192	243	Yes	Yes
2230	3.52e-96	380	154	226	Yes	Yes
1677	3.49e-74	183	99	84	Yes	Yes
1836	5.35e-70	2983	14	2969	No	Yes
1668	6.48e-63	166	87	79	Yes	No
6973	6.95e-60	59	54	5	Yes	No
1701	8.56e-57	82	61	21	Yes	No
2021	8.93e-54	161	79	82	Yes	No
19694	1.52e-53	64	53	11	Yes	No
3546	8e-52	47	45	2	Yes	Yes
14499	1.17e-49	41	41	0	Yes	No
2318	9.82e-49	2559	19	2540	No	Yes
1680	7.66e-47	242	88	154	Yes	Yes
6970	8.84e-47	41	40	1	Yes	No
1024	3.24e-46	193	79	114	Yes	Yes
1676	3.11e-45	105	60	45	Yes	No
3668	3.12e-44	39	38	1	Yes	No
1657	5.54e-44	131	65	66	Yes	Yes
1934	1.53e-42	2169	13	2156	No	Yes
1475	8.61e-42	125	62	63	Yes	No
9209	1.33e-39	41	37	4	Yes	No
5239	6.12e-38	51	40	11	Yes	Yes
6778	7.97e-36	161	64	97	Yes	Yes
4540	3.13e-34	1634	6	1628	No	Yes
9278	3.67e-34	33	31	2	Yes	No
5910	5.17e-33	28	28	0	Yes	No
1613	3.21e-29	316	80	236	Yes	Yes
3539	3.39e-29	25	25	0	Yes	No
2071	6.49e-29	537	105	432	Yes	Yes
1666	2.14e-28	149	55	94	Yes	Yes
15035	1.93e-27	39	30	9	Yes	No
13999	4.98e-27	53	34	19	Yes	Yes
2238	1.46e-26	103	45	58	Yes	Yes
4350	6.18e-26	45	31	14	Yes	No
5858	1.2e-25	227	64	163	Yes	Yes
5234	3.56e-25	40	29	11	Yes	No
1614	2.79e-24	78	38	40	Yes	Yes
1477	8.62e-24	128	47	81	Yes	Yes
4329	2.16e-23	34	26	8	Yes	No
1965	5.87e-23	1432	11	1421	No	Yes
14321	8.41e-23	22	21	1	Yes	No
4874	3.68e-22	1809	24	1785	No	Yes
9273	1.15e-21	217	58	159	Yes	Yes
5752	2.6e-20	20	19	1	Yes	No
1016	4.31e-18	20	18	2	Yes	No
5967	1.21e-17	66	30	36	Yes	Yes
4844	1.26e-17	1007	5	1002	No	Yes
4262	1.79e-17	1512	20	1492	No	Yes
2303	2e-17	995	5	990	No	Yes
17364	2.35e-17	33	22	11	Yes	No
9274	6.21e-17	50	26	24	Yes	No
1699	6.27e-17	462	79	383	Yes	No
1679	9.67e-17	210	51	159	Yes	Yes
8774	1.77e-16	25	19	6	Yes	No
5065	1.98e-16	491	81	410	Yes	Yes
4910	2.59e-16	804	109	695	Yes	Yes
8022	2.9e-16	32	21	11	Yes	Yes
19692	6.51e-16	23	18	5	Yes	No
1404	1.07e-15	75	30	45	Yes	No
5792	1.74e-15	1074	9	1065	No	Yes
8651	3.52e-15	31	20	11	Yes	No
1814	3.71e-15	1843	36	1807	No	Yes
2241	5.72e-15	48	24	24	Yes	No
4365	6.35e-15	205	48	157	Yes	No
9226	2.09e-14	1200	14	1186	No	Yes
1472	2.19e-14	171	43	128	Yes	No
9324	3.32e-14	20	16	4	Yes	No
1663	4.72e-14	38	21	17	Yes	No
14492	5.12e-14	13	13	0	Yes	No
14823	5.12e-14	13	13	0	Yes	No
13976	1.43e-13	273	54	219	Yes	Yes
8653	1.47e-13	64	26	38	Yes	Yes
9311	4.6e-13	22	16	6	Yes	No
5115	8.07e-13	105	32	73	Yes	Yes
14427	9.28e-13	12	12	0	Yes	No
4608	1.03e-12	775	4	771	No	Yes
4644	1.31e-12	683	2	681	No	Yes
9323	1.63e-12	17	14	3	Yes	No
1949	4e-12	1008	11	997	No	Yes
4371	4.84e-12	15	13	2	Yes	No
6823	1.14e-11	13	12	1	Yes	No
6783	2.82e-11	347	58	289	Yes	Yes
14370	3.68e-11	44	20	24	Yes	No
376	4.97e-11	23	15	8	Yes	No
17348	4.97e-11	23	15	8	Yes	No
1903	5.33e-11	515	0	515	No	Yes
1662	5.71e-11	79	26	53	Yes	Yes
17345	7.61e-11	14	12	2	Yes	No
1798	8.71e-11	564	1	563	No	Yes
1705	8.89e-11	62	23	39	Yes	No
1830	9.69e-11	883	9	874	No	Yes
8619	9.87e-11	17	13	4	Yes	No
1790	1.02e-10	945	11	934	No	Yes
4285	1.1e-10	1925	48	1877	No	Yes
4333	1.18e-10	32	17	15	Yes	No
1815	1.38e-10	654	3	651	No	Yes
5767	1.61e-10	674	86	588	Yes	Yes
4883	3.03e-10	10	10	0	Yes	No
4931	3.03e-10	10	10	0	Yes	No
17248	3.5e-10	1244	22	1222	No	Yes
5825	9.04e-10	771	7	764	No	Yes
3548	1.01e-09	19	13	6	Yes	No
12676	1.01e-09	19	13	6	Yes	Yes
4914	1.02e-09	1112	18	1094	No	Yes
14237	1.09e-09	75	24	51	Yes	Yes
15285	1.18e-09	13	11	2	Yes	No
14905	1.43e-09	23	14	9	Yes	No
15355	1.89e-09	64	22	42	Yes	No
4909	3.16e-09	114	29	85	Yes	No
4373	5.35e-09	140	32	108	Yes	Yes
8640	9.62e-09	89	25	64	Yes	Yes
5066	1.95e-08	218	40	178	Yes	Yes
5099	2.48e-08	47	18	29	Yes	Yes
1928	5.65e-08	49	18	31	Yes	No
4372	5.65e-08	49	18	31	Yes	Yes
14631	5.95e-08	858	12	846	No	Yes
19436	7.43e-08	13	10	3	Yes	No
4921	8.22e-08	56	19	37	Yes	No
1672	1.17e-07	57	19	38	Yes	No
4826	1.23e-07	391	0	391	No	Yes
9210	1.52e-07	17	11	6	Yes	No
8655	1.56e-07	71	21	50	Yes	Yes
2076	1.59e-07	78	22	56	Yes	Yes
4584	2.71e-07	477	2	475	No	Yes
4933	2.72e-07	3457	260	3197	Yes	Yes
7061	3.5e-07	145	30	115	Yes	Yes
5904	3.84e-07	104	25	79	Yes	Yes
15286	5.33e-07	1813	52	1761	No	No
2240	7.97e-07	177	33	144	Yes	Yes
14209	8.25e-07	124	27	97	Yes	No
15084	8.49e-07	33	14	19	Yes	No
2286	1.04e-06	358	0	358	No	Yes
1872	1.69e-06	487	3	484	No	Yes
14861	2.15e-06	446	2	444	No	No
4269	2.83e-06	657	8	649	No	Yes
1617	3.25e-06	75	20	55	Yes	No
6754	3.41e-06	623	7	616	No	Yes
1005	3.99e-06	10	8	2	Yes	No
14379	4.11e-06	31	13	18	Yes	No
4272	4.99e-06	180	32	148	Yes	Yes
9260	5.66e-06	331	0	331	No	Yes
4900	7.44e-06	102	23	79	Yes	Yes
1891	8.41e-06	323	0	323	No	Yes
9320	8.47e-06	14	9	5	Yes	No
14005	1.31e-05	52	16	36	Yes	No
8629	1.39e-05	11	8	3	Yes	No
3926	1.55e-05	46	15	31	Yes	No
5089	2.43e-05	547	6	541	No	Yes
15180	2.92e-05	302	0	302	No	Yes
15119	3.18e-05	62	17	45	Yes	No
2215	3.35e-05	20	10	10	Yes	No
8609	3.35e-05	20	10	10	Yes	No
14017	3.35e-05	20	10	10	Yes	No
15095	3.74e-05	70	18	52	Yes	No
1473	3.97e-05	12	8	4	Yes	No
2295	5.71e-05	717	12	705	No	Yes
15022	6.07e-05	21	10	11	Yes	No
15132	6.62e-05	286	0	286	No	Yes
9346	6.79e-05	289	0	289	No	Yes
1883	7.39e-05	58	16	42	Yes	Yes
2229	7.49e-05	38	13	25	Yes	No
7970	8.82e-05	17	9	8	Yes	Yes
15271	9.04e-05	339	1	338	No	Yes
13965	0.000110202	33	12	21	Yes	No
14205	0.000110202	33	12	21	Yes	No
4951	0.000132916	548	7	541	No	Yes
5785	0.000135111	332	1	331	No	Yes
2212	0.00014933	28	11	17	Yes	No
1812	0.000187039	319	1	318	No	Yes
9262	0.00024952	360	2	358	No	Yes
1877	0.000283554	315	1	314	No	Yes
9286	0.000345964	442	52	390	Yes	Yes
14394	0.000476282	11	7	4	Yes	No
15016	0.000476282	11	7	4	Yes	No
13977	0.000522988	20	9	11	Yes	No
1829	0.000525783	251	0	251	No	Yes
5045	0.000526812	253	0	253	No	Yes
4198	0.000607191	799	17	782	No	Yes
4993	0.000645121	547	8	539	No	Yes
1635	0.000843451	16	8	8	Yes	No
4532	0.000854022	250	0	250	No	Yes
15342	0.000862659	682	13	669	No	Yes
9202	0.000869735	21	9	12	Yes	No
15329	0.000869735	21	9	12	Yes	No
5063	0.0010393	33	11	22	Yes	Yes
7980	0.00108748	12	7	5	Yes	Yes
8002	0.00125054	242	0	242	No	Yes
8601	0.00125054	242	0	242	No	Yes
9340	0.00125054	242	0	242	No	No
2239	0.00131342	96	19	77	Yes	Yes
1855	0.00166413	436	5	431	No	Yes
15316	0.00212486	1513	49	1464	No	Yes
4122	0.0022417	13	7	6	Yes	No
4393	0.00228361	29	10	19	Yes	No
1861	0.00255247	317	2	315	No	Yes
4348	0.00264235	1133	100	1033	Yes	Yes
9333	0.0027761	227	0	227	No	Yes
4193	0.00332064	24	9	15	Yes	Yes
4749	0.00397052	447	6	441	No	Yes
5076	0.00520116	208	29	179	Yes	Yes
4141	0.00544629	10	6	4	Yes	No
14007	0.00674757	20	8	12	Yes	No
1673	0.00716766	26	9	17	Yes	No
5072	0.00716766	26	9	17	Yes	No
9243	0.00827823	55	13	42	Yes	No
9347	0.00932565	204	0	204	No	Yes
10068	0.0098081	1408	116	1292	Yes	Yes
4168	0.0114103	11	6	5	Yes	No
8644	0.0114103	11	6	5	Yes	No
15085	0.0115703	34	10	24	Yes	No
6836	0.0125873	57	13	44	Yes	No
5087	0.0157761	354	4	350	No	Yes
6289	0.0184444	43	11	32	Yes	No
14004	0.0208236	17	7	10	Yes	No
4820	0.021314	192	0	192	No	Yes
5736	0.0221385	238	1	237	No	Yes
4652	0.0247453	310	3	307	No	Yes
14322	0.0318284	184	0	184	No	Yes
14082	0.0322153	24	8	16	Yes	No
1844	0.0343711	234	1	233	No	Yes
1667	0.0358764	31	9	22	Yes	No
13997	0.0358764	31	9	22	Yes	No
14193	0.0366607	46	11	35	Yes	No
14372	0.03844	13	6	7	Yes	No
17256	0.0386749	483	9	474	No	Yes
4364	0.0415476	131	20	111	Yes	Yes
15369	0.0420409	1152	37	1115	No	Yes
5058	0.0454644	47	11	36	Yes	Yes
4758	0.0478808	176	0	176	No	Yes
10139	0.0488562	19	7	12	Yes	Yes
14908	0.0488562	19	7	12	Yes	No
2313	0.050499	181	0	181	No	Yes
4327	0.0591584	687	64	623	Yes	Yes
14075	0.0640708	14	6	8	Yes	No
1474	0.0691653	41	10	31	Yes	No
4659	0.0740337	173	0	173	No	Yes
14114	0.0755947	174	0	174	No	Yes
9205	0.0836517	27	8	19	Yes	No
15318	0.0864631	720	19	701	No	Yes
4950	0.0904353	59	12	47	Yes	No
4547	0.11093	166	0	166	No	Yes
5822	0.111387	28	8	20	Yes	No
15078	0.112176	244	2	242	No	Yes
9228	0.112213	245	2	243	No	Yes
4564	0.119953	305	34	271	Yes	Yes
5769	0.130055	36	9	27	Yes	Yes
1636	0.131361	44	10	34	Yes	No
8021	0.163385	37	9	28	Yes	Yes
6939	0.166807	241	2	239	No	Yes
13972	0.17686	145	20	125	Yes	Yes
6420	0.195018	23	7	16	Yes	Yes
6292	0.195655	11	5	6	Yes	No
14066	0.195655	11	5	6	Yes	No
5906	0.207176	55	11	44	Yes	Yes
6962	0.219188	333	5	328	No	Yes
14507	0.253423	153	0	153	No	No
15323	0.305917	185	23	162	Yes	Yes
4153	0.319884	12	5	7	Yes	No
8608	0.319884	12	5	7	Yes	No
14011	0.319884	12	5	7	Yes	No
4368	0.326101	18	6	12	Yes	No
15101	0.326101	18	6	12	Yes	No
1437	0.337296	49	10	39	Yes	No
9272	0.349216	192	1	191	No	No
15254	0.368107	1188	42	1146	No	No
5803	0.372987	145	0	145	No	Yes
9280	0.372987	145	0	145	No	No
9281	0.379249	146	0	146	No	No
5075	0.380243	1033	35	998	No	Yes
14993	0.415143	314	5	309	No	Yes
2301	0.416189	315	5	310	No	Yes
2290	0.461754	346	6	340	No	No
4588	0.550409	136	0	136	No	Yes
1624	0.579945	27	7	20	Yes	No
4241	0.73563	14	5	9	Yes	No
9283	0.74702	584	16	568	No	Yes
6744	0.750118	178	1	177	No	Yes
14874	0.84943	132	0	132	No	No
4828	0.866484	133	0	133	No	Yes
15090	0.951292	286	30	256	Yes	Yes
4325	1.05259	15	5	10	Yes	No
15467	1.2001	190	22	168	Yes	Yes
5116	1.27335	39	8	31	Yes	No
17247	1.32697	127	0	127	No	Yes
15015	1.46058	16	5	11	Yes	No
1888	1.48799	198	2	196	No	Yes
5190	1.55963	394	9	385	No	Yes
15370	1.60342	10	4	6	Yes	No
4367	1.76192	868	70	798	Yes	Yes
1626	1.79424	1145	43	1102	No	Yes
6317	1.86543	116	0	116	No	Yes
1963	1.93772	119	0	119	No	Yes
14834	1.97406	17	5	12	Yes	No
1588	2.03802	121	0	121	No	Yes
15103	2.07612	93	13	80	Yes	No
1615	2.07809	33	7	26	Yes	Yes
13964	2.40786	11	4	7	Yes	No
15218	2.40786	11	4	7	Yes	No
1644	2.50892	140	17	123	Yes	Yes
15213	2.74863	26	6	20	Yes	No
15216	2.76869	243	4	239	No	No
14797	2.81694	110	0	110	No	No
6571	2.85034	111	0	111	No	Yes
14853	2.85034	111	0	111	No	Yes
1899	3.04233	114	0	114	No	Yes
13959	3.37712	19	5	14	Yes	Yes
4953	3.37866	55	9	46	Yes	Yes
7962	3.41291	150	1	149	No	Yes
1867	3.48559	151	1	150	No	Yes
17237	3.62413	467	13	454	No	Yes
15452	3.6602	470	13	457	No	Yes
4893	3.81708	46	8	38	Yes	Yes
4940	3.81887	590	50	540	Yes	Yes
6473	3.88044	238	4	234	No	Yes
15346	3.99511	262	5	257	No	No
4557	4.0015	263	5	258	No	Yes
14110	4.119	37	7	30	Yes	No
14341	4.19885	102	0	102	No	Yes
14809	4.22336	103	0	103	No	Yes
4184	4.26968	104	0	104	No	Yes
4648	4.26968	104	0	104	No	No
4721	4.54335	107	0	107	No	Yes
6476	4.76564	13	4	9	Yes	No
8595	4.76564	13	4	9	Yes	No
15012	4.76564	13	4	9	Yes	No
1957	4.76811	140	1	139	No	Yes
4753	4.81658	141	1	140	No	No
6522	5.38198	21	5	16	Yes	Yes
14215	5.38198	21	5	16	Yes	No
14238	5.68898	49	8	41	Yes	Yes
4447	6.33441	96	0	96	No	Yes
2214	6.37765	14	4	10	Yes	Yes
10112	6.37765	14	4	10	Yes	Yes
14980	6.44515	40	7	33	Yes	No
4191	6.80009	327	8	319	No	Yes
14909	6.8888	132	1	131	No	Yes
2328	6.9126	195	3	192	No	No
4212	6.9179	31	6	25	Yes	No
15102	6.9179	31	6	25	Yes	No
4964	7.18715	199	3	196	No	No
4155	8.31403	15	4	11	Yes	No
14240	9.63031	43	7	36	Yes	No
4938	9.77002	558	46	512	Yes	Yes
4577	9.97332	123	1	122	No	Yes
5818	10.0011	125	1	124	No	Yes
15353	10.5985	16	4	12	Yes	No
15244	11.651	252	24	228	Yes	No
5758	11.6638	25	5	20	Yes	No
15300	12.018	1212	50	1162	No	Yes
5090	12.1645	317	8	309	No	Yes
6371	12.6051	35	6	29	Yes	Yes
15267	13.8171	184	3	181	No	No
8018	13.8347	46	7	39	Yes	Yes
4886	14.0089	185	19	166	Yes	Yes
6358	14.2197	81	0	81	No	Yes
6502	14.2197	81	0	81	No	Yes
1846	14.273	82	0	82	No	Yes
4181	14.273	82	0	82	No	No
4862	14.3958	83	0	83	No	Yes
14454	14.3958	83	0	83	No	No
4037	14.4449	116	1	115	No	Yes
4197	14.4956	118	1	117	No	No
15087	14.6033	102	12	90	Yes	No
15265	14.7209	577	20	557	No	Yes
4260	15.0123	69	9	60	Yes	Yes
6422	15.5414	58	8	50	Yes	Yes
4958	15.8974	10	3	7	Yes	No
6274	15.8974	10	3	7	Yes	No
6484	16.2934	18	4	14	Yes	Yes
4716	16.7399	279	7	272	No	Yes
4335	17.7169	169	17	152	Yes	No
15377	17.8714	71	9	62	Yes	No
4552	19.7378	19	4	15	Yes	Yes
4581	20.1423	367	11	356	No	Yes
9342	20.8938	110	1	109	No	Yes
4289	21.2904	50	7	43	Yes	No
4868	21.3394	113	1	112	No	Yes
6601	21.4497	75	0	75	No	Yes
6148	21.5468	95	11	84	Yes	No
4788	21.6198	76	0	76	No	Yes
5191	21.8919	77	0	77	No	Yes
4643	22.2663	78	0	78	No	Yes
1860	22.7436	79	0	79	No	Yes
14263	22.7436	79	0	79	No	No
5111	23.0985	931	68	863	Yes	Yes
17231	23.5246	40	6	34	Yes	Yes
2296	23.598	20	4	16	Yes	No
4394	24.6033	63	8	55	Yes	No
5071	24.8296	30	5	25	Yes	No
14111	26.7906	12	3	9	Yes	No
6584	27.8619	173	17	156	Yes	Yes
6518	28.2742	31	5	26	Yes	Yes
13979	29.0929	65	8	57	Yes	No
10115	29.2997	203	19	184	Yes	Yes
4670	30.1322	102	1	101	No	Yes
4247	30.8696	272	24	248	Yes	Yes
4654	31.2365	107	1	106	No	Yes
6806	31.3246	206	19	187	Yes	Yes
6533	32.0069	32	5	27	Yes	No
14136	32.0069	32	5	27	Yes	No
2304	32.2693	68	0	68	No	Yes
15028	32.442	43	6	37	Yes	No
1895	32.5061	69	0	69	No	Yes
4699	32.5061	69	0	69	No	Yes
15390	32.5061	69	0	69	No	No
17244	32.8033	1264	88	1176	Yes	Yes
15031	32.8349	352	11	341	No	Yes
6602	32.8912	70	0	70	No	Yes
4705	33.3239	444	15	429	No	Yes
6847	33.3981	13	3	10	Yes	Yes
14216	33.3981	13	3	10	Yes	No
8767	33.4244	71	0	71	No	No
1948	34.9348	73	0	73	No	Yes
15019	37.0808	56	7	49	Yes	No
5057	40.7673	14	3	11	Yes	No
14294	43.3578	24	4	20	Yes	Yes
15081	43.3578	24	4	20	Yes	No
6472	43.4567	96	1	95	No	No
6438	43.6552	97	1	96	No	Yes
5083	43.9848	145	14	131	Yes	No
1784	44.4396	99	1	98	No	No
6362	46.7554	178	4	174	No	Yes
6305	48.4985	60	0	60	No	Yes
4811	48.9461	62	0	62	No	Yes
1797	49.4927	63	0	63	No	Yes
17278	49.4927	63	0	63	No	Yes
15091	51.0394	423	15	408	No	No
3996	52.404	66	0	66	No	Yes
6329	55.1447	37	5	32	Yes	Yes
15191	57.715	16	3	13	Yes	No
15291	59.4965	137	13	124	Yes	No
15374	59.4965	137	13	124	Yes	No
4882	60.2324	201	18	183	Yes	Yes
2326	63.2654	91	1	90	No	Yes
1832	63.9218	92	1	91	No	Yes
4936	65.6875	483	18	465	No	Yes
4317	68.9979	121	2	119	No	Yes
6308	70.9718	217	6	211	No	No
15154	73.2157	53	0	53	No	No
1786	73.3734	54	0	54	No	Yes
2312	73.3734	54	0	54	No	No
4712	73.3734	54	0	54	No	No
6936	73.3734	54	0	54	No	Yes
7967	73.3734	54	0	54	No	Yes
6276	73.5451	257	8	249	No	Yes
6952	73.8439	55	0	55	No	Yes
14741	73.8439	55	0	55	No	Yes
15159	73.8439	55	0	55	No	Yes
1600	74.6222	56	0	56	No	No
14816	74.6222	56	0	56	No	No
4121	75.7038	57	0	57	No	No
1585	77.0842	58	0	58	No	Yes
2311	77.0842	58	0	58	No	No
4810	77.0842	58	0	58	No	Yes
9224	77.0842	58	0	58	No	Yes
15408	77.4326	18	3	15	Yes	No
1862	78.7588	59	0	59	No	Yes
15054	84.0199	430	16	414	No	No
1478	88.2504	19	3	16	Yes	No
15093	89.4614	137	3	134	No	No
14991	90.0204	138	3	135	No	No
14313	96.4815	351	27	324	Yes	Yes
14397	99.6596	20	3	17	Yes	Yes
4930	100.182	44	5	39	Yes	No
9297	100.182	44	5	39	Yes	No
15238	100.182	44	5	39	Yes	Yes
9298	103.511	32	4	28	Yes	No
4546	105.577	10	2	8	Yes	Yes
6517	105.577	10	2	8	Yes	No
1557	111.021	47	0	47	No	Yes
4575	111.021	47	0	47	No	Yes
2121	111.697	48	0	48	No	Yes
2134	111.697	48	0	48	No	No
14906	111.697	48	0	48	No	No
4658	112.809	49	0	49	No	Yes
4703	112.809	49	0	49	No	Yes
11355	112.809	49	0	49	No	Yes
12451	114.347	50	0	50	No	Yes
5051	116.299	51	0	51	No	Yes
4583	118.657	52	0	52	No	Yes
6790	118.657	52	0	52	No	Yes
15315	122.771	132	3	129	No	No
4053	124.099	22	3	19	Yes	No
4419	124.099	22	3	19	Yes	No
4715	124.382	11	2	9	Yes	Yes
6548	124.382	11	2	9	Yes	Yes
4448	128.137	75	1	74	No	No
6428	136.142	57	6	51	Yes	Yes
2227	136.316	109	10	99	Yes	Yes
4924	143.9	12	2	10	Yes	No
6609	143.9	12	2	10	Yes	No
15146	143.9	12	2	10	Yes	No
15460	143.9	12	2	10	Yes	No
15089	148.582	341	13	328	No	Yes
4741	150.434	24	3	21	Yes	Yes
15256	151.562	86	8	78	Yes	No
15236	158.436	157	13	144	Yes	No
14109	163.991	13	2	11	Yes	No
5853	164.212	25	3	22	Yes	No
15249	164.467	370	27	343	Yes	Yes
14773	166.626	126	11	115	Yes	No
15172	168.221	39	0	39	No	Yes
1783	169.565	41	0	41	No	No
1887	169.565	41	0	41	No	No
1930	169.565	41	0	41	No	Yes
7865	169.565	41	0	41	No	Yes
1910	171.155	42	0	42	No	Yes
4041	171.155	42	0	42	No	Yes
4957	171.155	42	0	42	No	No
15447	172.329	91	8	83	Yes	No
15272	173.327	43	0	43	No	No
4714	174.077	93	2	91	No	Yes
4750	176.06	44	0	44	No	No
5193	176.06	44	0	44	No	Yes
6452	176.06	44	0	44	No	No
3940	178.344	26	3	23	Yes	No
4166	179.331	45	0	45	No	Yes
1853	181.304	65	6	59	Yes	Yes
14230	182.014	67	1	66	No	Yes
5082	183.456	1629	81	1548	No	Yes
3988	184.529	14	2	12	Yes	No
14081	184.529	14	2	12	Yes	No
14311	188.232	492	21	471	No	No
14317	189.211	72	1	71	No	No
4422	190.681	233	18	215	Yes	Yes
15234	193.295	292	11	281	No	Yes
4939	205.398	15	2	13	Yes	No
6312	213.912	110	3	107	No	Yes
6031	215.363	114	3	111	No	Yes
4303	217.788	779	36	743	No	Yes
7985	222.471	29	3	26	Yes	Yes
4425	229.398	342	14	328	No	Yes
4867	237.633	30	3	27	Yes	Yes
13947	239.639	88	2	86	No	Yes
14306	240.337	629	42	587	Yes	Yes
6486	242.582	90	2	88	No	No
14085	247.729	17	2	15	Yes	No
6310	248.657	128	4	124	No	Yes
4587	252.961	31	3	28	Yes	No
6604	252.961	31	3	28	Yes	Yes
2276	256.703	32	0	32	No	No
4798	256.703	32	0	32	No	No
15201	256.703	32	0	32	No	No
1531	257.305	33	0	33	No	Yes
1782	257.305	33	0	33	No	No
1857	257.305	33	0	33	No	Yes
4537	257.305	33	0	33	No	Yes
4987	257.305	33	0	33	No	Yes
6540	257.305	33	0	33	No	Yes
9290	257.305	33	0	33	No	No
9712	257.305	33	0	33	No	Yes
6385	258.335	96	8	88	Yes	Yes
4573	258.754	34	0	34	No	Yes
4794	258.754	34	0	34	No	Yes
6321	258.754	34	0	34	No	No
15225	258.754	34	0	34	No	No
1941	261.008	35	0	35	No	Yes
4746	261.008	35	0	35	No	No
15121	261.008	35	0	35	No	No
15203	261.008	35	0	35	No	No
4760	261.148	62	1	61	No	Yes
3983	263.129	63	1	62	No	Yes
1822	264.022	36	0	36	No	Yes
2135	264.022	36	0	36	No	No
4706	264.022	36	0	36	No	No
6347	264.022	36	0	36	No	Yes
9269	264.022	36	0	36	No	No
1587	267.755	37	0	37	No	No
4988	267.755	37	0	37	No	Yes
6307	267.755	37	0	37	No	Yes
8007	267.755	37	0	37	No	Yes
4871	267.77	256	10	246	No	Yes
2279	272.165	38	0	38	No	No
6140	272.165	38	0	38	No	Yes
4395	282.855	40	4	36	Yes	No
2325	284.594	106	3	103	No	Yes
5104	289.056	41	4	37	Yes	Yes
6458	289.056	41	4	37	Yes	Yes
4891	295.779	42	4	38	Yes	Yes
14291	310.643	44	4	40	Yes	No
15339	310.643	44	4	40	Yes	Yes
8076	322.164	77	2	75	No	Yes
15120	322.224	76	2	74	No	Yes
6487	327.359	82	2	80	No	Yes
6174	332.499	21	2	19	Yes	Yes
5744	353.339	22	2	20	Yes	Yes
5077	355.132	282	12	270	No	Yes
4617	364.131	51	1	50	No	Yes
14334	364.131	51	1	50	No	Yes
4651	364.632	52	1	51	No	Yes
14770	364.632	52	1	51	No	No
14912	364.632	52	1	51	No	Yes
3989	365.677	53	1	52	No	No
4742	365.677	53	1	52	No	Yes
6478	370.209	303	13	290	No	Yes
3957	371.874	56	1	55	No	No
4280	373.426	224	9	215	No	Yes
5743	373.938	23	2	21	Yes	Yes
14248	373.938	23	2	21	Yes	Yes
14441	378.348	58	5	53	Yes	No
4328	381.311	421	28	393	Yes	Yes
6506	383.816	104	8	96	Yes	Yes
4290	384.898	690	44	646	Yes	Yes
5742	394.256	24	2	22	Yes	No
14026	394.256	24	2	22	Yes	No
2154	394.885	25	0	25	No	Yes
4664	394.885	25	0	25	No	Yes
6721	394.885	25	0	25	No	No
8065	394.885	25	0	25	No	No
10119	394.885	25	0	25	No	Yes
13983	394.885	25	0	25	No	No
14954	394.885	25	0	25	No	No
5300	395.921	26	0	26	No	No
5868	395.921	26	0	26	No	Yes
8768	395.921	26	0	26	No	No
9344	395.921	26	0	26	No	No
15041	395.921	26	0	26	No	No
15350	395.921	26	0	26	No	No
1697	398.013	27	0	27	No	Yes
4630	398.013	27	0	27	No	No
14844	398.013	27	0	27	No	Yes
15313	398.013	27	0	27	No	No
1858	401.08	28	0	28	No	Yes
5849	401.08	28	0	28	No	No
6038	401.08	28	0	28	No	Yes
6923	401.08	28	0	28	No	Yes
7142	401.08	28	0	28	No	Yes
9223	401.08	28	0	28	No	No
9307	401.08	28	0	28	No	No
15107	403.195	110	8	102	Yes	No
4752	405.046	29	0	29	No	No
5832	405.046	29	0	29	No	No
6039	405.046	29	0	29	No	Yes
14425	405.046	29	0	29	No	No
4421	408.559	180	7	173	No	No
4631	409.836	30	0	30	No	Yes
4711	409.836	30	0	30	No	No
6136	409.836	30	0	30	No	Yes
6750	413.576	117	4	113	No	Yes
1408	415.381	31	0	31	No	No
7144	415.381	31	0	31	No	Yes
14749	415.381	31	0	31	No	Yes
15465	415.381	31	0	31	No	Yes
4420	419.387	66	5	61	Yes	Yes
6513	421.613	32	3	29	Yes	Yes
14824	421.613	32	3	29	Yes	No
4316	428.468	33	3	30	Yes	No
4183	438.194	10	1	9	Yes	No
6826	438.194	10	1	9	Yes	Yes
14247	443.809	35	3	32	Yes	No
4582	460.095	81	6	75	Yes	Yes
4725	469.575	11	1	10	Yes	Yes
714	474.11	487	31	456	Yes	Yes
4194	479.508	39	3	36	Yes	No
15322	487.18	162	11	151	Yes	Yes
6340	495.515	166	7	159	No	Yes
6293	495.617	96	7	89	Yes	Yes
4815	499.182	12	1	11	Yes	Yes
5985	499.182	12	1	11	Yes	Yes
6922	499.182	12	1	11	Yes	Yes
15099	499.182	12	1	11	Yes	No
15100	499.182	12	1	11	Yes	No
15295	504.136	99	7	92	Yes	No
4418	509.212	42	3	39	Yes	Yes
8599	512.097	44	1	43	No	Yes
1785	513.047	45	1	44	No	Yes
9247	513.047	45	1	44	No	Yes
5820	519.024	48	1	47	No	No
15233	521.9	105	4	101	No	No
15097	521.968	49	1	48	No	No
7088	525.344	50	1	49	No	Yes
6529	527.114	13	1	12	Yes	No
13998	527.114	13	1	12	Yes	No
14150	527.114	13	1	12	Yes	No
15333	529.857	113	8	105	Yes	Yes
15332	550.238	722	37	685	No	Yes
6290	553.467	14	1	13	Yes	No
6460	553.467	14	1	13	Yes	Yes
6805	553.467	14	1	13	Yes	No
7952	553.467	14	1	13	Yes	Yes
15239	553.467	14	1	13	Yes	No
4423	578.082	61	2	59	No	Yes
2275	578.329	15	1	14	Yes	No
9303	578.329	15	1	14	Yes	Yes
15229	578.329	15	1	14	Yes	No
6465	584.904	67	2	65	No	Yes
6579	592.132	154	10	144	Yes	Yes
385	601.784	16	1	15	Yes	Yes
4406	601.784	16	1	15	Yes	No
6370	601.784	16	1	15	Yes	No
9289	601.784	16	1	15	Yes	No
15252	601.784	16	1	15	Yes	No
9701	602.382	73	5	68	Yes	Yes
15340	602.382	73	5	68	Yes	No
5862	606.126	74	5	69	Yes	Yes
3992	615.816	17	0	17	No	No
4208	615.816	17	0	17	No	Yes
5684	615.816	17	0	17	No	Yes
5805	615.816	17	0	17	No	No
6338	615.816	17	0	17	No	No
6491	615.816	17	0	17	No	Yes
8028	615.816	17	0	17	No	Yes
9675	615.816	17	0	17	No	No
9704	615.816	17	0	17	No	Yes
14137	615.816	17	0	17	No	No
14336	615.816	17	0	17	No	Yes
14932	615.816	17	0	17	No	No
15488	615.816	17	0	17	No	No
1429	616.227	18	0	18	No	Yes
1517	616.227	18	0	18	No	Yes
1897	616.227	18	0	18	No	Yes
2019	616.227	18	0	18	No	No
4029	616.227	18	0	18	No	No
4780	616.227	18	0	18	No	No
4791	616.227	18	0	18	No	Yes
5843	616.227	18	0	18	No	Yes
5857	616.227	18	0	18	No	Yes
6686	616.227	18	0	18	No	Yes
6701	616.227	18	0	18	No	Yes
8769	616.227	18	0	18	No	No
9292	616.227	18	0	18	No	Yes
14542	616.227	18	0	18	No	No
15273	616.227	18	0	18	No	No
16953	616.227	18	0	18	No	Yes
16985	616.227	18	0	18	No	No
19429	616.227	18	0	18	No	Yes
1559	617.798	19	0	19	No	Yes
5061	617.798	19	0	19	No	No
5731	617.798	19	0	19	No	No
6447	617.798	19	0	19	No	No
6499	617.798	19	0	19	No	No
11337	617.798	19	0	19	No	Yes
13982	617.798	19	0	19	No	No
14042	617.798	19	0	19	No	No
14737	617.798	19	0	19	No	Yes
14798	617.798	19	0	19	No	Yes
15382	617.798	19	0	19	No	No
4196	618.519	77	5	72	Yes	No
1507	620.399	20	0	20	No	Yes
6036	620.399	20	0	20	No	No
6816	620.399	20	0	20	No	No
7038	620.399	20	0	20	No	Yes
7050	620.399	20	0	20	No	Yes
14301	623.906	21	0	21	No	No
14307	623.906	21	0	21	No	No
15149	623.906	21	0	21	No	Yes
15470	623.906	21	0	21	No	Yes
1424	628.21	22	0	22	No	Yes
1481	628.21	22	0	22	No	Yes
1504	628.21	22	0	22	No	Yes
3574	628.21	22	0	22	No	No
4747	628.21	22	0	22	No	No
1592	633.21	23	0	23	No	Yes
4762	633.21	23	0	23	No	No
5042	633.21	23	0	23	No	Yes
5790	633.21	23	0	23	No	No
6376	633.21	23	0	23	No	No
6728	633.21	23	0	23	No	Yes
14123	633.21	23	0	23	No	No
5117	633.323	854	45	809	No	Yes
8010	636.598	202	13	189	Yes	Yes
1684	638.812	24	0	24	No	Yes
1824	638.812	24	0	24	No	Yes
4922	638.812	24	0	24	No	Yes
5060	638.812	24	0	24	No	No
15373	638.812	24	0	24	No	No
14253	644.933	25	2	23	Yes	No
713	649.602	94	6	88	Yes	No
8005	651.496	26	2	24	Yes	Yes
9203	651.496	26	2	24	Yes	No
6328	654.922	96	4	92	No	Yes
15299	655.617	99	4	95	No	No
15106	667.726	724	38	686	No	Yes
8779	673.176	29	2	27	Yes	Yes
4959	680.874	30	2	28	Yes	Yes
17241	712.037	146	9	137	Yes	Yes
4816	712.806	34	2	32	Yes	Yes
4834	714.916	35	1	34	No	No
6771	717.12	38	1	37	No	No
14243	720.568	40	1	39	No	Yes
6367	722.807	41	1	40	No	No
2321	725.355	42	1	41	No	No
7082	725.355	42	1	41	No	Yes
4894	728.573	165	10	155	Yes	Yes
5062	742.565	186	9	177	No	No
6503	745.82	48	3	45	Yes	No
6179	762.418	53	2	51	No	No
15196	762.423	52	2	50	No	No
6271	763.902	56	2	54	No	Yes
17249	767.41	59	2	57	No	Yes
15260	770.724	242	12	230	No	No
6796	770.782	565	30	535	No	No
4655	790.018	69	4	65	Yes	Yes
6493	791.825	72	3	69	No	Yes
15224	792.747	74	3	71	No	No
4925	801.091	1587	92	1495	Yes	Yes
15317	833.501	118	7	111	Yes	Yes
15356	909.317	454	26	428	Yes	No
363	992	11	0	11	No	Yes
746	992	14	0	14	No	Yes
748	992	15	0	15	No	Yes
1002	992	16	0	16	No	No
1416	992	10	0	10	No	No
1560	992	11	0	11	No	Yes
1581	992	10	0	10	No	No
1638	992	10	0	10	No	No
1640	992	11	0	11	No	No
1664	992	10	0	10	No	No
1687	992	10	0	10	No	No
1791	992	22	1	21	No	Yes
1792	992	28	1	27	No	Yes
1795	992	13	0	13	No	No
1821	992	16	0	16	No	Yes
1842	992	13	0	13	No	No
1845	992	16	0	16	No	Yes
1890	992	15	0	15	No	No
1917	992	12	0	12	No	Yes
1931	992	11	0	11	No	No
1942	992	13	0	13	No	Yes
1977	992	13	0	13	No	No
1980	992	10	0	10	No	No
1985	992	11	0	11	No	No
1991	992	10	0	10	No	Yes
2073	992	16	0	16	No	No
2085	992	11	0	11	No	No
2087	992	12	0	12	No	No
2091	992	29	1	28	No	Yes
2124	992	15	0	15	No	No
2126	992	13	0	13	No	No
2133	992	12	0	12	No	No
2155	992	15	0	15	No	No
2294	992	16	0	16	No	No
2305	992	12	0	12	No	No
3991	992	12	0	12	No	No
3993	992	16	0	16	No	No
4026	992	11	0	11	No	No
4027	992	10	0	10	No	No
4035	992	11	0	11	No	Yes
4042	992	14	0	14	No	No
4046	992	12	0	12	No	Yes
4119	992	14	0	14	No	No
4123	992	82	4	78	No	Yes
4173	992	10	0	10	No	No
4174	992	14	0	14	No	No
4243	992	17	1	16	Yes	No
4274	992	43	2	41	No	Yes
4314	992	15	0	15	No	No
4444	992	11	0	11	No	No
4529	992	12	0	12	No	Yes
4549	992	14	0	14	No	Yes
4574	992	10	0	10	No	No
4606	992	16	0	16	No	Yes
4626	992	14	0	14	No	No
4628	992	13	0	13	No	No
4638	992	14	0	14	No	No
4669	992	11	0	11	No	No
4671	992	10	0	10	No	No
4677	992	13	0	13	No	Yes
4701	992	15	0	15	No	Yes
4744	992	11	0	11	No	No
4767	992	33	1	32	No	No
4771	992	11	0	11	No	No
4781	992	11	0	11	No	No
4786	992	11	0	11	No	No
4829	992	30	1	29	No	Yes
4937	992	13	0	13	No	No
4960	992	10	0	10	No	No
4995	992	11	0	11	No	No
5043	992	28	1	27	No	Yes
5068	992	94	5	89	No	Yes
5118	992	211	12	199	Yes	Yes
5121	992	567	32	535	No	Yes
5184	992	16	0	16	No	No
5728	992	11	0	11	No	No
5740	992	15	0	15	No	No
5746	992	11	0	11	No	No
5801	992	11	0	11	No	No
5817	992	15	0	15	No	No
5842	992	15	0	15	No	Yes
5851	992	13	0	13	No	No
5854	992	16	0	16	No	Yes
5870	992	12	0	12	No	Yes
6169	992	11	0	11	No	Yes
6178	992	11	0	11	No	Yes
6187	992	11	0	11	No	Yes
6191	992	40	2	38	No	Yes
6273	992	12	0	12	No	No
6285	992	14	0	14	No	Yes
6330	992	13	0	13	No	No
6346	992	13	0	13	No	No
6369	992	10	0	10	No	Yes
6382	992	11	0	11	No	Yes
6392	992	11	0	11	No	No
6421	992	10	0	10	No	No
6498	992	25	1	24	No	Yes
6510	992	18	1	17	No	No
6526	992	95	5	90	No	Yes
6570	992	14	0	14	No	No
6607	992	10	0	10	No	Yes
6653	992	16	0	16	No	Yes
6661	992	13	0	13	No	Yes
6705	992	12	0	12	No	Yes
6716	992	12	0	12	No	Yes
6726	992	16	0	16	No	No
6747	992	13	0	13	No	Yes
6817	992	42	2	40	No	Yes
6956	992	12	0	12	No	Yes
7020	992	11	0	11	No	Yes
7095	992	15	0	15	No	Yes
7106	992	13	0	13	No	Yes
7202	992	11	0	11	No	Yes
7858	992	12	0	12	No	Yes
7951	992	11	0	11	No	Yes
7966	992	10	0	10	No	Yes
7968	992	15	0	15	No	Yes
8069	992	13	0	13	No	Yes
8620	992	15	0	15	No	Yes
8625	992	16	0	16	No	No
8631	992	11	0	11	No	Yes
8634	992	13	0	13	No	Yes
8770	992	13	0	13	No	No
9197	992	10	0	10	No	No
9208	992	13	0	13	No	No
9245	992	14	0	14	No	No
9271	992	31	1	30	No	Yes
9293	992	16	0	16	No	No
9295	992	13	0	13	No	No
9345	992	12	0	12	No	No
9670	992	11	0	11	No	No
9674	992	12	0	12	No	Yes
9992	992	11	0	11	No	Yes
10028	992	10	0	10	No	Yes
10083	992	13	0	13	No	Yes
10114	992	21	1	20	No	Yes
10116	992	11	0	11	No	Yes
10130	992	39	2	37	No	Yes
12928	992	15	0	15	No	Yes
13981	992	15	0	15	No	No
14027	992	16	0	16	No	No
14080	992	13	0	13	No	No
14099	992	14	0	14	No	No
14151	992	15	0	15	No	No
14182	992	13	0	13	No	No
14185	992	15	0	15	No	No
14222	992	16	0	16	No	No
14232	992	16	0	16	No	No
14235	992	14	0	14	No	No
14250	992	69	3	66	No	No
14298	992	13	0	13	No	No
14325	992	10	0	10	No	No
14342	992	13	0	13	No	No
14389	992	26	1	25	No	No
14399	992	16	0	16	No	No
14407	992	10	0	10	No	No
14470	992	11	0	11	No	No
14537	992	13	0	13	No	No
14594	992	12	0	12	No	No
14618	992	11	0	11	No	No
14857	992	14	0	14	No	No
14895	992	16	0	16	No	No
14922	992	11	0	11	No	No
14923	992	10	0	10	No	No
14924	992	48	2	46	No	Yes
14927	992	12	0	12	No	No
14937	992	21	1	20	No	No
14953	992	10	0	10	No	No
14965	992	10	0	10	No	No
14990	992	20	1	19	No	No
14992	992	16	0	16	No	No
15049	992	33	1	32	No	No
15108	992	19	1	18	No	No
15126	992	16	0	16	No	Yes
15131	992	11	0	11	No	No
15143	992	10	0	10	No	Yes
15145	992	17	1	16	Yes	No
15179	992	36	2	34	No	No
15198	992	148	8	140	No	No
15204	992	10	0	10	No	No
15266	992	61	3	58	No	No
15326	992	162	9	153	No	No
15385	992	30	1	29	No	No
15394	992	10	0	10	No	No
15395	992	16	0	16	No	No
15451	992	12	0	12	No	No
15469	992	10	0	10	No	No
15480	992	12	0	12	No	Yes
15497	992	14	0	14	No	Yes
15507	992	11	0	11	No	Yes
17234	992	43	2	41	No	Yes
17347	992	10	0	10	No	No
19431	992	10	0	10	No	Yes

## Sheet: Tab4 - NonWesternizedEnrichKEGG
kos	AsnicarF_2017__MV_FEM3_t1Q14__bin_9___1965	AsnicarF_2017__MV_FEM5_t3Q15__bin_36___9226	BackhedF_2015__SID128_M__bin_49___1965	BackhedF_2015__SID133_4M__bin_6___1815	BackhedF_2015__SID137_4M__bin_3___2303	BackhedF_2015__SID157_M__bin_44___1934	BackhedF_2015__SID172_M__bin_11___9226	BackhedF_2015__SID179_4M__bin_13___4844	BackhedF_2015__SID179_4M__bin_19___1934	BackhedF_2015__SID179_M__bin_60___5825	BackhedF_2015__SID181_12M__bin_17___5825	BackhedF_2015__SID18_4M__bin_12___14631	BackhedF_2015__SID244_12M__bin_12___1965	BackhedF_2015__SID244_4M__bin_6___14631	BackhedF_2015__SID256_M__bin_15___1934	BackhedF_2015__SID26_12M__bin_13___9226	BackhedF_2015__SID272_12M__bin_23___4540	BackhedF_2015__SID272_12M__bin_4___4844	BackhedF_2015__SID282_M__bin_37___5792	BackhedF_2015__SID326_12M__bin_4___4540	BackhedF_2015__SID332_4M__bin_23___1790	BackhedF_2015__SID335_4M__bin_15___1815	BackhedF_2015__SID343_M__bin_24___1815	BackhedF_2015__SID345_4M__bin_17___14631	BackhedF_2015__SID367_M__bin_36___4874	BackhedF_2015__SID38_12M__bin_13___1836	BackhedF_2015__SID507_12M__bin_14___2303	BackhedF_2015__SID527_12M__bin_23___4914	BackhedF_2015__SID53_4M__bin_6___1814	BackhedF_2015__SID549_M__bin_14___1790	BackhedF_2015__SID565_4M__bin_7___1949	BackhedF_2015__SID567_M__bin_35___4608	BackhedF_2015__SID590_4M__bin_14___2303	BackhedF_2015__SID590_4M__bin_8___1814	BackhedF_2015__SID608_4M__bin_4___17248	BackhedF_2015__SID624_4M__bin_2___17248	BackhedF_2015__SID633_12M__bin_13___1814	BackhedF_2015__SID70_4M__bin_20___17248	BengtssonPalmeJ_2015__TRAVELRES10__bin_56___1836	BengtssonPalmeJ_2015__TRAVELRES12__bin_58___2318	BengtssonPalmeJ_2015__TRAVELRES14__bin_3___2318	BengtssonPalmeJ_2015__TRAVELRES17__bin_26___2318	BengtssonPalmeJ_2015__TRAVELRES27_megahit__bin_81___4262	BengtssonPalmeJ_2015__TRAVELRES35__bin_105___4914	BengtssonPalmeJ_2015__TRAVELRES5__bin_80___5825	BengtssonPalmeJ_2015__TRAVELRES63__bin_105___4285	BritoIL_2016__M1_15_ST__bin_83___5239	BritoIL_2016__M1_1_ST__bin_106___9209	BritoIL_2016__M1_20_ST__bin_15___6778
Westernized	Yes	Yes	Yes	Yes	Yes	Yes	Yes	Yes	Yes	Yes	Yes	Yes	Yes	Yes	Yes	Yes	Yes	Yes	Yes	Yes	Yes	Yes	Yes	Yes	Yes	Yes	Yes	Yes	Yes	Yes	Yes	Yes	Yes	Yes	Yes	Yes	Yes	Yes	Yes	Yes	Yes	Yes	Yes	Yes	Yes	Yes	No	No	No
SGBID	1965	9226	1965	1815	2303	1934	9226	4844	1934	5825	5825	14631	1965	14631	1934	9226	4540	4844	5792	4540	1790	1815	1815	14631	4874	1836	2303	4914	1814	1790	1949	4608	2303	1814	17248	17248	1814	17248	1836	2318	2318	2318	4262	4914	5825	4285	5239	9209	6778
09101 Carbohydrate metabolism|00010 Glycolysis / Gluconeogenesis [PATH:ko00010]|K00001 E1.1.1.1, adh; alcohol dehydrogenase [EC:1.1.1.1]___09103 Lipid metabolism|00071 Fatty acid degradation [PATH:ko00071]|K00001 E1.1.1.1, adh; alcohol dehydrogenase [EC:1.1.1.1]___09105 Amino acid metabolism|00350 Tyrosine metabolism [PATH:ko00350]|K00001 E1.1.1.1, adh; alcohol dehydrogenase [EC:1.1.1.1]___09108 …	0	1	1	1	1	1	1	1	1	0	0	1	1	1	1	1	1	1	0	1	1	1	1	1	1	1	1	0	1	1	1	1	1	1	1	1	1	1	1	0	1	1	1	0	0	1	1	1	0
09101 Carbohydrate metabolism|00010 Glycolysis / Gluconeogenesis [PATH:ko00010]|K00002 AKR1A1, adh; alcohol dehydrogenase (NADP+) [EC:1.1.1.2]___09101 Carbohydrate metabolism|00040 Pentose and glucuronate interconversions [PATH:ko00040]|K00002 AKR1A1, adh; alcohol dehydrogenase (NADP+) [EC:1.1.1.2]___09103 Lipid metabolism|00561 Glycerolipid metabolism [PATH:ko00561]|K00002 AKR1A1, adh; alcohol d…	0	0	0	0	1	0	0	0	0	0	0	0	0	0	0	0	0	0	0	0	0	0	1	0	0	0	1	1	1	1	1	0	0	0	0	0	0	0	0	0	0	0	0	0	0	0	0	0	0
09105 Amino acid metabolism|00260 Glycine, serine and threonine metabolism [PATH:ko00260]|K00003 E1.1.1.3; homoserine dehydrogenase [EC:1.1.1.3]___09105 Amino acid metabolism|00270 Cysteine and methionine metabolism [PATH:ko00270]|K00003 E1.1.1.3; homoserine dehydrogenase [EC:1.1.1.3]___09105 Amino acid metabolism|00300 Lysine biosynthesis [PATH:ko00300]|K00003 E1.1.1.3; homoserine dehydrogenase …	0	1	0	0	1	0	1	1	0	1	1	1	0	1	0	1	1	1	1	1	0	0	0	1	1	0	1	1	0	0	0	1	1	0	1	1	0	1	0	1	1	1	1	1	1	1	1	1	1
09101 Carbohydrate metabolism|00650 Butanoate metabolism [PATH:ko00650]|K00004 BDH, butB; (R,R)-butanediol dehydrogenase / meso-butanediol dehydrogenase / diacetyl reductase [EC:1.1.1.4 1.1.1.- 1.1.1.303]	0	0	0	0	0	0	0	0	0	0	0	1	0	1	0	0	1	0	0	1	0	0	0	0	0	0	0	0	0	0	0	0	0	0	0	0	0	0	0	0	0	0	0	0	0	0	0	1	0
09101 Carbohydrate metabolism|00640 Propanoate metabolism [PATH:ko00640]|K00005 gldA; glycerol dehydrogenase [EC:1.1.1.6]___09103 Lipid metabolism|00561 Glycerolipid metabolism [PATH:ko00561]|K00005 gldA; glycerol dehydrogenase [EC:1.1.1.6]	0	0	0	0	0	0	0	0	0	0	0	1	0	1	0	0	1	0	0	1	0	0	0	1	1	0	0	0	0	0	0	0	0	0	0	0	0	0	0	0	0	0	1	0	0	1	0	0	1
09101 Carbohydrate metabolism|00040 Pentose and glucuronate interconversions [PATH:ko00040]|K00008 SORD, gutB; L-iditol 2-dehydrogenase [EC:1.1.1.14]___09101 Carbohydrate metabolism|00051 Fructose and mannose metabolism [PATH:ko00051]|K00008 SORD, gutB; L-iditol 2-dehydrogenase [EC:1.1.1.14]	0	0	0	1	0	0	0	1	0	0	0	1	0	1	0	0	1	1	0	1	0	1	1	0	1	0	0	0	1	0	0	1	0	1	1	1	1	0	0	0	0	0	1	0	0	1	1	1	0
09101 Carbohydrate metabolism|00051 Fructose and mannose metabolism [PATH:ko00051]|K00009 mtlD; mannitol-1-phosphate 5-dehydrogenase [EC:1.1.1.17]	0	0	0	0	1	0	0	0	0	0	0	0	0	0	0	0	1	0	0	1	0	0	0	0	0	0	1	0	0	0	0	0	1	0	0	0	0	0	0	0	0	0	0	0	0	0	0	0	0
09101 Carbohydrate metabolism|00562 Inositol phosphate metabolism [PATH:ko00562]|K00010 iolG; myo-inositol 2-dehydrogenase / D-chiro-inositol 1-dehydrogenase [EC:1.1.1.18 1.1.1.369]___09110 Biosynthesis of other secondary metabolites|00521 Streptomycin biosynthesis [PATH:ko00521]|K00010 iolG; myo-inositol 2-dehydrogenase / D-chiro-inositol 1-dehydrogenase [EC:1.1.1.18 1.1.1.369]	0	0	0	0	1	0	0	0	0	0	0	1	0	1	1	0	1	0	0	1	0	0	0	1	0	1	1	1	0	0	1	0	1	0	0	0	0	0	1	0	0	0	0	1	0	0	1	1	0
09101 Carbohydrate metabolism|00040 Pentose and glucuronate interconversions [PATH:ko00040]|K00011 AKR1B; aldehyde reductase [EC:1.1.1.21]___09101 Carbohydrate metabolism|00051 Fructose and mannose metabolism [PATH:ko00051]|K00011 AKR1B; aldehyde reductase [EC:1.1.1.21]___09101 Carbohydrate metabolism|00052 Galactose metabolism [PATH:ko00052]|K00011 AKR1B; aldehyde reductase [EC:1.1.1.21]___09103…	0	1	0	0	0	0	1	0	0	0	0	0	0	0	0	1	0	0	0	0	0	0	0	0	0	0	0	1	0	0	0	0	0	0	0	0	0	0	0	0	0	0	0	0	0	0	0	1	0
09101 Carbohydrate metabolism|00040 Pentose and glucuronate interconversions [PATH:ko00040]|K00012 UGDH, ugd; UDPglucose 6-dehydrogenase [EC:1.1.1.22]___09101 Carbohydrate metabolism|00053 Ascorbate and aldarate metabolism [PATH:ko00053]|K00012 UGDH, ugd; UDPglucose 6-dehydrogenase [EC:1.1.1.22]___09101 Carbohydrate metabolism|00520 Amino sugar and nucleotide sugar metabolism [PATH:ko00520]|K0001…	1	1	1	1	1	1	1	1	1	0	0	0	1	1	1	1	1	1	0	0	1	1	1	0	1	1	1	1	1	1	1	0	1	1	0	1	1	0	1	1	1	1	0	0	0	0	1	1	0
09105 Amino acid metabolism|00340 Histidine metabolism [PATH:ko00340]|K00013 hisD; histidinol dehydrogenase [EC:1.1.1.23]	1	1	1	1	1	1	1	1	1	0	0	1	1	1	1	1	1	1	1	1	1	1	1	1	1	1	1	1	1	1	1	1	1	1	1	1	1	1	1	0	0	0	1	1	0	1	1	1	1
09105 Amino acid metabolism|00400 Phenylalanine, tyrosine and tryptophan biosynthesis [PATH:ko00400]|K00014 aroE; shikimate dehydrogenase [EC:1.1.1.25]	1	1	1	1	1	1	1	1	1	0	0	1	1	1	1	1	1	1	1	1	1	1	1	1	1	1	1	1	1	1	1	1	1	1	1	1	1	1	1	1	1	1	1	1	0	1	1	1	1
09101 Carbohydrate metabolism|00630 Glyoxylate and dicarboxylate metabolism [PATH:ko00630]|K00015 gyaR, GOR1; glyoxylate reductase [EC:1.1.1.26]	0	0	0	0	0	1	0	0	1	0	0	0	0	0	1	0	0	0	1	0	1	0	0	0	0	0	0	0	0	1	1	0	0	0	0	0	0	0	0	0	0	0	0	0	0	0	0	0	0
09101 Carbohydrate metabolism|00010 Glycolysis / Gluconeogenesis [PATH:ko00010]|K00016 LDH, ldh; L-lactate dehydrogenase [EC:1.1.1.27]___09101 Carbohydrate metabolism|00620 Pyruvate metabolism [PATH:ko00620]|K00016 LDH, ldh; L-lactate dehydrogenase [EC:1.1.1.27]___09101 Carbohydrate metabolism|00640 Propanoate metabolism [PATH:ko00640]|K00016 LDH, ldh; L-lactate dehydrogenase [EC:1.1.1.27]___0910…	0	0	0	0	0	0	0	1	0	1	1	1	0	1	0	0	1	1	1	1	0	0	0	1	1	0	0	0	0	0	0	1	0	0	1	1	0	1	0	0	0	0	0	0	1	1	1	0	1
09101 Carbohydrate metabolism|00630 Glyoxylate and dicarboxylate metabolism [PATH:ko00630]|K00018 hprA; glycerate dehydrogenase [EC:1.1.1.29]___09102 Energy metabolism|00680 Methane metabolism [PATH:ko00680]|K00018 hprA; glycerate dehydrogenase [EC:1.1.1.29]___09105 Amino acid metabolism|00260 Glycine, serine and threonine metabolism [PATH:ko00260]|K00018 hprA; glycerate dehydrogenase [EC:1.1.1.2…	1	0	1	1	1	1	0	1	1	0	0	0	1	0	1	0	1	0	0	1	1	1	1	0	1	1	1	1	1	1	1	0	1	1	1	1	1	1	1	1	1	1	1	1	0	1	0	0	1
09101 Carbohydrate metabolism|00650 Butanoate metabolism [PATH:ko00650]|K00019 E1.1.1.30, bdh; 3-hydroxybutyrate dehydrogenase [EC:1.1.1.30]___09103 Lipid metabolism|00072 Synthesis and degradation of ketone bodies [PATH:ko00072]|K00019 E1.1.1.30, bdh; 3-hydroxybutyrate dehydrogenase [EC:1.1.1.30]	0	0	0	0	0	0	0	1	0	0	0	0	0	0	0	0	0	1	0	0	0	1	1	0	0	0	0	0	0	0	1	0	0	0	0	0	0	0	0	0	0	0	0	0	0	0	0	1	0
09105 Amino acid metabolism|00280 Valine, leucine and isoleucine degradation [PATH:ko00280]|K00020 mmsB, HIBADH; 3-hydroxyisobutyrate dehydrogenase [EC:1.1.1.31]	0	0	0	0	0	0	0	0	0	0	0	1	0	1	0	0	0	0	0	0	0	0	0	1	0	0	0	0	0	0	0	1	0	0	0	0	0	0	0	0	0	0	0	0	0	0	0	0	1
09101 Carbohydrate metabolism|00020 Citrate cycle (TCA cycle) [PATH:ko00020]|K00024 mdh; malate dehydrogenase [EC:1.1.1.37]___09101 Carbohydrate metabolism|00620 Pyruvate metabolism [PATH:ko00620]|K00024 mdh; malate dehydrogenase [EC:1.1.1.37]___09101 Carbohydrate metabolism|00630 Glyoxylate and dicarboxylate metabolism [PATH:ko00630]|K00024 mdh; malate dehydrogenase [EC:1.1.1.37]___09102 Energy …	1	1	1	1	1	1	1	0	1	0	0	1	1	1	1	1	1	0	0	1	1	1	1	1	0	1	1	0	1	1	1	1	1	1	1	1	1	1	1	1	1	1	0	0	0	0	1	0	0
09101 Carbohydrate metabolism|00620 Pyruvate metabolism [PATH:ko00620]|K00027 ME2, sfcA, maeA; malate dehydrogenase (oxaloacetate-decarboxylating) [EC:1.1.1.38]	0	1	0	0	0	0	1	1	0	1	1	0	0	0	0	1	1	1	1	1	0	0	0	0	1	0	0	1	0	0	0	1	0	0	0	0	0	0	0	0	0	0	1	1	1	1	1	1	1
09101 Carbohydrate metabolism|00620 Pyruvate metabolism [PATH:ko00620]|K00029 E1.1.1.40, maeB; malate dehydrogenase (oxaloacetate-decarboxylating)(NADP+) [EC:1.1.1.40]___09102 Energy metabolism|00710 Carbon fixation in photosynthetic organisms [PATH:ko00710]|K00029 E1.1.1.40, maeB; malate dehydrogenase (oxaloacetate-decarboxylating)(NADP+) [EC:1.1.1.40]	1	1	1	1	1	1	1	1	1	1	1	0	1	0	1	1	1	1	1	1	0	1	1	0	1	1	1	1	1	0	1	1	1	1	0	0	1	0	1	1	1	1	1	1	1	1	1	1	1
09101 Carbohydrate metabolism|00020 Citrate cycle (TCA cycle) [PATH:ko00020]|K00030 IDH3; isocitrate dehydrogenase (NAD+) [EC:1.1.1.41]	0	0	0	0	0	0	0	0	0	0	0	1	0	1	0	0	0	0	0	0	0	0	0	1	0	0	0	0	0	0	0	0	0	0	0	0	0	0	0	0	0	0	0	0	0	0	0	0	1
09101 Carbohydrate metabolism|00020 Citrate cycle (TCA cycle) [PATH:ko00020]|K00031 IDH1, IDH2, icd; isocitrate dehydrogenase [EC:1.1.1.42]___09102 Energy metabolism|00720 Carbon fixation pathways in prokaryotes [PATH:ko00720]|K00031 IDH1, IDH2, icd; isocitrate dehydrogenase [EC:1.1.1.42]___09106 Metabolism of other amino acids|00480 Glutathione metabolism [PATH:ko00480]|K00031 IDH1, IDH2, icd; i…	0	1	0	1	0	1	1	1	1	0	0	1	0	1	1	1	1	1	0	1	0	1	1	1	1	1	0	1	1	0	1	1	0	1	1	1	1	1	1	0	0	0	1	1	0	1	1	1	1
09101 Carbohydrate metabolism|00030 Pentose phosphate pathway [PATH:ko00030]|K00033 PGD, gnd, gntZ; 6-phosphogluconate dehydrogenase [EC:1.1.1.44 1.1.1.343]___09106 Metabolism of other amino acids|00480 Glutathione metabolism [PATH:ko00480]|K00033 PGD, gnd, gntZ; 6-phosphogluconate dehydrogenase [EC:1.1.1.44 1.1.1.343]	1	0	1	1	0	1	0	0	1	1	0	0	1	0	1	0	0	0	0	0	1	1	1	0	0	1	0	0	1	1	1	0	0	1	1	1	1	1	1	0	0	0	0	0	1	0	0	1	0
09101 Carbohydrate metabolism|00030 Pentose phosphate pathway [PATH:ko00030]|K00034 gdh; glucose 1-dehydrogenase [EC:1.1.1.47]	0	1	0	0	0	0	1	0	0	0	0	0	0	0	0	1	0	0	0	0	0	0	0	0	0	0	0	0	0	0	0	0	0	0	0	0	0	0	0	0	0	0	0	0	0	0	0	1	0
09101 Carbohydrate metabolism|00030 Pentose phosphate pathway [PATH:ko00030]|K00036 G6PD, zwf; glucose-6-phosphate 1-dehydrogenase [EC:1.1.1.49 1.1.1.363]___09106 Metabolism of other amino acids|00480 Glutathione metabolism [PATH:ko00480]|K00036 G6PD, zwf; glucose-6-phosphate 1-dehydrogenase [EC:1.1.1.49 1.1.1.363]	1	0	1	1	0	1	0	0	1	0	0	0	1	0	1	0	0	0	0	0	1	1	1	0	0	1	0	0	1	1	1	0	0	1	1	1	1	1	1	0	0	0	0	0	0	0	0	1	0
09103 Lipid metabolism|00140 Steroid hormone biosynthesis [PATH:ko00140]|K00038 E1.1.1.53; 3alpha(or 20beta)-hydroxysteroid dehydrogenase [EC:1.1.1.53]	0	0	0	0	0	0	0	0	0	0	0	0	0	0	0	0	0	0	0	0	0	0	0	0	0	0	0	0	0	0	0	0	0	0	0	0	0	0	0	0	0	0	0	0	0	0	0	1	0
09101 Carbohydrate metabolism|00040 Pentose and glucuronate interconversions [PATH:ko00040]|K00040 uxuB; fructuronate reductase [EC:1.1.1.57]	0	0	0	1	0	0	0	1	0	0	0	1	0	1	0	0	0	1	0	1	0	1	1	0	1	1	0	1	1	0	1	0	0	1	0	0	1	0	1	0	0	0	0	1	0	0	1	1	0
09101 Carbohydrate metabolism|00040 Pentose and glucuronate interconversions [PATH:ko00040]|K00041 uxaB; tagaturonate reductase [EC:1.1.1.58]	0	0	0	1	0	0	0	1	0	0	0	1	0	1	0	0	0	1	0	1	0	1	1	0	1	1	0	1	1	0	1	0	0	1	0	0	1	0	1	0	0	0	0	1	0	0	1	1	0
09101 Carbohydrate metabolism|00630 Glyoxylate and dicarboxylate metabolism [PATH:ko00630]|K00042 garR, glxR; 2-hydroxy-3-oxopropionate reductase [EC:1.1.1.60]	0	0	0	0	0	0	0	0	0	0	0	1	0	1	0	0	0	0	0	0	0	0	0	1	0	0	0	0	0	0	0	1	0	0	0	0	0	0	0	0	0	0	0	0	0	0	0	0	1
09101 Carbohydrate metabolism|00051 Fructose and mannose metabolism [PATH:ko00051]|K00045 E1.1.1.67, mtlK; mannitol 2-dehydrogenase [EC:1.1.1.67]	0	0	0	0	1	0	0	0	0	0	0	0	0	0	0	0	0	0	0	0	0	0	0	0	0	0	1	0	0	0	0	0	1	0	0	0	0	0	0	0	0	0	0	0	0	0	0	0	0
09101 Carbohydrate metabolism|00630 Glyoxylate and dicarboxylate metabolism [PATH:ko00630]|K00048 fucO; lactaldehyde reductase [EC:1.1.1.77]___09101 Carbohydrate metabolism|00640 Propanoate metabolism [PATH:ko00640]|K00048 fucO; lactaldehyde reductase [EC:1.1.1.77]	0	0	0	1	1	0	0	1	0	0	0	1	0	1	0	0	1	1	0	1	0	1	1	1	1	1	1	1	1	0	0	1	1	1	1	1	1	1	0	0	1	1	1	1	0	1	1	0	1
09101 Carbohydrate metabolism|00630 Glyoxylate and dicarboxylate metabolism [PATH:ko00630]|K00050 ttuD; hydroxypyruvate reductase [EC:1.1.1.81]___09105 Amino acid metabolism|00260 Glycine, serine and threonine metabolism [PATH:ko00260]|K00050 ttuD; hydroxypyruvate reductase [EC:1.1.1.81]	0	0	0	0	0	0	0	0	0	0	0	0	0	0	0	0	0	0	0	0	0	0	0	0	0	0	0	0	0	0	0	0	0	0	0	0	0	0	0	0	0	0	0	0	0	0	1	0	0
09101 Carbohydrate metabolism|00660 C5-Branched dibasic acid metabolism [PATH:ko00660]|K00052 leuB, IMDH; 3-isopropylmalate dehydrogenase [EC:1.1.1.85]___09105 Amino acid metabolism|00290 Valine, leucine and isoleucine biosynthesis [PATH:ko00290]|K00052 leuB, IMDH; 3-isopropylmalate dehydrogenase [EC:1.1.1.85]	1	1	1	1	1	1	1	1	1	0	0	1	1	1	1	1	1	1	1	1	1	1	1	1	1	1	1	1	1	1	1	1	1	1	1	1	1	1	1	0	0	0	1	1	0	1	1	1	1
09105 Amino acid metabolism|00290 Valine, leucine and isoleucine biosynthesis [PATH:ko00290]|K00053 ilvC; ketol-acid reductoisomerase [EC:1.1.1.86]___09108 Metabolism of cofactors and vitamins|00770 Pantothenate and CoA biosynthesis [PATH:ko00770]|K00053 ilvC; ketol-acid reductoisomerase [EC:1.1.1.86]	1	1	1	1	1	1	1	1	1	0	0	0	1	0	1	1	1	1	1	1	1	1	1	0	1	1	1	1	1	1	1	1	1	1	1	1	1	1	1	0	0	0	1	1	0	1	1	1	1
09103 Lipid metabolism|00564 Glycerophospholipid metabolism [PATH:ko00564]|K00057 gpsA; glycerol-3-phosphate dehydrogenase (NAD(P)+) [EC:1.1.1.94]	1	1	1	1	1	1	1	1	1	1	1	1	1	1	1	1	1	1	0	1	1	1	1	1	1	1	1	1	1	1	1	1	1	1	1	1	1	1	1	1	1	1	1	1	1	1	1	1	1
09102 Energy metabolism|00680 Methane metabolism [PATH:ko00680]|K00058 serA, PHGDH; D-3-phosphoglycerate dehydrogenase / 2-oxoglutarate reductase [EC:1.1.1.95 1.1.1.399]___09105 Amino acid metabolism|00260 Glycine, serine and threonine metabolism [PATH:ko00260]|K00058 serA, PHGDH; D-3-phosphoglycerate dehydrogenase / 2-oxoglutarate reductase [EC:1.1.1.95 1.1.1.399]	1	1	1	1	1	1	1	1	1	1	1	1	1	1	1	1	1	1	1	1	1	1	1	1	1	1	1	1	1	1	1	1	1	1	1	1	1	1	1	1	1	1	1	1	1	1	1	1	1
09103 Lipid metabolism|00061 Fatty acid biosynthesis [PATH:ko00061]|K00059 fabG; 3-oxoacyl-[acyl-carrier protein] reductase [EC:1.1.1.100]___09103 Lipid metabolism|01040 Biosynthesis of unsaturated fatty acids [PATH:ko01040]|K00059 fabG; 3-oxoacyl-[acyl-carrier protein] reductase [EC:1.1.1.100]___09108 Metabolism of cofactors and vitamins|00780 Biotin metabolism [PATH:ko00780]|K00059 fabG; 3-oxoa…	1	1	1	1	1	1	1	1	1	1	1	1	1	1	1	1	1	1	1	1	1	1	1	1	1	1	1	1	1	1	1	1	1	1	1	1	1	1	1	1	1	1	1	1	1	1	1	1	1
09105 Amino acid metabolism|00260 Glycine, serine and threonine metabolism [PATH:ko00260]|K00060 tdh; threonine 3-dehydrogenase [EC:1.1.1.103]	0	1	0	0	0	0	1	1	0	0	0	0	0	0	0	1	0	1	0	0	0	0	0	0	0	0	0	0	0	0	0	0	0	0	0	0	0	0	0	0	0	0	0	0	0	0	0	0	0
09101 Carbohydrate metabolism|00051 Fructose and mannose metabolism [PATH:ko00051]|K00064 E1.1.1.122; D-threo-aldose 1-dehydrogenase [EC:1.1.1.122]___09101 Carbohydrate metabolism|00053 Ascorbate and aldarate metabolism [PATH:ko00053]|K00064 E1.1.1.122; D-threo-aldose 1-dehydrogenase [EC:1.1.1.122]	0	0	0	1	0	0	0	0	0	0	0	0	0	0	0	0	0	0	0	0	0	1	1	0	0	0	0	0	1	0	0	0	0	1	0	0	1	0	0	0	0	0	0	0	0	0	0	0	0
09101 Carbohydrate metabolism|00040 Pentose and glucuronate interconversions [PATH:ko00040]|K00065 kduD; 2-dehydro-3-deoxy-D-gluconate 5-dehydrogenase [EC:1.1.1.127]	0	0	0	0	0	0	0	0	0	0	0	0	0	0	0	0	0	0	0	0	0	0	0	0	0	0	0	0	0	0	0	1	0	0	0	0	0	0	0	0	0	0	0	0	0	0	0	1	0
09101 Carbohydrate metabolism|00051 Fructose and mannose metabolism [PATH:ko00051]|K00066 algD; GDP-mannose 6-dehydrogenase [EC:1.1.1.132]___09101 Carbohydrate metabolism|00520 Amino sugar and nucleotide sugar metabolism [PATH:ko00520]|K00066 algD; GDP-mannose 6-dehydrogenase [EC:1.1.1.132]	0	0	0	1	0	1	0	0	1	0	0	0	0	0	1	0	0	0	0	0	1	0	0	0	0	1	0	0	0	1	1	0	0	0	0	0	0	0	1	0	0	0	0	0	0	0	0	1	0
09109 Metabolism of terpenoids and polyketides|00523 Polyketide sugar unit biosynthesis [PATH:ko00523]|K00067 rfbD, rmlD; dTDP-4-dehydrorhamnose reductase [EC:1.1.1.133]___09110 Biosynthesis of other secondary metabolites|00521 Streptomycin biosynthesis [PATH:ko00521]|K00067 rfbD, rmlD; dTDP-4-dehydrorhamnose reductase [EC:1.1.1.133]	1	1	1	1	0	1	1	1	1	0	0	1	1	0	1	1	1	1	0	1	1	1	1	0	1	1	0	1	1	1	1	0	0	1	1	1	1	1	1	1	1	1	0	1	0	0	1	1	0
09101 Carbohydrate metabolism|00051 Fructose and mannose metabolism [PATH:ko00051]|K00068 srlD; sorbitol-6-phosphate 2-dehydrogenase [EC:1.1.1.140]	0	0	0	0	0	0	0	0	0	1	1	0	0	0	0	0	1	0	1	1	0	0	0	0	0	0	0	0	0	0	0	0	0	0	0	0	0	0	0	0	0	0	0	0	1	0	0	0	0
09104 Nucleotide metabolism|00230 Purine metabolism [PATH:ko00230]|K00073 allD; ureidoglycolate dehydrogenase (NAD+) [EC:1.1.1.350]	0	0	0	0	0	0	0	0	0	0	0	0	0	0	0	0	0	0	0	0	0	0	0	0	0	0	0	0	0	0	0	0	0	0	0	0	0	0	0	0	0	0	0	0	0	0	0	0	0
09101 Carbohydrate metabolism|00650 Butanoate metabolism [PATH:ko00650]|K00074 paaH, hbd, fadB, mmgB; 3-hydroxybutyryl-CoA dehydrogenase [EC:1.1.1.157]___09105 Amino acid metabolism|00360 Phenylalanine metabolism [PATH:ko00360]|K00074 paaH, hbd, fadB, mmgB; 3-hydroxybutyryl-CoA dehydrogenase [EC:1.1.1.157]___09111 Xenobiotics biodegradation and metabolism|00362 Benzoate degradation [PATH:ko00362]…	0	0	0	0	0	0	0	0	0	0	0	0	0	0	0	0	1	0	0	1	1	0	0	1	0	0	0	1	0	1	0	0	0	0	1	1	0	1	0	0	0	0	0	1	0	0	1	0	0
09101 Carbohydrate metabolism|00520 Amino sugar and nucleotide sugar metabolism [PATH:ko00520]|K00075 murB; UDP-N-acetylmuramate dehydrogenase [EC:1.3.1.98]___09107 Glycan biosynthesis and metabolism|00550 Peptidoglycan biosynthesis [PATH:ko00550]|K00075 murB; UDP-N-acetylmuramate dehydrogenase [EC:1.3.1.98]	1	1	1	1	1	1	1	1	1	1	1	1	1	1	1	1	1	1	1	1	1	1	1	1	1	1	1	1	1	1	1	1	1	1	1	1	1	1	1	1	1	1	1	1	1	1	1	1	1
09103 Lipid metabolism|00121 Secondary bile acid biosynthesis [PATH:ko00121]|K00076 hdhA; 7-alpha-hydroxysteroid dehydrogenase [EC:1.1.1.159]	0	0	0	0	0	0	0	1	0	0	0	0	0	1	0	0	0	0	0	0	0	0	0	0	1	0	0	0	0	0	0	1	0	0	0	0	0	0	0	0	0	0	0	0	0	0	1	0	0
09108 Metabolism of cofactors and vitamins|00770 Pantothenate and CoA biosynthesis [PATH:ko00770]|K00077 panE, apbA; 2-dehydropantoate 2-reductase [EC:1.1.1.169]	0	1	0	1	0	1	1	1	1	0	0	1	0	1	1	1	1	1	0	1	1	1	1	1	1	1	0	0	1	1	1	0	0	1	0	0	1	0	1	0	0	0	0	0	0	0	1	1	1
09108 Metabolism of cofactors and vitamins|00740 Riboflavin metabolism [PATH:ko00740]|K00082 ribD2; 5-amino-6-(5-phosphoribosylamino)uracil reductase [EC:1.1.1.193]	0	0	0	0	1	0	0	0	0	0	0	0	0	0	0	0	0	0	0	0	0	0	1	0	0	0	1	0	0	0	1	0	1	0	0	0	0	0	0	1	1	1	0	1	0	0	0	0	0
09101 Carbohydrate metabolism|00640 Propanoate metabolism [PATH:ko00640]|K00086 dhaT; 1,3-propanediol dehydrogenase [EC:1.1.1.202]___09103 Lipid metabolism|00561 Glycerolipid metabolism [PATH:ko00561]|K00086 dhaT; 1,3-propanediol dehydrogenase [EC:1.1.1.202]	0	0	0	1	0	0	0	0	0	0	0	0	0	0	0	0	1	0	0	1	0	1	1	0	0	0	0	0	1	0	0	0	0	1	0	0	1	0	0	0	1	1	1	0	0	1	1	1	0
09104 Nucleotide metabolism|00230 Purine metabolism [PATH:ko00230]|K00087 ygeS, xdhA; xanthine dehydrogenase molybdenum-binding subunit [EC:1.17.1.4]	0	0	0	0	0	0	0	1	0	0	0	1	0	1	0	0	1	1	0	1	0	0	0	1	1	0	0	0	0	0	0	1	0	0	0	0	0	0	0	0	0	0	0	0	0	0	0	0	1
09104 Nucleotide metabolism|00230 Purine metabolism [PATH:ko00230]|K00088 IMPDH, guaB; IMP dehydrogenase [EC:1.1.1.205]___09111 Xenobiotics biodegradation and metabolism|00983 Drug metabolism - other enzymes [PATH:ko00983]|K00088 IMPDH, guaB; IMP dehydrogenase [EC:1.1.1.205]	1	1	1	1	1	1	1	1	1	1	1	1	1	1	1	1	1	1	1	1	1	1	1	1	1	1	1	1	1	1	1	1	1	1	1	1	1	1	1	1	1	1	1	1	1	1	1	1	1
09101 Carbohydrate metabolism|00030 Pentose phosphate pathway [PATH:ko00030]|K00090 ghrB; glyoxylate/hydroxypyruvate/2-ketogluconate reductase [EC:1.1.1.79 1.1.1.81 1.1.1.215]___09101 Carbohydrate metabolism|00620 Pyruvate metabolism [PATH:ko00620]|K00090 ghrB; glyoxylate/hydroxypyruvate/2-ketogluconate reductase [EC:1.1.1.79 1.1.1.81 1.1.1.215]___09101 Carbohydrate metabolism|00630 Glyoxylate an…	0	0	0	0	0	0	0	1	0	0	0	0	0	0	0	0	0	1	0	0	0	0	0	0	1	0	0	1	0	0	0	0	0	0	0	0	0	0	0	0	0	0	1	1	0	0	0	0	1
09101 Carbohydrate metabolism|00052 Galactose metabolism [PATH:ko00052]|K00094 E1.1.1.251, gatD; galactitol-1-phosphate 5-dehydrogenase [EC:1.1.1.251]	0	0	0	0	0	0	0	0	0	0	0	0	0	0	0	0	1	0	0	1	0	0	0	0	1	0	0	0	0	0	0	0	0	0	0	0	0	0	0	0	0	0	1	0	0	0	0	0	0
09103 Lipid metabolism|00564 Glycerophospholipid metabolism [PATH:ko00564]|K00096 araM, egsA; glycerol-1-phosphate dehydrogenase [NAD(P)+] [EC:1.1.1.261]	0	0	0	0	1	0	0	1	0	0	0	1	0	1	0	0	1	1	1	1	0	0	0	1	0	0	1	1	0	0	0	0	1	0	0	0	0	0	0	0	0	0	0	1	0	0	0	0	0
09108 Metabolism of cofactors and vitamins|00750 Vitamin B6 metabolism [PATH:ko00750]|K00097 pdxA; 4-hydroxythreonine-4-phosphate dehydrogenase [EC:1.1.1.262]	1	1	1	1	1	1	1	0	1	0	0	0	1	0	1	1	0	0	0	0	1	1	1	0	0	1	1	0	1	1	1	0	1	1	0	0	1	0	1	1	1	1	0	0	0	0	0	1	0
09109 Metabolism of terpenoids and polyketides|00900 Terpenoid backbone biosynthesis [PATH:ko00900]|K00099 dxr; 1-deoxy-D-xylulose-5-phosphate reductoisomerase [EC:1.1.1.267]	1	1	1	1	1	1	1	1	1	1	1	1	1	1	1	1	1	1	1	1	1	1	1	1	1	1	1	1	1	1	1	1	1	1	1	1	1	1	1	1	1	1	1	1	1	1	1	1	1
09101 Carbohydrate metabolism|00650 Butanoate metabolism [PATH:ko00650]|K00100 bdhAB; butanol dehydrogenase [EC:1.1.1.-]	0	0	0	0	0	0	0	0	0	0	0	0	0	0	0	0	1	0	1	1	0	0	0	0	0	0	0	0	0	0	0	0	0	0	0	0	0	0	0	0	0	0	0	0	0	0	0	0	1
09101 Carbohydrate metabolism|00620 Pyruvate metabolism [PATH:ko00620]|K00102 LDHD, dld; D-lactate dehydrogenase (cytochrome) [EC:1.1.2.4]	1	1	1	0	0	1	1	0	1	0	0	1	1	1	1	1	0	0	0	0	1	0	0	1	0	1	0	0	0	1	0	0	0	0	0	0	0	0	1	0	0	0	0	0	0	0	0	0	0
09101 Carbohydrate metabolism|00630 Glyoxylate and dicarboxylate metabolism [PATH:ko00630]|K00104 glcD; glycolate oxidase [EC:1.1.3.15]	1	1	1	0	0	1	1	0	1	0	0	1	1	1	1	1	1	0	1	1	1	0	0	1	0	1	0	0	0	1	0	0	0	0	0	0	0	0	1	0	0	0	0	0	0	0	0	0	0
09103 Lipid metabolism|00564 Glycerophospholipid metabolism [PATH:ko00564]|K00105 E1.1.3.21; alpha-glycerophosphate oxidase [EC:1.1.3.21]	0	0	0	0	0	0	0	0	0	0	0	0	0	0	0	0	0	0	0	0	0	0	0	0	0	0	0	0	0	0	0	0	0	0	0	0	0	0	0	0	0	0	0	0	0	0	0	0	0
09103 Lipid metabolism|00564 Glycerophospholipid metabolism [PATH:ko00564]|K00111 glpA, glpD; glycerol-3-phosphate dehydrogenase [EC:1.1.5.3]	1	0	1	0	1	1	0	0	1	0	0	1	1	1	1	0	1	0	1	1	1	0	0	1	0	0	1	1	0	1	0	0	1	0	0	0	0	0	0	0	0	0	0	1	0	0	1	0	0
09103 Lipid metabolism|00564 Glycerophospholipid metabolism [PATH:ko00564]|K00112 glpB; glycerol-3-phosphate dehydrogenase subunit B [EC:1.1.5.3]	0	0	0	0	0	0	0	0	0	0	0	0	0	0	0	0	0	0	0	0	1	0	0	0	0	0	0	0	0	1	0	0	0	0	0	0	0	0	0	0	0	0	0	0	0	0	0	0	0
09103 Lipid metabolism|00564 Glycerophospholipid metabolism [PATH:ko00564]|K00113 glpC; glycerol-3-phosphate dehydrogenase subunit C [EC:1.1.5.3]	0	0	0	0	0	0	0	0	0	0	0	0	0	0	0	0	0	0	0	0	1	0	0	0	0	0	0	0	0	1	0	0	0	0	0	0	0	0	0	0	0	0	0	0	0	0	0	0	0
09101 Carbohydrate metabolism|00010 Glycolysis / Gluconeogenesis [PATH:ko00010]|K00121 frmA, ADH5, adhC; S-(hydroxymethyl)glutathione dehydrogenase / alcohol dehydrogenase [EC:1.1.1.284 1.1.1.1]___09102 Energy metabolism|00680 Methane metabolism [PATH:ko00680]|K00121 frmA, ADH5, adhC; S-(hydroxymethyl)glutathione dehydrogenase / alcohol dehydrogenase [EC:1.1.1.284 1.1.1.1]___09103 Lipid metabolis…	0	0	0	0	0	0	0	0	0	0	0	1	0	1	0	0	1	0	0	0	0	0	0	0	0	0	0	1	0	0	0	0	0	0	0	0	0	0	0	0	0	0	0	0	0	0	0	0	0
09101 Carbohydrate metabolism|00630 Glyoxylate and dicarboxylate metabolism [PATH:ko00630]|K00122 FDH; formate dehydrogenase [EC:1.17.1.9]___09102 Energy metabolism|00680 Methane metabolism [PATH:ko00680]|K00122 FDH; formate dehydrogenase [EC:1.17.1.9]	0	0	0	0	0	0	0	0	0	0	0	1	0	1	0	0	0	0	0	0	0	0	0	1	0	0	0	0	0	0	0	0	0	0	0	0	0	0	0	0	0	0	0	0	0	0	0	0	0
09101 Carbohydrate metabolism|00630 Glyoxylate and dicarboxylate metabolism [PATH:ko00630]|K00123 fdoG, fdhF, fdwA; formate dehydrogenase major subunit [EC:1.17.1.9]___09102 Energy metabolism|00680 Methane metabolism [PATH:ko00680]|K00123 fdoG, fdhF, fdwA; formate dehydrogenase major subunit [EC:1.17.1.9]	0	0	0	0	0	0	0	1	1	0	0	1	0	1	0	0	0	1	0	0	0	0	0	1	0	0	0	0	0	0	0	0	0	0	0	0	0	0	0	0	0	0	0	0	0	0	0	1	0
09101 Carbohydrate metabolism|00630 Glyoxylate and dicarboxylate metabolism [PATH:ko00630]|K00124 fdoH, fdsB; formate dehydrogenase iron-sulfur subunit___09102 Energy metabolism|00680 Methane metabolism [PATH:ko00680]|K00124 fdoH, fdsB; formate dehydrogenase iron-sulfur subunit	0	0	0	0	0	0	0	0	0	0	0	0	0	0	0	0	0	0	0	0	0	0	0	0	0	0	0	0	0	0	1	0	0	0	0	0	0	0	0	0	0	0	0	0	0	0	0	0	0
09101 Carbohydrate metabolism|00630 Glyoxylate and dicarboxylate metabolism [PATH:ko00630]|K00127 fdoI, fdsG; formate dehydrogenase subunit gamma___09102 Energy metabolism|00680 Methane metabolism [PATH:ko00680]|K00127 fdoI, fdsG; formate dehydrogenase subunit gamma	0	1	0	0	0	0	1	0	0	0	0	0	0	0	0	1	0	0	0	0	0	0	0	0	0	0	0	0	0	0	0	0	0	1	0	0	1	0	0	0	0	0	0	0	0	0	0	0	0
09101 Carbohydrate metabolism|00010 Glycolysis / Gluconeogenesis [PATH:ko00010]|K00128 ALDH; aldehyde dehydrogenase (NAD+) [EC:1.2.1.3]___09101 Carbohydrate metabolism|00053 Ascorbate and aldarate metabolism [PATH:ko00053]|K00128 ALDH; aldehyde dehydrogenase (NAD+) [EC:1.2.1.3]___09101 Carbohydrate metabolism|00620 Pyruvate metabolism [PATH:ko00620]|K00128 ALDH; aldehyde dehydrogenase (NAD+) [EC:…	1	0	1	1	0	1	0	1	1	1	1	1	1	1	1	0	1	1	1	1	1	1	1	1	1	0	0	1	1	1	1	0	0	1	1	1	1	1	0	0	0	0	0	1	1	0	0	1	1
09105 Amino acid metabolism|00260 Glycine, serine and threonine metabolism [PATH:ko00260]|K00130 betB, gbsA; betaine-aldehyde dehydrogenase [EC:1.2.1.8]	0	0	0	0	0	0	0	0	0	0	0	0	0	0	0	0	0	0	0	0	0	0	0	0	0	0	0	0	0	0	0	0	0	0	0	0	0	0	0	0	0	0	0	0	0	0	0	0	0
09101 Carbohydrate metabolism|00620 Pyruvate metabolism [PATH:ko00620]|K00132 E1.2.1.10; acetaldehyde dehydrogenase (acetylating) [EC:1.2.1.10]___09101 Carbohydrate metabolism|00650 Butanoate metabolism [PATH:ko00650]|K00132 E1.2.1.10; acetaldehyde dehydrogenase (acetylating) [EC:1.2.1.10]	0	0	0	0	0	0	0	1	0	0	0	0	0	0	0	0	0	1	0	0	0	0	0	0	0	0	0	0	0	0	0	0	0	0	0	0	0	0	0	0	0	0	0	0	0	0	0	0	0
09105 Amino acid metabolism|00260 Glycine, serine and threonine metabolism [PATH:ko00260]|K00133 asd; aspartate-semialdehyde dehydrogenase [EC:1.2.1.11]___09105 Amino acid metabolism|00270 Cysteine and methionine metabolism [PATH:ko00270]|K00133 asd; aspartate-semialdehyde dehydrogenase [EC:1.2.1.11]___09105 Amino acid metabolism|00300 Lysine biosynthesis [PATH:ko00300]|K00133 asd; aspartate-semi…	1	1	1	1	1	1	1	1	1	1	1	1	1	1	1	1	1	1	1	1	1	1	1	1	1	1	1	1	1	1	1	1	1	1	1	1	1	1	1	1	1	1	1	1	1	1	1	1	1
09101 Carbohydrate metabolism|00010 Glycolysis / Gluconeogenesis [PATH:ko00010]|K00134 GAPDH, gapA; glyceraldehyde 3-phosphate dehydrogenase [EC:1.2.1.12]___09102 Energy metabolism|00710 Carbon fixation in photosynthetic organisms [PATH:ko00710]|K00134 GAPDH, gapA; glyceraldehyde 3-phosphate dehydrogenase [EC:1.2.1.12]	1	1	1	1	1	1	1	1	1	1	1	1	1	1	1	1	1	1	1	1	1	1	1	1	1	1	1	1	1	1	1	1	1	1	1	1	1	1	1	1	1	1	1	1	1	1	1	1	1
09101 Carbohydrate metabolism|00650 Butanoate metabolism [PATH:ko00650]|K00135 gabD; succinate-semialdehyde dehydrogenase / glutarate-semialdehyde dehydrogenase [EC:1.2.1.16 1.2.1.79 1.2.1.20]___09105 Amino acid metabolism|00250 Alanine, aspartate and glutamate metabolism [PATH:ko00250]|K00135 gabD; succinate-semialdehyde dehydrogenase / glutarate-semialdehyde dehydrogenase [EC:1.2.1.16 1.2.1.79 …	0	0	0	0	0	0	0	0	0	0	0	0	0	0	0	0	0	0	0	1	0	0	0	0	0	0	0	0	0	0	0	0	0	0	0	0	0	0	0	0	0	0	0	0	0	0	0	0	0
09105 Amino acid metabolism|00220 Arginine biosynthesis [PATH:ko00220]|K00145 argC; N-acetyl-gamma-glutamyl-phosphate reductase [EC:1.2.1.38]	1	1	1	1	1	1	1	1	1	0	0	1	1	1	1	1	1	1	1	1	1	1	1	1	1	1	1	1	1	1	1	1	1	1	1	1	1	1	1	0	0	0	1	1	0	1	1	1	1
09105 Amino acid metabolism|00330 Arginine and proline metabolism [PATH:ko00330]|K00147 proA; glutamate-5-semialdehyde dehydrogenase [EC:1.2.1.41]___09110 Biosynthesis of other secondary metabolites|00332 Carbapenem biosynthesis [PATH:ko00332]|K00147 proA; glutamate-5-semialdehyde dehydrogenase [EC:1.2.1.41]	1	1	1	1	1	1	1	1	1	1	1	1	1	1	1	1	1	1	1	1	0	1	1	1	1	1	1	1	1	0	1	1	1	1	1	1	1	1	1	0	0	0	1	1	1	1	1	1	1
09101 Carbohydrate metabolism|00010 Glycolysis / Gluconeogenesis [PATH:ko00010]|K00150 gap2; glyceraldehyde-3-phosphate dehydrogenase (NAD(P)) [EC:1.2.1.59]___09102 Energy metabolism|00710 Carbon fixation in photosynthetic organisms [PATH:ko00710]|K00150 gap2; glyceraldehyde-3-phosphate dehydrogenase (NAD(P)) [EC:1.2.1.59]	0	0	0	0	0	0	0	0	0	1	1	0	0	0	0	0	0	0	0	0	0	0	0	0	0	0	0	0	0	0	0	0	0	0	0	0	0	0	0	0	0	0	0	0	1	0	0	0	0
09101 Carbohydrate metabolism|00620 Pyruvate metabolism [PATH:ko00620]|K00156 poxB; pyruvate dehydrogenase (quinone) [EC:1.2.5.1]	0	1	0	0	0	1	1	0	1	0	0	0	0	0	1	1	0	0	0	0	1	0	0	0	0	0	0	0	0	1	0	0	0	0	0	0	0	0	0	0	0	0	0	0	0	0	0	0	0
09101 Carbohydrate metabolism|00620 Pyruvate metabolism [PATH:ko00620]|K00158 E1.2.3.3, poxL; pyruvate oxidase [EC:1.2.3.3]	0	1	0	0	0	1	1	0	1	0	0	0	0	0	1	1	0	0	0	0	1	0	0	0	0	0	0	0	0	1	0	0	0	0	0	0	0	0	0	0	0	0	0	0	0	0	0	0	0
09101 Carbohydrate metabolism|00010 Glycolysis / Gluconeogenesis [PATH:ko00010]|K00161 PDHA, pdhA; pyruvate dehydrogenase E1 component alpha subunit [EC:1.2.4.1]___09101 Carbohydrate metabolism|00020 Citrate cycle (TCA cycle) [PATH:ko00020]|K00161 PDHA, pdhA; pyruvate dehydrogenase E1 component alpha subunit [EC:1.2.4.1]___09101 Carbohydrate metabolism|00620 Pyruvate metabolism [PATH:ko00620]|K00…	0	1	0	0	0	0	1	0	0	0	0	0	0	0	0	1	0	0	0	0	0	0	0	0	0	0	0	0	0	0	0	0	0	0	0	0	0	0	0	0	0	0	0	0	0	0	0	0	0
09101 Carbohydrate metabolism|00010 Glycolysis / Gluconeogenesis [PATH:ko00010]|K00162 PDHB, pdhB; pyruvate dehydrogenase E1 component beta subunit [EC:1.2.4.1]___09101 Carbohydrate metabolism|00020 Citrate cycle (TCA cycle) [PATH:ko00020]|K00162 PDHB, pdhB; pyruvate dehydrogenase E1 component beta subunit [EC:1.2.4.1]___09101 Carbohydrate metabolism|00620 Pyruvate metabolism [PATH:ko00620]|K0016…	0	0	0	1	0	1	1	0	1	0	0	0	0	0	1	1	0	0	0	0	0	1	1	0	0	0	0	0	0	0	1	0	0	0	0	0	0	0	0	0	0	0	0	0	0	0	0	0	0
09101 Carbohydrate metabolism|00020 Citrate cycle (TCA cycle) [PATH:ko00020]|K00164 OGDH, sucA; 2-oxoglutarate dehydrogenase E1 component [EC:1.2.4.2]___09105 Amino acid metabolism|00310 Lysine degradation [PATH:ko00310]|K00164 OGDH, sucA; 2-oxoglutarate dehydrogenase E1 component [EC:1.2.4.2]___09105 Amino acid metabolism|00380 Tryptophan metabolism [PATH:ko00380]|K00164 OGDH, sucA; 2-oxoglutara…	0	1	0	0	0	0	1	0	0	0	0	0	0	0	0	1	0	0	0	0	0	0	0	0	0	0	0	0	0	0	0	0	0	0	0	0	0	0	0	0	0	0	0	0	0	0	0	0	0
09101 Carbohydrate metabolism|00640 Propanoate metabolism [PATH:ko00640]|K00167 BCKDHB, bkdA2; 2-oxoisovalerate dehydrogenase E1 component beta subunit [EC:1.2.4.4]___09105 Amino acid metabolism|00280 Valine, leucine and isoleucine degradation [PATH:ko00280]|K00167 BCKDHB, bkdA2; 2-oxoisovalerate dehydrogenase E1 component beta subunit [EC:1.2.4.4]	0	0	0	1	0	1	0	0	1	0	0	0	0	0	1	0	0	0	0	0	0	1	1	0	0	0	0	0	0	0	1	0	0	0	0	0	0	0	0	0	0	0	0	0	0	0	0	0	0
09101 Carbohydrate metabolism|00010 Glycolysis / Gluconeogenesis [PATH:ko00010]|K00169 porA; pyruvate ferredoxin oxidoreductase alpha subunit [EC:1.2.7.1]___09101 Carbohydrate metabolism|00020 Citrate cycle (TCA cycle) [PATH:ko00020]|K00169 porA; pyruvate ferredoxin oxidoreductase alpha subunit [EC:1.2.7.1]___09101 Carbohydrate metabolism|00620 Pyruvate metabolism [PATH:ko00620]|K00169 porA; pyru…	1	0	1	1	1	1	0	0	1	0	0	0	1	0	1	0	1	0	0	1	1	1	1	0	0	1	1	0	1	1	1	0	1	1	0	0	1	0	1	0	1	1	0	0	0	0	0	0	0
09101 Carbohydrate metabolism|00010 Glycolysis / Gluconeogenesis [PATH:ko00010]|K00170 porB; pyruvate ferredoxin oxidoreductase beta subunit [EC:1.2.7.1]___09101 Carbohydrate metabolism|00020 Citrate cycle (TCA cycle) [PATH:ko00020]|K00170 porB; pyruvate ferredoxin oxidoreductase beta subunit [EC:1.2.7.1]___09101 Carbohydrate metabolism|00620 Pyruvate metabolism [PATH:ko00620]|K00170 porB; pyruva…	0	0	0	0	0	0	0	0	0	0	0	0	0	0	0	0	1	0	0	1	0	0	0	0	0	0	0	0	0	0	0	0	0	0	0	0	0	0	0	0	0	0	0	0	0	0	0	0	0
09101 Carbohydrate metabolism|00010 Glycolysis / Gluconeogenesis [PATH:ko00010]|K00171 porD; pyruvate ferredoxin oxidoreductase delta subunit [EC:1.2.7.1]___09101 Carbohydrate metabolism|00020 Citrate cycle (TCA cycle) [PATH:ko00020]|K00171 porD; pyruvate ferredoxin oxidoreductase delta subunit [EC:1.2.7.1]___09101 Carbohydrate metabolism|00620 Pyruvate metabolism [PATH:ko00620]|K00171 porD; pyru…	0	0	0	0	0	0	0	0	0	0	0	0	0	0	0	0	1	0	0	1	0	0	0	0	0	0	0	0	0	0	0	0	0	0	0	0	0	0	0	0	0	0	0	0	0	0	0	0	0
09101 Carbohydrate metabolism|00010 Glycolysis / Gluconeogenesis [PATH:ko00010]|K00172 porG; pyruvate ferredoxin oxidoreductase gamma subunit [EC:1.2.7.1]___09101 Carbohydrate metabolism|00020 Citrate cycle (TCA cycle) [PATH:ko00020]|K00172 porG; pyruvate ferredoxin oxidoreductase gamma subunit [EC:1.2.7.1]___09101 Carbohydrate metabolism|00620 Pyruvate metabolism [PATH:ko00620]|K00172 porG; pyru…	0	0	0	0	0	0	0	0	0	0	0	0	0	0	0	0	1	0	0	1	0	0	0	0	0	0	0	0	0	0	0	0	0	0	0	0	0	0	0	0	0	0	0	0	0	0	0	0	0
09101 Carbohydrate metabolism|00010 Glycolysis / Gluconeogenesis [PATH:ko00010]|K00174 korA, oorA, oforA; 2-oxoglutarate/2-oxoacid ferredoxin oxidoreductase subunit alpha [EC:1.2.7.3 1.2.7.11]___09101 Carbohydrate metabolism|00020 Citrate cycle (TCA cycle) [PATH:ko00020]|K00174 korA, oorA, oforA; 2-oxoglutarate/2-oxoacid ferredoxin oxidoreductase subunit alpha [EC:1.2.7.3 1.2.7.11]___09101 Carboh…	1	0	1	1	1	1	0	0	1	1	1	0	1	0	1	0	0	0	1	0	1	1	1	0	0	1	1	0	1	1	1	0	1	1	0	0	1	0	1	1	1	1	0	0	1	0	0	1	0
09101 Carbohydrate metabolism|00010 Glycolysis / Gluconeogenesis [PATH:ko00010]|K00175 korB, oorB, oforB; 2-oxoglutarate/2-oxoacid ferredoxin oxidoreductase subunit beta [EC:1.2.7.3 1.2.7.11]___09101 Carbohydrate metabolism|00020 Citrate cycle (TCA cycle) [PATH:ko00020]|K00175 korB, oorB, oforB; 2-oxoglutarate/2-oxoacid ferredoxin oxidoreductase subunit beta [EC:1.2.7.3 1.2.7.11]___09101 Carbohyd…	1	0	1	1	1	1	0	0	1	1	1	0	1	0	1	0	0	0	1	0	1	1	1	0	0	1	1	0	1	1	1	0	1	1	0	0	1	0	1	1	1	1	0	0	1	0	0	1	0
09101 Carbohydrate metabolism|00020 Citrate cycle (TCA cycle) [PATH:ko00020]|K00176 korD, oorD; 2-oxoglutarate ferredoxin oxidoreductase subunit delta [EC:1.2.7.3]___09102 Energy metabolism|00720 Carbon fixation pathways in prokaryotes [PATH:ko00720]|K00176 korD, oorD; 2-oxoglutarate ferredoxin oxidoreductase subunit delta [EC:1.2.7.3]	1	0	1	1	1	1	0	0	1	0	0	0	1	0	1	0	0	0	0	0	1	1	1	0	0	1	1	0	1	1	1	0	1	1	0	0	1	0	1	1	1	1	0	0	0	0	0	1	0
09101 Carbohydrate metabolism|00020 Citrate cycle (TCA cycle) [PATH:ko00020]|K00177 korC, oorC; 2-oxoglutarate ferredoxin oxidoreductase subunit gamma [EC:1.2.7.3]___09102 Energy metabolism|00720 Carbon fixation pathways in prokaryotes [PATH:ko00720]|K00177 korC, oorC; 2-oxoglutarate ferredoxin oxidoreductase subunit gamma [EC:1.2.7.3]	1	0	1	1	1	1	0	0	1	0	0	0	1	0	1	0	1	0	1	1	1	1	1	0	0	1	1	0	1	1	1	0	1	1	0	0	1	0	1	1	1	1	0	0	0	0	0	0	0
09105 Amino acid metabolism|00280 Valine, leucine and isoleucine degradation [PATH:ko00280]|K00186 vorA; 2-oxoisovalerate ferredoxin oxidoreductase, alpha subunit [EC:1.2.7.7]	1	0	1	1	1	1	0	0	1	0	0	0	1	0	1	0	0	0	0	0	1	1	1	0	0	1	1	0	1	1	1	0	1	1	0	0	1	0	1	1	1	1	0	0	0	0	0	1	0
09105 Amino acid metabolism|00280 Valine, leucine and isoleucine degradation [PATH:ko00280]|K00187 vorB; 2-oxoisovalerate ferredoxin oxidoreductase, beta subunit [EC:1.2.7.7]	1	0	1	1	1	1	0	0	1	0	0	0	1	0	1	0	0	0	0	0	1	1	1	0	0	1	1	0	1	1	1	0	1	1	0	0	1	0	1	1	1	1	0	0	0	0	0	1	0
09102 Energy metabolism|00680 Methane metabolism [PATH:ko00680]|K00194 cdhD, acsD; acetyl-CoA decarbonylase/synthase complex subunit delta [EC:2.1.1.245]___09102 Energy metabolism|00720 Carbon fixation pathways in prokaryotes [PATH:ko00720]|K00194 cdhD, acsD; acetyl-CoA decarbonylase/synthase complex subunit delta [EC:2.1.1.245]	0	0	0	0	0	0	0	1	0	0	0	0	0	0	0	0	0	1	0	0	0	0	0	0	1	0	0	0	0	0	0	0	0	0	0	0	0	0	0	0	0	0	0	0	0	0	0	0	0
09102 Energy metabolism|00680 Methane metabolism [PATH:ko00680]|K00196 cooF; anaerobic carbon-monoxide dehydrogenase iron sulfur subunit___09102 Energy metabolism|00720 Carbon fixation pathways in prokaryotes [PATH:ko00720]|K00196 cooF; anaerobic carbon-monoxide dehydrogenase iron sulfur subunit___09111 Xenobiotics biodegradation and metabolism|00633 Nitrotoluene degradation [PATH:ko00633]|K00196…	0	0	0	0	0	0	0	0	0	0	0	0	0	0	0	0	0	0	0	0	0	0	0	0	0	0	0	0	0	0	0	1	0	0	0	0	0	0	0	0	0	0	0	0	0	0	0	0	0
09102 Energy metabolism|00680 Methane metabolism [PATH:ko00680]|K00197 cdhE, acsC; acetyl-CoA decarbonylase/synthase complex subunit gamma [EC:2.1.1.245]___09102 Energy metabolism|00720 Carbon fixation pathways in prokaryotes [PATH:ko00720]|K00197 cdhE, acsC; acetyl-CoA decarbonylase/synthase complex subunit gamma [EC:2.1.1.245]	0	0	0	0	0	0	0	1	0	0	0	0	0	0	0	0	0	1	0	0	0	0	0	0	1	0	0	0	0	0	0	0	0	0	0	0	0	0	0	0	0	0	0	0	0	0	0	0	0
09102 Energy metabolism|00680 Methane metabolism [PATH:ko00680]|K00198 cooS, acsA; anaerobic carbon-monoxide dehydrogenase catalytic subunit [EC:1.2.7.4]___09102 Energy metabolism|00720 Carbon fixation pathways in prokaryotes [PATH:ko00720]|K00198 cooS, acsA; anaerobic carbon-monoxide dehydrogenase catalytic subunit [EC:1.2.7.4]___09111 Xenobiotics biodegradation and metabolism|00633 Nitrotoluene…	0	0	0	0	0	0	0	1	0	0	0	0	0	0	0	0	0	1	0	0	0	0	0	0	1	0	0	0	0	0	0	1	0	0	0	0	0	0	0	0	0	0	0	0	0	0	0	0	0
09103 Lipid metabolism|00061 Fatty acid biosynthesis [PATH:ko00061]|K00208 fabI; enoyl-[acyl-carrier protein] reductase I [EC:1.3.1.9 1.3.1.10]___09108 Metabolism of cofactors and vitamins|00780 Biotin metabolism [PATH:ko00780]|K00208 fabI; enoyl-[acyl-carrier protein] reductase I [EC:1.3.1.9 1.3.1.10]___09110 Biosynthesis of other secondary metabolites|00333 Prodigiosin biosyntheses [PATH:ko0033…	1	1	1	1	1	1	1	0	1	0	0	0	1	0	1	1	0	0	0	0	1	1	1	0	0	1	1	0	1	1	1	0	1	1	0	0	1	0	1	0	0	0	0	0	0	0	0	0	0
09101 Carbohydrate metabolism|00650 Butanoate metabolism [PATH:ko00650]|K00209 fabV, ter; enoyl-[acyl-carrier protein] reductase / trans-2-enoyl-CoA reductase (NAD+) [EC:1.3.1.9 1.3.1.44]___09103 Lipid metabolism|00061 Fatty acid biosynthesis [PATH:ko00061]|K00209 fabV, ter; enoyl-[acyl-carrier protein] reductase / trans-2-enoyl-CoA reductase (NAD+) [EC:1.3.1.9 1.3.1.44]	0	0	0	0	0	0	0	1	0	0	0	0	0	0	0	0	1	1	0	1	0	0	0	0	0	0	0	0	0	0	0	0	0	0	0	0	0	0	0	0	0	0	0	0	0	0	0	0	0
09105 Amino acid metabolism|00400 Phenylalanine, tyrosine and tryptophan biosynthesis [PATH:ko00400]|K00210 E1.3.1.12; prephenate dehydrogenase [EC:1.3.1.12]___09110 Biosynthesis of other secondary metabolites|00401 Novobiocin biosynthesis [PATH:ko00401]|K00210 E1.3.1.12; prephenate dehydrogenase [EC:1.3.1.12]	1	1	1	1	1	1	1	1	1	1	1	1	1	1	1	1	1	1	1	1	1	1	1	1	1	1	1	1	1	1	1	1	1	1	1	1	1	1	1	1	1	1	1	1	1	1	1	1	1
09105 Amino acid metabolism|00300 Lysine biosynthesis [PATH:ko00300]|K00215 dapB; 4-hydroxy-tetrahydrodipicolinate reductase [EC:1.17.1.8]___09110 Biosynthesis of other secondary metabolites|00261 Monobactam biosynthesis [PATH:ko00261]|K00215 dapB; 4-hydroxy-tetrahydrodipicolinate reductase [EC:1.17.1.8]	1	1	1	1	1	1	1	1	1	1	1	1	1	1	1	1	1	1	1	1	1	1	1	1	1	1	1	1	1	1	1	1	1	1	1	1	1	1	1	1	1	1	1	1	1	0	1	1	1
09111 Xenobiotics biodegradation and metabolism|00361 Chlorocyclohexane and chlorobenzene degradation [PATH:ko00361]|K00217 E1.3.1.32; maleylacetate reductase [EC:1.3.1.32]___09111 Xenobiotics biodegradation and metabolism|00362 Benzoate degradation [PATH:ko00362]|K00217 E1.3.1.32; maleylacetate reductase [EC:1.3.1.32]___09111 Xenobiotics biodegradation and metabolism|00364 Fluorobenzoate degrada…	0	0	0	0	0	0	0	0	0	0	0	0	0	0	0	0	0	0	0	0	0	0	0	0	0	0	0	0	0	0	0	0	0	0	0	0	0	0	0	0	0	0	1	0	0	0	1	1	0
09108 Metabolism of cofactors and vitamins|00860 Porphyrin and chlorophyll metabolism [PATH:ko00860]|K00218 por; protochlorophyllide reductase [EC:1.3.1.33]	1	0	1	1	0	0	0	0	0	0	0	0	1	0	0	0	0	0	0	0	0	1	1	0	0	1	0	0	1	0	1	0	0	1	0	0	1	0	1	0	0	0	0	0	0	0	0	0	0
09105 Amino acid metabolism|00400 Phenylalanine, tyrosine and tryptophan biosynthesis [PATH:ko00400]|K00220 tyrC; cyclohexadieny/prephenate dehydrogenase [EC:1.3.1.43 1.3.1.12]___09110 Biosynthesis of other secondary metabolites|00401 Novobiocin biosynthesis [PATH:ko00401]|K00220 tyrC; cyclohexadieny/prephenate dehydrogenase [EC:1.3.1.43 1.3.1.12]	0	1	0	0	1	0	1	1	0	1	1	1	0	1	0	1	1	1	1	1	1	0	0	1	1	0	1	1	0	1	0	1	1	0	1	1	0	1	0	0	0	0	1	1	1	1	1	1	1
09104 Nucleotide metabolism|00240 Pyrimidine metabolism [PATH:ko00240]|K00226 pyrD; dihydroorotate dehydrogenase (fumarate) [EC:1.3.98.1]	1	1	1	1	1	1	1	1	1	1	1	1	1	1	1	1	1	1	1	1	1	1	1	1	1	1	1	1	1	1	1	1	1	1	1	1	1	1	1	1	1	1	1	1	1	1	1	1	1
09108 Metabolism of cofactors and vitamins|00860 Porphyrin and chlorophyll metabolism [PATH:ko00860]|K00228 CPOX, hemF; coproporphyrinogen III oxidase [EC:1.3.3.3]	0	0	0	0	0	0	0	0	0	0	0	0	0	0	0	0	0	0	0	0	0	0	0	0	0	0	0	0	0	0	1	0	0	0	0	0	0	0	0	0	0	0	0	0	0	0	0	0	0
09108 Metabolism of cofactors and vitamins|00860 Porphyrin and chlorophyll metabolism [PATH:ko00860]|K00230 hemG; menaquinone-dependent protoporphyrinogen oxidase [EC:1.3.5.3]	0	0	0	0	0	0	0	0	0	0	0	0	0	0	0	0	0	0	0	0	0	0	0	0	0	0	0	0	0	0	0	0	0	0	0	0	0	0	0	0	0	0	0	0	0	0	0	0	1
09108 Metabolism of cofactors and vitamins|00860 Porphyrin and chlorophyll metabolism [PATH:ko00860]|K00231 PPOX, hemY; protoporphyrinogen/coproporphyrinogen III oxidase [EC:1.3.3.4 1.3.3.15]	0	0	0	0	0	0	0	0	0	0	0	0	0	0	0	0	0	0	0	0	0	0	0	0	0	0	0	0	0	0	1	0	0	0	0	0	0	0	0	0	0	0	0	0	0	0	0	0	0
09101 Carbohydrate metabolism|00020 Citrate cycle (TCA cycle) [PATH:ko00020]|K00239 sdhA, frdA; succinate dehydrogenase / fumarate reductase, flavoprotein subunit [EC:1.3.5.1 1.3.5.4]___09101 Carbohydrate metabolism|00650 Butanoate metabolism [PATH:ko00650]|K00239 sdhA, frdA; succinate dehydrogenase / fumarate reductase, flavoprotein subunit [EC:1.3.5.1 1.3.5.4]___09102 Energy metabolism|00190 Ox…	1	1	1	1	1	1	1	1	1	1	1	1	1	1	1	1	0	1	0	0	1	1	1	1	1	1	1	0	1	1	1	0	1	1	1	1	1	1	1	1	1	1	0	1	1	0	0	1	0
09101 Carbohydrate metabolism|00020 Citrate cycle (TCA cycle) [PATH:ko00020]|K00240 sdhB, frdB; succinate dehydrogenase / fumarate reductase, iron-sulfur subunit [EC:1.3.5.1 1.3.5.4]___09101 Carbohydrate metabolism|00650 Butanoate metabolism [PATH:ko00650]|K00240 sdhB, frdB; succinate dehydrogenase / fumarate reductase, iron-sulfur subunit [EC:1.3.5.1 1.3.5.4]___09102 Energy metabolism|00190 Oxid…	1	1	1	1	1	1	1	1	1	1	1	0	1	0	1	1	0	0	0	0	1	1	1	0	0	1	1	0	1	1	1	0	1	1	1	1	1	1	1	1	1	1	0	1	1	0	0	0	0
09101 Carbohydrate metabolism|00020 Citrate cycle (TCA cycle) [PATH:ko00020]|K00241 sdhC, frdC; succinate dehydrogenase / fumarate reductase, cytochrome b subunit___09101 Carbohydrate metabolism|00650 Butanoate metabolism [PATH:ko00650]|K00241 sdhC, frdC; succinate dehydrogenase / fumarate reductase, cytochrome b subunit___09102 Energy metabolism|00190 Oxidative phosphorylation [PATH:ko00190]|K00…	1	1	1	1	1	1	1	0	1	0	0	0	1	0	1	1	0	0	0	0	1	1	0	0	0	1	1	0	1	0	1	0	1	1	0	0	1	0	1	1	1	1	0	0	0	0	0	0	0
09101 Carbohydrate metabolism|00020 Citrate cycle (TCA cycle) [PATH:ko00020]|K00242 sdhD, frdD; succinate dehydrogenase / fumarate reductase, membrane anchor subunit___09101 Carbohydrate metabolism|00650 Butanoate metabolism [PATH:ko00650]|K00242 sdhD, frdD; succinate dehydrogenase / fumarate reductase, membrane anchor subunit___09102 Energy metabolism|00190 Oxidative phosphorylation [PATH:ko0019…	0	0	0	0	0	0	0	0	0	0	0	0	0	0	0	0	0	0	0	0	0	0	0	0	0	0	0	0	0	0	0	0	0	0	1	1	0	1	0	0	0	0	0	0	0	0	0	0	0
09101 Carbohydrate metabolism|00020 Citrate cycle (TCA cycle) [PATH:ko00020]|K00244 frdA; fumarate reductase flavoprotein subunit [EC:1.3.5.4]___09101 Carbohydrate metabolism|00620 Pyruvate metabolism [PATH:ko00620]|K00244 frdA; fumarate reductase flavoprotein subunit [EC:1.3.5.4]___09101 Carbohydrate metabolism|00650 Butanoate metabolism [PATH:ko00650]|K00244 frdA; fumarate reductase flavoprotei…	1	1	1	1	1	1	1	1	1	1	1	0	1	0	1	1	0	0	0	0	1	1	1	0	0	1	1	0	1	1	1	0	1	1	0	0	1	0	1	1	1	1	0	1	1	0	0	0	0
09101 Carbohydrate metabolism|00020 Citrate cycle (TCA cycle) [PATH:ko00020]|K00245 frdB; fumarate reductase iron-sulfur subunit [EC:1.3.5.4]___09101 Carbohydrate metabolism|00620 Pyruvate metabolism [PATH:ko00620]|K00245 frdB; fumarate reductase iron-sulfur subunit [EC:1.3.5.4]___09101 Carbohydrate metabolism|00650 Butanoate metabolism [PATH:ko00650]|K00245 frdB; fumarate reductase iron-sulfur s…	0	0	0	0	0	0	0	1	0	1	1	0	0	0	0	0	0	0	0	0	0	0	0	0	0	0	0	0	0	0	0	0	0	0	1	1	0	1	0	0	0	0	0	1	1	0	0	0	0
09101 Carbohydrate metabolism|00020 Citrate cycle (TCA cycle) [PATH:ko00020]|K00246 frdC; fumarate reductase subunit C___09101 Carbohydrate metabolism|00620 Pyruvate metabolism [PATH:ko00620]|K00246 frdC; fumarate reductase subunit C___09101 Carbohydrate metabolism|00650 Butanoate metabolism [PATH:ko00650]|K00246 frdC; fumarate reductase subunit C___09102 Energy metabolism|00190 Oxidative phospho…	0	0	0	0	0	0	0	0	0	0	0	0	0	0	0	0	0	0	0	0	0	0	0	0	0	0	0	0	0	0	0	0	0	0	0	0	0	0	0	0	0	0	0	0	0	0	0	0	0
09101 Carbohydrate metabolism|00020 Citrate cycle (TCA cycle) [PATH:ko00020]|K00247 frdD; fumarate reductase subunit D___09101 Carbohydrate metabolism|00620 Pyruvate metabolism [PATH:ko00620]|K00247 frdD; fumarate reductase subunit D___09101 Carbohydrate metabolism|00650 Butanoate metabolism [PATH:ko00650]|K00247 frdD; fumarate reductase subunit D___09102 Energy metabolism|00190 Oxidative phospho…	0	0	0	0	0	0	0	0	0	0	0	0	0	0	0	0	0	0	0	0	0	0	0	0	0	0	0	0	0	0	0	0	0	0	0	0	0	0	0	0	0	0	0	0	0	0	0	0	0
09101 Carbohydrate metabolism|00650 Butanoate metabolism [PATH:ko00650]|K00248 ACADS, bcd; butyryl-CoA dehydrogenase [EC:1.3.8.1]___09103 Lipid metabolism|00071 Fatty acid degradation [PATH:ko00071]|K00248 ACADS, bcd; butyryl-CoA dehydrogenase [EC:1.3.8.1]___09105 Amino acid metabolism|00280 Valine, leucine and isoleucine degradation [PATH:ko00280]|K00248 ACADS, bcd; butyryl-CoA dehydrogenase [EC…	1	0	1	1	1	1	0	0	1	1	1	0	1	0	1	0	1	0	1	1	1	1	1	0	0	1	1	1	1	1	1	0	1	1	0	0	1	0	1	1	1	1	0	1	1	0	1	1	0
09101 Carbohydrate metabolism|00640 Propanoate metabolism [PATH:ko00640]|K00249 ACADM, acd; acyl-CoA dehydrogenase [EC:1.3.8.7]___09103 Lipid metabolism|00071 Fatty acid degradation [PATH:ko00071]|K00249 ACADM, acd; acyl-CoA dehydrogenase [EC:1.3.8.7]___09105 Amino acid metabolism|00280 Valine, leucine and isoleucine degradation [PATH:ko00280]|K00249 ACADM, acd; acyl-CoA dehydrogenase [EC:1.3.8.7…	1	0	1	1	1	1	0	0	1	0	0	0	1	0	1	0	1	0	0	1	1	1	1	0	0	1	1	0	1	1	1	0	1	1	0	0	1	0	1	1	1	1	0	0	0	0	0	1	0
09104 Nucleotide metabolism|00240 Pyrimidine metabolism [PATH:ko00240]|K00254 DHODH, pyrD; dihydroorotate dehydrogenase [EC:1.3.5.2]	1	1	1	1	1	1	1	1	1	1	1	0	1	0	1	1	1	1	1	1	1	1	1	0	1	1	1	1	1	1	1	1	1	1	1	1	1	1	1	1	1	1	1	1	1	1	1	0	1
09105 Amino acid metabolism|00250 Alanine, aspartate and glutamate metabolism [PATH:ko00250]|K00259 ald; alanine dehydrogenase [EC:1.4.1.1]___09106 Metabolism of other amino acids|00430 Taurine and hypotaurine metabolism [PATH:ko00430]|K00259 ald; alanine dehydrogenase [EC:1.4.1.1]	1	0	1	1	1	1	0	0	1	0	0	0	1	0	1	0	0	0	0	0	1	1	1	0	0	1	1	0	1	1	1	0	1	1	0	0	1	0	1	1	1	1	0	0	0	0	0	0	0
09102 Energy metabolism|00910 Nitrogen metabolism [PATH:ko00910]|K00260 gudB, rocG; glutamate dehydrogenase [EC:1.4.1.2]___09105 Amino acid metabolism|00220 Arginine biosynthesis [PATH:ko00220]|K00260 gudB, rocG; glutamate dehydrogenase [EC:1.4.1.2]___09105 Amino acid metabolism|00250 Alanine, aspartate and glutamate metabolism [PATH:ko00250]|K00260 gudB, rocG; glutamate dehydrogenase [EC:1.4.1.2…	0	0	0	0	0	0	0	0	0	1	1	0	0	0	0	0	0	0	1	0	0	0	0	0	0	0	0	0	0	0	0	0	0	0	0	0	0	0	0	0	0	0	0	0	1	0	0	0	0
09102 Energy metabolism|00910 Nitrogen metabolism [PATH:ko00910]|K00261 GLUD1_2, gdhA; glutamate dehydrogenase (NAD(P)+) [EC:1.4.1.3]___09105 Amino acid metabolism|00220 Arginine biosynthesis [PATH:ko00220]|K00261 GLUD1_2, gdhA; glutamate dehydrogenase (NAD(P)+) [EC:1.4.1.3]___09105 Amino acid metabolism|00250 Alanine, aspartate and glutamate metabolism [PATH:ko00250]|K00261 GLUD1_2, gdhA; glutam…	0	0	0	0	0	0	0	0	0	1	1	0	0	0	0	0	0	0	1	0	0	0	0	0	0	0	0	0	0	0	0	0	0	0	0	0	0	0	0	0	0	0	0	0	1	0	0	0	1
09102 Energy metabolism|00910 Nitrogen metabolism [PATH:ko00910]|K00262 E1.4.1.4, gdhA; glutamate dehydrogenase (NADP+) [EC:1.4.1.4]___09105 Amino acid metabolism|00220 Arginine biosynthesis [PATH:ko00220]|K00262 E1.4.1.4, gdhA; glutamate dehydrogenase (NADP+) [EC:1.4.1.4]___09105 Amino acid metabolism|00250 Alanine, aspartate and glutamate metabolism [PATH:ko00250]|K00262 E1.4.1.4, gdhA; glutama…	1	1	1	1	1	1	1	1	1	1	1	1	1	1	1	1	1	1	1	1	1	1	1	1	1	1	1	1	1	1	1	1	1	1	1	1	1	1	1	1	1	1	1	1	1	1	1	1	1
09102 Energy metabolism|00910 Nitrogen metabolism [PATH:ko00910]|K00265 gltB; glutamate synthase (NADPH/NADH) large chain [EC:1.4.1.13 1.4.1.14]___09105 Amino acid metabolism|00250 Alanine, aspartate and glutamate metabolism [PATH:ko00250]|K00265 gltB; glutamate synthase (NADPH/NADH) large chain [EC:1.4.1.13 1.4.1.14]	0	1	0	1	0	1	1	1	1	0	0	1	0	1	1	1	1	1	1	1	0	1	0	1	1	1	0	1	1	0	1	0	0	1	1	1	1	1	1	0	0	0	1	1	0	1	1	1	1
09102 Energy metabolism|00910 Nitrogen metabolism [PATH:ko00910]|K00266 gltD; glutamate synthase (NADPH/NADH) small chain [EC:1.4.1.13 1.4.1.14]___09105 Amino acid metabolism|00250 Alanine, aspartate and glutamate metabolism [PATH:ko00250]|K00266 gltD; glutamate synthase (NADPH/NADH) small chain [EC:1.4.1.13 1.4.1.14]	1	0	1	1	1	1	0	1	1	0	0	1	1	1	1	0	1	1	1	1	1	1	1	1	1	1	1	1	1	1	1	1	1	1	1	1	1	1	1	1	1	1	1	1	0	1	1	1	1
09105 Amino acid metabolism|00260 Glycine, serine and threonine metabolism [PATH:ko00260]|K00273 DAO, aao; D-amino-acid oxidase [EC:1.4.3.3]___09105 Amino acid metabolism|00330 Arginine and proline metabolism [PATH:ko00330]|K00273 DAO, aao; D-amino-acid oxidase [EC:1.4.3.3]___09106 Metabolism of other amino acids|00472 D-Arginine and D-ornithine metabolism [PATH:ko00472]|K00273 DAO, aao; D-amino-…	0	0	0	0	0	0	0	0	0	0	0	0	0	0	0	0	0	0	0	0	0	0	0	0	0	0	0	1	0	0	0	0	0	0	0	0	0	0	0	0	0	0	0	1	0	0	0	0	0
09108 Metabolism of cofactors and vitamins|00750 Vitamin B6 metabolism [PATH:ko00750]|K00275 pdxH, PNPO; pyridoxamine 5'-phosphate oxidase [EC:1.4.3.5]	0	1	0	1	0	0	1	0	0	0	0	0	0	0	1	1	0	0	0	0	0	1	1	0	0	1	0	0	0	0	0	0	0	0	0	0	0	0	1	0	0	0	0	0	0	0	0	0	0
09105 Amino acid metabolism|00260 Glycine, serine and threonine metabolism [PATH:ko00260]|K00276 AOC3, AOC2, tynA; primary-amine oxidase [EC:1.4.3.21]___09105 Amino acid metabolism|00350 Tyrosine metabolism [PATH:ko00350]|K00276 AOC3, AOC2, tynA; primary-amine oxidase [EC:1.4.3.21]___09105 Amino acid metabolism|00360 Phenylalanine metabolism [PATH:ko00360]|K00276 AOC3, AOC2, tynA; primary-amine o…	0	0	0	0	0	0	0	0	0	0	0	0	0	0	0	0	0	0	0	0	0	0	0	0	0	0	0	0	0	0	0	0	0	0	0	0	0	0	0	0	0	0	0	0	0	0	0	0	0
09105 Amino acid metabolism|00250 Alanine, aspartate and glutamate metabolism [PATH:ko00250]|K00278 nadB; L-aspartate oxidase [EC:1.4.3.16]___09108 Metabolism of cofactors and vitamins|00760 Nicotinate and nicotinamide metabolism [PATH:ko00760]|K00278 nadB; L-aspartate oxidase [EC:1.4.3.16]	1	1	1	1	1	1	1	1	1	0	0	1	1	1	1	1	1	1	0	1	1	1	1	1	1	1	1	0	1	1	1	1	1	1	1	1	1	0	1	1	1	1	1	0	0	1	0	1	1
09101 Carbohydrate metabolism|00630 Glyoxylate and dicarboxylate metabolism [PATH:ko00630]|K00281 GLDC, gcvP; glycine dehydrogenase [EC:1.4.4.2]___09105 Amino acid metabolism|00260 Glycine, serine and threonine metabolism [PATH:ko00260]|K00281 GLDC, gcvP; glycine dehydrogenase [EC:1.4.4.2]	1	1	1	1	1	1	1	0	1	0	0	0	1	0	1	1	0	0	0	0	1	1	1	0	0	1	1	0	1	1	1	0	1	1	0	0	1	0	1	1	1	1	0	0	0	0	0	0	0
09101 Carbohydrate metabolism|00630 Glyoxylate and dicarboxylate metabolism [PATH:ko00630]|K00282 gcvPA; glycine dehydrogenase subunit 1 [EC:1.4.4.2]___09105 Amino acid metabolism|00260 Glycine, serine and threonine metabolism [PATH:ko00260]|K00282 gcvPA; glycine dehydrogenase subunit 1 [EC:1.4.4.2]	1	0	1	0	0	0	0	0	0	0	0	0	1	0	0	0	0	0	0	0	0	0	0	0	0	0	0	0	0	0	0	0	0	0	0	0	0	0	0	0	0	0	0	0	0	0	0	0	0
09101 Carbohydrate metabolism|00630 Glyoxylate and dicarboxylate metabolism [PATH:ko00630]|K00283 gcvPB; glycine dehydrogenase subunit 2 [EC:1.4.4.2]___09105 Amino acid metabolism|00260 Glycine, serine and threonine metabolism [PATH:ko00260]|K00283 gcvPB; glycine dehydrogenase subunit 2 [EC:1.4.4.2]	1	0	1	1	1	1	0	0	1	0	0	0	1	0	1	0	0	0	0	0	1	1	1	0	0	1	1	0	1	1	1	0	1	1	0	0	1	0	1	1	1	1	0	0	0	0	0	0	0
09101 Carbohydrate metabolism|00630 Glyoxylate and dicarboxylate metabolism [PATH:ko00630]|K00284 E1.4.7.1; glutamate synthase (ferredoxin) [EC:1.4.7.1]___09102 Energy metabolism|00910 Nitrogen metabolism [PATH:ko00910]|K00284 E1.4.7.1; glutamate synthase (ferredoxin) [EC:1.4.7.1]	0	1	0	1	0	1	1	1	1	0	0	0	0	0	1	1	1	1	1	1	0	1	0	0	1	1	0	1	1	0	1	0	0	1	1	1	1	1	1	0	0	0	1	1	0	1	1	1	1
09105 Amino acid metabolism|00330 Arginine and proline metabolism [PATH:ko00330]|K00286 proC; pyrroline-5-carboxylate reductase [EC:1.5.1.2]	1	1	1	1	1	1	1	1	1	1	1	1	1	1	1	1	1	1	1	1	1	1	1	1	1	1	1	1	1	1	1	1	1	1	1	1	1	1	1	1	1	1	1	1	1	1	1	1	0
09108 Metabolism of cofactors and vitamins|00670 One carbon pool by folate [PATH:ko00670]|K00287 DHFR, folA; dihydrofolate reductase [EC:1.5.1.3]___09108 Metabolism of cofactors and vitamins|00790 Folate biosynthesis [PATH:ko00790]|K00287 DHFR, folA; dihydrofolate reductase [EC:1.5.1.3]	1	1	1	1	1	1	1	1	1	1	1	1	1	1	1	1	1	1	0	1	1	1	1	1	1	1	1	1	1	1	1	1	1	1	1	1	1	1	1	1	1	1	0	1	1	0	1	0	1
09108 Metabolism of cofactors and vitamins|00670 One carbon pool by folate [PATH:ko00670]|K00288 MTHFD; methylenetetrahydrofolate dehydrogenase (NADP+) / methenyltetrahydrofolate cyclohydrolase / formyltetrahydrofolate synthetase [EC:1.5.1.5 3.5.4.9 6.3.4.3]	1	1	1	1	0	1	1	0	1	0	0	0	1	0	1	1	0	0	0	0	0	1	1	0	0	1	0	0	1	0	1	0	0	1	1	1	1	1	1	1	1	1	0	0	0	0	0	0	0
09105 Amino acid metabolism|00300 Lysine biosynthesis [PATH:ko00300]|K00290 LYS1; saccharopine dehydrogenase (NAD+, L-lysine forming) [EC:1.5.1.7]___09105 Amino acid metabolism|00310 Lysine degradation [PATH:ko00310]|K00290 LYS1; saccharopine dehydrogenase (NAD+, L-lysine forming) [EC:1.5.1.7]	1	1	1	1	1	1	1	1	1	0	0	0	1	0	1	1	0	1	0	0	1	1	1	0	1	1	1	0	0	1	1	0	1	1	0	0	1	0	1	1	1	1	1	0	0	0	0	0	1
09105 Amino acid metabolism|00250 Alanine, aspartate and glutamate metabolism [PATH:ko00250]|K00294 E1.2.1.88; 1-pyrroline-5-carboxylate dehydrogenase [EC:1.2.1.88]___09105 Amino acid metabolism|00330 Arginine and proline metabolism [PATH:ko00330]|K00294 E1.2.1.88; 1-pyrroline-5-carboxylate dehydrogenase [EC:1.2.1.88]	0	0	0	1	0	1	0	0	1	0	0	0	0	0	1	0	0	0	0	0	1	1	1	0	0	0	0	0	1	1	1	0	0	1	0	0	1	0	0	0	0	0	0	0	0	0	0	0	0
09102 Energy metabolism|00720 Carbon fixation pathways in prokaryotes [PATH:ko00720]|K00297 metF, MTHFR; methylenetetrahydrofolate reductase (NADPH) [EC:1.5.1.20]___09108 Metabolism of cofactors and vitamins|00670 One carbon pool by folate [PATH:ko00670]|K00297 metF, MTHFR; methylenetetrahydrofolate reductase (NADPH) [EC:1.5.1.20]	1	1	1	1	1	1	1	1	1	0	0	1	1	1	1	1	1	1	1	1	1	1	1	1	1	1	1	1	1	1	1	1	1	1	1	1	1	1	1	1	1	1	1	1	0	1	1	1	1
09105 Amino acid metabolism|00260 Glycine, serine and threonine metabolism [PATH:ko00260]|K00301 E1.5.3.1; sarcosine oxidase [EC:1.5.3.1]	0	0	0	0	0	0	0	0	0	0	0	0	0	0	0	0	0	0	0	0	0	0	0	0	0	0	0	0	0	0	0	0	0	0	0	0	0	0	0	0	0	0	0	0	0	0	0	0	0
09105 Amino acid metabolism|00260 Glycine, serine and threonine metabolism [PATH:ko00260]|K00302 soxA; sarcosine oxidase, subunit alpha [EC:1.5.3.1]	0	0	0	0	0	0	0	0	0	0	0	0	0	0	0	0	1	0	1	1	0	0	0	0	0	0	0	1	0	0	0	0	0	0	0	0	0	0	0	0	0	0	0	1	0	0	1	0	0
09105 Amino acid metabolism|00260 Glycine, serine and threonine metabolism [PATH:ko00260]|K00303 soxB; sarcosine oxidase, subunit beta [EC:1.5.3.1]	0	0	0	0	0	0	0	0	0	0	0	0	0	0	0	0	0	0	0	0	0	0	0	0	0	0	0	0	0	0	0	0	0	0	0	0	0	0	0	0	0	0	0	0	0	0	0	0	0
09102 Energy metabolism|00680 Methane metabolism [PATH:ko00680]|K00317 dmd-tmd; dimethylamine/trimethylamine dehydrogenase [EC:1.5.8.1 1.5.8.2]	0	0	0	0	0	0	0	0	0	0	0	0	0	0	0	0	0	0	0	0	0	0	0	0	0	0	0	0	0	0	0	0	0	0	0	0	0	0	0	0	0	0	0	0	0	0	0	0	0
09105 Amino acid metabolism|00330 Arginine and proline metabolism [PATH:ko00330]|K00318 PRODH; proline dehydrogenase [EC:1.5.-.-]	0	0	0	0	0	1	0	0	1	0	0	0	0	0	1	0	0	0	0	0	0	0	0	0	0	0	0	0	0	0	1	0	0	0	0	0	0	0	0	0	0	0	0	0	0	0	0	0	0
09108 Metabolism of cofactors and vitamins|00760 Nicotinate and nicotinamide metabolism [PATH:ko00760]|K00324 pntA; NAD(P) transhydrogenase subunit alpha [EC:1.6.1.2]	0	0	0	0	0	0	0	0	0	0	0	0	0	0	0	0	0	0	0	0	0	0	0	0	0	0	0	0	0	0	0	0	0	0	1	1	0	1	0	0	0	0	0	0	0	0	0	0	0
09108 Metabolism of cofactors and vitamins|00760 Nicotinate and nicotinamide metabolism [PATH:ko00760]|K00325 pntB; NAD(P) transhydrogenase subunit beta [EC:1.6.1.2]	0	0	0	0	0	0	0	0	0	0	0	0	0	0	0	0	0	0	0	0	0	0	0	0	0	0	0	0	0	0	0	0	0	0	1	1	0	1	0	0	0	0	0	0	0	0	0	0	0
09102 Energy metabolism|00190 Oxidative phosphorylation [PATH:ko00190]|K00330 nuoA; NADH-quinone oxidoreductase subunit A [EC:1.6.5.3]	1	1	1	1	1	0	1	0	0	0	0	0	1	0	0	1	0	0	0	0	1	1	1	0	0	1	1	0	1	1	0	0	1	1	0	0	1	0	1	1	1	1	0	0	0	0	0	0	0
09102 Energy metabolism|00190 Oxidative phosphorylation [PATH:ko00190]|K00331 nuoB; NADH-quinone oxidoreductase subunit B [EC:1.6.5.3]	1	1	1	1	1	0	1	0	0	1	1	1	1	1	0	1	0	0	0	0	1	1	1	1	0	1	1	0	1	1	0	0	1	1	0	0	1	0	1	1	1	1	0	0	1	0	1	0	0
09102 Energy metabolism|00190 Oxidative phosphorylation [PATH:ko00190]|K00332 nuoC; NADH-quinone oxidoreductase subunit C [EC:1.6.5.3]	0	1	0	0	0	0	1	0	0	0	0	0	0	0	0	1	0	0	0	0	0	0	0	0	0	0	0	0	0	0	0	0	0	0	0	0	0	0	0	0	0	0	0	0	0	0	0	0	0
09102 Energy metabolism|00190 Oxidative phosphorylation [PATH:ko00190]|K00333 nuoD; NADH-quinone oxidoreductase subunit D [EC:1.6.5.3]	1	1	1	1	1	0	1	0	0	1	1	1	1	1	0	1	0	0	0	0	1	1	1	1	0	1	1	0	1	1	0	0	1	1	0	0	1	0	1	1	1	1	0	0	1	0	1	0	0
09102 Energy metabolism|00190 Oxidative phosphorylation [PATH:ko00190]|K00334 nuoE; NADH-quinone oxidoreductase subunit E [EC:1.6.5.3]	0	1	0	0	0	1	1	1	1	0	0	0	0	0	1	1	0	1	1	0	1	0	0	0	0	0	0	0	0	1	1	1	0	1	0	0	1	0	0	1	1	1	1	0	0	0	0	1	0
09102 Energy metabolism|00190 Oxidative phosphorylation [PATH:ko00190]|K00335 nuoF; NADH-quinone oxidoreductase subunit F [EC:1.6.5.3]	0	1	0	0	0	1	1	1	1	0	0	1	0	1	1	1	1	1	1	1	1	0	0	0	0	0	0	1	0	1	1	1	0	0	0	0	0	0	0	1	1	1	1	1	0	0	0	1	0
09102 Energy metabolism|00190 Oxidative phosphorylation [PATH:ko00190]|K00336 nuoG; NADH-quinone oxidoreductase subunit G [EC:1.6.5.3]	0	1	0	0	0	1	1	1	1	0	0	1	0	1	1	1	1	1	1	1	1	0	0	0	0	0	0	1	0	1	1	0	0	0	0	0	0	0	0	1	1	1	1	1	0	0	0	1	0
09102 Energy metabolism|00190 Oxidative phosphorylation [PATH:ko00190]|K00337 nuoH; NADH-quinone oxidoreductase subunit H [EC:1.6.5.3]	1	1	1	1	1	0	1	0	0	0	0	0	1	0	0	1	0	0	0	0	1	1	1	1	0	1	1	0	1	1	0	0	1	1	0	0	1	0	1	1	1	1	0	0	0	0	0	0	0
09102 Energy metabolism|00190 Oxidative phosphorylation [PATH:ko00190]|K00338 nuoI; NADH-quinone oxidoreductase subunit I [EC:1.6.5.3]	1	1	1	1	1	0	1	0	0	1	1	1	1	1	0	1	0	0	0	0	1	1	1	1	0	1	1	0	1	1	0	0	1	1	0	0	1	0	1	1	1	1	0	0	1	0	1	0	0
09102 Energy metabolism|00190 Oxidative phosphorylation [PATH:ko00190]|K00339 nuoJ; NADH-quinone oxidoreductase subunit J [EC:1.6.5.3]	1	0	1	1	1	0	1	0	0	0	0	0	1	0	0	1	0	0	0	0	1	1	1	0	0	1	1	0	1	1	0	0	1	1	0	0	1	0	1	1	1	1	0	0	0	0	0	0	0
09102 Energy metabolism|00190 Oxidative phosphorylation [PATH:ko00190]|K00340 nuoK; NADH-quinone oxidoreductase subunit K [EC:1.6.5.3]	1	1	1	1	1	0	1	0	0	0	0	0	1	0	0	1	0	0	0	0	1	1	1	0	0	1	1	0	1	1	0	0	1	1	0	0	1	0	1	1	1	1	0	0	0	0	0	0	0
09102 Energy metabolism|00190 Oxidative phosphorylation [PATH:ko00190]|K00341 nuoL; NADH-quinone oxidoreductase subunit L [EC:1.6.5.3]	1	1	1	1	1	0	1	0	0	1	1	0	1	0	0	1	0	0	1	0	1	1	1	0	0	1	1	0	1	1	0	0	1	1	0	0	1	0	1	1	1	1	0	0	1	0	0	0	0
09102 Energy metabolism|00190 Oxidative phosphorylation [PATH:ko00190]|K00342 nuoM; NADH-quinone oxidoreductase subunit M [EC:1.6.5.3]	1	1	1	1	1	0	1	0	0	0	0	0	1	0	0	1	0	0	1	0	1	1	1	0	0	1	1	0	1	1	0	0	1	1	0	0	1	0	1	1	1	1	0	0	0	0	0	0	0
09102 Energy metabolism|00190 Oxidative phosphorylation [PATH:ko00190]|K00343 nuoN; NADH-quinone oxidoreductase subunit N [EC:1.6.5.3]	1	1	1	1	1	0	1	0	0	0	0	0	1	0	0	1	0	0	1	0	1	1	1	0	0	1	1	0	1	1	0	0	1	1	0	0	1	0	1	1	1	1	0	0	0	0	0	0	0
09108 Metabolism of cofactors and vitamins|00130 Ubiquinone and other terpenoid-quinone biosynthesis [PATH:ko00130]|K00355 NQO1; NAD(P)H dehydrogenase (quinone) [EC:1.6.5.2]	0	0	0	0	0	0	0	0	0	0	0	0	0	0	0	0	0	0	0	0	1	0	0	0	0	1	0	0	0	1	0	0	0	0	0	0	0	0	1	0	0	0	0	0	0	0	0	0	0
09102 Energy metabolism|00910 Nitrogen metabolism [PATH:ko00910]|K00362 nirB; nitrite reductase (NADH) large subunit [EC:1.7.1.15]	0	0	0	0	0	0	0	0	0	0	0	0	0	0	0	0	0	0	0	0	0	0	0	0	0	0	0	0	0	0	0	0	0	0	0	0	0	0	0	0	0	0	0	0	0	0	0	1	0
09104 Nucleotide metabolism|00230 Purine metabolism [PATH:ko00230]|K00364 E1.7.1.7, guaC; GMP reductase [EC:1.7.1.7]	0	1	0	0	0	0	1	0	0	0	0	0	0	0	0	1	0	0	0	0	0	0	0	0	0	0	0	0	0	0	0	0	0	0	0	0	0	0	0	0	0	0	0	0	0	0	0	0	0
09102 Energy metabolism|00910 Nitrogen metabolism [PATH:ko00910]|K00366 nirA; ferredoxin-nitrite reductase [EC:1.7.7.1]	0	0	0	0	0	0	0	0	0	0	0	0	0	0	0	0	1	0	0	1	0	0	0	0	0	0	0	0	0	0	0	0	0	0	0	0	0	0	0	0	0	0	0	0	0	0	0	1	0
09102 Energy metabolism|00910 Nitrogen metabolism [PATH:ko00910]|K00367 narB; ferredoxin-nitrate reductase [EC:1.7.7.2]	0	0	0	0	0	0	0	0	0	0	0	1	0	1	0	0	0	0	0	0	0	0	0	1	0	0	0	0	0	0	0	0	0	0	0	0	0	0	0	0	0	0	0	0	0	0	0	0	0
09102 Energy metabolism|00920 Sulfur metabolism [PATH:ko00920]|K00380 cysJ; sulfite reductase (NADPH) flavoprotein alpha-component [EC:1.8.1.2]	0	1	0	1	0	1	1	0	1	0	0	0	0	0	1	1	0	0	0	0	0	1	1	0	0	1	0	0	1	0	1	0	0	1	0	0	1	0	1	0	0	0	0	0	0	0	0	0	0
09102 Energy metabolism|00920 Sulfur metabolism [PATH:ko00920]|K00381 cysI; sulfite reductase (NADPH) hemoprotein beta-component [EC:1.8.1.2]	0	1	0	0	0	0	1	0	0	0	0	0	0	0	0	1	1	0	0	1	0	0	0	0	0	0	0	0	0	0	0	0	0	0	0	0	0	0	0	0	0	0	0	0	0	0	0	1	0
09101 Carbohydrate metabolism|00010 Glycolysis / Gluconeogenesis [PATH:ko00010]|K00382 DLD, lpd, pdhD; dihydrolipoamide dehydrogenase [EC:1.8.1.4]___09101 Carbohydrate metabolism|00020 Citrate cycle (TCA cycle) [PATH:ko00020]|K00382 DLD, lpd, pdhD; dihydrolipoamide dehydrogenase [EC:1.8.1.4]___09101 Carbohydrate metabolism|00620 Pyruvate metabolism [PATH:ko00620]|K00382 DLD, lpd, pdhD; dihydrolip…	1	1	1	1	1	1	1	0	1	1	1	0	1	0	1	1	0	0	1	0	1	1	1	0	0	1	1	0	1	1	1	0	1	1	1	1	1	1	1	1	1	1	0	0	1	0	0	0	0
09106 Metabolism of other amino acids|00480 Glutathione metabolism [PATH:ko00480]|K00383 GSR, gor; glutathione reductase (NADPH) [EC:1.8.1.7]	0	0	0	0	1	1	0	0	1	1	1	0	0	0	1	0	0	0	1	0	1	0	0	0	0	1	1	0	0	1	0	0	1	0	1	1	0	1	1	0	0	0	0	0	1	0	0	0	0
09106 Metabolism of other amino acids|00450 Selenocompound metabolism [PATH:ko00450]|K00384 trxB, TRR; thioredoxin reductase (NADPH) [EC:1.8.1.9]	1	1	1	1	1	1	1	1	1	1	1	1	1	1	1	1	1	1	1	1	1	1	1	1	1	1	1	1	1	1	1	1	1	1	1	1	1	1	1	1	1	1	1	1	1	1	0	1	1
09102 Energy metabolism|00920 Sulfur metabolism [PATH:ko00920]|K00385 asrC; anaerobic sulfite reductase subunit C	0	0	0	0	0	0	0	0	0	0	0	0	0	0	0	0	0	0	0	0	0	0	0	0	0	0	0	0	0	0	0	0	0	0	0	0	0	0	0	0	0	0	0	0	0	0	0	0	0
09102 Energy metabolism|00920 Sulfur metabolism [PATH:ko00920]|K00390 cysH; phosphoadenosine phosphosulfate reductase [EC:1.8.4.8 1.8.4.10]	0	1	0	1	0	1	1	1	1	0	0	0	0	0	1	1	1	1	0	1	1	1	1	0	0	1	0	0	1	1	1	0	0	1	0	0	1	0	1	0	0	0	0	0	0	1	0	0	0
09102 Energy metabolism|00920 Sulfur metabolism [PATH:ko00920]|K00392 sir; sulfite reductase (ferredoxin) [EC:1.8.7.1]	0	1	0	0	0	0	1	0	0	0	0	0	0	0	0	1	1	0	0	1	0	0	0	0	0	0	0	0	0	0	0	0	0	0	0	0	0	0	0	0	0	0	0	0	0	0	0	1	0
09102 Energy metabolism|00920 Sulfur metabolism [PATH:ko00920]|K00394 aprA; adenylylsulfate reductase, subunit A [EC:1.8.99.2]	0	0	0	0	0	0	0	1	0	0	0	0	0	0	0	0	1	1	0	1	0	0	0	0	0	0	0	0	0	0	0	0	0	0	0	0	0	0	0	0	0	0	0	0	0	1	0	0	0
09102 Energy metabolism|00920 Sulfur metabolism [PATH:ko00920]|K00395 aprB; adenylylsulfate reductase, subunit B [EC:1.8.99.2]	0	0	0	0	0	0	0	1	0	0	0	0	0	0	0	0	1	1	0	1	0	0	0	0	0	0	0	0	0	0	0	0	0	0	0	0	0	0	0	0	0	0	0	0	0	1	0	0	0
09102 Energy metabolism|00190 Oxidative phosphorylation [PATH:ko00190]|K00425 cydA; cytochrome bd ubiquinol oxidase subunit I [EC:1.10.3.14]	1	1	1	1	1	1	1	0	1	0	0	0	1	0	1	1	0	0	0	0	1	1	1	0	0	1	1	0	1	1	1	0	1	1	0	0	1	0	1	1	1	1	0	0	0	0	0	0	0
09102 Energy metabolism|00190 Oxidative phosphorylation [PATH:ko00190]|K00426 cydB; cytochrome bd ubiquinol oxidase subunit II [EC:1.10.3.14]	1	1	1	1	1	1	1	0	1	0	0	0	1	0	1	1	0	0	0	0	1	1	1	0	0	1	1	0	1	1	1	0	1	1	0	0	1	0	1	1	1	1	0	0	0	0	0	0	0
09103 Lipid metabolism|00590 Arachidonic acid metabolism [PATH:ko00590]|K00432 gpx; glutathione peroxidase [EC:1.11.1.9]___09106 Metabolism of other amino acids|00480 Glutathione metabolism [PATH:ko00480]|K00432 gpx; glutathione peroxidase [EC:1.11.1.9]	0	0	0	1	0	0	0	0	0	0	0	0	0	0	0	0	0	0	0	0	0	1	1	0	0	0	0	0	1	0	0	0	0	1	0	0	1	0	0	0	0	0	0	1	0	0	0	0	0
09102 Energy metabolism|00680 Methane metabolism [PATH:ko00680]|K00441 frhB; coenzyme F420 hydrogenase subunit beta [EC:1.12.98.1]	0	0	0	0	0	0	0	0	0	0	0	0	0	0	0	0	0	0	0	0	0	0	0	0	0	0	0	0	1	0	0	0	0	1	0	0	0	0	0	0	0	0	0	0	0	0	0	1	0
09105 Amino acid metabolism|00350 Tyrosine metabolism [PATH:ko00350]|K00450 E1.13.11.4; gentisate 1,2-dioxygenase [EC:1.13.11.4]	0	0	0	0	0	0	0	0	0	0	0	0	0	0	0	0	0	0	0	1	0	0	0	0	0	0	0	0	0	0	0	0	0	0	0	0	0	0	0	0	0	0	0	0	0	0	0	0	0
09105 Amino acid metabolism|00350 Tyrosine metabolism [PATH:ko00350]|K00457 HPD, hppD; 4-hydroxyphenylpyruvate dioxygenase [EC:1.13.11.27]___09105 Amino acid metabolism|00360 Phenylalanine metabolism [PATH:ko00360]|K00457 HPD, hppD; 4-hydroxyphenylpyruvate dioxygenase [EC:1.13.11.27]___09108 Metabolism of cofactors and vitamins|00130 Ubiquinone and other terpenoid-quinone biosynthesis [PATH:ko001…	1	0	1	1	1	1	0	0	1	0	0	1	1	1	1	0	1	0	1	1	1	1	1	1	0	1	1	1	1	1	1	0	1	1	0	0	1	0	1	0	0	0	1	1	0	1	1	1	0
09102 Energy metabolism|00910 Nitrogen metabolism [PATH:ko00910]|K00459 ncd2, npd; nitronate monooxygenase [EC:1.13.12.16]	0	0	0	0	1	1	0	1	1	1	1	1	0	1	1	0	0	1	1	0	1	0	0	1	1	0	1	1	0	1	1	0	1	0	0	0	0	0	0	1	1	1	0	1	1	0	0	0	1
09105 Amino acid metabolism|00350 Tyrosine metabolism [PATH:ko00350]|K00483 hpaB; 4-hydroxyphenylacetate 3-monooxygenase [EC:1.14.14.9]	0	0	0	0	0	0	0	0	0	0	0	0	0	0	0	0	0	0	0	0	1	0	0	0	0	0	0	0	0	1	0	0	0	0	0	0	0	0	0	0	0	0	0	0	0	0	0	0	0
09104 Nucleotide metabolism|00230 Purine metabolism [PATH:ko00230]|K00525 E1.17.4.1A, nrdA, nrdE; ribonucleoside-diphosphate reductase alpha chain [EC:1.17.4.1]___09104 Nucleotide metabolism|00240 Pyrimidine metabolism [PATH:ko00240]|K00525 E1.17.4.1A, nrdA, nrdE; ribonucleoside-diphosphate reductase alpha chain [EC:1.17.4.1]	1	1	1	1	1	1	1	0	1	1	1	0	1	0	1	1	0	0	0	0	1	1	1	0	0	1	1	0	1	1	1	1	1	1	1	1	1	1	1	1	1	1	0	0	1	0	0	0	0
09104 Nucleotide metabolism|00230 Purine metabolism [PATH:ko00230]|K00526 E1.17.4.1B, nrdB, nrdF; ribonucleoside-diphosphate reductase beta chain [EC:1.17.4.1]___09104 Nucleotide metabolism|00240 Pyrimidine metabolism [PATH:ko00240]|K00526 E1.17.4.1B, nrdB, nrdF; ribonucleoside-diphosphate reductase beta chain [EC:1.17.4.1]	0	0	0	1	0	0	0	0	0	0	0	0	0	0	0	0	0	0	0	0	0	1	1	0	0	0	0	0	1	0	0	1	0	1	1	1	1	1	0	0	0	0	0	0	0	0	0	0	0
09104 Nucleotide metabolism|00230 Purine metabolism [PATH:ko00230]|K00527 rtpR; ribonucleoside-triphosphate reductase (thioredoxin) [EC:1.17.4.2]___09104 Nucleotide metabolism|00240 Pyrimidine metabolism [PATH:ko00240]|K00527 rtpR; ribonucleoside-triphosphate reductase (thioredoxin) [EC:1.17.4.2]	1	1	1	1	1	1	1	1	1	0	0	0	1	0	1	1	1	1	1	1	1	1	1	0	1	1	1	1	1	1	1	0	1	1	1	1	1	1	1	1	1	1	1	1	0	0	0	0	1
09105 Amino acid metabolism|00270 Cysteine and methionine metabolism [PATH:ko00270]|K00547 mmuM, BHMT2; homocysteine S-methyltransferase [EC:2.1.1.10]	0	0	0	0	0	0	0	1	0	0	0	1	0	1	0	0	1	1	0	1	0	0	0	1	1	0	0	1	0	0	0	1	0	0	0	0	0	0	0	0	0	0	0	1	0	0	0	1	0
09105 Amino acid metabolism|00270 Cysteine and methionine metabolism [PATH:ko00270]|K00548 metH, MTR; 5-methyltetrahydrofolate--homocysteine methyltransferase [EC:2.1.1.13]___09106 Metabolism of other amino acids|00450 Selenocompound metabolism [PATH:ko00450]|K00548 metH, MTR; 5-methyltetrahydrofolate--homocysteine methyltransferase [EC:2.1.1.13]___09108 Metabolism of cofactors and vitamins|00670…	1	1	1	1	1	1	1	1	1	0	0	1	1	1	1	1	1	1	1	1	1	1	1	1	1	1	1	1	1	1	1	1	1	1	0	0	1	0	1	1	1	1	1	1	0	1	1	1	1
09105 Amino acid metabolism|00270 Cysteine and methionine metabolism [PATH:ko00270]|K00549 metE; 5-methyltetrahydropteroyltriglutamate--homocysteine methyltransferase [EC:2.1.1.14]___09106 Metabolism of other amino acids|00450 Selenocompound metabolism [PATH:ko00450]|K00549 metE; 5-methyltetrahydropteroyltriglutamate--homocysteine methyltransferase [EC:2.1.1.14]	1	1	1	0	0	0	1	0	0	0	0	1	1	1	0	1	1	0	0	1	1	0	0	1	0	1	0	1	0	1	0	0	0	0	1	1	0	1	1	0	0	0	1	1	0	1	1	0	1
09105 Amino acid metabolism|00270 Cysteine and methionine metabolism [PATH:ko00270]|K00558 DNMT1, dcm; DNA (cytosine-5)-methyltransferase 1 [EC:2.1.1.37]	1	0	1	1	1	1	1	1	1	0	0	1	0	0	1	1	0	1	0	0	1	0	1	1	1	1	1	0	1	0	0	1	1	1	0	1	1	0	1	1	1	1	1	1	0	1	0	1	1
09104 Nucleotide metabolism|00240 Pyrimidine metabolism [PATH:ko00240]|K00560 thyA, TYMS; thymidylate synthase [EC:2.1.1.45]___09108 Metabolism of cofactors and vitamins|00670 One carbon pool by folate [PATH:ko00670]|K00560 thyA, TYMS; thymidylate synthase [EC:2.1.1.45]	1	1	1	1	1	1	1	1	1	1	1	1	1	1	1	1	1	1	1	1	1	1	1	1	1	1	1	1	1	1	1	1	1	1	1	1	1	1	1	1	1	1	1	1	1	1	1	0	1
09108 Metabolism of cofactors and vitamins|00130 Ubiquinone and other terpenoid-quinone biosynthesis [PATH:ko00130]|K00568 ubiG; 2-polyprenyl-6-hydroxyphenyl methylase / 3-demethylubiquinone-9 3-methyltransferase [EC:2.1.1.222 2.1.1.64]	0	0	0	0	1	0	0	0	0	0	0	0	0	0	0	0	0	0	0	0	0	0	0	0	0	0	1	0	0	0	0	0	1	0	0	0	0	0	0	1	1	1	0	0	0	0	0	0	0
09105 Amino acid metabolism|00360 Phenylalanine metabolism [PATH:ko00360]|K00588 E2.1.1.104; caffeoyl-CoA O-methyltransferase [EC:2.1.1.104]___09110 Biosynthesis of other secondary metabolites|00940 Phenylpropanoid biosynthesis [PATH:ko00940]|K00588 E2.1.1.104; caffeoyl-CoA O-methyltransferase [EC:2.1.1.104]___09110 Biosynthesis of other secondary metabolites|00941 Flavonoid biosynthesis [PATH:ko…	1	0	1	1	1	1	0	1	1	1	1	0	1	0	1	0	1	1	0	1	1	1	1	0	1	1	1	1	1	1	1	1	1	1	0	0	1	0	1	1	1	1	0	1	1	0	1	0	0
09108 Metabolism of cofactors and vitamins|00860 Porphyrin and chlorophyll metabolism [PATH:ko00860]|K00595 cobL; precorrin-6Y C5,15-methyltransferase (decarboxylating) [EC:2.1.1.132]	0	0	0	1	0	1	0	1	1	1	1	1	0	0	1	0	0	1	1	0	1	1	1	1	1	1	0	1	1	1	1	1	0	1	0	0	1	0	1	0	0	0	0	1	1	0	0	1	0
09101 Carbohydrate metabolism|00630 Glyoxylate and dicarboxylate metabolism [PATH:ko00630]|K00600 glyA, SHMT; glycine hydroxymethyltransferase [EC:2.1.2.1]___09102 Energy metabolism|00680 Methane metabolism [PATH:ko00680]|K00600 glyA, SHMT; glycine hydroxymethyltransferase [EC:2.1.2.1]___09105 Amino acid metabolism|00260 Glycine, serine and threonine metabolism [PATH:ko00260]|K00600 glyA, SHMT; g…	1	1	1	1	1	1	1	1	1	1	1	0	1	0	1	1	1	1	1	1	1	1	1	0	0	1	1	1	1	1	1	1	1	1	1	1	1	1	1	1	1	1	1	1	1	1	1	1	1
09104 Nucleotide metabolism|00230 Purine metabolism [PATH:ko00230]|K00602 purH; phosphoribosylaminoimidazolecarboxamide formyltransferase / IMP cyclohydrolase [EC:2.1.2.3 3.5.4.10]___09108 Metabolism of cofactors and vitamins|00670 One carbon pool by folate [PATH:ko00670]|K00602 purH; phosphoribosylaminoimidazolecarboxamide formyltransferase / IMP cyclohydrolase [EC:2.1.2.3 3.5.4.10]	1	1	1	1	1	1	1	0	1	1	1	1	1	1	1	1	0	0	1	0	1	1	1	1	0	1	1	0	1	1	1	0	1	1	1	1	1	1	1	1	1	1	0	0	1	0	0	1	1
09105 Amino acid metabolism|00340 Histidine metabolism [PATH:ko00340]|K00603 fctD; glutamate formiminotransferase [EC:2.1.2.5]___09108 Metabolism of cofactors and vitamins|00670 One carbon pool by folate [PATH:ko00670]|K00603 fctD; glutamate formiminotransferase [EC:2.1.2.5]	0	0	0	1	1	1	0	0	1	0	0	0	0	0	1	0	0	0	0	0	1	1	1	0	0	1	1	0	1	1	1	0	1	1	0	0	1	0	1	1	1	1	0	0	0	0	0	0	0
09108 Metabolism of cofactors and vitamins|00670 One carbon pool by folate [PATH:ko00670]|K00604 MTFMT, fmt; methionyl-tRNA formyltransferase [EC:2.1.2.9]	1	1	1	1	1	1	1	1	1	1	1	1	1	1	1	1	1	1	1	1	1	1	1	0	1	1	1	1	1	1	1	1	1	1	1	1	1	1	1	1	1	1	1	1	1	1	1	1	1
09101 Carbohydrate metabolism|00630 Glyoxylate and dicarboxylate metabolism [PATH:ko00630]|K00605 gcvT, AMT; aminomethyltransferase [EC:2.1.2.10]___09105 Amino acid metabolism|00260 Glycine, serine and threonine metabolism [PATH:ko00260]|K00605 gcvT, AMT; aminomethyltransferase [EC:2.1.2.10]___09108 Metabolism of cofactors and vitamins|00670 One carbon pool by folate [PATH:ko00670]|K00605 gcvT, A…	0	1	1	1	1	1	1	0	1	0	0	0	1	0	1	1	0	0	0	0	1	1	1	0	0	1	1	0	1	1	1	0	1	1	0	0	1	0	1	1	1	1	0	0	0	0	0	0	0
09108 Metabolism of cofactors and vitamins|00770 Pantothenate and CoA biosynthesis [PATH:ko00770]|K00606 panB; 3-methyl-2-oxobutanoate hydroxymethyltransferase [EC:2.1.2.11]	1	1	1	1	1	1	1	0	1	0	0	0	1	0	1	1	1	0	1	1	1	1	1	0	0	1	1	0	1	0	1	0	1	1	0	0	1	0	1	1	1	1	0	0	0	0	0	1	0
09104 Nucleotide metabolism|00240 Pyrimidine metabolism [PATH:ko00240]|K00608 pyrBI; aspartate carbamoyltransferase [EC:2.1.3.2]___09105 Amino acid metabolism|00250 Alanine, aspartate and glutamate metabolism [PATH:ko00250]|K00608 pyrBI; aspartate carbamoyltransferase [EC:2.1.3.2]	0	0	0	0	0	0	0	0	0	0	0	0	0	0	0	0	0	0	0	0	0	0	0	0	0	0	0	0	0	0	0	0	0	0	0	0	0	0	0	0	0	0	0	0	0	0	0	0	0
09104 Nucleotide metabolism|00240 Pyrimidine metabolism [PATH:ko00240]|K00609 pyrB, PYR2; aspartate carbamoyltransferase catalytic subunit [EC:2.1.3.2]___09105 Amino acid metabolism|00250 Alanine, aspartate and glutamate metabolism [PATH:ko00250]|K00609 pyrB, PYR2; aspartate carbamoyltransferase catalytic subunit [EC:2.1.3.2]	1	1	1	1	1	1	1	1	1	1	1	1	1	1	1	1	1	1	1	1	1	1	1	1	1	1	1	1	1	1	1	1	1	1	1	1	1	1	1	1	1	1	1	1	1	1	1	1	1
09104 Nucleotide metabolism|00240 Pyrimidine metabolism [PATH:ko00240]|K00610 pyrI; aspartate carbamoyltransferase regulatory subunit___09105 Amino acid metabolism|00250 Alanine, aspartate and glutamate metabolism [PATH:ko00250]|K00610 pyrI; aspartate carbamoyltransferase regulatory subunit	1	0	1	1	0	1	0	1	1	0	0	0	1	0	1	0	1	1	0	1	1	1	1	0	1	1	0	1	1	1	1	1	0	1	1	1	1	1	1	0	0	0	0	1	0	0	1	0	1
09105 Amino acid metabolism|00220 Arginine biosynthesis [PATH:ko00220]|K00611 OTC, argF, argI; ornithine carbamoyltransferase [EC:2.1.3.3]	1	1	1	1	1	1	1	1	1	0	0	1	1	0	1	1	1	1	1	1	1	1	1	1	1	1	1	1	1	1	1	1	1	1	1	1	1	1	1	0	0	0	1	1	0	1	1	1	1
09101 Carbohydrate metabolism|00030 Pentose phosphate pathway [PATH:ko00030]|K00615 E2.2.1.1, tktA, tktB; transketolase [EC:2.2.1.1]___09102 Energy metabolism|00710 Carbon fixation in photosynthetic organisms [PATH:ko00710]|K00615 E2.2.1.1, tktA, tktB; transketolase [EC:2.2.1.1]___09109 Metabolism of terpenoids and polyketides|01051 Biosynthesis of ansamycins [PATH:ko01051]|K00615 E2.2.1.1, tktA,…	1	1	1	1	1	1	1	1	1	1	1	1	1	1	1	1	1	1	1	1	1	1	1	1	1	1	1	1	1	1	1	1	1	1	1	1	1	1	1	1	1	1	1	1	1	1	1	1	1
09101 Carbohydrate metabolism|00030 Pentose phosphate pathway [PATH:ko00030]|K00616 E2.2.1.2, talA, talB; transaldolase [EC:2.2.1.2]	0	0	0	1	1	1	0	1	1	1	1	1	0	1	1	0	1	1	1	1	1	1	1	1	1	1	0	1	1	1	0	0	1	1	1	1	1	1	1	1	1	1	0	1	1	0	0	0	1
09105 Amino acid metabolism|00220 Arginine biosynthesis [PATH:ko00220]|K00619 argA; amino-acid N-acetyltransferase [EC:2.3.1.1]	0	0	0	0	0	0	0	0	0	0	0	0	0	0	0	0	0	0	1	0	0	0	0	0	0	0	0	0	0	0	0	0	0	0	0	0	0	0	0	0	0	0	0	0	0	0	0	1	0
09105 Amino acid metabolism|00220 Arginine biosynthesis [PATH:ko00220]|K00620 argJ; glutamate N-acetyltransferase / amino-acid N-acetyltransferase [EC:2.3.1.35 2.3.1.1]	0	1	0	0	0	0	1	1	0	0	0	1	0	1	0	1	1	1	1	1	0	0	0	1	1	0	0	1	0	0	0	1	0	0	1	1	0	1	0	0	0	0	1	1	0	1	1	1	1
09101 Carbohydrate metabolism|00620 Pyruvate metabolism [PATH:ko00620]|K00625 E2.3.1.8, pta; phosphate acetyltransferase [EC:2.3.1.8]___09101 Carbohydrate metabolism|00640 Propanoate metabolism [PATH:ko00640]|K00625 E2.3.1.8, pta; phosphate acetyltransferase [EC:2.3.1.8]___09102 Energy metabolism|00680 Methane metabolism [PATH:ko00680]|K00625 E2.3.1.8, pta; phosphate acetyltransferase [EC:2.3.1.8…	1	1	1	1	1	1	1	1	1	0	0	1	1	1	1	1	1	1	0	1	1	1	1	1	1	1	1	1	1	1	1	1	1	1	1	1	1	1	1	1	1	1	0	1	0	0	1	1	0
09101 Carbohydrate metabolism|00620 Pyruvate metabolism [PATH:ko00620]|K00626 E2.3.1.9, atoB; acetyl-CoA C-acetyltransferase [EC:2.3.1.9]___09101 Carbohydrate metabolism|00630 Glyoxylate and dicarboxylate metabolism [PATH:ko00630]|K00626 E2.3.1.9, atoB; acetyl-CoA C-acetyltransferase [EC:2.3.1.9]___09101 Carbohydrate metabolism|00640 Propanoate metabolism [PATH:ko00640]|K00626 E2.3.1.9, atoB; ace…	0	0	0	0	0	0	0	0	0	0	0	0	0	0	0	0	1	0	1	1	0	0	0	0	0	0	0	1	0	0	0	0	0	0	0	0	0	0	0	0	0	0	0	1	0	0	1	0	0
09101 Carbohydrate metabolism|00010 Glycolysis / Gluconeogenesis [PATH:ko00010]|K00627 DLAT, aceF, pdhC; pyruvate dehydrogenase E2 component (dihydrolipoamide acetyltransferase) [EC:2.3.1.12]___09101 Carbohydrate metabolism|00020 Citrate cycle (TCA cycle) [PATH:ko00020]|K00627 DLAT, aceF, pdhC; pyruvate dehydrogenase E2 component (dihydrolipoamide acetyltransferase) [EC:2.3.1.12]___09101 Carbohyd…	0	1	0	1	0	1	1	0	1	0	0	0	0	0	1	1	0	0	0	0	0	1	1	0	0	0	0	0	0	0	1	0	0	0	0	0	0	0	0	0	0	0	1	0	1	0	0	0	0
09103 Lipid metabolism|00561 Glycerolipid metabolism [PATH:ko00561]|K00631 plsB; glycerol-3-phosphate O-acyltransferase [EC:2.3.1.15]___09103 Lipid metabolism|00564 Glycerophospholipid metabolism [PATH:ko00564]|K00631 plsB; glycerol-3-phosphate O-acyltransferase [EC:2.3.1.15]	0	0	0	0	0	0	0	0	0	0	0	0	0	0	0	0	0	0	0	0	0	0	0	0	0	0	0	0	0	0	0	0	0	0	0	0	0	0	0	0	0	0	0	0	0	0	0	0	0
09101 Carbohydrate metabolism|00650 Butanoate metabolism [PATH:ko00650]|K00634 ptb; phosphate butyryltransferase [EC:2.3.1.19]	0	0	0	1	1	0	0	0	0	0	0	0	0	0	0	0	0	0	0	0	1	1	1	0	0	1	1	1	1	1	0	0	1	1	0	0	1	0	1	1	1	1	0	1	0	0	1	0	0
09105 Amino acid metabolism|00260 Glycine, serine and threonine metabolism [PATH:ko00260]|K00639 kbl, GCAT; glycine C-acetyltransferase [EC:2.3.1.29]	1	1	1	1	1	1	1	0	1	1	1	0	1	0	1	1	0	0	1	0	1	1	1	0	0	1	1	0	1	1	1	0	1	1	0	0	1	0	1	1	1	1	0	0	1	0	0	1	0
09102 Energy metabolism|00920 Sulfur metabolism [PATH:ko00920]|K00640 cysE; serine O-acetyltransferase [EC:2.3.1.30]___09105 Amino acid metabolism|00270 Cysteine and methionine metabolism [PATH:ko00270]|K00640 cysE; serine O-acetyltransferase [EC:2.3.1.30]	1	1	1	1	0	1	1	1	1	0	0	1	1	1	1	1	1	1	1	1	0	1	1	1	1	1	0	1	1	0	1	1	0	1	0	0	1	0	1	1	0	0	1	1	0	1	1	1	1
09102 Energy metabolism|00920 Sulfur metabolism [PATH:ko00920]|K00641 metX; homoserine O-acetyltransferase/O-succinyltransferase [EC:2.3.1.31 2.3.1.46]___09105 Amino acid metabolism|00270 Cysteine and methionine metabolism [PATH:ko00270]|K00641 metX; homoserine O-acetyltransferase/O-succinyltransferase [EC:2.3.1.31 2.3.1.46]	0	1	0	0	1	0	1	0	0	0	0	0	0	0	0	1	0	0	0	0	0	0	0	0	0	0	1	0	0	0	0	0	1	0	0	0	0	0	0	1	1	1	0	0	0	0	0	1	0
09103 Lipid metabolism|00061 Fatty acid biosynthesis [PATH:ko00061]|K00645 fabD; [acyl-carrier-protein] S-malonyltransferase [EC:2.3.1.39]___09110 Biosynthesis of other secondary metabolites|00333 Prodigiosin biosyntheses [PATH:ko00333]|K00645 fabD; [acyl-carrier-protein] S-malonyltransferase [EC:2.3.1.39]	1	1	1	1	1	1	1	1	1	1	1	1	1	1	1	1	1	1	1	1	1	1	1	1	1	1	1	1	1	1	1	1	1	1	0	0	1	0	1	1	1	1	1	1	1	1	1	1	1
09103 Lipid metabolism|00061 Fatty acid biosynthesis [PATH:ko00061]|K00647 fabB; 3-oxoacyl-[acyl-carrier-protein] synthase I [EC:2.3.1.41]___09108 Metabolism of cofactors and vitamins|00780 Biotin metabolism [PATH:ko00780]|K00647 fabB; 3-oxoacyl-[acyl-carrier-protein] synthase I [EC:2.3.1.41]	0	1	0	1	1	0	1	0	0	0	0	0	0	0	0	1	0	0	0	0	0	1	1	0	0	0	1	0	1	0	0	0	1	1	0	0	1	0	0	0	0	0	0	0	0	0	0	1	0
09103 Lipid metabolism|00061 Fatty acid biosynthesis [PATH:ko00061]|K00648 fabH; 3-oxoacyl-[acyl-carrier-protein] synthase III [EC:2.3.1.180]	1	1	1	1	1	1	1	0	1	1	1	1	1	1	1	1	1	0	1	1	1	1	1	1	1	1	1	1	1	1	1	1	1	1	0	0	1	0	1	1	1	1	1	1	1	0	1	1	1
09102 Energy metabolism|00920 Sulfur metabolism [PATH:ko00920]|K00651 metA; homoserine O-succinyltransferase/O-acetyltransferase [EC:2.3.1.46 2.3.1.31]___09105 Amino acid metabolism|00270 Cysteine and methionine metabolism [PATH:ko00270]|K00651 metA; homoserine O-succinyltransferase/O-acetyltransferase [EC:2.3.1.46 2.3.1.31]	1	0	1	1	0	1	0	1	1	0	0	1	1	1	1	0	1	1	0	1	0	1	1	1	1	1	0	1	1	0	1	1	0	1	1	1	1	1	1	0	0	0	1	1	0	1	1	0	1
09108 Metabolism of cofactors and vitamins|00780 Biotin metabolism [PATH:ko00780]|K00652 bioF; 8-amino-7-oxononanoate synthase [EC:2.3.1.47]	1	1	1	1	1	1	1	0	1	1	1	0	1	0	1	1	0	0	1	0	1	1	1	0	0	1	1	0	1	1	1	0	1	1	0	0	1	0	1	1	1	1	0	0	1	0	0	1	0
09103 Lipid metabolism|00600 Sphingolipid metabolism [PATH:ko00600]|K00654 SPT; serine palmitoyltransferase [EC:2.3.1.50]	1	0	1	1	0	1	0	0	1	0	0	0	1	0	1	0	0	0	0	0	0	1	1	0	0	1	0	0	1	0	1	0	0	1	0	0	1	0	1	0	0	0	0	0	0	0	0	0	0
09103 Lipid metabolism|00561 Glycerolipid metabolism [PATH:ko00561]|K00655 plsC; 1-acyl-sn-glycerol-3-phosphate acyltransferase [EC:2.3.1.51]___09103 Lipid metabolism|00564 Glycerophospholipid metabolism [PATH:ko00564]|K00655 plsC; 1-acyl-sn-glycerol-3-phosphate acyltransferase [EC:2.3.1.51]	1	1	1	1	1	1	1	1	1	1	1	1	1	1	1	1	1	1	1	1	0	1	1	1	1	1	1	1	1	0	1	1	1	1	1	1	1	1	1	1	1	1	0	1	1	1	1	1	1
09101 Carbohydrate metabolism|00620 Pyruvate metabolism [PATH:ko00620]|K00656 E2.3.1.54, pflD; formate C-acetyltransferase [EC:2.3.1.54]___09101 Carbohydrate metabolism|00640 Propanoate metabolism [PATH:ko00640]|K00656 E2.3.1.54, pflD; formate C-acetyltransferase [EC:2.3.1.54]___09101 Carbohydrate metabolism|00650 Butanoate metabolism [PATH:ko00650]|K00656 E2.3.1.54, pflD; formate C-acetyltransfe…	0	1	0	1	1	1	1	1	1	0	0	1	0	1	1	1	1	1	1	1	1	1	1	1	1	1	1	1	1	1	1	1	1	1	1	1	1	1	1	0	0	0	1	1	0	1	1	1	1
09105 Amino acid metabolism|00330 Arginine and proline metabolism [PATH:ko00330]|K00657 speG, SAT; diamine N-acetyltransferase [EC:2.3.1.57]	1	0	1	1	1	1	0	0	1	1	0	0	1	0	1	0	0	0	1	0	1	1	1	0	1	1	1	1	1	1	1	0	1	1	1	1	1	1	1	1	1	1	0	1	0	0	0	0	1
09101 Carbohydrate metabolism|00020 Citrate cycle (TCA cycle) [PATH:ko00020]|K00658 DLST, sucB; 2-oxoglutarate dehydrogenase E2 component (dihydrolipoamide succinyltransferase) [EC:2.3.1.61]___09105 Amino acid metabolism|00310 Lysine degradation [PATH:ko00310]|K00658 DLST, sucB; 2-oxoglutarate dehydrogenase E2 component (dihydrolipoamide succinyltransferase) [EC:2.3.1.61]	0	1	0	1	0	1	1	0	1	0	0	0	0	0	1	1	0	0	0	0	0	1	1	0	0	0	0	0	0	0	1	0	0	0	0	0	0	0	0	0	0	0	0	0	0	0	0	0	0
09105 Amino acid metabolism|00300 Lysine biosynthesis [PATH:ko00300]|K00674 dapD; 2,3,4,5-tetrahydropyridine-2,6-dicarboxylate N-succinyltransferase [EC:2.3.1.117]	0	0	0	0	1	0	0	0	0	0	0	1	0	1	0	0	0	0	0	0	1	0	0	1	0	0	1	0	0	1	0	0	1	0	1	1	0	1	0	1	1	1	0	0	0	0	0	0	1
09107 Glycan biosynthesis and metabolism|00540 Lipopolysaccharide biosynthesis [PATH:ko00540]|K00677 lpxA; UDP-N-acetylglucosamine acyltransferase [EC:2.3.1.129]	1	1	1	1	1	1	1	0	1	0	0	0	1	0	1	1	0	0	1	0	1	1	1	0	0	1	1	0	1	1	1	0	1	1	0	0	1	0	1	1	1	1	0	0	1	0	0	1	0
09106 Metabolism of other amino acids|00430 Taurine and hypotaurine metabolism [PATH:ko00430]|K00681 ggt; gamma-glutamyltranspeptidase / glutathione hydrolase [EC:2.3.2.2 3.4.19.13]___09106 Metabolism of other amino acids|00460 Cyanoamino acid metabolism [PATH:ko00460]|K00681 ggt; gamma-glutamyltranspeptidase / glutathione hydrolase [EC:2.3.2.2 3.4.19.13]___09106 Metabolism of other amino acids|0…	0	0	0	0	0	0	0	0	0	0	0	0	0	0	0	0	0	0	0	0	0	0	0	0	0	0	0	0	0	0	0	0	0	0	0	0	0	0	0	0	0	0	0	0	0	0	0	0	0
09107 Glycan biosynthesis and metabolism|00550 Peptidoglycan biosynthesis [PATH:ko00550]|K00687 pbp2B, penA; penicillin-binding protein 2B	0	0	0	0	0	0	0	0	0	0	0	0	0	0	0	0	0	0	0	0	0	0	0	0	0	0	0	0	0	0	0	0	0	0	0	0	0	0	0	0	0	0	0	0	0	0	0	0	0
09101 Carbohydrate metabolism|00500 Starch and sucrose metabolism [PATH:ko00500]|K00688 PYG, glgP; glycogen phosphorylase [EC:2.4.1.1]	0	1	0	0	0	0	1	1	0	0	0	1	0	1	0	1	1	1	0	1	0	0	0	1	1	0	0	1	0	0	0	1	0	0	1	1	0	1	0	0	0	0	1	1	0	1	1	1	1
09101 Carbohydrate metabolism|00500 Starch and sucrose metabolism [PATH:ko00500]|K00689 E2.4.1.5; dextransucrase [EC:2.4.1.5]	1	0	1	1	0	0	0	0	0	0	0	0	0	0	0	0	0	0	0	0	1	1	1	0	1	1	0	0	1	1	0	0	0	1	0	0	1	0	0	0	0	0	0	0	0	0	0	0	0
09101 Carbohydrate metabolism|00500 Starch and sucrose metabolism [PATH:ko00500]|K00690 E2.4.1.7; sucrose phosphorylase [EC:2.4.1.7]	0	0	0	0	0	0	0	1	0	0	0	0	0	0	0	0	0	1	0	0	0	0	0	0	1	0	0	1	0	0	0	0	0	0	1	1	0	1	0	0	0	0	0	1	0	0	1	0	0
09101 Carbohydrate metabolism|00500 Starch and sucrose metabolism [PATH:ko00500]|K00691 mapA; maltose phosphorylase [EC:2.4.1.8]	0	0	0	0	0	0	0	0	0	0	0	0	0	0	0	0	0	0	0	0	0	0	0	0	0	1	0	0	0	0	0	0	0	0	0	0	0	0	1	0	0	0	0	0	0	0	0	0	0
09101 Carbohydrate metabolism|00500 Starch and sucrose metabolism [PATH:ko00500]|K00693 GYS; glycogen synthase [EC:2.4.1.11]	1	0	1	1	0	1	0	0	1	0	0	0	1	0	1	0	0	0	0	0	0	1	1	0	0	1	0	0	1	0	1	0	0	1	0	0	1	0	1	0	0	0	0	0	0	0	0	0	0
09101 Carbohydrate metabolism|00500 Starch and sucrose metabolism [PATH:ko00500]|K00694 bcsA; cellulose synthase (UDP-forming) [EC:2.4.1.12]	1	0	1	0	0	0	0	0	0	0	0	0	1	0	0	0	0	0	0	0	0	0	0	0	0	1	0	1	0	0	0	0	0	0	0	0	0	0	1	0	0	0	0	1	0	0	0	1	0
09101 Carbohydrate metabolism|00500 Starch and sucrose metabolism [PATH:ko00500]|K00696 E2.4.1.14; sucrose-phosphate synthase [EC:2.4.1.14]	0	0	0	0	0	0	0	0	0	0	0	0	0	0	0	0	0	0	0	0	0	0	0	0	1	0	0	0	0	0	0	0	0	0	0	0	0	0	0	0	0	0	0	0	0	0	0	0	0
09101 Carbohydrate metabolism|00500 Starch and sucrose metabolism [PATH:ko00500]|K00697 otsA; trehalose 6-phosphate synthase [EC:2.4.1.15 2.4.1.347]	1	0	0	1	0	1	0	0	1	0	0	0	1	0	1	0	0	0	0	0	0	1	1	0	0	1	0	0	1	0	1	0	0	1	0	0	1	0	1	0	0	0	0	0	0	0	0	0	0
09101 Carbohydrate metabolism|00500 Starch and sucrose metabolism [PATH:ko00500]|K00700 GBE1, glgB; 1,4-alpha-glucan branching enzyme [EC:2.4.1.18]	1	1	1	1	1	1	1	1	1	0	0	1	1	0	1	1	1	1	0	1	1	1	1	1	1	1	1	1	1	1	1	1	1	1	1	1	1	1	1	1	1	1	1	1	0	1	1	1	1
09101 Carbohydrate metabolism|00500 Starch and sucrose metabolism [PATH:ko00500]|K00701 cgt; cyclomaltodextrin glucanotransferase [EC:2.4.1.19]	0	0	0	0	0	0	0	0	0	0	0	0	0	0	0	0	0	0	0	0	0	0	0	0	0	0	0	0	0	0	0	0	0	0	0	0	0	0	0	0	0	0	0	0	0	0	0	0	0
09101 Carbohydrate metabolism|00500 Starch and sucrose metabolism [PATH:ko00500]|K00702 E2.4.1.20; cellobiose phosphorylase [EC:2.4.1.20]	0	0	0	0	0	0	0	0	0	0	0	0	0	0	0	0	0	0	0	0	0	0	0	0	1	1	0	1	0	0	0	0	0	0	0	0	0	0	1	0	0	0	1	1	0	0	1	0	0
09101 Carbohydrate metabolism|00500 Starch and sucrose metabolism [PATH:ko00500]|K00703 glgA; starch synthase [EC:2.4.1.21]	1	0	1	1	1	1	0	1	1	0	0	1	1	1	1	0	1	1	0	1	1	1	1	1	1	1	1	1	1	1	1	1	1	1	0	0	1	0	1	1	1	1	1	1	0	1	1	1	1
09101 Carbohydrate metabolism|00500 Starch and sucrose metabolism [PATH:ko00500]|K00705 malQ; 4-alpha-glucanotransferase [EC:2.4.1.25]	1	1	1	1	1	1	1	1	1	0	0	1	1	1	1	1	1	1	0	1	1	1	1	1	1	1	1	1	1	1	1	1	1	1	1	1	1	1	1	1	1	1	1	1	0	1	1	0	1
09107 Glycan biosynthesis and metabolism|00510 N-Glycan biosynthesis [PATH:ko00510]|K00721 DPM1; dolichol-phosphate mannosyltransferase [EC:2.4.1.83]	1	1	1	1	1	1	1	1	1	1	1	0	1	0	1	1	1	1	1	1	1	1	1	0	1	1	1	1	1	1	1	1	1	1	0	1	1	0	1	1	1	1	1	1	1	1	1	1	1
09107 Glycan biosynthesis and metabolism|00510 N-Glycan biosynthesis [PATH:ko00510]|K00737 MGAT3; beta-1,4-mannosyl-glycoprotein beta-1,4-N-acetylglucosaminyltransferase [EC:2.4.1.144]	0	0	0	0	0	0	0	0	0	0	0	0	0	0	0	0	0	0	0	0	0	0	0	0	0	0	0	0	0	0	0	0	0	0	0	0	0	0	0	0	0	0	0	0	0	0	1	0	0
09107 Glycan biosynthesis and metabolism|00540 Lipopolysaccharide biosynthesis [PATH:ko00540]|K00748 lpxB; lipid-A-disaccharide synthase [EC:2.4.1.182]	1	1	1	1	1	1	1	0	1	1	1	0	1	0	1	1	0	0	1	0	1	1	1	0	0	1	1	0	1	1	1	0	1	1	0	0	1	0	1	1	1	1	0	0	1	0	0	1	0
09104 Nucleotide metabolism|00240 Pyrimidine metabolism [PATH:ko00240]|K00756 pdp; pyrimidine-nucleoside phosphorylase [EC:2.4.2.2]	0	0	0	0	0	0	0	0	0	0	0	0	0	0	0	0	1	0	0	1	0	0	0	0	0	0	0	1	0	0	0	0	0	0	0	0	0	0	0	0	0	0	0	1	0	0	0	0	1
09104 Nucleotide metabolism|00240 Pyrimidine metabolism [PATH:ko00240]|K00757 udp, UPP; uridine phosphorylase [EC:2.4.2.3]___09111 Xenobiotics biodegradation and metabolism|00983 Drug metabolism - other enzymes [PATH:ko00983]|K00757 udp, UPP; uridine phosphorylase [EC:2.4.2.3]	1	0	1	1	1	1	0	1	1	1	1	0	1	0	1	0	0	1	1	0	1	1	1	0	1	1	1	0	1	1	1	1	1	1	0	0	1	0	1	1	1	1	1	0	1	0	1	0	0
09104 Nucleotide metabolism|00240 Pyrimidine metabolism [PATH:ko00240]|K00758 deoA, TYMP; thymidine phosphorylase [EC:2.4.2.4]___09111 Xenobiotics biodegradation and metabolism|00983 Drug metabolism - other enzymes [PATH:ko00983]|K00758 deoA, TYMP; thymidine phosphorylase [EC:2.4.2.4]	1	0	1	1	1	1	0	1	1	1	1	0	1	0	1	0	1	1	1	1	1	1	1	0	1	1	1	1	1	1	1	0	1	1	0	0	1	0	1	1	1	1	0	1	1	0	1	0	1
09104 Nucleotide metabolism|00230 Purine metabolism [PATH:ko00230]|K00759 APRT, apt; adenine phosphoribosyltransferase [EC:2.4.2.7]	1	0	1	1	0	0	0	1	0	1	1	1	1	1	0	0	0	1	1	0	0	1	1	1	1	1	0	1	1	0	0	0	0	1	1	1	1	1	1	0	0	0	0	1	1	1	1	1	1
09104 Nucleotide metabolism|00230 Purine metabolism [PATH:ko00230]|K00760 hprT, hpt, HPRT1; hypoxanthine phosphoribosyltransferase [EC:2.4.2.8]___09111 Xenobiotics biodegradation and metabolism|00983 Drug metabolism - other enzymes [PATH:ko00983]|K00760 hprT, hpt, HPRT1; hypoxanthine phosphoribosyltransferase [EC:2.4.2.8]	1	1	1	1	1	1	1	1	1	1	1	1	1	1	1	1	1	1	1	1	1	1	1	1	1	1	1	1	1	1	1	1	1	1	1	1	1	1	1	1	1	1	1	1	1	1	1	1	1
09104 Nucleotide metabolism|00240 Pyrimidine metabolism [PATH:ko00240]|K00761 upp, UPRT; uracil phosphoribosyltransferase [EC:2.4.2.9]	1	0	1	1	1	1	0	1	1	1	1	1	1	1	1	0	0	1	1	0	1	1	1	1	1	1	1	1	1	1	1	1	1	1	1	1	1	1	1	1	1	1	1	1	1	1	1	1	1
09104 Nucleotide metabolism|00240 Pyrimidine metabolism [PATH:ko00240]|K00762 pyrE; orotate phosphoribosyltransferase [EC:2.4.2.10]	1	1	1	1	1	1	1	1	1	1	1	1	1	1	1	1	1	1	1	1	1	1	1	1	1	1	1	1	1	1	1	1	1	1	1	1	1	1	1	1	1	1	1	1	1	1	1	1	1
09108 Metabolism of cofactors and vitamins|00760 Nicotinate and nicotinamide metabolism [PATH:ko00760]|K00763 pncB, NAPRT1; nicotinate phosphoribosyltransferase [EC:6.3.4.21]	0	0	0	0	0	0	0	1	0	1	1	1	0	1	0	0	1	1	1	1	1	0	0	1	1	1	0	1	0	1	0	1	0	0	1	1	0	1	1	0	0	0	1	1	1	1	1	0	1
09104 Nucleotide metabolism|00230 Purine metabolism [PATH:ko00230]|K00764 purF, PPAT; amidophosphoribosyltransferase [EC:2.4.2.14]___09105 Amino acid metabolism|00250 Alanine, aspartate and glutamate metabolism [PATH:ko00250]|K00764 purF, PPAT; amidophosphoribosyltransferase [EC:2.4.2.14]	1	1	1	1	1	1	1	1	1	1	1	1	1	1	1	1	1	1	1	1	1	1	1	1	1	1	1	1	1	1	1	1	1	1	1	1	1	1	1	1	1	1	1	1	1	1	1	1	1
09105 Amino acid metabolism|00340 Histidine metabolism [PATH:ko00340]|K00765 hisG; ATP phosphoribosyltransferase [EC:2.4.2.17]	1	1	1	1	1	1	1	1	1	0	0	1	1	1	1	1	1	1	1	1	1	1	1	1	1	1	1	1	1	1	1	1	1	1	1	1	1	1	1	0	0	0	1	1	0	1	1	1	1
09105 Amino acid metabolism|00400 Phenylalanine, tyrosine and tryptophan biosynthesis [PATH:ko00400]|K00766 trpD; anthranilate phosphoribosyltransferase [EC:2.4.2.18]	0	1	0	1	0	1	1	1	1	0	0	0	0	0	1	1	1	1	1	1	1	1	1	0	1	1	0	1	1	1	1	1	0	1	1	1	1	1	1	0	0	0	1	1	0	1	1	1	0
09108 Metabolism of cofactors and vitamins|00760 Nicotinate and nicotinamide metabolism [PATH:ko00760]|K00767 nadC, QPRT; nicotinate-nucleotide pyrophosphorylase (carboxylating) [EC:2.4.2.19]	1	1	1	1	1	1	1	1	1	0	0	1	1	1	1	1	1	1	0	1	1	1	1	1	1	1	1	0	1	1	1	0	1	1	1	1	1	1	1	1	1	1	1	0	0	1	0	1	0
09108 Metabolism of cofactors and vitamins|00860 Porphyrin and chlorophyll metabolism [PATH:ko00860]|K00768 E2.4.2.21, cobU, cobT; nicotinate-nucleotide--dimethylbenzimidazole phosphoribosyltransferase [EC:2.4.2.21]	0	1	0	1	0	1	1	0	1	1	1	1	0	0	1	1	0	1	1	0	1	1	1	1	1	1	0	1	1	1	1	0	0	1	0	0	1	0	1	0	0	0	0	1	1	0	0	1	0
09104 Nucleotide metabolism|00230 Purine metabolism [PATH:ko00230]|K00769 gpt; xanthine phosphoribosyltransferase [EC:2.4.2.22]	0	0	0	0	0	0	0	0	0	0	0	0	0	0	0	0	0	0	0	0	1	0	0	0	0	0	0	0	0	1	0	0	0	0	0	0	0	0	0	0	0	0	0	0	0	0	0	0	0
09105 Amino acid metabolism|00270 Cysteine and methionine metabolism [PATH:ko00270]|K00772 mtaP, MTAP; 5'-methylthioadenosine phosphorylase [EC:2.4.2.28]	0	0	0	0	0	0	0	1	0	1	1	0	0	0	0	0	1	1	1	1	0	0	0	0	1	0	0	1	0	0	0	1	0	0	0	0	0	0	0	0	0	0	0	1	1	0	1	1	1
09108 Metabolism of cofactors and vitamins|00730 Thiamine metabolism [PATH:ko00730]|K00788 thiE; thiamine-phosphate pyrophosphorylase [EC:2.5.1.3]	1	1	1	1	0	1	1	1	1	1	1	1	1	1	1	1	1	1	1	1	0	1	1	1	1	1	0	0	1	0	1	0	0	1	0	0	1	0	1	1	1	1	1	0	1	1	1	1	0
09105 Amino acid metabolism|00270 Cysteine and methionine metabolism [PATH:ko00270]|K00789 metK; S-adenosylmethionine synthetase [EC:2.5.1.6]	1	1	1	1	1	1	1	1	1	1	1	1	1	1	1	1	1	1	1	1	1	1	1	1	1	1	1	1	1	1	1	1	1	1	1	1	1	1	1	1	1	1	1	1	1	1	1	1	1
09101 Carbohydrate metabolism|00520 Amino sugar and nucleotide sugar metabolism [PATH:ko00520]|K00790 murA; UDP-N-acetylglucosamine 1-carboxyvinyltransferase [EC:2.5.1.7]___09107 Glycan biosynthesis and metabolism|00550 Peptidoglycan biosynthesis [PATH:ko00550]|K00790 murA; UDP-N-acetylglucosamine 1-carboxyvinyltransferase [EC:2.5.1.7]	1	1	1	1	1	1	1	1	1	1	1	1	1	1	1	1	1	1	1	1	1	1	1	1	1	1	1	1	1	1	1	1	1	1	1	1	1	1	1	1	1	1	1	1	1	1	1	1	1
09109 Metabolism of terpenoids and polyketides|00908 Zeatin biosynthesis [PATH:ko00908]|K00791 miaA, TRIT1; tRNA dimethylallyltransferase [EC:2.5.1.75]	1	1	1	1	1	1	1	1	1	1	1	1	1	1	1	1	1	1	1	1	1	1	1	1	1	1	1	1	1	1	1	1	1	1	1	1	1	1	1	1	1	1	1	1	1	1	1	1	1
09108 Metabolism of cofactors and vitamins|00740 Riboflavin metabolism [PATH:ko00740]|K00793 ribE, RIB5; riboflavin synthase [EC:2.5.1.9]	1	1	1	1	1	1	1	1	1	1	1	0	1	0	1	1	1	1	1	1	1	1	1	0	0	1	1	0	1	1	1	0	1	1	0	0	1	0	1	1	1	1	0	0	1	0	0	1	0
09108 Metabolism of cofactors and vitamins|00740 Riboflavin metabolism [PATH:ko00740]|K00794 ribH, RIB4; 6,7-dimethyl-8-ribityllumazine synthase [EC:2.5.1.78]	1	1	1	1	1	1	1	1	1	1	1	0	1	0	1	1	1	1	1	1	1	1	1	0	0	1	1	0	1	1	1	0	1	1	0	0	1	0	1	1	1	1	0	0	1	0	0	1	0
09109 Metabolism of terpenoids and polyketides|00900 Terpenoid backbone biosynthesis [PATH:ko00900]|K00795 ispA; farnesyl diphosphate synthase [EC:2.5.1.1 2.5.1.10]	0	1	0	0	0	0	1	1	0	1	1	0	0	0	0	1	1	1	1	1	0	0	0	0	1	0	0	1	0	0	0	1	0	0	0	0	0	0	0	0	0	0	1	1	1	1	1	0	1
09108 Metabolism of cofactors and vitamins|00790 Folate biosynthesis [PATH:ko00790]|K00796 folP; dihydropteroate synthase [EC:2.5.1.15]	1	1	1	1	1	1	1	1	1	1	1	1	1	1	1	1	1	1	1	1	1	1	1	1	0	1	1	1	1	1	1	1	1	1	1	1	1	1	1	1	1	1	0	1	1	0	0	1	0
09105 Amino acid metabolism|00270 Cysteine and methionine metabolism [PATH:ko00270]|K00797 speE, SRM; spermidine synthase [EC:2.5.1.16]___09105 Amino acid metabolism|00330 Arginine and proline metabolism [PATH:ko00330]|K00797 speE, SRM; spermidine synthase [EC:2.5.1.16]___09106 Metabolism of other amino acids|00410 beta-Alanine metabolism [PATH:ko00410]|K00797 speE, SRM; spermidine synthase [EC:2…	0	1	0	0	0	0	1	1	0	0	0	1	0	1	0	1	0	1	1	0	0	0	0	1	1	0	0	1	0	0	0	0	0	0	1	1	0	1	0	0	0	0	1	1	0	0	0	1	1
09108 Metabolism of cofactors and vitamins|00860 Porphyrin and chlorophyll metabolism [PATH:ko00860]|K00798 MMAB, pduO; cob(I)alamin adenosyltransferase [EC:2.5.1.17]	1	1	1	1	1	1	1	1	1	1	1	0	1	0	1	1	0	1	1	0	1	1	1	0	0	1	1	0	1	1	1	0	1	1	0	0	1	0	1	1	1	1	0	0	1	0	0	0	0
09106 Metabolism of other amino acids|00480 Glutathione metabolism [PATH:ko00480]|K00799 GST, gst; glutathione S-transferase [EC:2.5.1.18]___09111 Xenobiotics biodegradation and metabolism|00980 Metabolism of xenobiotics by cytochrome P450 [PATH:ko00980]|K00799 GST, gst; glutathione S-transferase [EC:2.5.1.18]___09111 Xenobiotics biodegradation and metabolism|00982 Drug metabolism - cytochrome P4…	0	0	0	0	0	0	0	0	0	0	0	0	0	0	0	0	0	0	0	0	0	0	0	0	0	0	0	0	0	0	0	0	0	0	0	0	0	0	0	0	0	0	0	0	0	0	0	0	1
09105 Amino acid metabolism|00400 Phenylalanine, tyrosine and tryptophan biosynthesis [PATH:ko00400]|K00800 aroA; 3-phosphoshikimate 1-carboxyvinyltransferase [EC:2.5.1.19]	1	1	1	1	1	1	1	1	1	1	1	1	1	1	1	1	1	1	1	1	1	1	1	1	1	1	1	1	1	1	1	1	1	1	1	1	1	1	1	1	1	1	1	1	1	1	1	1	1
09103 Lipid metabolism|00100 Steroid biosynthesis [PATH:ko00100]|K00801 FDFT1; farnesyl-diphosphate farnesyltransferase [EC:2.5.1.21]___09109 Metabolism of terpenoids and polyketides|00909 Sesquiterpenoid and triterpenoid biosynthesis [PATH:ko00909]|K00801 FDFT1; farnesyl-diphosphate farnesyltransferase [EC:2.5.1.21]	0	1	0	0	0	0	1	0	0	0	0	0	0	0	0	1	0	0	0	0	0	0	0	0	0	0	0	0	0	0	0	0	0	0	0	0	0	0	0	0	0	0	0	0	0	0	0	0	0
09103 Lipid metabolism|00565 Ether lipid metabolism [PATH:ko00565]|K00803 AGPS, agpS; alkyldihydroxyacetonephosphate synthase [EC:2.5.1.26]	0	0	0	0	0	0	0	0	0	0	0	0	0	0	0	0	0	0	0	0	0	0	0	0	0	0	0	0	0	0	0	0	0	0	0	0	0	0	0	0	0	0	0	0	0	0	0	1	0
09109 Metabolism of terpenoids and polyketides|00900 Terpenoid backbone biosynthesis [PATH:ko00900]|K00805 hepST; heptaprenyl diphosphate synthase [EC:2.5.1.30]	0	0	0	0	0	0	0	1	0	0	0	0	0	0	0	0	1	1	1	1	0	0	0	0	1	0	0	1	0	0	0	1	0	0	0	0	0	0	0	1	1	1	1	1	0	0	1	0	1
09109 Metabolism of terpenoids and polyketides|00900 Terpenoid backbone biosynthesis [PATH:ko00900]|K00806 uppS; undecaprenyl diphosphate synthase [EC:2.5.1.31]	1	1	1	1	1	1	1	1	1	1	1	1	1	1	1	1	1	1	1	1	1	1	1	1	1	1	1	1	1	1	1	1	1	1	1	1	1	1	1	1	1	1	1	1	1	1	1	1	1
09110 Biosynthesis of other secondary metabolites|00960 Tropane, piperidine and pyridine alkaloid biosynthesis [PATH:ko00960]|K00808 hss; homospermidine synthase [EC:2.5.1.44]	0	0	0	0	0	0	0	0	0	0	0	0	0	0	0	0	0	0	0	0	0	0	0	0	0	0	0	0	0	0	0	0	0	0	0	0	0	0	0	0	0	0	0	0	0	0	0	0	0
09105 Amino acid metabolism|00220 Arginine biosynthesis [PATH:ko00220]|K00812 aspB; aspartate aminotransferase [EC:2.6.1.1]___09105 Amino acid metabolism|00250 Alanine, aspartate and glutamate metabolism [PATH:ko00250]|K00812 aspB; aspartate aminotransferase [EC:2.6.1.1]___09105 Amino acid metabolism|00270 Cysteine and methionine metabolism [PATH:ko00270]|K00812 aspB; aspartate aminotransferase […	1	1	1	1	1	1	1	0	1	0	0	1	1	1	1	1	0	0	1	0	1	1	1	1	0	1	1	1	1	1	1	0	1	1	1	1	1	1	1	0	0	0	0	0	0	0	1	0	0
09105 Amino acid metabolism|00220 Arginine biosynthesis [PATH:ko00220]|K00813 aspC; aspartate aminotransferase [EC:2.6.1.1]___09105 Amino acid metabolism|00250 Alanine, aspartate and glutamate metabolism [PATH:ko00250]|K00813 aspC; aspartate aminotransferase [EC:2.6.1.1]___09105 Amino acid metabolism|00270 Cysteine and methionine metabolism [PATH:ko00270]|K00813 aspC; aspartate aminotransferase […	0	0	0	0	0	0	0	0	0	0	0	0	0	0	0	0	0	0	0	0	0	0	0	0	0	0	0	0	0	0	0	0	0	0	0	0	0	0	0	0	0	0	0	0	0	0	0	0	0
09105 Amino acid metabolism|00340 Histidine metabolism [PATH:ko00340]|K00817 hisC; histidinol-phosphate aminotransferase [EC:2.6.1.9]___09105 Amino acid metabolism|00350 Tyrosine metabolism [PATH:ko00350]|K00817 hisC; histidinol-phosphate aminotransferase [EC:2.6.1.9]___09105 Amino acid metabolism|00360 Phenylalanine metabolism [PATH:ko00360]|K00817 hisC; histidinol-phosphate aminotransferase [EC…	1	1	1	1	1	1	1	1	1	1	1	1	1	1	1	1	1	1	1	1	1	1	1	1	1	1	1	1	1	1	1	1	1	1	1	1	1	1	1	0	0	0	1	1	1	1	1	1	1
09105 Amino acid metabolism|00220 Arginine biosynthesis [PATH:ko00220]|K00818 E2.6.1.11, argD; acetylornithine aminotransferase [EC:2.6.1.11]	1	1	1	1	1	1	1	1	1	0	0	1	1	1	1	1	1	1	1	1	1	1	1	1	1	1	1	1	1	1	1	1	1	1	1	1	1	1	1	1	1	1	1	1	0	1	1	1	1
09105 Amino acid metabolism|00330 Arginine and proline metabolism [PATH:ko00330]|K00819 rocD, OAT; ornithine--oxo-acid transaminase [EC:2.6.1.13]	0	0	0	1	0	1	0	0	0	0	0	0	0	0	1	0	0	0	0	0	1	1	1	0	0	0	0	0	1	1	1	0	0	1	0	0	1	0	0	0	0	0	0	0	0	0	0	0	0
09101 Carbohydrate metabolism|00520 Amino sugar and nucleotide sugar metabolism [PATH:ko00520]|K00820 glmS, GFPT; glucosamine---fructose-6-phosphate aminotransferase (isomerizing) [EC:2.6.1.16]___09105 Amino acid metabolism|00250 Alanine, aspartate and glutamate metabolism [PATH:ko00250]|K00820 glmS, GFPT; glucosamine---fructose-6-phosphate aminotransferase (isomerizing) [EC:2.6.1.16]	0	0	0	1	1	0	0	1	0	1	1	1	0	1	0	0	1	1	1	1	1	1	1	1	1	1	1	1	1	1	0	1	1	1	1	1	1	1	1	1	1	1	1	1	1	1	1	1	1
09105 Amino acid metabolism|00220 Arginine biosynthesis [PATH:ko00220]|K00821 argD; acetylornithine/N-succinyldiaminopimelate aminotransferase [EC:2.6.1.11 2.6.1.17]___09105 Amino acid metabolism|00300 Lysine biosynthesis [PATH:ko00300]|K00821 argD; acetylornithine/N-succinyldiaminopimelate aminotransferase [EC:2.6.1.11 2.6.1.17]	0	1	0	0	0	0	1	1	0	0	0	1	0	1	0	1	1	1	1	1	0	0	0	1	1	0	0	1	0	0	0	1	0	0	1	1	0	1	0	0	0	0	1	1	0	1	1	1	1
09101 Carbohydrate metabolism|00640 Propanoate metabolism [PATH:ko00640]|K00822 E2.6.1.18; beta-alanine--pyruvate transaminase [EC:2.6.1.18]___09105 Amino acid metabolism|00280 Valine, leucine and isoleucine degradation [PATH:ko00280]|K00822 E2.6.1.18; beta-alanine--pyruvate transaminase [EC:2.6.1.18]___09106 Metabolism of other amino acids|00410 beta-Alanine metabolism [PATH:ko00410]|K00822 E2.6…	0	0	0	0	0	0	0	0	0	0	0	0	0	0	0	0	0	0	0	0	0	0	0	0	0	0	0	1	0	0	0	0	0	0	0	0	0	0	0	0	0	0	0	0	0	0	0	0	0
09101 Carbohydrate metabolism|00640 Propanoate metabolism [PATH:ko00640]|K00823 puuE; 4-aminobutyrate aminotransferase [EC:2.6.1.19]___09101 Carbohydrate metabolism|00650 Butanoate metabolism [PATH:ko00650]|K00823 puuE; 4-aminobutyrate aminotransferase [EC:2.6.1.19]___09105 Amino acid metabolism|00250 Alanine, aspartate and glutamate metabolism [PATH:ko00250]|K00823 puuE; 4-aminobutyrate aminotra…	1	0	1	1	1	1	0	0	1	0	0	0	1	0	1	0	0	0	0	1	1	1	1	0	0	1	1	0	1	1	1	0	1	1	0	0	1	0	1	0	0	0	0	0	0	0	0	0	0
09105 Amino acid metabolism|00310 Lysine degradation [PATH:ko00310]|K00824 dat; D-alanine transaminase [EC:2.6.1.21]___09105 Amino acid metabolism|00330 Arginine and proline metabolism [PATH:ko00330]|K00824 dat; D-alanine transaminase [EC:2.6.1.21]___09105 Amino acid metabolism|00360 Phenylalanine metabolism [PATH:ko00360]|K00824 dat; D-alanine transaminase [EC:2.6.1.21]___09106 Metabolism of oth…	0	0	0	0	0	0	0	0	0	1	1	0	0	0	0	0	0	0	1	0	1	0	0	0	0	0	0	0	0	1	0	0	0	0	0	0	0	0	0	0	0	0	0	0	1	0	1	0	0
09105 Amino acid metabolism|00270 Cysteine and methionine metabolism [PATH:ko00270]|K00826 E2.6.1.42, ilvE; branched-chain amino acid aminotransferase [EC:2.6.1.42]___09105 Amino acid metabolism|00280 Valine, leucine and isoleucine degradation [PATH:ko00280]|K00826 E2.6.1.42, ilvE; branched-chain amino acid aminotransferase [EC:2.6.1.42]___09105 Amino acid metabolism|00290 Valine, leucine and iso…	1	1	1	1	1	1	1	1	1	1	1	1	1	1	1	1	1	1	1	1	1	1	1	1	1	1	1	1	1	1	1	1	1	1	1	1	1	1	1	1	1	1	1	1	1	1	1	1	1
09101 Carbohydrate metabolism|00630 Glyoxylate and dicarboxylate metabolism [PATH:ko00630]|K00830 AGXT; alanine-glyoxylate transaminase / serine-glyoxylate transaminase / serine-pyruvate transaminase [EC:2.6.1.44 2.6.1.45 2.6.1.51]___09102 Energy metabolism|00680 Methane metabolism [PATH:ko00680]|K00830 AGXT; alanine-glyoxylate transaminase / serine-glyoxylate transaminase / serine-pyruvate trans…	1	0	1	1	0	1	0	0	1	0	0	0	1	0	1	0	1	0	0	1	1	1	1	0	0	1	0	1	1	1	1	0	0	1	0	0	1	0	1	0	0	0	0	1	0	0	0	0	0
09102 Energy metabolism|00680 Methane metabolism [PATH:ko00680]|K00831 serC, PSAT1; phosphoserine aminotransferase [EC:2.6.1.52]___09105 Amino acid metabolism|00260 Glycine, serine and threonine metabolism [PATH:ko00260]|K00831 serC, PSAT1; phosphoserine aminotransferase [EC:2.6.1.52]___09108 Metabolism of cofactors and vitamins|00750 Vitamin B6 metabolism [PATH:ko00750]|K00831 serC, PSAT1; phosp…	1	0	1	1	1	1	0	1	1	1	1	1	1	1	1	0	1	1	1	1	1	1	1	1	1	1	1	1	1	1	1	1	1	1	1	1	1	1	1	1	1	1	1	1	1	1	1	1	1
09105 Amino acid metabolism|00270 Cysteine and methionine metabolism [PATH:ko00270]|K00832 tyrB; aromatic-amino-acid transaminase [EC:2.6.1.57]___09105 Amino acid metabolism|00350 Tyrosine metabolism [PATH:ko00350]|K00832 tyrB; aromatic-amino-acid transaminase [EC:2.6.1.57]___09105 Amino acid metabolism|00360 Phenylalanine metabolism [PATH:ko00360]|K00832 tyrB; aromatic-amino-acid transaminase [E…	0	0	0	0	0	0	0	0	0	1	1	0	0	0	0	0	0	0	1	0	0	0	0	0	0	0	0	0	0	0	0	0	0	0	0	0	0	0	0	0	0	0	0	0	1	0	0	0	1
09108 Metabolism of cofactors and vitamins|00780 Biotin metabolism [PATH:ko00780]|K00833 bioA; adenosylmethionine---8-amino-7-oxononanoate aminotransferase [EC:2.6.1.62]	1	1	1	1	0	1	1	1	1	1	1	0	1	0	1	1	0	1	1	0	1	1	1	0	0	1	0	1	1	1	1	0	0	1	0	0	1	0	1	0	0	0	0	0	1	0	0	1	0
09105 Amino acid metabolism|00290 Valine, leucine and isoleucine biosynthesis [PATH:ko00290]|K00835 avtA; valine--pyruvate aminotransferase [EC:2.6.1.66]	0	1	0	0	0	0	1	0	0	0	0	0	0	0	0	1	0	0	0	0	0	0	0	0	0	0	0	0	0	0	0	0	0	0	0	0	0	0	0	0	0	0	0	0	0	0	0	0	0
09104 Nucleotide metabolism|00230 Purine metabolism [PATH:ko00230]|K00839 pucG; (S)-ureidoglycine---glyoxylate transaminase [EC:2.6.1.112]	0	0	0	0	0	0	0	0	0	0	0	0	0	0	0	0	1	0	0	1	0	0	0	0	0	1	0	0	0	0	0	0	0	0	0	0	0	0	0	0	0	0	0	0	0	0	0	0	0
09105 Amino acid metabolism|00330 Arginine and proline metabolism [PATH:ko00330]|K00840 astC; succinylornithine aminotransferase [EC:2.6.1.81]	0	0	0	0	0	0	0	0	0	0	0	1	0	1	0	0	0	0	0	0	0	0	0	1	0	0	0	0	0	0	0	0	0	0	0	0	0	0	0	0	0	0	0	0	0	0	0	0	0
09105 Amino acid metabolism|00300 Lysine biosynthesis [PATH:ko00300]|K00841 patA; aminotransferase [EC:2.6.1.-]	1	0	1	1	0	1	0	0	1	0	0	1	1	1	1	0	1	0	0	1	0	1	1	1	0	1	0	1	1	0	1	1	0	1	0	0	1	0	1	0	0	0	1	1	0	1	1	0	1
09101 Carbohydrate metabolism|00010 Glycolysis / Gluconeogenesis [PATH:ko00010]|K00844 HK; hexokinase [EC:2.7.1.1]___09101 Carbohydrate metabolism|00051 Fructose and mannose metabolism [PATH:ko00051]|K00844 HK; hexokinase [EC:2.7.1.1]___09101 Carbohydrate metabolism|00052 Galactose metabolism [PATH:ko00052]|K00844 HK; hexokinase [EC:2.7.1.1]___09101 Carbohydrate metabolism|00500 Starch and sucros…	0	0	0	0	0	1	0	0	1	0	0	0	0	0	1	0	0	0	0	0	0	0	0	0	0	0	0	0	0	0	0	0	0	0	0	0	0	0	0	0	0	0	0	0	0	0	0	0	0
09101 Carbohydrate metabolism|00010 Glycolysis / Gluconeogenesis [PATH:ko00010]|K00845 glk; glucokinase [EC:2.7.1.2]___09101 Carbohydrate metabolism|00052 Galactose metabolism [PATH:ko00052]|K00845 glk; glucokinase [EC:2.7.1.2]___09101 Carbohydrate metabolism|00500 Starch and sucrose metabolism [PATH:ko00500]|K00845 glk; glucokinase [EC:2.7.1.2]___09101 Carbohydrate metabolism|00520 Amino sugar a…	1	1	1	1	1	1	1	1	1	0	0	1	1	1	1	1	1	1	0	1	1	1	1	1	1	1	1	1	1	1	1	1	1	1	1	1	1	1	1	1	1	1	1	1	0	1	1	1	1
09101 Carbohydrate metabolism|00051 Fructose and mannose metabolism [PATH:ko00051]|K00846 KHK; ketohexokinase [EC:2.7.1.3]	0	0	0	0	0	0	0	0	0	0	0	0	0	0	0	0	1	0	0	0	0	0	0	0	0	0	0	0	0	0	0	1	0	0	0	0	0	0	0	0	0	0	0	0	0	1	1	0	0
09101 Carbohydrate metabolism|00051 Fructose and mannose metabolism [PATH:ko00051]|K00847 E2.7.1.4, scrK; fructokinase [EC:2.7.1.4]___09101 Carbohydrate metabolism|00500 Starch and sucrose metabolism [PATH:ko00500]|K00847 E2.7.1.4, scrK; fructokinase [EC:2.7.1.4]___09101 Carbohydrate metabolism|00520 Amino sugar and nucleotide sugar metabolism [PATH:ko00520]|K00847 E2.7.1.4, scrK; fructokinase [E…	1	1	1	1	1	1	1	1	1	0	0	1	1	1	1	1	1	1	0	1	1	1	1	1	1	1	1	1	1	1	1	1	1	1	1	1	1	1	1	1	1	1	1	1	0	0	1	1	1
09101 Carbohydrate metabolism|00040 Pentose and glucuronate interconversions [PATH:ko00040]|K00848 rhaB; rhamnulokinase [EC:2.7.1.5]___09101 Carbohydrate metabolism|00051 Fructose and mannose metabolism [PATH:ko00051]|K00848 rhaB; rhamnulokinase [EC:2.7.1.5]	1	0	1	1	1	1	0	1	1	0	0	0	1	0	1	0	0	1	0	0	0	1	1	0	1	1	1	1	1	0	1	0	1	1	0	0	1	0	0	0	0	0	0	1	0	0	0	1	1
09101 Carbohydrate metabolism|00052 Galactose metabolism [PATH:ko00052]|K00849 galK; galactokinase [EC:2.7.1.6]___09101 Carbohydrate metabolism|00520 Amino sugar and nucleotide sugar metabolism [PATH:ko00520]|K00849 galK; galactokinase [EC:2.7.1.6]	1	1	1	1	1	1	1	1	1	0	0	1	1	1	1	1	1	1	0	1	1	1	1	1	1	1	1	1	1	1	1	1	1	1	1	1	1	1	1	0	0	0	1	1	0	0	1	1	1
09101 Carbohydrate metabolism|00010 Glycolysis / Gluconeogenesis [PATH:ko00010]|K00850 pfkA, PFK; 6-phosphofructokinase 1 [EC:2.7.1.11]___09101 Carbohydrate metabolism|00030 Pentose phosphate pathway [PATH:ko00030]|K00850 pfkA, PFK; 6-phosphofructokinase 1 [EC:2.7.1.11]___09101 Carbohydrate metabolism|00051 Fructose and mannose metabolism [PATH:ko00051]|K00850 pfkA, PFK; 6-phosphofructokinase 1 […	1	1	1	1	1	1	1	1	1	1	1	1	1	1	1	1	1	1	1	1	1	1	1	1	1	1	1	1	1	1	1	1	1	1	0	0	1	0	1	1	1	1	1	1	1	1	1	1	1
09101 Carbohydrate metabolism|00030 Pentose phosphate pathway [PATH:ko00030]|K00851 E2.7.1.12, gntK, idnK; gluconokinase [EC:2.7.1.12]	0	0	0	0	0	1	0	0	1	0	0	0	0	0	1	0	0	0	0	0	0	0	0	0	0	1	0	0	0	0	0	0	0	0	1	1	1	1	1	0	0	0	0	0	0	0	0	0	0
09101 Carbohydrate metabolism|00030 Pentose phosphate pathway [PATH:ko00030]|K00852 rbsK, RBKS; ribokinase [EC:2.7.1.15]	0	0	0	1	1	1	0	0	1	0	0	1	0	1	1	0	1	0	1	1	0	1	1	1	0	1	1	0	1	0	1	1	1	1	1	1	1	1	1	1	1	1	0	0	0	1	1	1	0
09101 Carbohydrate metabolism|00040 Pentose and glucuronate interconversions [PATH:ko00040]|K00853 araB; L-ribulokinase [EC:2.7.1.16]	0	0	0	1	1	0	0	1	1	0	0	0	0	0	0	0	1	1	0	1	1	1	1	0	1	1	1	1	1	1	0	0	1	1	1	1	1	1	1	0	0	0	0	1	0	0	1	0	0
09101 Carbohydrate metabolism|00040 Pentose and glucuronate interconversions [PATH:ko00040]|K00854 xylB, XYLB; xylulokinase [EC:2.7.1.17]	0	0	0	1	0	1	0	1	1	0	0	1	0	0	1	0	1	1	0	1	1	1	1	0	1	1	0	1	1	0	1	0	0	1	1	1	1	1	1	0	0	0	1	1	0	0	1	1	0
09102 Energy metabolism|00710 Carbon fixation in photosynthetic organisms [PATH:ko00710]|K00855 PRK, prkB; phosphoribulokinase [EC:2.7.1.19]	0	0	0	0	0	0	0	0	0	0	0	0	0	0	0	0	0	0	0	0	0	0	0	0	1	0	0	0	0	0	0	0	0	0	0	0	0	0	0	0	0	0	0	0	0	0	0	0	0
09104 Nucleotide metabolism|00230 Purine metabolism [PATH:ko00230]|K00856 E2.7.1.20, ADK; adenosine kinase [EC:2.7.1.20]	0	0	0	1	1	1	0	0	1	0	0	0	0	0	1	0	0	0	0	0	0	1	1	0	0	1	1	0	1	0	1	0	1	1	0	0	1	0	1	1	1	1	0	0	0	0	0	0	0
09104 Nucleotide metabolism|00240 Pyrimidine metabolism [PATH:ko00240]|K00857 tdk, TK; thymidine kinase [EC:2.7.1.21]___09111 Xenobiotics biodegradation and metabolism|00983 Drug metabolism - other enzymes [PATH:ko00983]|K00857 tdk, TK; thymidine kinase [EC:2.7.1.21]	1	0	1	1	1	1	0	0	1	0	0	0	1	0	1	0	0	0	0	0	1	0	1	0	1	1	1	0	1	1	0	0	1	1	0	0	1	0	1	1	1	1	0	0	0	0	0	0	1
09108 Metabolism of cofactors and vitamins|00760 Nicotinate and nicotinamide metabolism [PATH:ko00760]|K00858 ppnK, NADK; NAD+ kinase [EC:2.7.1.23]	1	1	1	1	1	1	1	1	1	1	1	1	1	1	1	1	1	1	1	1	1	1	1	1	1	1	1	1	1	1	1	1	1	1	1	1	1	1	1	1	1	1	1	1	1	1	1	0	1
09108 Metabolism of cofactors and vitamins|00770 Pantothenate and CoA biosynthesis [PATH:ko00770]|K00859 coaE; dephospho-CoA kinase [EC:2.7.1.24]	1	0	1	1	1	1	0	1	1	1	1	1	1	1	1	0	1	1	1	1	1	1	1	1	1	1	1	1	1	1	1	1	1	1	1	1	1	1	1	1	1	1	1	1	1	1	1	1	1
09102 Energy metabolism|00920 Sulfur metabolism [PATH:ko00920]|K00860 cysC; adenylylsulfate kinase [EC:2.7.1.25]___09104 Nucleotide metabolism|00230 Purine metabolism [PATH:ko00230]|K00860 cysC; adenylylsulfate kinase [EC:2.7.1.25]	0	0	0	1	0	1	0	0	1	0	0	0	0	0	1	0	0	0	0	0	1	1	1	0	0	1	0	0	1	1	1	0	0	1	0	0	1	0	1	0	0	0	0	0	0	0	0	0	0
09101 Carbohydrate metabolism|00051 Fructose and mannose metabolism [PATH:ko00051]|K00863 DAK, TKFC; triose/dihydroxyacetone kinase / FAD-AMP lyase (cyclizing) [EC:2.7.1.28 2.7.1.29 4.6.1.15]___09102 Energy metabolism|00680 Methane metabolism [PATH:ko00680]|K00863 DAK, TKFC; triose/dihydroxyacetone kinase / FAD-AMP lyase (cyclizing) [EC:2.7.1.28 2.7.1.29 4.6.1.15]___09103 Lipid metabolism|00561 G…	0	0	0	0	0	0	0	0	0	0	0	0	0	0	0	0	0	1	0	1	0	0	0	0	0	0	0	0	0	0	0	0	0	0	0	0	0	0	0	0	0	0	0	0	0	0	0	0	0
09103 Lipid metabolism|00561 Glycerolipid metabolism [PATH:ko00561]|K00864 glpK, GK; glycerol kinase [EC:2.7.1.30]	0	0	0	1	1	1	0	1	1	0	0	1	0	1	1	0	1	1	0	1	1	1	1	1	1	1	1	1	1	1	1	1	1	1	0	0	1	0	1	0	0	0	1	1	0	0	1	0	0
09101 Carbohydrate metabolism|00630 Glyoxylate and dicarboxylate metabolism [PATH:ko00630]|K00865 glxK, garK; glycerate 2-kinase [EC:2.7.1.165]___09103 Lipid metabolism|00561 Glycerolipid metabolism [PATH:ko00561]|K00865 glxK, garK; glycerate 2-kinase [EC:2.7.1.165]___09105 Amino acid metabolism|00260 Glycine, serine and threonine metabolism [PATH:ko00260]|K00865 glxK, garK; glycerate 2-kinase [E…	1	0	1	1	0	1	0	1	1	0	0	0	1	0	1	0	1	1	0	1	1	1	1	0	1	1	0	1	1	1	1	1	0	1	1	1	1	1	1	0	0	0	0	1	0	0	0	0	1
09108 Metabolism of cofactors and vitamins|00770 Pantothenate and CoA biosynthesis [PATH:ko00770]|K00867 coaA; type I pantothenate kinase [EC:2.7.1.33]	0	0	0	0	0	0	0	0	0	0	0	0	0	0	0	0	0	0	0	0	0	0	0	0	0	0	0	0	0	0	0	0	0	0	0	0	0	0	0	0	0	0	0	0	0	0	0	0	0
09108 Metabolism of cofactors and vitamins|00750 Vitamin B6 metabolism [PATH:ko00750]|K00868 pdxK, pdxY; pyridoxine kinase [EC:2.7.1.35]	0	0	0	1	0	1	0	1	1	0	0	1	0	1	1	0	1	1	1	1	1	1	1	1	1	1	0	0	1	1	1	1	0	1	1	1	1	1	1	0	0	0	1	1	0	1	1	0	1
09105 Amino acid metabolism|00260 Glycine, serine and threonine metabolism [PATH:ko00260]|K00872 thrB1; homoserine kinase [EC:2.7.1.39]	0	0	0	0	1	0	0	0	0	1	1	1	0	1	0	0	0	0	1	0	0	0	0	1	0	0	1	0	0	0	0	0	1	0	1	1	0	1	0	0	0	0	1	0	1	0	0	0	1
09101 Carbohydrate metabolism|00010 Glycolysis / Gluconeogenesis [PATH:ko00010]|K00873 PK, pyk; pyruvate kinase [EC:2.7.1.40]___09101 Carbohydrate metabolism|00620 Pyruvate metabolism [PATH:ko00620]|K00873 PK, pyk; pyruvate kinase [EC:2.7.1.40]___09104 Nucleotide metabolism|00230 Purine metabolism [PATH:ko00230]|K00873 PK, pyk; pyruvate kinase [EC:2.7.1.40]	1	1	1	1	1	1	1	1	1	0	0	1	1	1	1	1	1	1	1	1	1	1	1	1	1	1	1	1	1	1	1	1	1	1	1	1	1	1	1	1	1	1	1	1	0	1	1	0	1
09101 Carbohydrate metabolism|00030 Pentose phosphate pathway [PATH:ko00030]|K00874 kdgK; 2-dehydro-3-deoxygluconokinase [EC:2.7.1.45]	0	0	0	1	0	1	0	0	1	0	0	1	0	1	1	0	1	1	0	1	0	1	1	0	1	1	0	1	1	0	1	0	0	1	0	0	1	0	1	0	0	0	0	1	0	0	1	1	0
09104 Nucleotide metabolism|00240 Pyrimidine metabolism [PATH:ko00240]|K00876 udk, UCK; uridine kinase [EC:2.7.1.48]___09111 Xenobiotics biodegradation and metabolism|00983 Drug metabolism - other enzymes [PATH:ko00983]|K00876 udk, UCK; uridine kinase [EC:2.7.1.48]	1	0	1	1	1	1	0	1	1	1	1	0	1	0	1	0	1	1	1	1	1	1	1	0	1	1	1	1	1	1	1	1	1	1	0	0	1	0	1	1	1	1	1	1	1	0	1	0	1
09108 Metabolism of cofactors and vitamins|00730 Thiamine metabolism [PATH:ko00730]|K00878 thiM; hydroxyethylthiazole kinase [EC:2.7.1.50]	0	1	0	0	0	0	1	1	0	1	1	1	0	1	0	1	1	1	1	1	0	0	0	1	0	0	0	0	0	0	0	0	0	0	1	1	0	1	0	0	0	0	1	0	1	1	1	0	1
09101 Carbohydrate metabolism|00051 Fructose and mannose metabolism [PATH:ko00051]|K00879 fucK; L-fuculokinase [EC:2.7.1.51]	0	1	0	0	0	0	1	0	0	0	0	0	0	0	0	1	1	0	0	1	0	0	0	0	0	0	0	0	0	0	0	0	0	0	0	0	0	0	0	0	0	0	0	0	0	0	0	0	0
09101 Carbohydrate metabolism|00051 Fructose and mannose metabolism [PATH:ko00051]|K00881 alsK; allose kinase [EC:2.7.1.55]	0	0	0	0	1	0	0	0	1	0	0	0	0	0	1	0	0	0	0	0	0	0	0	0	0	1	1	0	0	0	0	0	1	0	0	0	0	0	1	0	0	0	0	0	0	0	0	0	0
09101 Carbohydrate metabolism|00051 Fructose and mannose metabolism [PATH:ko00051]|K00882 fruK; 1-phosphofructokinase [EC:2.7.1.56]	0	0	0	0	0	0	0	1	0	0	0	1	0	1	0	0	1	1	0	1	0	0	0	1	1	0	0	1	0	0	0	1	0	0	0	0	0	0	0	0	0	0	1	1	0	1	1	1	1
09101 Carbohydrate metabolism|00520 Amino sugar and nucleotide sugar metabolism [PATH:ko00520]|K00884 NAGK, nagK; N-acetylglucosamine kinase [EC:2.7.1.59]	0	0	0	0	0	0	0	0	0	0	0	0	0	0	0	0	0	0	0	0	0	0	0	0	0	0	0	0	0	0	0	1	0	0	0	0	0	0	0	0	0	0	0	0	0	0	0	0	0
09101 Carbohydrate metabolism|00520 Amino sugar and nucleotide sugar metabolism [PATH:ko00520]|K00885 nanK; N-acylmannosamine kinase [EC:2.7.1.60]	0	0	0	0	0	0	0	0	0	0	0	1	0	1	0	0	0	0	0	0	0	0	0	1	1	1	0	1	0	0	0	0	0	0	0	0	0	0	1	0	0	0	0	1	0	0	0	0	1
09101 Carbohydrate metabolism|00010 Glycolysis / Gluconeogenesis [PATH:ko00010]|K00886 ppgK; polyphosphate glucokinase [EC:2.7.1.63]___09101 Carbohydrate metabolism|00520 Amino sugar and nucleotide sugar metabolism [PATH:ko00520]|K00886 ppgK; polyphosphate glucokinase [EC:2.7.1.63]	0	0	0	0	0	0	0	0	0	0	0	0	0	0	0	0	0	0	0	0	0	0	0	0	0	0	0	0	0	0	0	0	0	0	1	1	0	1	0	0	0	0	0	0	0	0	0	0	0
09107 Glycan biosynthesis and metabolism|00550 Peptidoglycan biosynthesis [PATH:ko00550]|K00887 dgkA; undecaprenol kinase [EC:2.7.1.66]	1	0	1	1	0	1	0	0	1	0	0	0	1	0	1	0	0	0	0	0	1	1	1	0	0	1	0	0	1	1	1	1	0	1	0	0	1	0	1	0	0	0	1	0	0	1	1	0	1
09105 Amino acid metabolism|00400 Phenylalanine, tyrosine and tryptophan biosynthesis [PATH:ko00400]|K00891 E2.7.1.71, aroK, aroL; shikimate kinase [EC:2.7.1.71]	1	1	1	1	1	1	1	1	1	1	1	1	1	1	1	1	1	1	1	1	1	1	1	1	1	1	1	1	1	1	1	1	1	1	1	1	1	1	1	1	1	1	1	1	1	1	1	0	1
09104 Nucleotide metabolism|00230 Purine metabolism [PATH:ko00230]|K00892 gsk; inosine kinase [EC:2.7.1.73]	0	0	0	1	1	1	0	0	1	0	0	0	0	0	1	0	0	0	0	0	0	1	1	0	0	1	1	0	1	0	1	0	1	1	0	0	1	0	1	1	1	1	0	0	0	0	0	0	0
09104 Nucleotide metabolism|00230 Purine metabolism [PATH:ko00230]|K00893 DCK; deoxycitidine kinase [EC:2.7.1.74]___09104 Nucleotide metabolism|00240 Pyrimidine metabolism [PATH:ko00240]|K00893 DCK; deoxycitidine kinase [EC:2.7.1.74]	0	0	0	0	1	0	0	0	0	0	0	0	0	0	0	0	0	0	0	0	0	0	0	0	0	0	1	0	0	0	0	0	1	0	0	0	0	0	0	1	1	1	0	0	0	0	0	0	0
09101 Carbohydrate metabolism|00010 Glycolysis / Gluconeogenesis [PATH:ko00010]|K00895 pfp, PFP; diphosphate-dependent phosphofructokinase [EC:2.7.1.90]___09101 Carbohydrate metabolism|00030 Pentose phosphate pathway [PATH:ko00030]|K00895 pfp, PFP; diphosphate-dependent phosphofructokinase [EC:2.7.1.90]___09101 Carbohydrate metabolism|00051 Fructose and mannose metabolism [PATH:ko00051]|K00895 pf…	1	1	1	1	1	1	1	1	1	0	0	0	1	0	1	1	1	1	0	1	1	1	1	0	1	1	1	1	1	1	1	1	1	1	0	0	1	0	1	1	1	1	1	1	0	0	1	1	1
09105 Amino acid metabolism|00270 Cysteine and methionine metabolism [PATH:ko00270]|K00899 mtnK; 5-methylthioribose kinase [EC:2.7.1.100]	0	0	0	0	0	0	0	0	0	0	0	0	0	0	0	0	0	1	0	0	0	0	0	0	0	0	0	0	0	0	0	0	0	0	0	0	0	0	0	0	0	0	0	0	0	0	0	0	0
09103 Lipid metabolism|00561 Glycerolipid metabolism [PATH:ko00561]|K00901 dgkA, DGK; diacylglycerol kinase (ATP) [EC:2.7.1.107]___09103 Lipid metabolism|00564 Glycerophospholipid metabolism [PATH:ko00564]|K00901 dgkA, DGK; diacylglycerol kinase (ATP) [EC:2.7.1.107]	1	0	1	1	0	1	0	0	1	0	0	1	1	1	1	0	0	0	0	0	1	1	1	1	0	1	0	0	1	1	1	1	0	1	0	0	1	0	1	0	0	0	1	0	0	1	1	0	1
09107 Glycan biosynthesis and metabolism|00540 Lipopolysaccharide biosynthesis [PATH:ko00540]|K00912 lpxK; tetraacyldisaccharide 4'-kinase [EC:2.7.1.130]	1	1	1	1	1	1	1	0	1	1	1	0	1	0	1	1	0	0	0	0	1	1	1	0	0	1	1	0	1	1	1	0	1	1	0	0	1	0	0	1	1	1	0	0	1	0	0	1	0
09101 Carbohydrate metabolism|00052 Galactose metabolism [PATH:ko00052]|K00917 lacC; tagatose 6-phosphate kinase [EC:2.7.1.144]	0	0	0	0	0	0	0	0	0	0	0	1	0	1	0	0	0	0	0	1	0	0	0	1	0	0	0	1	0	0	0	0	0	0	0	0	0	0	0	0	0	0	0	1	0	0	1	1	0
09109 Metabolism of terpenoids and polyketides|00900 Terpenoid backbone biosynthesis [PATH:ko00900]|K00919 ispE; 4-diphosphocytidyl-2-C-methyl-D-erythritol kinase [EC:2.7.1.148]	1	1	1	1	1	1	1	1	1	1	1	1	1	1	1	1	1	1	1	1	1	1	1	1	1	1	1	1	1	1	1	1	1	1	1	1	1	1	1	1	1	1	1	1	1	1	1	1	1
09101 Carbohydrate metabolism|00620 Pyruvate metabolism [PATH:ko00620]|K00925 ackA; acetate kinase [EC:2.7.2.1]___09101 Carbohydrate metabolism|00640 Propanoate metabolism [PATH:ko00640]|K00925 ackA; acetate kinase [EC:2.7.2.1]___09102 Energy metabolism|00680 Methane metabolism [PATH:ko00680]|K00925 ackA; acetate kinase [EC:2.7.2.1]___09102 Energy metabolism|00720 Carbon fixation pathways in prok…	1	0	1	1	1	1	0	1	1	0	0	1	1	1	1	0	1	1	1	1	1	1	1	1	1	1	1	1	1	1	1	1	1	1	1	1	1	1	1	1	1	1	1	1	0	1	1	1	1
09102 Energy metabolism|00910 Nitrogen metabolism [PATH:ko00910]|K00926 arcC; carbamate kinase [EC:2.7.2.2]___09104 Nucleotide metabolism|00230 Purine metabolism [PATH:ko00230]|K00926 arcC; carbamate kinase [EC:2.7.2.2]___09105 Amino acid metabolism|00220 Arginine biosynthesis [PATH:ko00220]|K00926 arcC; carbamate kinase [EC:2.7.2.2]	0	0	0	0	0	0	0	1	0	0	0	1	0	1	0	0	0	1	0	0	1	0	0	1	1	0	0	1	0	1	0	0	0	0	0	0	0	0	0	0	0	0	0	1	0	0	1	0	0
09101 Carbohydrate metabolism|00010 Glycolysis / Gluconeogenesis [PATH:ko00010]|K00927 PGK, pgk; phosphoglycerate kinase [EC:2.7.2.3]___09102 Energy metabolism|00710 Carbon fixation in photosynthetic organisms [PATH:ko00710]|K00927 PGK, pgk; phosphoglycerate kinase [EC:2.7.2.3]	1	1	1	1	1	1	1	1	1	1	1	1	1	1	1	1	1	1	0	1	1	1	0	1	1	1	1	1	1	1	1	1	1	1	1	1	1	1	1	1	1	1	1	1	1	1	1	1	1
09105 Amino acid metabolism|00260 Glycine, serine and threonine metabolism [PATH:ko00260]|K00928 lysC; aspartate kinase [EC:2.7.2.4]___09105 Amino acid metabolism|00270 Cysteine and methionine metabolism [PATH:ko00270]|K00928 lysC; aspartate kinase [EC:2.7.2.4]___09105 Amino acid metabolism|00300 Lysine biosynthesis [PATH:ko00300]|K00928 lysC; aspartate kinase [EC:2.7.2.4]___09110 Biosynthesis of…	1	1	1	1	1	1	1	1	1	1	1	1	1	1	1	1	1	1	1	1	1	1	1	1	1	1	1	1	1	1	1	1	1	1	1	1	1	1	1	1	1	0	1	1	1	1	1	1	1
09101 Carbohydrate metabolism|00650 Butanoate metabolism [PATH:ko00650]|K00929 buk; butyrate kinase [EC:2.7.2.7]	0	0	0	1	1	0	0	0	0	0	0	0	0	0	0	0	0	0	0	0	1	1	1	0	0	1	1	1	1	1	0	0	1	1	0	0	1	0	1	1	1	1	0	1	0	0	1	0	0
09105 Amino acid metabolism|00220 Arginine biosynthesis [PATH:ko00220]|K00930 argB; acetylglutamate kinase [EC:2.7.2.8]	1	1	1	1	1	1	1	1	1	0	0	1	1	1	1	1	1	1	1	1	1	1	1	1	1	1	1	1	1	1	1	1	1	1	1	1	1	1	1	0	0	0	1	1	0	1	1	1	1
09105 Amino acid metabolism|00330 Arginine and proline metabolism [PATH:ko00330]|K00931 proB; glutamate 5-kinase [EC:2.7.2.11]___09110 Biosynthesis of other secondary metabolites|00332 Carbapenem biosynthesis [PATH:ko00332]|K00931 proB; glutamate 5-kinase [EC:2.7.2.11]	1	1	1	1	1	1	1	1	1	1	1	1	1	1	1	1	1	1	1	1	0	1	1	1	1	1	1	1	1	0	1	1	1	1	1	1	1	1	1	0	0	0	1	1	1	1	1	1	1
09102 Energy metabolism|00190 Oxidative phosphorylation [PATH:ko00190]|K00937 ppk; polyphosphate kinase [EC:2.7.4.1]	0	1	1	1	0	1	1	1	1	1	1	1	1	1	1	1	1	1	1	1	1	1	1	1	1	1	0	1	1	1	1	1	0	1	1	1	1	1	1	0	0	0	1	1	1	1	1	1	1
09104 Nucleotide metabolism|00230 Purine metabolism [PATH:ko00230]|K00939 adk, AK; adenylate kinase [EC:2.7.4.3]___09108 Metabolism of cofactors and vitamins|00730 Thiamine metabolism [PATH:ko00730]|K00939 adk, AK; adenylate kinase [EC:2.7.4.3]	1	1	1	1	1	1	1	1	1	1	1	1	1	1	1	1	1	1	1	1	1	1	1	1	1	1	1	1	1	1	1	1	1	1	1	1	1	1	1	1	1	1	1	1	1	1	1	1	1
09104 Nucleotide metabolism|00230 Purine metabolism [PATH:ko00230]|K00940 ndk, NME; nucleoside-diphosphate kinase [EC:2.7.4.6]___09104 Nucleotide metabolism|00240 Pyrimidine metabolism [PATH:ko00240]|K00940 ndk, NME; nucleoside-diphosphate kinase [EC:2.7.4.6]___09111 Xenobiotics biodegradation and metabolism|00983 Drug metabolism - other enzymes [PATH:ko00983]|K00940 ndk, NME; nucleoside-diphosph…	0	1	0	1	0	1	1	0	1	1	1	1	0	1	1	1	0	0	1	0	1	1	1	1	0	0	0	0	1	0	0	0	0	1	0	0	1	0	0	0	0	0	0	0	1	0	0	0	0
09108 Metabolism of cofactors and vitamins|00730 Thiamine metabolism [PATH:ko00730]|K00941 thiD; hydroxymethylpyrimidine/phosphomethylpyrimidine kinase [EC:2.7.1.49 2.7.4.7]	1	1	1	1	0	1	1	1	1	1	1	1	1	1	1	1	1	0	1	1	0	1	1	1	1	1	0	0	1	0	1	0	0	1	1	1	1	1	1	1	1	1	1	0	1	1	1	1	1
09104 Nucleotide metabolism|00230 Purine metabolism [PATH:ko00230]|K00942 E2.7.4.8, gmk; guanylate kinase [EC:2.7.4.8]	1	1	1	1	1	1	1	1	1	1	1	1	1	1	1	1	1	1	1	1	1	1	1	1	1	1	1	1	1	1	1	1	1	1	1	1	1	1	1	1	1	1	1	1	1	1	1	1	1
09104 Nucleotide metabolism|00240 Pyrimidine metabolism [PATH:ko00240]|K00943 tmk, DTYMK; dTMP kinase [EC:2.7.4.9]	0	1	0	0	1	0	1	0	0	1	1	1	0	1	0	1	1	0	1	1	0	0	0	1	0	0	1	0	0	0	0	0	1	0	1	1	0	1	0	1	1	1	1	0	1	1	0	1	1
09104 Nucleotide metabolism|00240 Pyrimidine metabolism [PATH:ko00240]|K00945 cmk; CMP/dCMP kinase [EC:2.7.4.25]	1	1	1	1	1	1	1	1	1	1	1	1	1	1	1	1	1	1	1	1	0	1	1	1	1	1	1	1	1	0	1	1	1	1	0	0	1	0	1	1	1	1	1	1	1	1	1	1	1
09108 Metabolism of cofactors and vitamins|00730 Thiamine metabolism [PATH:ko00730]|K00946 thiL; thiamine-monophosphate kinase [EC:2.7.4.16]	1	1	1	1	1	1	1	0	1	1	1	0	1	0	1	1	0	0	0	0	1	1	1	0	0	1	1	0	1	1	1	0	1	1	0	0	1	0	0	1	1	1	0	0	1	0	0	0	0
09101 Carbohydrate metabolism|00030 Pentose phosphate pathway [PATH:ko00030]|K00948 PRPS, prsA; ribose-phosphate pyrophosphokinase [EC:2.7.6.1]___09104 Nucleotide metabolism|00230 Purine metabolism [PATH:ko00230]|K00948 PRPS, prsA; ribose-phosphate pyrophosphokinase [EC:2.7.6.1]	1	1	1	1	1	1	1	1	1	1	1	1	1	1	1	1	1	1	1	1	1	1	1	1	1	1	1	1	1	1	1	1	1	1	1	1	1	1	1	1	1	1	1	1	1	1	1	1	1
09108 Metabolism of cofactors and vitamins|00730 Thiamine metabolism [PATH:ko00730]|K00949 thiN, TPK1, THI80; thiamine pyrophosphokinase [EC:2.7.6.2]	0	0	0	1	0	1	0	1	1	0	0	1	0	1	1	0	1	1	1	1	1	1	1	1	1	1	0	1	1	1	1	1	0	1	1	1	1	1	0	0	0	0	1	1	0	1	1	0	1
09108 Metabolism of cofactors and vitamins|00790 Folate biosynthesis [PATH:ko00790]|K00950 folK; 2-amino-4-hydroxy-6-hydroxymethyldihydropteridine diphosphokinase [EC:2.7.6.3]	1	1	1	1	1	1	1	1	1	1	1	1	1	1	1	1	1	1	1	1	1	1	1	1	0	1	1	1	1	1	1	1	1	1	1	1	1	1	1	1	1	1	0	1	1	0	0	1	0
09104 Nucleotide metabolism|00230 Purine metabolism [PATH:ko00230]|K00951 relA; GTP pyrophosphokinase [EC:2.7.6.5]	1	0	1	1	1	1	0	1	1	1	1	1	1	1	1	0	1	1	1	1	1	1	1	1	1	1	1	1	1	1	1	1	1	1	1	1	1	1	1	1	1	1	1	1	1	1	1	0	1
09108 Metabolism of cofactors and vitamins|00770 Pantothenate and CoA biosynthesis [PATH:ko00770]|K00954 E2.7.7.3A, coaD, kdtB; pantetheine-phosphate adenylyltransferase [EC:2.7.7.3]	1	1	1	1	1	1	1	1	1	1	1	1	1	1	1	1	1	1	1	1	1	1	1	1	1	1	1	1	1	1	1	1	1	1	1	1	1	1	1	1	1	1	1	1	1	1	1	1	1
09102 Energy metabolism|00920 Sulfur metabolism [PATH:ko00920]|K00955 cysNC; bifunctional enzyme CysN/CysC [EC:2.7.7.4 2.7.1.25]___09104 Nucleotide metabolism|00230 Purine metabolism [PATH:ko00230]|K00955 cysNC; bifunctional enzyme CysN/CysC [EC:2.7.7.4 2.7.1.25]___09106 Metabolism of other amino acids|00450 Selenocompound metabolism [PATH:ko00450]|K00955 cysNC; bifunctional enzyme CysN/CysC [EC:…	0	1	0	1	0	1	1	1	1	0	0	0	0	0	1	1	1	1	0	1	1	1	0	0	0	1	0	0	1	1	1	0	0	1	0	0	1	0	1	0	0	0	0	0	0	1	0	0	0
09102 Energy metabolism|00920 Sulfur metabolism [PATH:ko00920]|K00956 cysN; sulfate adenylyltransferase subunit 1 [EC:2.7.7.4]___09104 Nucleotide metabolism|00230 Purine metabolism [PATH:ko00230]|K00956 cysN; sulfate adenylyltransferase subunit 1 [EC:2.7.7.4]___09106 Metabolism of other amino acids|00450 Selenocompound metabolism [PATH:ko00450]|K00956 cysN; sulfate adenylyltransferase subunit 1 […	0	1	0	1	0	1	1	1	1	0	0	0	0	0	1	1	1	1	0	1	1	1	0	0	0	1	0	0	1	1	1	0	0	1	0	0	1	0	1	0	0	0	0	0	0	1	0	0	0
09102 Energy metabolism|00920 Sulfur metabolism [PATH:ko00920]|K00957 cysD; sulfate adenylyltransferase subunit 2 [EC:2.7.7.4]___09104 Nucleotide metabolism|00230 Purine metabolism [PATH:ko00230]|K00957 cysD; sulfate adenylyltransferase subunit 2 [EC:2.7.7.4]___09106 Metabolism of other amino acids|00450 Selenocompound metabolism [PATH:ko00450]|K00957 cysD; sulfate adenylyltransferase subunit 2 […	0	1	0	1	0	1	1	1	1	0	0	0	0	0	1	1	1	1	0	1	1	1	1	0	0	1	0	0	1	1	1	0	0	1	0	0	1	0	1	0	1	0	0	0	0	1	0	0	0
09104 Nucleotide metabolism|00230 Purine metabolism [PATH:ko00230]|K00962 pnp, PNPT1; polyribonucleotide nucleotidyltransferase [EC:2.7.7.8]___09104 Nucleotide metabolism|00240 Pyrimidine metabolism [PATH:ko00240]|K00962 pnp, PNPT1; polyribonucleotide nucleotidyltransferase [EC:2.7.7.8]	1	1	1	1	1	1	1	1	1	1	1	1	1	1	1	1	1	1	1	1	1	1	1	1	1	1	1	1	1	1	1	1	1	1	1	1	1	1	1	1	1	1	1	1	1	1	1	1	1
09101 Carbohydrate metabolism|00040 Pentose and glucuronate interconversions [PATH:ko00040]|K00963 UGP2, galU, galF; UTP--glucose-1-phosphate uridylyltransferase [EC:2.7.7.9]___09101 Carbohydrate metabolism|00052 Galactose metabolism [PATH:ko00052]|K00963 UGP2, galU, galF; UTP--glucose-1-phosphate uridylyltransferase [EC:2.7.7.9]___09101 Carbohydrate metabolism|00500 Starch and sucrose metabolism…	0	1	0	0	0	0	1	0	0	1	1	1	0	1	0	1	0	0	1	0	0	0	0	1	0	0	0	0	0	0	0	0	0	0	1	1	0	1	0	0	0	0	0	0	1	1	0	0	0
09101 Carbohydrate metabolism|00052 Galactose metabolism [PATH:ko00052]|K00965 galT, GALT; UDPglucose--hexose-1-phosphate uridylyltransferase [EC:2.7.7.12]___09101 Carbohydrate metabolism|00520 Amino sugar and nucleotide sugar metabolism [PATH:ko00520]|K00965 galT, GALT; UDPglucose--hexose-1-phosphate uridylyltransferase [EC:2.7.7.12]	0	0	0	0	0	0	0	1	0	0	0	1	0	1	0	0	1	1	0	1	0	0	0	1	1	0	0	1	0	0	0	1	0	0	1	1	0	1	0	0	0	0	1	1	0	0	1	0	1
09101 Carbohydrate metabolism|00051 Fructose and mannose metabolism [PATH:ko00051]|K00966 GMPP; mannose-1-phosphate guanylyltransferase [EC:2.7.7.13]___09101 Carbohydrate metabolism|00520 Amino sugar and nucleotide sugar metabolism [PATH:ko00520]|K00966 GMPP; mannose-1-phosphate guanylyltransferase [EC:2.7.7.13]	0	1	0	1	0	1	1	0	1	0	1	0	0	0	1	1	0	0	0	0	1	1	1	0	0	1	0	0	1	0	1	0	0	1	0	0	1	0	1	0	0	0	1	0	0	0	0	0	0
09103 Lipid metabolism|00564 Glycerophospholipid metabolism [PATH:ko00564]|K00968 PCYT1; choline-phosphate cytidylyltransferase [EC:2.7.7.15]___09106 Metabolism of other amino acids|00440 Phosphonate and phosphinate metabolism [PATH:ko00440]|K00968 PCYT1; choline-phosphate cytidylyltransferase [EC:2.7.7.15]	0	1	0	0	0	1	1	1	1	0	0	0	0	0	1	1	1	1	0	1	0	0	0	0	0	0	0	0	0	1	1	0	0	0	0	0	0	0	0	0	0	0	1	0	0	0	0	0	0
09108 Metabolism of cofactors and vitamins|00760 Nicotinate and nicotinamide metabolism [PATH:ko00760]|K00969 nadD; nicotinate-nucleotide adenylyltransferase [EC:2.7.7.18]	1	1	1	1	1	1	1	1	1	1	1	1	1	1	1	1	1	1	1	1	1	1	1	1	1	1	1	1	1	1	1	1	1	1	1	1	1	1	1	1	1	1	1	1	1	1	1	1	1
09101 Carbohydrate metabolism|00051 Fructose and mannose metabolism [PATH:ko00051]|K00971 manC, cpsB; mannose-1-phosphate guanylyltransferase [EC:2.7.7.13]___09101 Carbohydrate metabolism|00520 Amino sugar and nucleotide sugar metabolism [PATH:ko00520]|K00971 manC, cpsB; mannose-1-phosphate guanylyltransferase [EC:2.7.7.13]	1	1	1	1	1	1	1	1	1	0	0	0	1	0	1	1	0	1	0	0	1	1	1	0	1	1	1	1	1	1	1	0	1	1	0	0	1	0	1	1	1	1	0	1	0	0	1	1	0
09101 Carbohydrate metabolism|00520 Amino sugar and nucleotide sugar metabolism [PATH:ko00520]|K00972 UAP1; UDP-N-acetylglucosamine/UDP-N-acetylgalactosamine diphosphorylase [EC:2.7.7.23 2.7.7.83]	0	0	0	0	0	0	0	0	0	0	0	0	0	0	0	0	0	0	0	0	0	0	0	0	0	0	0	1	0	0	0	0	0	0	0	0	0	0	0	0	0	0	0	1	0	0	1	1	0
09109 Metabolism of terpenoids and polyketides|00523 Polyketide sugar unit biosynthesis [PATH:ko00523]|K00973 E2.7.7.24, rfbA, rffH; glucose-1-phosphate thymidylyltransferase [EC:2.7.7.24]___09110 Biosynthesis of other secondary metabolites|00521 Streptomycin biosynthesis [PATH:ko00521]|K00973 E2.7.7.24, rfbA, rffH; glucose-1-phosphate thymidylyltransferase [EC:2.7.7.24]___09110 Biosynthesis of o…	1	1	1	1	0	1	1	1	1	0	0	1	1	1	1	1	1	1	0	1	1	1	1	1	1	1	0	1	1	1	1	0	0	1	1	1	1	1	1	1	1	1	0	1	0	1	1	1	0
09101 Carbohydrate metabolism|00500 Starch and sucrose metabolism [PATH:ko00500]|K00975 glgC; glucose-1-phosphate adenylyltransferase [EC:2.7.7.27]___09101 Carbohydrate metabolism|00520 Amino sugar and nucleotide sugar metabolism [PATH:ko00520]|K00975 glgC; glucose-1-phosphate adenylyltransferase [EC:2.7.7.27]	0	0	0	0	0	0	0	1	0	0	0	1	0	1	0	0	1	1	0	1	0	0	0	1	1	0	0	1	0	0	0	1	0	0	1	1	0	1	0	0	0	0	1	1	0	1	1	1	1
09101 Carbohydrate metabolism|00500 Starch and sucrose metabolism [PATH:ko00500]|K00978 rfbF; glucose-1-phosphate cytidylyltransferase [EC:2.7.7.33]___09101 Carbohydrate metabolism|00520 Amino sugar and nucleotide sugar metabolism [PATH:ko00520]|K00978 rfbF; glucose-1-phosphate cytidylyltransferase [EC:2.7.7.33]	0	0	0	1	0	0	0	0	1	1	1	0	0	0	1	0	0	0	0	0	0	1	1	0	0	0	0	0	1	0	0	0	0	0	0	0	0	0	1	0	0	0	0	0	1	1	0	1	0
09107 Glycan biosynthesis and metabolism|00540 Lipopolysaccharide biosynthesis [PATH:ko00540]|K00979 kdsB; 3-deoxy-manno-octulosonate cytidylyltransferase (CMP-KDO synthetase) [EC:2.7.7.38]	1	1	1	1	1	1	1	0	1	1	1	0	1	0	1	1	0	0	1	0	1	1	1	0	0	1	1	0	1	1	1	0	1	1	0	0	1	0	1	1	1	1	0	0	1	1	0	1	0
09103 Lipid metabolism|00564 Glycerophospholipid metabolism [PATH:ko00564]|K00980 tagD; glycerol-3-phosphate cytidylyltransferase [EC:2.7.7.39]	0	1	0	0	0	1	1	1	1	0	0	0	0	0	1	1	1	1	0	1	0	0	0	0	0	1	0	0	0	1	1	0	0	0	0	0	0	0	0	0	0	0	1	0	0	0	0	0	0
09103 Lipid metabolism|00564 Glycerophospholipid metabolism [PATH:ko00564]|K00981 E2.7.7.41, CDS1, CDS2, cdsA; phosphatidate cytidylyltransferase [EC:2.7.7.41]	1	1	1	1	1	1	1	1	1	1	1	1	1	1	1	1	1	1	1	1	1	1	1	1	1	1	1	1	1	1	1	1	1	1	1	1	1	1	1	1	1	1	1	1	1	1	1	1	1
09101 Carbohydrate metabolism|00520 Amino sugar and nucleotide sugar metabolism [PATH:ko00520]|K00983 neuA; N-acylneuraminate cytidylyltransferase [EC:2.7.7.43]	0	0	0	1	1	1	0	1	1	0	0	0	0	0	1	0	0	0	1	0	0	0	1	0	0	1	1	1	1	1	0	0	1	1	0	0	1	0	1	0	0	0	0	1	0	0	1	0	0
09109 Metabolism of terpenoids and polyketides|00900 Terpenoid backbone biosynthesis [PATH:ko00900]|K00991 ispD; 2-C-methyl-D-erythritol 4-phosphate cytidylyltransferase [EC:2.7.7.60]	1	1	1	1	1	1	1	1	1	0	0	1	1	1	1	1	1	1	1	1	1	1	1	1	1	1	1	1	1	1	1	1	1	1	1	1	1	1	1	1	1	1	1	1	0	1	1	1	1
09101 Carbohydrate metabolism|00520 Amino sugar and nucleotide sugar metabolism [PATH:ko00520]|K00992 murU; N-acetyl-alpha-D-muramate 1-phosphate uridylyltransferase [EC:2.7.7.99]	0	0	0	1	0	1	0	0	1	0	0	0	0	0	1	0	0	0	0	0	1	1	1	0	0	1	0	0	1	0	1	0	0	1	0	0	1	0	1	0	0	0	0	0	0	0	0	0	0
09103 Lipid metabolism|00564 Glycerophospholipid metabolism [PATH:ko00564]|K00995 pgsA, PGS1; CDP-diacylglycerol---glycerol-3-phosphate 3-phosphatidyltransferase [EC:2.7.8.5]	0	1	0	0	0	0	1	1	0	0	0	1	0	1	0	1	1	1	0	1	0	0	0	1	1	1	0	1	0	0	1	1	0	0	1	1	0	1	1	0	0	0	1	1	0	1	1	1	1
09108 Metabolism of cofactors and vitamins|00770 Pantothenate and CoA biosynthesis [PATH:ko00770]|K00997 acpS; holo-[acyl-carrier protein] synthase [EC:2.7.8.7]	0	1	0	0	0	0	1	0	0	1	1	1	0	1	0	1	1	0	1	1	0	0	0	1	0	0	0	0	0	0	0	0	0	0	1	1	0	1	0	0	0	0	1	0	1	0	0	1	1
09103 Lipid metabolism|00564 Glycerophospholipid metabolism [PATH:ko00564]|K00998 pssA; CDP-diacylglycerol---serine O-phosphatidyltransferase [EC:2.7.8.8]___09105 Amino acid metabolism|00260 Glycine, serine and threonine metabolism [PATH:ko00260]|K00998 pssA; CDP-diacylglycerol---serine O-phosphatidyltransferase [EC:2.7.8.8]	0	0	0	0	0	0	0	0	0	0	0	0	0	0	0	0	0	0	0	0	0	0	0	0	0	0	0	0	0	0	0	0	0	0	0	0	0	0	0	0	0	0	0	0	0	0	0	0	0
09107 Glycan biosynthesis and metabolism|00550 Peptidoglycan biosynthesis [PATH:ko00550]|K01000 mraY; phospho-N-acetylmuramoyl-pentapeptide-transferase [EC:2.7.8.13]	1	1	1	1	1	1	1	1	1	1	1	1	1	1	1	1	1	1	1	1	1	1	1	1	1	1	1	1	1	1	1	1	1	1	1	1	1	1	1	1	1	1	1	1	1	1	1	1	1
09101 Carbohydrate metabolism|00620 Pyruvate metabolism [PATH:ko00620]|K01006 ppdK; pyruvate, orthophosphate dikinase [EC:2.7.9.1]___09102 Energy metabolism|00710 Carbon fixation in photosynthetic organisms [PATH:ko00710]|K01006 ppdK; pyruvate, orthophosphate dikinase [EC:2.7.9.1]___09102 Energy metabolism|00720 Carbon fixation pathways in prokaryotes [PATH:ko00720]|K01006 ppdK; pyruvate, orthoph…	1	1	1	1	1	1	1	1	1	0	0	1	1	1	1	1	1	1	0	1	1	1	1	1	1	1	1	1	1	0	1	1	1	1	0	0	1	0	1	1	1	1	1	1	0	1	1	1	1
09101 Carbohydrate metabolism|00620 Pyruvate metabolism [PATH:ko00620]|K01007 pps, ppsA; pyruvate, water dikinase [EC:2.7.9.2]___09102 Energy metabolism|00680 Methane metabolism [PATH:ko00680]|K01007 pps, ppsA; pyruvate, water dikinase [EC:2.7.9.2]___09102 Energy metabolism|00720 Carbon fixation pathways in prokaryotes [PATH:ko00720]|K01007 pps, ppsA; pyruvate, water dikinase [EC:2.7.9.2]	0	1	0	0	0	0	1	1	0	1	1	0	0	0	0	1	0	1	1	0	0	0	0	0	1	0	0	1	0	0	0	1	0	0	0	0	0	0	0	0	0	0	0	1	1	1	0	0	0
09106 Metabolism of other amino acids|00450 Selenocompound metabolism [PATH:ko00450]|K01008 selD, SEPHS; selenide, water dikinase [EC:2.7.9.3]	0	0	0	0	0	0	0	1	0	0	0	1	0	1	0	0	1	1	0	1	0	0	0	1	1	0	0	0	0	0	0	1	0	0	0	0	0	0	0	0	0	0	0	0	0	0	0	0	1
09102 Energy metabolism|00920 Sulfur metabolism [PATH:ko00920]|K01011 TST, MPST, sseA; thiosulfate/3-mercaptopyruvate sulfurtransferase [EC:2.8.1.1 2.8.1.2]___09105 Amino acid metabolism|00270 Cysteine and methionine metabolism [PATH:ko00270]|K01011 TST, MPST, sseA; thiosulfate/3-mercaptopyruvate sulfurtransferase [EC:2.8.1.1 2.8.1.2]	0	0	0	0	0	0	0	0	0	0	0	0	0	0	0	0	0	0	0	0	0	0	0	0	0	0	0	0	0	0	0	0	0	0	0	0	0	0	0	0	0	0	0	0	0	0	0	0	0
09108 Metabolism of cofactors and vitamins|00780 Biotin metabolism [PATH:ko00780]|K01012 bioB; biotin synthase [EC:2.8.1.6]	0	1	0	1	0	0	1	1	1	1	1	0	0	0	0	1	1	1	1	1	1	1	1	0	0	1	0	0	1	1	0	1	0	1	0	0	1	0	1	1	1	1	1	0	1	1	0	1	0
09101 Carbohydrate metabolism|00620 Pyruvate metabolism [PATH:ko00620]|K01026 pct; propionate CoA-transferase [EC:2.8.3.1]___09101 Carbohydrate metabolism|00640 Propanoate metabolism [PATH:ko00640]|K01026 pct; propionate CoA-transferase [EC:2.8.3.1]___09111 Xenobiotics biodegradation and metabolism|00643 Styrene degradation [PATH:ko00643]|K01026 pct; propionate CoA-transferase [EC:2.8.3.1]	0	0	0	0	0	0	0	0	0	0	0	0	0	0	0	0	1	0	0	1	0	0	0	0	0	0	0	0	0	0	0	0	0	0	0	0	0	0	0	0	0	0	0	0	0	0	0	0	0
09101 Carbohydrate metabolism|00650 Butanoate metabolism [PATH:ko00650]|K01027 OXCT; 3-oxoacid CoA-transferase [EC:2.8.3.5]___09103 Lipid metabolism|00072 Synthesis and degradation of ketone bodies [PATH:ko00072]|K01027 OXCT; 3-oxoacid CoA-transferase [EC:2.8.3.5]___09105 Amino acid metabolism|00280 Valine, leucine and isoleucine degradation [PATH:ko00280]|K01027 OXCT; 3-oxoacid CoA-transferase […	0	0	0	0	0	0	0	0	0	0	0	0	0	0	0	0	1	0	1	1	1	0	0	0	0	0	0	0	0	1	0	0	0	0	0	0	0	0	0	1	1	1	0	0	0	0	0	0	0
09101 Carbohydrate metabolism|00650 Butanoate metabolism [PATH:ko00650]|K01028 E2.8.3.5A, scoA; 3-oxoacid CoA-transferase subunit A [EC:2.8.3.5]___09103 Lipid metabolism|00072 Synthesis and degradation of ketone bodies [PATH:ko00072]|K01028 E2.8.3.5A, scoA; 3-oxoacid CoA-transferase subunit A [EC:2.8.3.5]___09105 Amino acid metabolism|00280 Valine, leucine and isoleucine degradation [PATH:ko00280…	0	0	0	0	0	0	0	0	0	0	0	1	0	1	0	0	1	0	1	1	1	0	0	1	0	0	0	0	0	1	0	0	0	0	0	0	0	0	0	1	1	1	1	0	0	0	0	0	0
09101 Carbohydrate metabolism|00650 Butanoate metabolism [PATH:ko00650]|K01029 E2.8.3.5B, scoB; 3-oxoacid CoA-transferase subunit B [EC:2.8.3.5]___09103 Lipid metabolism|00072 Synthesis and degradation of ketone bodies [PATH:ko00072]|K01029 E2.8.3.5B, scoB; 3-oxoacid CoA-transferase subunit B [EC:2.8.3.5]___09105 Amino acid metabolism|00280 Valine, leucine and isoleucine degradation [PATH:ko00280…	0	0	0	0	0	0	0	0	0	0	0	0	0	0	0	0	1	0	1	1	1	0	0	0	0	0	0	0	0	1	0	0	0	0	0	0	0	0	0	1	1	1	0	0	0	0	0	0	0
09101 Carbohydrate metabolism|00640 Propanoate metabolism [PATH:ko00640]|K01034 atoD; acetate CoA/acetoacetate CoA-transferase alpha subunit [EC:2.8.3.8 2.8.3.9]___09101 Carbohydrate metabolism|00650 Butanoate metabolism [PATH:ko00650]|K01034 atoD; acetate CoA/acetoacetate CoA-transferase alpha subunit [EC:2.8.3.8 2.8.3.9]___09105 Amino acid metabolism|00310 Lysine degradation [PATH:ko00310]|K010…	0	0	0	0	0	0	0	0	0	0	0	0	0	0	0	0	1	0	1	1	1	0	0	0	0	0	0	0	0	1	0	0	0	0	0	0	0	0	0	1	1	1	0	0	0	0	0	0	0
09101 Carbohydrate metabolism|00640 Propanoate metabolism [PATH:ko00640]|K01035 atoA; acetate CoA/acetoacetate CoA-transferase beta subunit [EC:2.8.3.8 2.8.3.9]___09101 Carbohydrate metabolism|00650 Butanoate metabolism [PATH:ko00650]|K01035 atoA; acetate CoA/acetoacetate CoA-transferase beta subunit [EC:2.8.3.8 2.8.3.9]___09105 Amino acid metabolism|00310 Lysine degradation [PATH:ko00310]|K01035…	0	0	0	0	0	0	0	0	0	0	0	0	0	0	0	0	1	0	1	1	1	0	0	0	0	0	0	0	0	1	0	0	0	0	0	0	0	0	0	1	1	1	0	0	0	0	0	0	0
09106 Metabolism of other amino acids|00450 Selenocompound metabolism [PATH:ko00450]|K01042 selA; L-seryl-tRNA(Ser) seleniumtransferase [EC:2.9.1.1]	0	0	0	0	0	0	0	0	0	0	0	1	0	1	0	0	0	0	0	0	0	0	0	1	0	0	0	0	0	0	0	0	0	0	0	0	0	0	0	0	0	0	0	0	0	0	0	0	0
09103 Lipid metabolism|00561 Glycerolipid metabolism [PATH:ko00561]|K01046 lip, TGL2; triacylglycerol lipase [EC:3.1.1.3]	0	0	0	0	0	0	0	0	0	0	0	0	0	0	0	0	0	0	0	0	0	0	0	0	0	0	0	0	0	0	0	0	0	0	0	0	0	0	0	0	0	0	1	0	0	0	0	0	1
09103 Lipid metabolism|00564 Glycerophospholipid metabolism [PATH:ko00564]|K01048 pldB; lysophospholipase [EC:3.1.1.5]	0	0	0	0	0	0	0	1	0	0	0	0	0	0	0	0	1	1	0	1	0	0	0	0	1	0	0	1	0	0	0	1	0	0	1	1	0	1	0	0	0	0	1	1	0	0	1	0	1
09101 Carbohydrate metabolism|00040 Pentose and glucuronate interconversions [PATH:ko00040]|K01051 E3.1.1.11; pectinesterase [EC:3.1.1.11]	0	0	0	1	0	0	0	0	0	0	0	1	0	1	0	0	0	0	0	0	0	1	1	0	0	1	0	1	1	0	1	0	0	1	1	1	1	1	1	0	0	0	0	1	0	0	0	1	1
09101 Carbohydrate metabolism|00030 Pentose phosphate pathway [PATH:ko00030]|K01053 E3.1.1.17, gnl, RGN; gluconolactonase [EC:3.1.1.17]___09101 Carbohydrate metabolism|00053 Ascorbate and aldarate metabolism [PATH:ko00053]|K01053 E3.1.1.17, gnl, RGN; gluconolactonase [EC:3.1.1.17]___09111 Xenobiotics biodegradation and metabolism|00930 Caprolactam degradation [PATH:ko00930]|K01053 E3.1.1.17, gnl,…	0	0	0	0	0	1	0	0	1	0	0	0	0	0	1	0	0	0	0	0	0	0	0	0	0	0	0	0	0	0	1	0	0	0	0	0	0	0	0	0	0	0	0	0	0	0	0	0	0
09111 Xenobiotics biodegradation and metabolism|00362 Benzoate degradation [PATH:ko00362]|K01055 pcaD; 3-oxoadipate enol-lactonase [EC:3.1.1.24]	1	0	1	0	0	0	0	0	0	0	0	0	1	0	0	0	0	0	0	0	0	0	0	0	0	0	0	0	0	0	0	0	0	0	1	1	0	1	0	0	0	0	0	0	0	0	0	0	1
09101 Carbohydrate metabolism|00030 Pentose phosphate pathway [PATH:ko00030]|K01057 PGLS, pgl, devB; 6-phosphogluconolactonase [EC:3.1.1.31]	1	0	1	1	0	1	0	0	1	0	0	0	1	0	1	0	0	0	0	0	1	1	1	0	0	1	0	0	1	1	1	0	0	1	1	1	1	1	1	0	0	0	0	0	0	0	0	0	0
09103 Lipid metabolism|00564 Glycerophospholipid metabolism [PATH:ko00564]|K01058 pldA; phospholipase A1/A2 [EC:3.1.1.32 3.1.1.4]___09103 Lipid metabolism|00565 Ether lipid metabolism [PATH:ko00565]|K01058 pldA; phospholipase A1/A2 [EC:3.1.1.32 3.1.1.4]___09103 Lipid metabolism|00590 Arachidonic acid metabolism [PATH:ko00590]|K01058 pldA; phospholipase A1/A2 [EC:3.1.1.32 3.1.1.4]___09103 Lipid me…	1	0	1	0	0	1	0	0	1	0	0	0	1	0	1	0	0	0	0	0	1	0	0	0	0	0	0	0	0	1	1	0	0	0	0	0	0	0	0	0	0	0	0	0	0	0	0	0	0
09110 Biosynthesis of other secondary metabolites|00311 Penicillin and cephalosporin biosynthesis [PATH:ko00311]|K01060 cah; cephalosporin-C deacetylase [EC:3.1.1.41]	0	0	0	1	0	0	0	0	0	0	0	1	0	1	0	0	0	0	0	0	0	1	1	1	0	0	0	0	1	0	0	0	0	1	0	0	1	0	0	0	0	0	0	0	0	0	0	0	0
09111 Xenobiotics biodegradation and metabolism|00361 Chlorocyclohexane and chlorobenzene degradation [PATH:ko00361]|K01061 E3.1.1.45; carboxymethylenebutenolidase [EC:3.1.1.45]___09111 Xenobiotics biodegradation and metabolism|00364 Fluorobenzoate degradation [PATH:ko00364]|K01061 E3.1.1.45; carboxymethylenebutenolidase [EC:3.1.1.45]___09111 Xenobiotics biodegradation and metabolism|00623 Toluen…	0	0	0	0	0	0	0	0	0	0	0	0	0	0	0	0	0	0	0	0	0	0	0	0	0	0	0	0	0	0	0	0	0	0	0	0	0	0	0	0	0	0	0	0	0	0	0	0	0
09101 Carbohydrate metabolism|00620 Pyruvate metabolism [PATH:ko00620]|K01067 E3.1.2.1, ACH1; acetyl-CoA hydrolase [EC:3.1.2.1]	1	1	1	1	1	1	1	0	1	1	1	0	1	0	1	1	0	0	1	0	1	1	1	0	0	1	1	0	1	1	1	0	1	1	0	0	1	0	1	1	1	1	0	0	1	0	0	1	0
09101 Carbohydrate metabolism|00620 Pyruvate metabolism [PATH:ko00620]|K01069 gloB, HAGH; hydroxyacylglutathione hydrolase [EC:3.1.2.6]	0	1	0	0	0	0	1	1	0	1	1	1	0	1	0	1	1	1	0	1	0	0	0	1	1	0	0	1	0	0	0	1	0	0	0	0	0	0	0	0	0	0	0	0	1	0	1	1	0
09102 Energy metabolism|00680 Methane metabolism [PATH:ko00680]|K01070 frmB, ESD, fghA; S-formylglutathione hydrolase [EC:3.1.2.12]	1	0	1	1	1	1	0	0	1	0	0	0	1	0	1	0	0	0	0	0	1	1	1	0	0	1	1	0	1	1	1	0	1	1	0	0	1	0	1	0	0	0	0	0	0	0	0	0	0
09103 Lipid metabolism|00061 Fatty acid biosynthesis [PATH:ko00061]|K01071 MCH; medium-chain acyl-[acyl-carrier-protein] hydrolase [EC:3.1.2.21]	1	1	1	1	1	1	1	1	1	1	1	0	1	0	1	1	1	1	1	1	1	1	1	0	1	1	1	1	1	1	1	1	1	1	0	0	1	0	1	1	1	1	1	1	1	1	1	1	1
09108 Metabolism of cofactors and vitamins|00130 Ubiquinone and other terpenoid-quinone biosynthesis [PATH:ko00130]|K01075 E3.1.2.23; 4-hydroxybenzoyl-CoA thioesterase [EC:3.1.2.23]___09111 Xenobiotics biodegradation and metabolism|00362 Benzoate degradation [PATH:ko00362]|K01075 E3.1.2.23; 4-hydroxybenzoyl-CoA thioesterase [EC:3.1.2.23]	0	1	0	0	0	0	1	0	0	0	0	0	0	0	0	1	0	0	0	0	0	0	0	0	0	0	0	0	0	0	0	0	0	0	0	0	0	0	0	0	0	0	0	0	0	0	0	0	0
09108 Metabolism of cofactors and vitamins|00730 Thiamine metabolism [PATH:ko00730]|K01077 E3.1.3.1, phoA, phoB; alkaline phosphatase [EC:3.1.3.1]___09108 Metabolism of cofactors and vitamins|00790 Folate biosynthesis [PATH:ko00790]|K01077 E3.1.3.1, phoA, phoB; alkaline phosphatase [EC:3.1.3.1]	1	1	1	1	1	1	1	0	1	0	0	0	1	0	1	1	0	0	0	0	1	1	1	0	0	1	1	1	1	1	1	1	1	1	1	1	1	1	1	1	1	1	0	1	0	0	0	1	0
09108 Metabolism of cofactors and vitamins|00730 Thiamine metabolism [PATH:ko00730]|K01078 PHO; acid phosphatase [EC:3.1.3.2]___09108 Metabolism of cofactors and vitamins|00740 Riboflavin metabolism [PATH:ko00740]|K01078 PHO; acid phosphatase [EC:3.1.3.2]	0	0	0	1	0	0	0	0	0	0	0	0	0	0	0	0	0	0	0	0	0	1	1	0	0	1	0	0	1	0	1	0	0	1	0	0	1	0	1	0	0	0	0	0	0	0	0	0	0
09102 Energy metabolism|00680 Methane metabolism [PATH:ko00680]|K01079 serB, PSPH; phosphoserine phosphatase [EC:3.1.3.3]___09105 Amino acid metabolism|00260 Glycine, serine and threonine metabolism [PATH:ko00260]|K01079 serB, PSPH; phosphoserine phosphatase [EC:3.1.3.3]	1	0	1	1	1	1	0	1	1	0	0	1	1	1	1	0	0	1	0	0	0	1	1	1	1	1	1	1	1	0	1	0	1	1	1	1	1	1	1	1	1	1	1	1	0	0	1	0	0
09104 Nucleotide metabolism|00230 Purine metabolism [PATH:ko00230]|K01081 E3.1.3.5; 5'-nucleotidase [EC:3.1.3.5]___09104 Nucleotide metabolism|00240 Pyrimidine metabolism [PATH:ko00240]|K01081 E3.1.3.5; 5'-nucleotidase [EC:3.1.3.5]___09108 Metabolism of cofactors and vitamins|00760 Nicotinate and nicotinamide metabolism [PATH:ko00760]|K01081 E3.1.3.5; 5'-nucleotidase [EC:3.1.3.5]	1	1	1	1	0	1	1	1	1	1	1	0	1	0	1	0	0	1	0	0	1	1	1	0	0	1	0	0	1	1	0	0	0	1	1	1	1	1	1	0	0	0	0	0	1	1	1	1	0
09102 Energy metabolism|00920 Sulfur metabolism [PATH:ko00920]|K01082 cysQ, MET22, BPNT1; 3'(2'), 5'-bisphosphate nucleotidase [EC:3.1.3.7]	0	0	0	1	1	1	0	0	1	0	0	0	0	0	1	0	0	0	0	0	1	1	1	0	0	1	1	0	1	1	1	0	1	1	0	0	0	0	1	1	1	1	0	0	0	0	1	0	0
09101 Carbohydrate metabolism|00010 Glycolysis / Gluconeogenesis [PATH:ko00010]|K01085 agp; glucose-1-phosphatase [EC:3.1.3.10]	0	0	0	0	0	0	0	0	0	0	0	0	0	0	0	0	0	0	0	0	0	0	0	0	0	0	0	0	0	0	0	0	0	0	0	0	0	0	0	0	0	0	0	0	0	0	0	0	0
09101 Carbohydrate metabolism|00010 Glycolysis / Gluconeogenesis [PATH:ko00010]|K01086 fbp-SEBP; fructose-1,6-bisphosphatase I / sedoheptulose-1,7-bisphosphatase [EC:3.1.3.11 3.1.3.37]___09101 Carbohydrate metabolism|00030 Pentose phosphate pathway [PATH:ko00030]|K01086 fbp-SEBP; fructose-1,6-bisphosphatase I / sedoheptulose-1,7-bisphosphatase [EC:3.1.3.11 3.1.3.37]___09101 Carbohydrate metabolis…	0	0	0	0	0	0	0	0	0	0	0	0	0	0	0	0	0	0	0	0	0	0	0	0	0	0	0	0	0	0	0	0	0	0	0	0	0	0	0	0	0	0	0	0	0	0	0	0	0
09105 Amino acid metabolism|00340 Histidine metabolism [PATH:ko00340]|K01089 hisB; imidazoleglycerol-phosphate dehydratase / histidinol-phosphatase [EC:4.2.1.19 3.1.3.15]	1	1	1	1	1	1	1	1	1	0	0	1	1	1	1	1	1	1	1	1	1	1	1	1	1	1	1	1	1	1	1	1	1	1	1	1	1	1	1	0	0	0	1	1	0	1	1	1	1
09101 Carbohydrate metabolism|00630 Glyoxylate and dicarboxylate metabolism [PATH:ko00630]|K01091 gph; phosphoglycolate phosphatase [EC:3.1.3.18]	1	1	1	1	1	1	1	1	1	1	1	1	1	1	1	1	1	1	1	1	1	1	1	1	1	1	1	1	1	1	1	1	1	1	1	1	1	1	1	1	1	1	1	1	1	1	1	1	1
09101 Carbohydrate metabolism|00562 Inositol phosphate metabolism [PATH:ko00562]|K01092 E3.1.3.25, IMPA, suhB; myo-inositol-1(or 4)-monophosphatase [EC:3.1.3.25]___09110 Biosynthesis of other secondary metabolites|00521 Streptomycin biosynthesis [PATH:ko00521]|K01092 E3.1.3.25, IMPA, suhB; myo-inositol-1(or 4)-monophosphatase [EC:3.1.3.25]	1	1	1	1	1	1	1	0	1	0	0	0	1	0	1	1	0	0	0	0	1	1	1	0	0	1	1	0	1	1	1	0	1	1	1	1	1	1	1	0	0	0	0	0	0	0	1	1	0
09103 Lipid metabolism|00564 Glycerophospholipid metabolism [PATH:ko00564]|K01095 pgpA; phosphatidylglycerophosphatase A [EC:3.1.3.27]	0	0	0	0	0	0	0	0	0	0	0	0	0	0	0	0	0	0	0	0	0	0	0	0	0	1	0	0	0	0	1	0	0	0	0	0	0	0	1	0	0	0	0	0	0	0	0	0	0
09103 Lipid metabolism|00564 Glycerophospholipid metabolism [PATH:ko00564]|K01096 pgpB; phosphatidylglycerophosphatase B [EC:3.1.3.27 3.1.3.81 3.1.3.4 3.6.1.27]	0	0	0	0	0	0	0	0	0	0	0	0	0	0	0	0	0	0	0	0	0	0	0	0	0	0	0	0	0	0	0	0	0	0	0	0	0	0	0	0	0	0	0	0	0	0	1	0	1
09111 Xenobiotics biodegradation and metabolism|00627 Aminobenzoate degradation [PATH:ko00627]|K01101 E3.1.3.41; 4-nitrophenyl phosphatase [EC:3.1.3.41]	0	0	0	0	1	0	0	1	0	0	0	0	0	0	0	0	0	0	1	0	0	0	0	0	1	0	1	1	0	0	0	0	1	0	0	0	0	0	0	0	0	0	0	1	0	0	1	0	0
09108 Metabolism of cofactors and vitamins|00790 Folate biosynthesis [PATH:ko00790]|K01113 phoD; alkaline phosphatase D [EC:3.1.3.1]	0	0	0	0	1	1	0	0	1	0	0	0	0	0	1	0	0	0	0	0	0	0	0	0	0	0	0	0	0	0	1	0	1	0	0	0	0	0	0	0	0	0	0	0	0	0	0	0	0
09101 Carbohydrate metabolism|00562 Inositol phosphate metabolism [PATH:ko00562]|K01114 plc; phospholipase C [EC:3.1.4.3]___09103 Lipid metabolism|00564 Glycerophospholipid metabolism [PATH:ko00564]|K01114 plc; phospholipase C [EC:3.1.4.3]___09103 Lipid metabolism|00565 Ether lipid metabolism [PATH:ko00565]|K01114 plc; phospholipase C [EC:3.1.4.3]	0	0	0	0	0	0	0	1	0	0	0	0	0	0	0	0	0	1	0	0	0	0	0	0	0	0	0	0	0	0	0	0	0	0	0	0	0	0	0	0	0	0	1	0	0	0	0	0	0
09104 Nucleotide metabolism|00230 Purine metabolism [PATH:ko00230]|K01119 cpdB; 2',3'-cyclic-nucleotide 2'-phosphodiesterase / 3'-nucleotidase [EC:3.1.4.16 3.1.3.6]___09104 Nucleotide metabolism|00240 Pyrimidine metabolism [PATH:ko00240]|K01119 cpdB; 2',3'-cyclic-nucleotide 2'-phosphodiesterase / 3'-nucleotidase [EC:3.1.4.16 3.1.3.6]	0	1	0	1	0	1	1	0	1	1	1	1	0	0	1	1	0	0	1	0	1	1	1	1	0	1	0	0	1	1	0	0	0	1	0	0	1	0	1	0	0	0	0	0	1	1	0	1	0
09103 Lipid metabolism|00564 Glycerophospholipid metabolism [PATH:ko00564]|K01126 E3.1.4.46, glpQ, ugpQ; glycerophosphoryl diester phosphodiesterase [EC:3.1.4.46]	1	0	1	1	1	1	0	1	1	0	0	0	1	0	1	0	1	1	0	1	1	1	1	0	1	1	1	1	1	1	1	0	1	1	1	1	1	1	1	0	0	0	1	1	0	0	1	1	1
09104 Nucleotide metabolism|00230 Purine metabolism [PATH:ko00230]|K01129 dgt; dGTPase [EC:3.1.5.1]	1	1	1	1	0	1	1	0	1	1	1	1	1	1	1	1	1	1	1	1	1	1	1	1	1	1	0	1	1	1	1	1	0	1	1	1	1	1	1	0	0	0	1	1	1	0	1	1	1
09103 Lipid metabolism|00140 Steroid hormone biosynthesis [PATH:ko00140]|K01130 E3.1.6.1, aslA; arylsulfatase [EC:3.1.6.1]___09103 Lipid metabolism|00600 Sphingolipid metabolism [PATH:ko00600]|K01130 E3.1.6.1, aslA; arylsulfatase [EC:3.1.6.1]	0	1	0	1	1	1	1	0	1	0	0	0	0	0	1	1	0	0	0	0	0	1	1	0	0	0	1	0	1	0	1	0	1	1	0	0	1	0	0	0	0	0	0	0	0	0	0	0	0
09103 Lipid metabolism|00600 Sphingolipid metabolism [PATH:ko00600]|K01134 ARSA; arylsulfatase A [EC:3.1.6.8]	1	1	1	1	0	1	1	0	1	0	0	0	1	0	1	1	0	0	0	0	0	1	1	0	0	1	0	0	1	0	1	0	0	1	0	0	1	0	1	0	0	0	0	1	0	0	0	0	0
09107 Glycan biosynthesis and metabolism|00531 Glycosaminoglycan degradation [PATH:ko00531]|K01135 ARSB; arylsulfatase B [EC:3.1.6.12]	0	0	0	0	0	0	0	0	0	0	0	0	0	0	0	0	0	0	0	0	0	0	0	0	0	0	0	0	0	0	0	0	0	0	0	0	0	0	0	0	0	0	0	0	0	0	0	0	0
09107 Glycan biosynthesis and metabolism|00531 Glycosaminoglycan degradation [PATH:ko00531]|K01136 IDS; iduronate 2-sulfatase [EC:3.1.6.13]	0	0	0	1	0	0	0	0	0	0	0	0	0	0	0	0	0	0	0	0	0	1	1	0	0	0	0	0	0	0	1	0	0	0	0	0	1	0	0	0	0	0	0	0	0	0	0	0	0
09107 Glycan biosynthesis and metabolism|00531 Glycosaminoglycan degradation [PATH:ko00531]|K01137 GNS; N-acetylglucosamine-6-sulfatase [EC:3.1.6.14]	0	1	0	1	0	1	1	0	1	0	0	0	0	0	1	1	0	0	0	0	0	1	1	0	0	0	0	0	1	0	1	0	0	1	0	0	1	0	0	0	0	0	0	0	0	0	0	0	0
09104 Nucleotide metabolism|00230 Purine metabolism [PATH:ko00230]|K01139 spoT; GTP diphosphokinase / guanosine-3',5'-bis(diphosphate) 3'-diphosphatase [EC:2.7.6.5 3.1.7.2]	1	0	1	1	1	1	0	1	1	1	1	1	1	1	1	0	1	1	1	1	1	1	1	1	1	1	1	1	1	1	1	1	1	1	1	1	1	1	1	1	1	1	1	1	1	1	1	0	1
09101 Carbohydrate metabolism|00500 Starch and sucrose metabolism [PATH:ko00500]|K01176 AMY, amyA, malS; alpha-amylase [EC:3.2.1.1]	0	1	0	1	1	1	1	1	1	0	0	1	0	1	1	1	1	1	0	1	0	1	1	1	1	1	1	1	1	1	0	1	1	1	1	1	1	1	1	0	0	0	1	1	0	1	1	0	1
09101 Carbohydrate metabolism|00500 Starch and sucrose metabolism [PATH:ko00500]|K01178 SGA1; glucoamylase [EC:3.2.1.3]	1	0	0	1	0	1	0	0	1	0	0	0	1	0	1	0	0	0	0	0	0	1	0	0	0	1	0	0	1	0	1	0	0	1	0	0	1	0	0	0	0	0	0	0	0	0	0	0	0
09101 Carbohydrate metabolism|00500 Starch and sucrose metabolism [PATH:ko00500]|K01179 E3.2.1.4; endoglucanase [EC:3.2.1.4]	1	1	1	0	0	0	1	0	0	0	0	0	1	0	0	1	0	0	1	0	0	0	0	0	1	1	0	1	0	0	1	0	0	0	0	0	0	0	1	0	0	0	1	1	0	1	1	1	1
09101 Carbohydrate metabolism|00052 Galactose metabolism [PATH:ko00052]|K01182 IMA, malL; oligo-1,6-glucosidase [EC:3.2.1.10]___09101 Carbohydrate metabolism|00500 Starch and sucrose metabolism [PATH:ko00500]|K01182 IMA, malL; oligo-1,6-glucosidase [EC:3.2.1.10]	0	0	0	0	0	1	0	1	1	0	0	1	0	1	1	0	1	1	0	1	1	0	0	1	1	0	0	1	0	1	0	1	0	0	1	1	0	1	0	1	1	1	0	1	0	0	1	0	1
09101 Carbohydrate metabolism|00520 Amino sugar and nucleotide sugar metabolism [PATH:ko00520]|K01183 E3.2.1.14; chitinase [EC:3.2.1.14]	0	0	0	1	1	0	0	1	0	1	1	0	0	0	0	0	0	1	0	0	0	1	1	0	1	1	1	1	1	0	0	1	1	1	0	0	1	0	1	0	0	0	0	1	1	0	1	0	0
09101 Carbohydrate metabolism|00040 Pentose and glucuronate interconversions [PATH:ko00040]|K01184 E3.2.1.15; polygalacturonase [EC:3.2.1.15]	0	0	0	0	0	0	0	0	0	0	0	0	0	0	0	0	0	0	0	0	0	0	0	0	0	0	0	0	0	0	0	0	0	0	0	0	0	0	0	0	0	0	0	0	0	0	0	0	0
09103 Lipid metabolism|00600 Sphingolipid metabolism [PATH:ko00600]|K01186 NEU1; sialidase-1 [EC:3.2.1.18]___09107 Glycan biosynthesis and metabolism|00511 Other glycan degradation [PATH:ko00511]|K01186 NEU1; sialidase-1 [EC:3.2.1.18]	1	1	1	1	0	1	1	0	1	0	0	0	1	0	1	1	0	0	0	0	0	1	1	0	0	1	0	0	1	0	1	1	1	1	0	0	1	0	1	0	0	0	0	0	0	0	0	0	0
09101 Carbohydrate metabolism|00052 Galactose metabolism [PATH:ko00052]|K01187 malZ; alpha-glucosidase [EC:3.2.1.20]___09101 Carbohydrate metabolism|00500 Starch and sucrose metabolism [PATH:ko00500]|K01187 malZ; alpha-glucosidase [EC:3.2.1.20]	1	1	1	1	1	1	1	1	1	0	0	1	1	1	1	1	1	1	0	1	1	1	1	1	1	1	1	1	1	1	1	1	1	1	1	1	1	1	1	0	0	0	0	1	0	1	1	1	0
09101 Carbohydrate metabolism|00052 Galactose metabolism [PATH:ko00052]|K01190 lacZ; beta-galactosidase [EC:3.2.1.23]___09103 Lipid metabolism|00600 Sphingolipid metabolism [PATH:ko00600]|K01190 lacZ; beta-galactosidase [EC:3.2.1.23]___09107 Glycan biosynthesis and metabolism|00511 Other glycan degradation [PATH:ko00511]|K01190 lacZ; beta-galactosidase [EC:3.2.1.23]	1	1	1	1	1	1	1	1	1	0	0	0	1	1	1	1	1	1	0	0	1	1	1	0	1	1	1	1	1	1	1	1	1	1	1	1	1	1	1	1	1	1	1	1	0	0	1	1	1
09107 Glycan biosynthesis and metabolism|00511 Other glycan degradation [PATH:ko00511]|K01191 MAN2C1; alpha-mannosidase [EC:3.2.1.24]	0	0	0	0	1	1	0	0	1	0	0	0	0	0	1	0	0	0	0	0	1	0	0	0	1	1	1	1	0	0	0	0	1	0	0	1	0	1	1	0	0	0	0	1	0	0	1	1	0
09107 Glycan biosynthesis and metabolism|00511 Other glycan degradation [PATH:ko00511]|K01192 E3.2.1.25, MANBA, manB; beta-mannosidase [EC:3.2.1.25]	1	0	1	1	1	1	0	1	1	0	0	0	1	0	1	0	0	1	0	0	1	1	1	0	1	1	1	1	1	1	1	0	1	1	0	0	1	0	1	0	0	0	1	1	0	0	1	1	0
09101 Carbohydrate metabolism|00052 Galactose metabolism [PATH:ko00052]|K01193 INV, sacA; beta-fructofuranosidase [EC:3.2.1.26]___09101 Carbohydrate metabolism|00500 Starch and sucrose metabolism [PATH:ko00500]|K01193 INV, sacA; beta-fructofuranosidase [EC:3.2.1.26]	0	0	0	1	0	0	0	1	0	0	0	1	0	1	0	0	1	1	0	1	0	1	1	1	1	1	0	1	1	0	1	0	1	1	1	1	1	1	1	0	0	0	1	1	0	0	0	1	1
09101 Carbohydrate metabolism|00500 Starch and sucrose metabolism [PATH:ko00500]|K01194 TREH, treA, treF; alpha,alpha-trehalase [EC:3.2.1.28]	0	0	0	0	0	0	0	0	0	0	0	0	0	0	0	0	0	0	0	0	0	0	0	0	0	0	0	0	0	0	0	0	1	0	0	0	0	0	0	0	0	0	0	0	0	0	0	1	0
09101 Carbohydrate metabolism|00040 Pentose and glucuronate interconversions [PATH:ko00040]|K01195 uidA, GUSB; beta-glucuronidase [EC:3.2.1.31]___09107 Glycan biosynthesis and metabolism|00531 Glycosaminoglycan degradation [PATH:ko00531]|K01195 uidA, GUSB; beta-glucuronidase [EC:3.2.1.31]___09108 Metabolism of cofactors and vitamins|00860 Porphyrin and chlorophyll metabolism [PATH:ko00860]|K01195…	1	0	1	1	0	0	0	1	0	0	0	0	1	1	0	0	0	0	0	0	0	0	0	0	1	1	0	1	1	0	1	1	0	1	1	1	1	1	1	0	0	0	1	1	0	0	1	1	0
09107 Glycan biosynthesis and metabolism|00531 Glycosaminoglycan degradation [PATH:ko00531]|K01197 hya; hyaluronoglucosaminidase [EC:3.2.1.35]	1	1	1	1	0	1	1	0	1	0	0	0	1	0	1	1	0	0	0	0	0	1	1	0	0	1	0	0	1	0	1	1	0	1	0	0	1	0	1	0	0	0	0	0	0	0	0	0	1
09101 Carbohydrate metabolism|00520 Amino sugar and nucleotide sugar metabolism [PATH:ko00520]|K01198 xynB; xylan 1,4-beta-xylosidase [EC:3.2.1.37]	0	0	0	1	0	0	0	0	0	0	0	0	0	0	0	0	0	1	0	0	0	1	1	0	1	1	0	1	1	0	0	0	0	1	0	1	1	1	1	0	0	0	1	1	0	0	1	1	0
09101 Carbohydrate metabolism|00500 Starch and sucrose metabolism [PATH:ko00500]|K01200 pulA; pullulanase [EC:3.2.1.41]	0	0	0	1	1	1	0	0	1	0	0	0	0	0	1	0	0	0	0	0	0	1	1	0	1	1	1	1	1	0	0	0	1	1	1	1	1	1	1	0	0	0	1	1	0	1	1	0	1
09103 Lipid metabolism|00600 Sphingolipid metabolism [PATH:ko00600]|K01201 GBA, srfJ; glucosylceramidase [EC:3.2.1.45]___09107 Glycan biosynthesis and metabolism|00511 Other glycan degradation [PATH:ko00511]|K01201 GBA, srfJ; glucosylceramidase [EC:3.2.1.45]	0	0	0	1	1	1	0	0	1	0	0	0	0	0	1	0	0	0	0	0	0	1	0	0	1	1	1	0	1	0	0	0	0	1	0	1	1	1	1	0	0	0	0	0	0	0	0	1	0
09103 Lipid metabolism|00600 Sphingolipid metabolism [PATH:ko00600]|K01202 GALC; galactosylceramidase [EC:3.2.1.46]	0	0	0	0	0	0	0	0	0	0	0	0	0	0	0	0	0	0	0	0	0	0	0	0	0	0	0	0	0	0	0	0	0	0	0	0	0	0	0	0	0	0	1	0	0	0	0	0	0
09107 Glycan biosynthesis and metabolism|00531 Glycosaminoglycan degradation [PATH:ko00531]|K01205 NAGLU; alpha-N-acetylglucosaminidase [EC:3.2.1.50]	1	1	1	1	0	0	1	0	0	0	0	0	1	0	0	1	0	0	0	0	0	1	1	0	0	0	0	0	1	0	1	1	0	1	0	0	1	0	0	0	0	0	0	0	0	0	0	0	0
09107 Glycan biosynthesis and metabolism|00511 Other glycan degradation [PATH:ko00511]|K01206 FUCA; alpha-L-fucosidase [EC:3.2.1.51]	1	1	1	1	1	1	1	1	1	0	0	0	1	0	1	1	0	1	0	0	1	1	1	0	1	1	0	0	1	1	1	1	1	1	0	0	1	0	1	0	0	0	0	0	0	0	1	1	0
09101 Carbohydrate metabolism|00520 Amino sugar and nucleotide sugar metabolism [PATH:ko00520]|K01207 nagZ; beta-N-acetylhexosaminidase [EC:3.2.1.52]___09107 Glycan biosynthesis and metabolism|00531 Glycosaminoglycan degradation [PATH:ko00531]|K01207 nagZ; beta-N-acetylhexosaminidase [EC:3.2.1.52]	0	1	0	1	0	0	1	0	0	0	0	0	0	0	0	1	1	0	1	1	0	0	1	0	0	0	0	1	0	0	0	0	0	0	1	1	0	1	0	0	0	0	0	1	0	1	0	0	1
09101 Carbohydrate metabolism|00500 Starch and sucrose metabolism [PATH:ko00500]|K01208 cd, ma, nplT; cyclomaltodextrinase / maltogenic alpha-amylase / neopullulanase [EC:3.2.1.54 3.2.1.133 3.2.1.135]	0	0	0	0	0	0	0	0	0	0	0	0	0	0	0	0	0	0	0	0	0	0	0	0	1	0	0	1	0	0	0	0	0	0	1	1	0	1	0	0	0	0	0	1	0	0	1	0	0
09101 Carbohydrate metabolism|00520 Amino sugar and nucleotide sugar metabolism [PATH:ko00520]|K01209 abfA; alpha-N-arabinofuranosidase [EC:3.2.1.55]	0	0	0	1	1	1	0	1	1	0	0	0	0	0	1	0	0	1	0	0	1	1	1	0	1	1	1	1	1	1	1	0	1	1	1	1	1	1	1	0	0	0	1	1	0	0	1	1	0
09101 Carbohydrate metabolism|00500 Starch and sucrose metabolism [PATH:ko00500]|K01210 E3.2.1.58; glucan 1,3-beta-glucosidase [EC:3.2.1.58]	0	0	0	0	0	0	0	1	0	0	0	1	0	1	0	0	0	0	0	0	0	0	0	1	0	0	0	0	0	0	0	0	0	0	1	1	0	1	0	0	0	0	0	0	0	0	0	0	0
09101 Carbohydrate metabolism|00500 Starch and sucrose metabolism [PATH:ko00500]|K01212 sacC, levB; levanase [EC:3.2.1.65]	0	0	0	1	0	1	0	0	1	0	0	0	0	0	1	0	1	0	0	1	0	1	1	0	1	1	0	0	1	0	1	0	0	1	1	1	1	1	1	0	0	0	0	0	0	0	1	0	1
09101 Carbohydrate metabolism|00040 Pentose and glucuronate interconversions [PATH:ko00040]|K01213 E3.2.1.67; galacturan 1,4-alpha-galacturonidase [EC:3.2.1.67]	0	0	0	1	0	0	0	0	0	0	0	1	0	1	0	0	0	0	0	0	0	1	1	0	0	0	0	1	1	0	0	0	0	1	0	0	1	0	0	0	0	0	0	1	0	0	0	1	0
09101 Carbohydrate metabolism|00051 Fructose and mannose metabolism [PATH:ko00051]|K01218 gmuG; mannan endo-1,4-beta-mannosidase [EC:3.2.1.78]	1	1	1	1	1	1	1	0	1	0	0	0	1	0	1	1	0	0	0	0	1	1	1	0	0	1	1	1	1	1	1	1	1	1	0	0	1	0	1	0	0	0	1	1	0	0	0	0	1
09101 Carbohydrate metabolism|00052 Galactose metabolism [PATH:ko00052]|K01220 E3.2.1.85, lacG; 6-phospho-beta-galactosidase [EC:3.2.1.85]	0	0	0	0	0	0	0	0	0	0	0	1	0	1	0	0	1	0	0	1	0	0	0	0	0	0	0	0	0	0	0	0	0	0	0	0	0	0	0	0	0	0	0	0	0	0	0	0	1
09101 Carbohydrate metabolism|00010 Glycolysis / Gluconeogenesis [PATH:ko00010]|K01222 E3.2.1.86A, celF; 6-phospho-beta-glucosidase [EC:3.2.1.86]___09101 Carbohydrate metabolism|00500 Starch and sucrose metabolism [PATH:ko00500]|K01222 E3.2.1.86A, celF; 6-phospho-beta-glucosidase [EC:3.2.1.86]	0	0	0	0	0	0	0	0	0	0	0	1	0	1	0	0	1	0	0	1	0	0	0	0	0	0	0	0	0	0	0	0	0	0	0	0	0	0	0	0	0	0	0	0	0	0	0	0	1
09101 Carbohydrate metabolism|00010 Glycolysis / Gluconeogenesis [PATH:ko00010]|K01223 E3.2.1.86B, bglA; 6-phospho-beta-glucosidase [EC:3.2.1.86]___09101 Carbohydrate metabolism|00500 Starch and sucrose metabolism [PATH:ko00500]|K01223 E3.2.1.86B, bglA; 6-phospho-beta-glucosidase [EC:3.2.1.86]	0	0	0	0	0	0	0	0	0	0	0	1	0	1	0	0	1	1	0	1	0	0	0	1	0	0	0	1	0	0	0	1	0	0	0	0	0	0	0	0	0	0	0	1	0	0	0	0	1
09101 Carbohydrate metabolism|00500 Starch and sucrose metabolism [PATH:ko00500]|K01226 treC; trehalose-6-phosphate hydrolase [EC:3.2.1.93]	0	0	0	0	0	0	0	0	0	0	0	0	0	0	0	0	0	0	0	0	0	0	0	0	1	0	0	1	0	0	0	1	0	0	1	1	0	1	0	0	0	0	0	1	0	0	0	0	1
09107 Glycan biosynthesis and metabolism|00511 Other glycan degradation [PATH:ko00511]|K01227 E3.2.1.96; mannosyl-glycoprotein endo-beta-N-acetylglucosaminidase [EC:3.2.1.96]	1	0	1	1	1	1	0	1	1	0	0	0	1	0	1	0	1	1	0	1	1	1	1	0	0	1	1	1	1	1	1	1	1	1	0	1	1	1	1	1	1	1	1	1	0	0	0	0	1
09101 Carbohydrate metabolism|00500 Starch and sucrose metabolism [PATH:ko00500]|K01232 glvA; maltose-6'-phosphate glucosidase [EC:3.2.1.122]	0	0	0	0	0	0	0	0	0	0	0	1	0	1	0	0	1	0	0	1	0	0	0	0	0	0	0	0	0	0	0	0	0	0	0	0	0	0	0	0	0	0	0	0	0	0	0	0	0
09101 Carbohydrate metabolism|00500 Starch and sucrose metabolism [PATH:ko00500]|K01236 treZ, glgZ; maltooligosyltrehalose trehalohydrolase [EC:3.2.1.141]	0	0	0	0	0	0	0	1	0	0	0	0	0	0	0	0	1	1	0	1	0	0	0	0	1	0	0	1	0	0	0	1	0	0	0	0	0	0	0	0	0	0	1	1	0	1	1	0	1
09104 Nucleotide metabolism|00230 Purine metabolism [PATH:ko00230]|K01239 iunH; purine nucleosidase [EC:3.2.2.1]___09108 Metabolism of cofactors and vitamins|00760 Nicotinate and nicotinamide metabolism [PATH:ko00760]|K01239 iunH; purine nucleosidase [EC:3.2.2.1]	0	0	0	0	0	0	0	1	0	0	0	1	0	1	0	0	0	1	0	0	0	0	0	1	1	0	0	0	0	0	0	0	0	0	1	1	0	1	0	0	0	0	0	0	0	0	0	0	0
09104 Nucleotide metabolism|00230 Purine metabolism [PATH:ko00230]|K01241 amn; AMP nucleosidase [EC:3.2.2.4]	1	0	1	1	0	1	0	0	1	1	1	0	1	0	1	0	0	0	0	0	1	1	1	0	1	1	0	0	1	1	1	0	0	1	0	0	1	0	1	0	0	0	0	0	0	0	0	0	0
09105 Amino acid metabolism|00270 Cysteine and methionine metabolism [PATH:ko00270]|K01243 mtnN, mtn, pfs; adenosylhomocysteine nucleosidase [EC:3.2.2.9]	1	0	1	1	1	0	0	1	0	0	0	1	1	1	0	0	1	1	0	1	1	1	1	1	1	1	1	1	1	1	0	0	1	1	1	1	1	1	1	1	0	0	0	1	0	1	1	0	1
09105 Amino acid metabolism|00270 Cysteine and methionine metabolism [PATH:ko00270]|K01251 E3.3.1.1, ahcY; adenosylhomocysteinase [EC:3.3.1.1]	0	1	0	0	1	1	1	0	1	1	1	0	0	0	1	1	0	0	1	0	1	0	0	0	0	0	1	0	0	1	1	0	1	0	1	1	0	1	0	1	1	1	1	0	1	0	0	1	0
09106 Metabolism of other amino acids|00480 Glutathione metabolism [PATH:ko00480]|K01255 CARP, pepA; leucyl aminopeptidase [EC:3.4.11.1]	0	0	0	0	0	0	0	1	0	1	1	1	0	1	0	0	1	1	1	1	0	0	0	1	1	0	0	1	0	0	0	1	0	0	0	0	0	0	0	0	0	0	1	1	1	1	1	0	1
09106 Metabolism of other amino acids|00480 Glutathione metabolism [PATH:ko00480]|K01256 pepN; aminopeptidase N [EC:3.4.11.2]	0	0	0	1	0	1	0	0	1	0	0	0	0	0	1	0	0	0	0	0	1	1	1	0	0	0	0	0	1	1	1	0	0	1	1	1	1	1	0	0	0	0	0	0	0	0	0	0	0
09105 Amino acid metabolism|00330 Arginine and proline metabolism [PATH:ko00330]|K01259 pip; proline iminopeptidase [EC:3.4.11.5]	0	0	0	0	0	0	0	0	0	0	0	1	0	1	0	0	0	0	0	0	0	0	0	1	0	0	0	0	0	0	0	0	0	0	1	1	0	1	0	0	0	0	0	0	0	0	0	0	1
09106 Metabolism of other amino acids|00480 Glutathione metabolism [PATH:ko00480]|K01270 pepD; dipeptidase D [EC:3.4.13.-]	1	0	1	1	1	1	0	1	1	0	0	1	1	1	1	0	1	1	0	1	1	1	1	1	1	1	1	1	1	1	1	1	1	1	0	0	1	0	1	1	1	1	0	1	0	0	1	0	1
09105 Amino acid metabolism|00250 Alanine, aspartate and glutamate metabolism [PATH:ko00250]|K01424 E3.5.1.1, ansA, ansB; L-asparaginase [EC:3.5.1.1]___09106 Metabolism of other amino acids|00460 Cyanoamino acid metabolism [PATH:ko00460]|K01424 E3.5.1.1, ansA, ansB; L-asparaginase [EC:3.5.1.1]	1	0	1	1	1	1	0	0	1	1	1	1	1	1	1	0	0	0	1	0	1	1	1	1	1	1	1	0	1	1	1	0	1	1	1	1	1	1	1	1	1	1	1	0	1	1	0	0	1
09105 Amino acid metabolism|00220 Arginine biosynthesis [PATH:ko00220]|K01425 glsA, GLS; glutaminase [EC:3.5.1.2]___09105 Amino acid metabolism|00250 Alanine, aspartate and glutamate metabolism [PATH:ko00250]|K01425 glsA, GLS; glutaminase [EC:3.5.1.2]___09106 Metabolism of other amino acids|00471 D-Glutamine and D-glutamate metabolism [PATH:ko00471]|K01425 glsA, GLS; glutaminase [EC:3.5.1.2]	1	1	1	1	1	1	1	0	1	0	0	0	1	0	1	1	0	0	0	0	1	1	1	0	0	1	1	0	1	1	1	0	1	1	0	0	1	0	1	1	1	1	0	0	0	0	0	0	0
09105 Amino acid metabolism|00330 Arginine and proline metabolism [PATH:ko00330]|K01426 E3.5.1.4, amiE; amidase [EC:3.5.1.4]___09105 Amino acid metabolism|00360 Phenylalanine metabolism [PATH:ko00360]|K01426 E3.5.1.4, amiE; amidase [EC:3.5.1.4]___09105 Amino acid metabolism|00380 Tryptophan metabolism [PATH:ko00380]|K01426 E3.5.1.4, amiE; amidase [EC:3.5.1.4]___09111 Xenobiotics biodegradation an…	0	0	0	0	0	0	0	0	0	0	0	0	0	0	0	0	0	0	1	0	0	0	0	0	0	0	0	0	0	0	0	0	0	0	0	0	0	0	0	0	0	0	0	0	0	0	1	0	0
09104 Nucleotide metabolism|00230 Purine metabolism [PATH:ko00230]|K01428 ureC; urease subunit alpha [EC:3.5.1.5]___09105 Amino acid metabolism|00220 Arginine biosynthesis [PATH:ko00220]|K01428 ureC; urease subunit alpha [EC:3.5.1.5]___09111 Xenobiotics biodegradation and metabolism|00791 Atrazine degradation [PATH:ko00791]|K01428 ureC; urease subunit alpha [EC:3.5.1.5]	0	0	0	0	0	0	0	1	0	0	0	0	0	0	0	0	0	1	0	0	1	0	0	0	1	0	0	0	0	1	0	0	0	0	0	0	0	0	0	0	0	0	1	0	0	0	0	0	0
09104 Nucleotide metabolism|00230 Purine metabolism [PATH:ko00230]|K01429 ureB; urease subunit beta [EC:3.5.1.5]___09105 Amino acid metabolism|00220 Arginine biosynthesis [PATH:ko00220]|K01429 ureB; urease subunit beta [EC:3.5.1.5]___09111 Xenobiotics biodegradation and metabolism|00791 Atrazine degradation [PATH:ko00791]|K01429 ureB; urease subunit beta [EC:3.5.1.5]	0	0	0	0	0	0	0	1	0	0	0	0	0	0	0	0	0	1	0	0	1	0	0	0	1	0	0	0	0	1	0	0	0	0	0	0	0	0	0	0	0	0	1	0	0	0	0	0	0
09104 Nucleotide metabolism|00230 Purine metabolism [PATH:ko00230]|K01430 ureA; urease subunit gamma [EC:3.5.1.5]___09105 Amino acid metabolism|00220 Arginine biosynthesis [PATH:ko00220]|K01430 ureA; urease subunit gamma [EC:3.5.1.5]___09111 Xenobiotics biodegradation and metabolism|00791 Atrazine degradation [PATH:ko00791]|K01430 ureA; urease subunit gamma [EC:3.5.1.5]	0	0	0	0	0	0	0	1	0	0	0	0	0	0	0	0	0	1	0	0	1	0	0	0	1	0	0	0	0	1	0	0	0	0	0	0	0	0	0	0	0	0	0	0	0	0	0	0	0
09104 Nucleotide metabolism|00240 Pyrimidine metabolism [PATH:ko00240]|K01431 UPB1, pydC; beta-ureidopropionase [EC:3.5.1.6]___09106 Metabolism of other amino acids|00410 beta-Alanine metabolism [PATH:ko00410]|K01431 UPB1, pydC; beta-ureidopropionase [EC:3.5.1.6]___09108 Metabolism of cofactors and vitamins|00770 Pantothenate and CoA biosynthesis [PATH:ko00770]|K01431 UPB1, pydC; beta-ureidopropi…	0	0	0	0	0	0	0	0	0	0	0	0	0	0	0	0	0	0	0	0	0	0	0	0	0	0	0	0	0	0	0	0	0	0	0	0	0	0	0	0	0	0	0	0	0	0	0	0	1
09101 Carbohydrate metabolism|00630 Glyoxylate and dicarboxylate metabolism [PATH:ko00630]|K01433 purU; formyltetrahydrofolate deformylase [EC:3.5.1.10]___09108 Metabolism of cofactors and vitamins|00670 One carbon pool by folate [PATH:ko00670]|K01433 purU; formyltetrahydrofolate deformylase [EC:3.5.1.10]	0	0	0	1	0	1	0	0	0	0	0	0	0	0	0	0	0	0	0	0	0	1	1	0	0	1	0	0	1	0	0	0	0	1	0	0	1	0	1	0	0	0	0	0	0	0	0	1	0
09105 Amino acid metabolism|00220 Arginine biosynthesis [PATH:ko00220]|K01438 argE; acetylornithine deacetylase [EC:3.5.1.16]	1	0	1	1	1	1	0	1	1	0	0	1	1	1	1	0	0	1	0	0	1	1	1	1	0	1	1	1	1	1	1	0	1	1	1	1	1	1	1	1	1	1	0	1	0	0	1	1	0
09105 Amino acid metabolism|00300 Lysine biosynthesis [PATH:ko00300]|K01439 dapE; succinyl-diaminopimelate desuccinylase [EC:3.5.1.18]	1	0	1	1	1	1	0	1	1	0	0	1	1	1	1	0	0	1	0	0	1	1	1	1	1	1	1	0	1	1	1	0	1	1	1	1	1	1	1	1	1	1	1	0	0	1	0	1	1
09103 Lipid metabolism|00120 Primary bile acid biosynthesis [PATH:ko00120]|K01442 E3.5.1.24; choloylglycine hydrolase [EC:3.5.1.24]___09103 Lipid metabolism|00121 Secondary bile acid biosynthesis [PATH:ko00121]|K01442 E3.5.1.24; choloylglycine hydrolase [EC:3.5.1.24]	1	0	1	1	1	1	0	1	1	0	0	1	1	1	1	0	1	1	0	1	1	1	1	1	1	1	1	1	1	0	1	0	1	1	1	1	1	1	1	1	1	1	1	1	0	1	1	0	1
09101 Carbohydrate metabolism|00520 Amino sugar and nucleotide sugar metabolism [PATH:ko00520]|K01443 nagA, AMDHD2; N-acetylglucosamine-6-phosphate deacetylase [EC:3.5.1.25]	0	1	0	1	0	1	1	1	1	0	0	1	0	1	1	1	1	1	0	1	0	1	1	1	1	0	0	1	1	0	1	1	0	1	1	1	1	1	0	0	0	0	0	1	0	0	1	1	1
09107 Glycan biosynthesis and metabolism|00511 Other glycan degradation [PATH:ko00511]|K01444 AGA, aspG; N4-(beta-N-acetylglucosaminyl)-L-asparaginase [EC:3.5.1.26]	0	0	0	0	0	0	0	0	0	0	0	0	0	0	0	0	0	0	0	0	0	0	0	0	0	0	0	0	0	0	0	0	0	0	0	0	0	0	0	0	0	0	0	0	0	0	0	0	1
09105 Amino acid metabolism|00360 Phenylalanine metabolism [PATH:ko00360]|K01451 hipO; hippurate hydrolase [EC:3.5.1.32]	0	0	0	0	1	0	0	0	0	0	0	1	0	1	0	0	0	0	0	0	1	0	0	1	0	0	1	0	0	1	0	0	1	0	1	1	0	1	0	1	1	1	0	0	0	0	0	0	1
09101 Carbohydrate metabolism|00520 Amino sugar and nucleotide sugar metabolism [PATH:ko00520]|K01452 E3.5.1.41; chitin deacetylase [EC:3.5.1.41]	0	0	0	1	1	0	0	0	0	0	0	0	0	0	0	0	0	0	0	0	0	1	1	0	0	0	1	0	1	0	0	0	1	1	0	0	1	0	0	0	0	0	0	0	0	0	0	1	0
09101 Carbohydrate metabolism|00630 Glyoxylate and dicarboxylate metabolism [PATH:ko00630]|K01455 E3.5.1.49; formamidase [EC:3.5.1.49]___09102 Energy metabolism|00910 Nitrogen metabolism [PATH:ko00910]|K01455 E3.5.1.49; formamidase [EC:3.5.1.49]___09106 Metabolism of other amino acids|00460 Cyanoamino acid metabolism [PATH:ko00460]|K01455 E3.5.1.49; formamidase [EC:3.5.1.49]	0	0	0	0	0	0	0	0	0	0	0	0	0	0	0	0	0	0	0	0	0	0	0	0	0	0	0	0	0	0	0	0	0	0	1	0	0	1	0	0	0	0	0	0	0	0	0	0	0
09105 Amino acid metabolism|00220 Arginine biosynthesis [PATH:ko00220]|K01457 atzF; allophanate hydrolase [EC:3.5.1.54]___09111 Xenobiotics biodegradation and metabolism|00791 Atrazine degradation [PATH:ko00791]|K01457 atzF; allophanate hydrolase [EC:3.5.1.54]	0	0	0	0	0	0	0	0	0	0	0	0	0	0	0	0	0	0	0	0	0	0	0	0	0	0	0	0	0	0	0	0	0	0	0	0	0	0	0	0	0	0	0	0	0	0	0	1	0
09106 Metabolism of other amino acids|00480 Glutathione metabolism [PATH:ko00480]|K01460 gsp; glutathionylspermidine amidase/synthetase [EC:3.5.1.78 6.3.1.8]	0	0	0	1	0	0	0	0	0	0	0	0	0	0	0	0	0	0	0	0	0	1	1	0	0	0	0	0	1	0	0	0	0	1	0	0	1	0	0	0	0	0	0	0	0	0	0	0	0
09104 Nucleotide metabolism|00240 Pyrimidine metabolism [PATH:ko00240]|K01464 DPYS, dht, hydA; dihydropyrimidinase [EC:3.5.2.2]___09106 Metabolism of other amino acids|00410 beta-Alanine metabolism [PATH:ko00410]|K01464 DPYS, dht, hydA; dihydropyrimidinase [EC:3.5.2.2]___09108 Metabolism of cofactors and vitamins|00770 Pantothenate and CoA biosynthesis [PATH:ko00770]|K01464 DPYS, dht, hydA; dihyd…	0	1	0	0	0	0	1	1	0	0	0	1	0	1	0	1	1	1	0	1	0	0	0	1	0	0	0	0	0	0	0	1	0	0	0	0	0	0	0	0	0	0	0	0	0	1	0	0	0
09104 Nucleotide metabolism|00240 Pyrimidine metabolism [PATH:ko00240]|K01465 URA4, pyrC; dihydroorotase [EC:3.5.2.3]	1	1	1	1	1	1	1	1	1	1	1	1	1	1	1	1	1	1	1	1	1	1	1	1	1	1	1	1	1	1	1	1	1	1	1	1	1	1	1	1	1	1	1	1	1	1	1	1	1
09104 Nucleotide metabolism|00230 Purine metabolism [PATH:ko00230]|K01466 allB; allantoinase [EC:3.5.2.5]	0	1	0	0	0	0	1	0	0	0	0	0	0	0	0	1	0	0	0	0	0	0	0	0	0	0	0	0	0	0	0	0	0	0	0	0	0	0	0	0	0	0	0	0	0	0	0	0	0
09105 Amino acid metabolism|00340 Histidine metabolism [PATH:ko00340]|K01468 hutI, AMDHD1; imidazolonepropionase [EC:3.5.2.7]	0	0	0	1	1	1	0	0	1	0	0	0	0	0	1	0	0	0	0	0	1	1	1	0	0	1	1	0	1	1	1	0	1	1	0	0	1	0	1	1	1	1	0	0	0	0	0	0	0
09105 Amino acid metabolism|00330 Arginine and proline metabolism [PATH:ko00330]|K01470 E3.5.2.10; creatinine amidohydrolase [EC:3.5.2.10]	0	0	0	1	0	0	0	0	0	0	0	0	0	0	0	0	0	0	1	0	0	1	1	0	0	1	0	0	1	0	0	1	0	1	1	1	1	1	1	0	0	0	0	0	0	0	0	0	0
09105 Amino acid metabolism|00330 Arginine and proline metabolism [PATH:ko00330]|K01473 hyuA; N-methylhydantoinase A [EC:3.5.2.14]	0	0	0	0	0	0	0	0	0	0	0	0	0	0	0	0	0	0	1	0	0	0	0	0	0	0	0	0	0	0	0	0	0	0	0	0	0	0	0	0	0	0	0	0	0	0	0	0	0
09105 Amino acid metabolism|00330 Arginine and proline metabolism [PATH:ko00330]|K01474 hyuB; N-methylhydantoinase B [EC:3.5.2.14]	0	0	0	0	0	0	0	0	0	0	0	0	0	0	0	0	0	0	0	0	0	0	0	0	0	0	0	0	0	0	0	0	0	0	0	0	0	0	0	0	0	0	0	0	0	0	0	0	0
09105 Amino acid metabolism|00220 Arginine biosynthesis [PATH:ko00220]|K01476 E3.5.3.1, rocF, arg; arginase [EC:3.5.3.1]___09105 Amino acid metabolism|00330 Arginine and proline metabolism [PATH:ko00330]|K01476 E3.5.3.1, rocF, arg; arginase [EC:3.5.3.1]	0	1	0	1	1	1	0	0	1	0	0	0	0	0	1	0	0	0	0	0	1	1	1	0	0	0	1	0	0	1	1	0	1	0	0	0	0	0	0	1	1	1	0	0	0	0	0	0	0
09105 Amino acid metabolism|00220 Arginine biosynthesis [PATH:ko00220]|K01478 arcA; arginine deiminase [EC:3.5.3.6]	0	0	0	0	0	0	0	0	0	0	0	1	0	0	0	0	0	0	0	0	1	0	0	1	0	0	0	0	0	1	0	0	0	0	0	0	0	0	0	1	0	0	0	0	0	0	0	0	0
09105 Amino acid metabolism|00340 Histidine metabolism [PATH:ko00340]|K01479 hutG; formiminoglutamase [EC:3.5.3.8]	0	0	0	0	0	1	0	0	0	0	0	0	0	0	1	0	0	0	0	0	0	0	0	0	0	0	0	0	0	0	1	0	0	0	0	0	0	0	0	0	0	0	1	0	0	0	0	0	0
09105 Amino acid metabolism|00330 Arginine and proline metabolism [PATH:ko00330]|K01480 speB; agmatinase [EC:3.5.3.11]	0	0	0	1	1	1	0	1	0	0	0	0	0	0	1	0	0	1	0	0	1	1	1	0	1	0	1	0	0	1	1	0	1	0	0	0	1	0	0	1	1	1	1	0	0	0	0	0	1
09104 Nucleotide metabolism|00230 Purine metabolism [PATH:ko00230]|K01483 allA; ureidoglycolate lyase [EC:4.3.2.3]	0	0	0	0	0	0	0	1	0	0	0	0	0	0	0	0	0	0	0	0	0	0	0	0	0	0	0	0	0	0	0	0	0	0	0	0	0	0	0	0	0	0	0	0	0	0	1	1	0
09104 Nucleotide metabolism|00240 Pyrimidine metabolism [PATH:ko00240]|K01485 codA; cytosine/creatinine deaminase [EC:3.5.4.1 3.5.4.21]___09105 Amino acid metabolism|00330 Arginine and proline metabolism [PATH:ko00330]|K01485 codA; cytosine/creatinine deaminase [EC:3.5.4.1 3.5.4.21]	1	1	1	1	0	1	1	0	1	1	1	0	1	0	1	1	1	0	1	1	1	1	1	0	1	1	0	1	1	1	1	1	0	1	1	1	1	1	1	1	1	1	1	1	1	1	1	1	1
09104 Nucleotide metabolism|00230 Purine metabolism [PATH:ko00230]|K01486 ade; adenine deaminase [EC:3.5.4.2]	0	0	0	0	0	1	0	1	1	0	0	1	0	1	1	0	1	1	1	1	1	0	0	1	0	0	0	0	0	1	0	0	0	0	0	0	0	0	0	0	0	0	0	0	0	1	0	0	0
09104 Nucleotide metabolism|00230 Purine metabolism [PATH:ko00230]|K01487 E3.5.4.3, guaD; guanine deaminase [EC:3.5.4.3]	1	1	1	1	0	1	1	1	1	1	1	0	1	0	1	1	1	1	1	1	1	1	1	0	1	1	0	1	1	1	1	1	0	1	1	1	1	1	1	1	1	1	1	1	1	1	1	1	1
09104 Nucleotide metabolism|00230 Purine metabolism [PATH:ko00230]|K01488 add, ADA; adenosine deaminase [EC:3.5.4.4]	1	1	1	1	1	1	1	1	1	1	1	1	1	1	1	1	1	1	1	1	1	1	1	1	1	1	1	1	1	1	1	1	1	1	1	1	1	1	1	1	1	1	1	1	1	1	1	1	1
09104 Nucleotide metabolism|00240 Pyrimidine metabolism [PATH:ko00240]|K01489 cdd, CDA; cytidine deaminase [EC:3.5.4.5]___09111 Xenobiotics biodegradation and metabolism|00983 Drug metabolism - other enzymes [PATH:ko00983]|K01489 cdd, CDA; cytidine deaminase [EC:3.5.4.5]	1	1	1	1	1	1	1	1	1	1	1	0	1	0	1	1	1	1	1	1	1	1	1	0	1	1	1	1	1	1	1	1	1	1	1	1	1	1	1	1	1	1	1	1	1	1	1	1	1
09102 Energy metabolism|00720 Carbon fixation pathways in prokaryotes [PATH:ko00720]|K01491 folD; methylenetetrahydrofolate dehydrogenase (NADP+) / methenyltetrahydrofolate cyclohydrolase [EC:1.5.1.5 3.5.4.9]___09108 Metabolism of cofactors and vitamins|00670 One carbon pool by folate [PATH:ko00670]|K01491 folD; methylenetetrahydrofolate dehydrogenase (NADP+) / methenyltetrahydrofolate cyclohydro…	1	1	1	1	1	1	1	1	1	1	1	1	1	1	1	1	1	1	1	1	1	1	1	1	1	1	1	1	1	1	1	1	1	1	1	1	1	1	1	1	1	1	1	1	1	1	1	1	1
09104 Nucleotide metabolism|00230 Purine metabolism [PATH:ko00230]|K01492 purNH; phosphoribosylglycinamide/phosphoribosylaminoimidazolecarboxamide formyltransferase [EC:2.1.2.2 2.1.2.3]___09108 Metabolism of cofactors and vitamins|00670 One carbon pool by folate [PATH:ko00670]|K01492 purNH; phosphoribosylglycinamide/phosphoribosylaminoimidazolecarboxamide formyltransferase [EC:2.1.2.2 2.1.2.3]	1	0	1	1	0	0	0	1	0	0	0	1	1	1	0	0	1	1	1	1	0	1	1	1	1	1	0	1	1	0	1	1	0	1	0	0	1	0	1	0	0	0	1	1	0	1	1	0	1
09104 Nucleotide metabolism|00240 Pyrimidine metabolism [PATH:ko00240]|K01493 comEB; dCMP deaminase [EC:3.5.4.12]	1	1	1	1	1	1	1	1	1	0	0	1	1	1	1	1	1	1	1	1	1	1	1	1	1	1	1	1	1	1	1	1	1	1	0	0	1	0	1	1	1	1	1	1	0	1	1	1	1
09104 Nucleotide metabolism|00240 Pyrimidine metabolism [PATH:ko00240]|K01494 dcd; dCTP deaminase [EC:3.5.4.13]	0	0	0	0	0	0	0	0	1	1	1	0	0	0	0	0	0	0	0	0	1	0	0	0	0	0	0	0	0	1	0	0	0	0	1	1	0	1	0	0	0	0	0	0	1	0	0	0	0
09108 Metabolism of cofactors and vitamins|00790 Folate biosynthesis [PATH:ko00790]|K01495 GCH1, folE; GTP cyclohydrolase IA [EC:3.5.4.16]	1	1	1	1	1	1	1	1	1	1	1	1	1	1	1	1	1	1	1	1	1	1	1	1	0	1	1	1	1	1	1	1	1	1	1	1	1	1	1	1	1	1	0	1	1	0	0	1	1
09105 Amino acid metabolism|00340 Histidine metabolism [PATH:ko00340]|K01496 hisI; phosphoribosyl-AMP cyclohydrolase [EC:3.5.4.19]	1	1	1	1	1	1	1	1	1	0	0	1	1	1	1	1	1	1	1	1	1	1	1	1	1	1	1	1	1	1	1	1	1	1	1	1	1	1	1	0	0	0	1	1	0	1	1	1	1
09108 Metabolism of cofactors and vitamins|00740 Riboflavin metabolism [PATH:ko00740]|K01497 ribA, RIB1; GTP cyclohydrolase II [EC:3.5.4.25]___09108 Metabolism of cofactors and vitamins|00790 Folate biosynthesis [PATH:ko00790]|K01497 ribA, RIB1; GTP cyclohydrolase II [EC:3.5.4.25]	0	0	0	0	0	0	0	0	0	0	0	0	0	0	0	0	1	0	0	1	0	0	0	0	0	0	0	0	0	0	0	0	0	0	0	0	0	0	0	0	0	0	0	0	0	0	0	0	0
09108 Metabolism of cofactors and vitamins|00740 Riboflavin metabolism [PATH:ko00740]|K01498 ribD1; diaminohydroxyphosphoribosylaminopyrimidine deaminase [EC:3.5.4.26]	1	0	1	1	0	1	1	1	1	1	0	0	1	0	1	1	1	1	1	1	1	1	1	0	0	1	0	0	1	1	1	0	0	1	0	0	1	0	1	0	0	0	0	0	1	0	0	1	0
09102 Energy metabolism|00910 Nitrogen metabolism [PATH:ko00910]|K01501 E3.5.5.1; nitrilase [EC:3.5.5.1]___09105 Amino acid metabolism|00380 Tryptophan metabolism [PATH:ko00380]|K01501 E3.5.5.1; nitrilase [EC:3.5.5.1]___09106 Metabolism of other amino acids|00460 Cyanoamino acid metabolism [PATH:ko00460]|K01501 E3.5.5.1; nitrilase [EC:3.5.5.1]___09111 Xenobiotics biodegradation and metabolism|006…	0	0	0	0	0	0	0	1	0	0	0	0	0	0	0	0	0	1	0	0	0	0	0	0	1	0	0	0	0	0	0	0	0	0	0	0	0	0	0	0	0	0	0	0	0	0	0	0	0
09105 Amino acid metabolism|00270 Cysteine and methionine metabolism [PATH:ko00270]|K01505 E3.5.99.7; 1-aminocyclopropane-1-carboxylate deaminase [EC:3.5.99.7]	0	0	0	0	0	0	0	0	0	0	0	0	0	0	0	0	0	0	0	0	0	0	0	0	1	0	0	0	0	0	0	0	0	0	0	0	0	0	1	0	0	0	0	0	0	0	1	0	0
09102 Energy metabolism|00190 Oxidative phosphorylation [PATH:ko00190]|K01507 ppa; inorganic pyrophosphatase [EC:3.6.1.1]	1	1	1	1	1	1	1	1	1	0	0	0	1	0	1	1	0	0	1	0	1	1	1	0	1	1	1	1	1	1	1	1	1	1	1	1	1	1	1	0	0	0	1	1	0	1	1	0	0
09101 Carbohydrate metabolism|00620 Pyruvate metabolism [PATH:ko00620]|K01512 acyP; acylphosphatase [EC:3.6.1.7]___09111 Xenobiotics biodegradation and metabolism|00627 Aminobenzoate degradation [PATH:ko00627]|K01512 acyP; acylphosphatase [EC:3.6.1.7]	0	0	0	0	0	0	0	1	0	0	0	0	0	1	0	0	1	1	0	1	0	0	0	1	1	0	0	0	0	0	0	1	0	0	1	1	0	1	0	0	0	0	0	0	0	0	0	0	1
09104 Nucleotide metabolism|00230 Purine metabolism [PATH:ko00230]|K01515 nudF; ADP-ribose pyrophosphatase [EC:3.6.1.13]	1	1	1	1	1	1	1	1	1	1	1	1	1	1	1	1	1	1	1	1	1	1	1	1	1	1	1	1	1	1	1	1	1	1	1	1	1	1	1	0	0	0	1	1	1	1	1	1	1
09104 Nucleotide metabolism|00230 Purine metabolism [PATH:ko00230]|K01518 NUDT2; bis(5'-nucleosidyl)-tetraphosphatase [EC:3.6.1.17]___09104 Nucleotide metabolism|00240 Pyrimidine metabolism [PATH:ko00240]|K01518 NUDT2; bis(5'-nucleosidyl)-tetraphosphatase [EC:3.6.1.17]	0	0	0	0	0	0	0	1	0	0	0	0	0	0	0	0	1	1	0	1	0	0	0	0	1	0	0	1	0	0	0	0	0	0	0	0	0	0	0	0	0	0	0	1	0	0	0	1	0
09104 Nucleotide metabolism|00240 Pyrimidine metabolism [PATH:ko00240]|K01520 dut, DUT; dUTP pyrophosphatase [EC:3.6.1.23]___09111 Xenobiotics biodegradation and metabolism|00983 Drug metabolism - other enzymes [PATH:ko00983]|K01520 dut, DUT; dUTP pyrophosphatase [EC:3.6.1.23]	1	0	1	1	0	1	0	1	1	1	1	1	1	1	1	0	1	1	1	1	1	1	1	1	1	1	0	1	1	1	1	1	0	1	1	1	1	1	1	0	0	0	1	1	1	1	1	1	1
09105 Amino acid metabolism|00340 Histidine metabolism [PATH:ko00340]|K01523 hisE; phosphoribosyl-ATP pyrophosphohydrolase [EC:3.6.1.31]	0	0	0	0	0	0	0	0	0	0	0	1	0	1	0	0	0	0	0	0	0	0	0	1	0	0	0	0	0	0	0	0	0	0	1	1	0	1	0	0	0	0	1	0	0	1	0	0	0
09104 Nucleotide metabolism|00230 Purine metabolism [PATH:ko00230]|K01524 ppx-gppA; exopolyphosphatase / guanosine-5'-triphosphate,3'-diphosphate pyrophosphatase [EC:3.6.1.11 3.6.1.40]	1	1	1	1	1	1	1	1	1	1	1	1	1	1	1	1	1	1	1	1	1	1	1	1	1	1	1	1	1	1	1	0	1	1	1	1	1	1	1	1	1	1	0	1	1	0	1	1	0
09104 Nucleotide metabolism|00230 Purine metabolism [PATH:ko00230]|K01525 apaH; bis(5'-nucleosyl)-tetraphosphatase (symmetrical) [EC:3.6.1.41]	0	0	0	0	0	0	0	0	0	0	0	0	0	0	0	0	0	0	0	0	0	0	0	0	0	0	0	0	0	0	0	0	0	0	0	0	0	0	0	0	0	0	0	0	0	0	0	0	0
09102 Energy metabolism|00190 Oxidative phosphorylation [PATH:ko00190]|K01541 E3.6.3.10; H+/K+-exchanging ATPase [EC:3.6.3.10]	0	1	0	0	0	0	1	1	0	0	0	1	0	1	0	1	1	1	0	1	0	0	0	1	1	0	0	1	0	0	0	0	0	0	0	0	0	0	0	0	0	0	1	1	0	1	1	1	1
09111 Xenobiotics biodegradation and metabolism|00361 Chlorocyclohexane and chlorobenzene degradation [PATH:ko00361]|K01560 E3.8.1.2; 2-haloacid dehalogenase [EC:3.8.1.2]___09111 Xenobiotics biodegradation and metabolism|00625 Chloroalkane and chloroalkene degradation [PATH:ko00625]|K01560 E3.8.1.2; 2-haloacid dehalogenase [EC:3.8.1.2]	1	0	1	1	0	1	0	1	1	0	0	0	1	0	1	0	1	0	0	1	0	0	1	0	1	1	0	0	1	0	1	0	0	1	1	1	1	1	1	0	0	0	0	0	0	0	0	0	1
09111 Xenobiotics biodegradation and metabolism|00361 Chlorocyclohexane and chlorobenzene degradation [PATH:ko00361]|K01561 dehH; haloacetate dehalogenase [EC:3.8.1.3]___09111 Xenobiotics biodegradation and metabolism|00625 Chloroalkane and chloroalkene degradation [PATH:ko00625]|K01561 dehH; haloacetate dehalogenase [EC:3.8.1.3]	0	0	0	0	0	0	0	0	0	0	0	0	0	0	0	0	0	0	1	0	0	0	0	0	0	0	0	0	0	0	0	0	0	0	0	0	0	0	0	0	0	0	0	0	0	0	0	0	0
09111 Xenobiotics biodegradation and metabolism|00361 Chlorocyclohexane and chlorobenzene degradation [PATH:ko00361]|K01563 dhaA; haloalkane dehalogenase [EC:3.8.1.5]___09111 Xenobiotics biodegradation and metabolism|00625 Chloroalkane and chloroalkene degradation [PATH:ko00625]|K01563 dhaA; haloalkane dehalogenase [EC:3.8.1.5]	0	0	0	0	0	0	0	0	0	0	0	0	0	0	0	0	0	0	0	0	0	0	0	0	0	0	0	0	0	0	0	0	0	0	0	0	0	0	0	0	0	0	0	0	0	0	0	1	0
09101 Carbohydrate metabolism|00620 Pyruvate metabolism [PATH:ko00620]|K01571 oadA; oxaloacetate decarboxylase, alpha subunit [EC:4.1.1.3]	1	1	1	1	1	1	1	1	1	0	0	0	1	0	1	1	0	1	1	1	1	1	1	0	1	1	1	1	1	1	1	1	1	1	0	0	1	0	1	1	1	1	1	1	0	1	1	1	0
09101 Carbohydrate metabolism|00620 Pyruvate metabolism [PATH:ko00620]|K01572 oadB; oxaloacetate decarboxylase, beta subunit [EC:4.1.1.3]	1	1	1	1	1	1	1	1	1	1	1	0	1	0	1	1	0	1	1	1	1	1	1	0	1	1	1	1	1	1	1	1	1	1	0	0	1	0	1	1	1	1	1	1	1	1	1	1	0
09101 Carbohydrate metabolism|00620 Pyruvate metabolism [PATH:ko00620]|K01573 oadG; oxaloacetate decarboxylase, gamma subunit [EC:4.1.1.3]	0	0	0	1	0	1	0	0	1	0	0	0	0	0	1	0	0	0	0	0	0	1	1	0	0	1	0	0	1	0	1	0	0	1	0	0	1	0	1	0	0	0	0	0	0	0	0	0	0
09101 Carbohydrate metabolism|00650 Butanoate metabolism [PATH:ko00650]|K01575 alsD, budA, aldC; acetolactate decarboxylase [EC:4.1.1.5]___09101 Carbohydrate metabolism|00660 C5-Branched dibasic acid metabolism [PATH:ko00660]|K01575 alsD, budA, aldC; acetolactate decarboxylase [EC:4.1.1.5]	0	0	0	0	0	0	0	0	0	0	0	0	0	0	0	0	0	0	0	0	0	0	0	0	0	0	0	0	0	0	0	0	0	0	0	0	0	0	0	0	0	0	0	0	0	0	0	0	0
09106 Metabolism of other amino acids|00410 beta-Alanine metabolism [PATH:ko00410]|K01579 panD; aspartate 1-decarboxylase [EC:4.1.1.11]___09108 Metabolism of cofactors and vitamins|00770 Pantothenate and CoA biosynthesis [PATH:ko00770]|K01579 panD; aspartate 1-decarboxylase [EC:4.1.1.11]	1	1	1	1	1	1	1	1	1	0	0	0	1	0	1	1	1	1	1	1	1	1	1	0	0	1	1	0	1	1	1	0	1	1	0	0	1	0	1	1	1	1	0	0	0	0	0	1	0
09101 Carbohydrate metabolism|00650 Butanoate metabolism [PATH:ko00650]|K01580 E4.1.1.15, gadB, gadA, GAD; glutamate decarboxylase [EC:4.1.1.15]___09105 Amino acid metabolism|00250 Alanine, aspartate and glutamate metabolism [PATH:ko00250]|K01580 E4.1.1.15, gadB, gadA, GAD; glutamate decarboxylase [EC:4.1.1.15]___09106 Metabolism of other amino acids|00410 beta-Alanine metabolism [PATH:ko00410]|K…	1	1	1	1	1	1	1	0	1	0	0	0	1	0	1	1	0	0	0	0	1	1	1	0	0	1	1	0	1	1	1	0	1	1	0	0	1	0	1	1	1	1	0	0	0	0	0	0	0
09105 Amino acid metabolism|00330 Arginine and proline metabolism [PATH:ko00330]|K01581 E4.1.1.17, ODC1, speC, speF; ornithine decarboxylase [EC:4.1.1.17]___09106 Metabolism of other amino acids|00480 Glutathione metabolism [PATH:ko00480]|K01581 E4.1.1.17, ODC1, speC, speF; ornithine decarboxylase [EC:4.1.1.17]	0	0	0	0	0	0	0	0	0	1	1	0	0	0	0	0	0	0	1	0	0	0	0	0	0	0	0	0	0	0	0	0	0	0	0	0	0	0	0	0	0	0	0	0	1	0	0	0	0
09105 Amino acid metabolism|00310 Lysine degradation [PATH:ko00310]|K01582 E4.1.1.18, ldcC, cadA; lysine decarboxylase [EC:4.1.1.18]___09110 Biosynthesis of other secondary metabolites|00960 Tropane, piperidine and pyridine alkaloid biosynthesis [PATH:ko00960]|K01582 E4.1.1.18, ldcC, cadA; lysine decarboxylase [EC:4.1.1.18]	0	0	0	0	0	0	0	1	0	0	0	0	0	0	0	0	1	1	0	1	0	0	0	0	1	0	0	1	0	0	0	1	0	0	0	0	0	0	0	0	0	0	1	1	0	1	1	0	1
09105 Amino acid metabolism|00330 Arginine and proline metabolism [PATH:ko00330]|K01583 E4.1.1.19; arginine decarboxylase [EC:4.1.1.19]	0	0	0	0	0	0	0	1	0	0	0	0	0	0	0	0	1	1	0	1	0	0	0	0	1	0	0	1	0	0	0	1	0	0	0	0	0	0	0	0	0	0	1	1	0	1	1	0	1
09105 Amino acid metabolism|00330 Arginine and proline metabolism [PATH:ko00330]|K01584 adiA; arginine decarboxylase [EC:4.1.1.19]	0	0	0	0	0	0	0	0	0	1	1	0	0	0	0	0	0	0	1	0	0	0	0	0	0	0	0	0	0	0	0	0	0	0	0	0	0	0	0	0	0	0	0	0	1	0	0	1	0
09105 Amino acid metabolism|00330 Arginine and proline metabolism [PATH:ko00330]|K01585 speA; arginine decarboxylase [EC:4.1.1.19]	1	1	1	1	1	0	1	1	0	0	0	0	1	0	0	1	1	1	0	1	1	1	1	0	0	1	1	1	1	1	1	1	1	1	0	0	1	0	1	1	1	1	1	1	0	1	1	0	1
09105 Amino acid metabolism|00300 Lysine biosynthesis [PATH:ko00300]|K01586 lysA; diaminopimelate decarboxylase [EC:4.1.1.20]	1	1	1	1	1	1	1	1	1	1	1	1	1	1	1	1	1	1	1	1	1	1	1	1	1	1	1	1	1	0	1	1	1	1	1	1	1	1	1	0	0	0	1	1	1	1	1	1	1
09104 Nucleotide metabolism|00230 Purine metabolism [PATH:ko00230]|K01587 PAICS; phosphoribosylaminoimidazole carboxylase / phosphoribosylaminoimidazole-succinocarboxamide synthase [EC:4.1.1.21 6.3.2.6]	0	1	0	0	1	0	1	0	0	0	0	0	0	0	0	1	0	0	1	0	0	0	0	0	0	0	1	0	0	0	0	1	1	0	1	1	0	1	0	1	1	1	1	0	0	1	0	0	1
09104 Nucleotide metabolism|00230 Purine metabolism [PATH:ko00230]|K01588 purE; 5-(carboxyamino)imidazole ribonucleotide mutase [EC:5.4.99.18]	1	1	1	1	1	1	1	1	1	1	1	1	1	1	1	1	1	1	1	1	1	1	1	1	1	1	1	1	1	1	1	1	1	1	1	1	1	1	1	1	1	1	1	1	1	1	1	1	1
09104 Nucleotide metabolism|00230 Purine metabolism [PATH:ko00230]|K01589 purK; 5-(carboxyamino)imidazole ribonucleotide synthase [EC:6.3.4.18]	0	0	0	0	1	0	0	0	0	0	0	0	0	0	0	0	0	0	0	0	0	0	0	0	0	0	1	0	0	0	0	0	1	0	1	1	0	1	0	1	1	1	0	0	0	0	0	0	0
09105 Amino acid metabolism|00340 Histidine metabolism [PATH:ko00340]|K01590 hdc, HDC; histidine decarboxylase [EC:4.1.1.22]	0	0	0	1	0	0	0	0	0	0	0	0	0	0	0	0	0	0	0	0	0	1	1	0	0	0	0	0	0	0	0	0	0	0	0	0	0	0	0	0	0	0	0	0	0	0	0	0	0
09104 Nucleotide metabolism|00240 Pyrimidine metabolism [PATH:ko00240]|K01591 pyrF; orotidine-5'-phosphate decarboxylase [EC:4.1.1.23]	1	1	1	1	1	1	1	1	1	1	1	1	1	1	1	1	1	1	1	1	1	1	1	1	1	1	1	1	1	1	1	1	1	1	1	1	1	1	1	1	1	1	1	1	1	1	1	1	1
09101 Carbohydrate metabolism|00620 Pyruvate metabolism [PATH:ko00620]|K01595 ppc; phosphoenolpyruvate carboxylase [EC:4.1.1.31]___09102 Energy metabolism|00680 Methane metabolism [PATH:ko00680]|K01595 ppc; phosphoenolpyruvate carboxylase [EC:4.1.1.31]___09102 Energy metabolism|00710 Carbon fixation in photosynthetic organisms [PATH:ko00710]|K01595 ppc; phosphoenolpyruvate carboxylase [EC:4.1.1.3…	0	0	0	0	0	0	0	0	0	0	0	1	0	1	0	0	0	0	0	0	0	0	0	1	0	0	0	0	0	0	0	0	0	0	1	1	0	1	0	0	0	0	0	0	0	0	0	0	0
09101 Carbohydrate metabolism|00010 Glycolysis / Gluconeogenesis [PATH:ko00010]|K01596 E4.1.1.32, pckA, PCK; phosphoenolpyruvate carboxykinase (GTP) [EC:4.1.1.32]___09101 Carbohydrate metabolism|00020 Citrate cycle (TCA cycle) [PATH:ko00020]|K01596 E4.1.1.32, pckA, PCK; phosphoenolpyruvate carboxykinase (GTP) [EC:4.1.1.32]___09101 Carbohydrate metabolism|00620 Pyruvate metabolism [PATH:ko00620]|K…	0	1	0	0	0	0	1	0	0	0	0	0	0	0	0	1	0	0	0	0	0	0	0	0	0	0	0	0	0	0	0	0	0	0	0	0	0	0	0	0	0	0	0	0	0	0	0	1	0
09108 Metabolism of cofactors and vitamins|00770 Pantothenate and CoA biosynthesis [PATH:ko00770]|K01598 PPCDC, coaC; phosphopantothenoylcysteine decarboxylase [EC:4.1.1.36]	0	1	0	0	0	0	1	1	0	1	1	1	0	1	0	1	1	1	1	1	0	0	0	1	1	0	0	1	0	0	0	1	0	0	0	0	0	0	0	0	0	0	1	1	1	0	0	1	1
09108 Metabolism of cofactors and vitamins|00860 Porphyrin and chlorophyll metabolism [PATH:ko00860]|K01599 hemE, UROD; uroporphyrinogen decarboxylase [EC:4.1.1.37]	1	0	0	1	0	0	0	0	0	1	1	0	1	0	1	0	0	1	0	0	0	1	1	0	0	0	0	0	1	0	0	0	0	1	0	0	1	0	0	0	0	0	0	0	1	0	0	0	0
09101 Carbohydrate metabolism|00630 Glyoxylate and dicarboxylate metabolism [PATH:ko00630]|K01601 rbcL; ribulose-bisphosphate carboxylase large chain [EC:4.1.1.39]___09102 Energy metabolism|00710 Carbon fixation in photosynthetic organisms [PATH:ko00710]|K01601 rbcL; ribulose-bisphosphate carboxylase large chain [EC:4.1.1.39]	0	0	0	0	0	0	0	0	0	1	1	0	0	0	0	0	0	0	0	0	0	0	0	0	0	0	0	0	0	0	0	0	0	0	0	0	0	0	0	0	0	0	0	0	1	0	0	0	0
09111 Xenobiotics biodegradation and metabolism|00362 Benzoate degradation [PATH:ko00362]|K01607 pcaC; 4-carboxymuconolactone decarboxylase [EC:4.1.1.44]	1	1	1	0	1	1	1	1	1	1	1	1	1	1	1	1	1	1	1	0	1	1	1	1	0	1	1	0	1	1	1	0	1	1	0	0	1	1	1	0	0	0	1	0	0	1	0	0	1
09105 Amino acid metabolism|00400 Phenylalanine, tyrosine and tryptophan biosynthesis [PATH:ko00400]|K01609 trpC; indole-3-glycerol phosphate synthase [EC:4.1.1.48]	0	1	0	1	0	1	1	1	1	0	0	0	0	0	1	1	1	1	1	1	1	1	1	0	1	1	0	1	1	1	1	1	0	1	0	0	1	0	1	0	0	0	1	1	0	1	1	1	0
09101 Carbohydrate metabolism|00010 Glycolysis / Gluconeogenesis [PATH:ko00010]|K01610 E4.1.1.49, pckA; phosphoenolpyruvate carboxykinase (ATP) [EC:4.1.1.49]___09101 Carbohydrate metabolism|00020 Citrate cycle (TCA cycle) [PATH:ko00020]|K01610 E4.1.1.49, pckA; phosphoenolpyruvate carboxykinase (ATP) [EC:4.1.1.49]___09101 Carbohydrate metabolism|00620 Pyruvate metabolism [PATH:ko00620]|K01610 E4.1…	1	0	1	1	1	1	0	1	1	0	0	1	1	1	1	0	1	1	0	1	1	1	1	1	1	1	1	1	1	1	1	1	1	1	0	0	1	0	1	1	1	1	1	1	0	1	1	0	1
09105 Amino acid metabolism|00270 Cysteine and methionine metabolism [PATH:ko00270]|K01611 speD, AMD1; S-adenosylmethionine decarboxylase [EC:4.1.1.50]___09105 Amino acid metabolism|00330 Arginine and proline metabolism [PATH:ko00330]|K01611 speD, AMD1; S-adenosylmethionine decarboxylase [EC:4.1.1.50]	0	0	0	0	0	0	0	0	0	1	1	0	0	0	0	0	0	0	1	0	0	0	0	0	0	0	0	0	0	0	0	0	0	0	0	0	0	0	0	0	0	0	1	0	1	0	0	0	0
09111 Xenobiotics biodegradation and metabolism|00627 Aminobenzoate degradation [PATH:ko00627]|K01612 bsdC; vanillate/4-hydroxybenzoate decarboxylase subunit C [EC:4.1.1.- 4.1.1.61]	0	0	0	0	0	0	0	0	0	0	0	0	0	0	0	0	0	0	1	0	0	0	0	0	0	0	0	0	0	0	0	0	0	0	0	0	0	0	0	0	0	0	0	0	0	0	0	0	0
09103 Lipid metabolism|00564 Glycerophospholipid metabolism [PATH:ko00564]|K01613 psd, PISD; phosphatidylserine decarboxylase [EC:4.1.1.65]	1	1	1	1	1	1	1	1	1	1	1	0	1	0	1	1	1	1	1	1	1	1	1	0	1	1	1	0	1	1	1	0	1	1	1	1	1	1	1	1	1	1	1	0	1	0	0	1	1
09101 Carbohydrate metabolism|00650 Butanoate metabolism [PATH:ko00650]|K01615 gcdA; glutaconyl-CoA decarboxylase [EC:4.1.1.70]___09111 Xenobiotics biodegradation and metabolism|00362 Benzoate degradation [PATH:ko00362]|K01615 gcdA; glutaconyl-CoA decarboxylase [EC:4.1.1.70]	0	0	0	0	0	0	0	1	0	1	1	0	0	0	0	0	0	1	0	1	0	0	0	0	1	0	0	1	0	0	0	1	0	0	0	0	0	0	0	0	0	0	1	1	1	1	1	0	0
09101 Carbohydrate metabolism|00030 Pentose phosphate pathway [PATH:ko00030]|K01619 deoC, DERA; deoxyribose-phosphate aldolase [EC:4.1.2.4]	1	0	1	1	1	1	0	0	1	1	1	1	1	0	1	0	1	0	0	1	1	1	1	1	1	1	1	1	1	1	1	1	1	1	0	0	1	0	1	1	1	1	0	1	1	0	1	0	1
09105 Amino acid metabolism|00260 Glycine, serine and threonine metabolism [PATH:ko00260]|K01620 ltaE; threonine aldolase [EC:4.1.2.48]	0	1	0	1	0	1	1	1	1	0	0	1	0	1	1	1	1	1	1	0	1	1	0	1	1	1	0	1	1	1	1	0	0	1	0	1	1	0	1	0	0	0	0	1	0	0	0	0	1
09101 Carbohydrate metabolism|00030 Pentose phosphate pathway [PATH:ko00030]|K01621 xfp, xpk; xylulose-5-phosphate/fructose-6-phosphate phosphoketolase [EC:4.1.2.9 4.1.2.22]___09102 Energy metabolism|00710 Carbon fixation in photosynthetic organisms [PATH:ko00710]|K01621 xfp, xpk; xylulose-5-phosphate/fructose-6-phosphate phosphoketolase [EC:4.1.2.9 4.1.2.22]	0	0	0	0	0	0	0	1	0	0	0	0	0	0	0	0	0	1	0	0	0	0	0	1	0	0	0	0	0	0	0	0	0	0	1	1	0	1	0	0	0	0	1	0	0	0	1	0	0
09101 Carbohydrate metabolism|00010 Glycolysis / Gluconeogenesis [PATH:ko00010]|K01623 ALDO; fructose-bisphosphate aldolase, class I [EC:4.1.2.13]___09101 Carbohydrate metabolism|00030 Pentose phosphate pathway [PATH:ko00030]|K01623 ALDO; fructose-bisphosphate aldolase, class I [EC:4.1.2.13]___09101 Carbohydrate metabolism|00051 Fructose and mannose metabolism [PATH:ko00051]|K01623 ALDO; fructose…	0	0	0	0	0	0	0	0	0	0	0	0	0	0	0	0	0	0	0	0	0	0	0	0	0	0	0	0	0	0	0	0	0	0	0	0	0	0	0	0	0	0	0	0	0	0	0	0	0
09101 Carbohydrate metabolism|00010 Glycolysis / Gluconeogenesis [PATH:ko00010]|K01624 FBA, fbaA; fructose-bisphosphate aldolase, class II [EC:4.1.2.13]___09101 Carbohydrate metabolism|00030 Pentose phosphate pathway [PATH:ko00030]|K01624 FBA, fbaA; fructose-bisphosphate aldolase, class II [EC:4.1.2.13]___09101 Carbohydrate metabolism|00051 Fructose and mannose metabolism [PATH:ko00051]|K01624 FB…	1	1	1	1	1	1	1	1	1	1	1	1	1	1	1	1	1	1	1	1	1	1	1	1	1	1	1	1	1	1	1	1	1	1	1	1	1	1	1	1	1	1	1	1	1	1	1	1	1
09101 Carbohydrate metabolism|00030 Pentose phosphate pathway [PATH:ko00030]|K01625 eda; 2-dehydro-3-deoxyphosphogluconate aldolase / (4S)-4-hydroxy-2-oxoglutarate aldolase [EC:4.1.2.14 4.1.3.42]___09101 Carbohydrate metabolism|00630 Glyoxylate and dicarboxylate metabolism [PATH:ko00630]|K01625 eda; 2-dehydro-3-deoxyphosphogluconate aldolase / (4S)-4-hydroxy-2-oxoglutarate aldolase [EC:4.1.2.14 4…	0	0	0	1	0	1	0	0	1	0	0	1	0	1	1	0	1	1	0	1	0	1	1	0	1	1	0	1	1	0	1	1	0	1	0	0	1	0	1	0	0	0	0	1	0	0	1	1	0
09105 Amino acid metabolism|00400 Phenylalanine, tyrosine and tryptophan biosynthesis [PATH:ko00400]|K01626 E2.5.1.54, aroF, aroG, aroH; 3-deoxy-7-phosphoheptulonate synthase [EC:2.5.1.54]	0	1	0	0	0	0	1	1	0	0	0	1	0	1	0	1	1	1	0	1	0	0	0	1	1	0	0	1	0	0	0	1	0	0	1	1	0	1	0	0	0	0	0	1	0	0	1	1	0
09107 Glycan biosynthesis and metabolism|00540 Lipopolysaccharide biosynthesis [PATH:ko00540]|K01627 kdsA; 2-dehydro-3-deoxyphosphooctonate aldolase (KDO 8-P synthase) [EC:2.5.1.55]	1	1	1	1	1	1	1	0	1	1	1	0	1	0	1	1	0	0	1	0	1	1	1	0	0	1	1	0	1	1	1	0	1	1	0	0	1	0	1	1	1	1	0	0	1	1	0	1	0
09101 Carbohydrate metabolism|00051 Fructose and mannose metabolism [PATH:ko00051]|K01628 fucA; L-fuculose-phosphate aldolase [EC:4.1.2.17]	0	1	0	0	0	0	1	1	0	0	0	0	0	0	0	1	0	1	1	0	0	0	0	0	0	0	0	1	0	0	0	0	0	0	0	0	0	0	0	0	0	0	0	1	0	0	1	1	0
09101 Carbohydrate metabolism|00040 Pentose and glucuronate interconversions [PATH:ko00040]|K01629 rhaD; rhamnulose-1-phosphate aldolase [EC:4.1.2.19]___09101 Carbohydrate metabolism|00051 Fructose and mannose metabolism [PATH:ko00051]|K01629 rhaD; rhamnulose-1-phosphate aldolase [EC:4.1.2.19]	1	0	1	1	1	1	0	1	1	0	0	0	1	0	1	0	0	1	0	0	0	1	1	0	1	1	1	1	1	0	1	0	1	1	0	0	1	0	0	0	0	0	0	1	0	0	0	0	0
09101 Carbohydrate metabolism|00052 Galactose metabolism [PATH:ko00052]|K01631 dgoA; 2-dehydro-3-deoxyphosphogalactonate aldolase [EC:4.1.2.21]	0	0	0	0	0	0	0	0	0	0	0	0	0	0	0	0	0	0	0	0	0	0	0	0	0	0	0	0	0	0	0	0	0	0	0	0	0	0	0	0	0	0	0	0	0	0	0	1	0
09108 Metabolism of cofactors and vitamins|00790 Folate biosynthesis [PATH:ko00790]|K01633 folB; 7,8-dihydroneopterin aldolase/epimerase/oxygenase [EC:4.1.2.25 5.1.99.8 1.13.11.81]	1	0	1	1	1	1	0	1	1	1	1	1	1	1	1	0	1	1	0	1	1	1	1	1	0	1	1	1	1	1	1	1	1	1	1	1	1	1	1	1	1	1	0	1	1	0	0	1	0
09101 Carbohydrate metabolism|00520 Amino sugar and nucleotide sugar metabolism [PATH:ko00520]|K01639 E4.1.3.3, nanA, NPL; N-acetylneuraminate lyase [EC:4.1.3.3]	0	1	0	1	0	1	1	1	1	0	0	1	0	1	1	1	0	1	0	0	0	1	1	1	0	1	0	0	1	0	1	0	1	1	0	0	1	0	1	0	0	0	0	0	0	0	1	0	0
09101 Carbohydrate metabolism|00020 Citrate cycle (TCA cycle) [PATH:ko00020]|K01647 CS, gltA; citrate synthase [EC:2.3.3.1]___09101 Carbohydrate metabolism|00630 Glyoxylate and dicarboxylate metabolism [PATH:ko00630]|K01647 CS, gltA; citrate synthase [EC:2.3.3.1]	0	1	0	1	0	1	1	1	1	0	0	1	0	1	1	1	1	1	0	1	0	1	0	1	1	1	0	1	1	0	1	1	0	1	1	1	1	1	1	0	0	0	1	1	0	1	1	1	1
09101 Carbohydrate metabolism|00620 Pyruvate metabolism [PATH:ko00620]|K01649 leuA, IMS; 2-isopropylmalate synthase [EC:2.3.3.13]___09105 Amino acid metabolism|00290 Valine, leucine and isoleucine biosynthesis [PATH:ko00290]|K01649 leuA, IMS; 2-isopropylmalate synthase [EC:2.3.3.13]	1	1	1	1	1	1	1	1	1	0	0	0	1	0	1	1	1	1	1	1	1	1	1	0	1	1	1	1	1	1	1	1	1	1	1	1	1	1	1	0	0	0	1	1	0	1	1	1	1
09101 Carbohydrate metabolism|00650 Butanoate metabolism [PATH:ko00650]|K01652 E2.2.1.6L, ilvB, ilvG, ilvI; acetolactate synthase I/II/III large subunit [EC:2.2.1.6]___09101 Carbohydrate metabolism|00660 C5-Branched dibasic acid metabolism [PATH:ko00660]|K01652 E2.2.1.6L, ilvB, ilvG, ilvI; acetolactate synthase I/II/III large subunit [EC:2.2.1.6]___09105 Amino acid metabolism|00290 Valine, leucin…	1	1	1	1	1	1	1	1	1	1	1	0	1	0	1	1	1	1	1	1	1	1	1	0	1	1	1	1	1	1	1	1	1	1	1	1	1	1	1	0	0	0	1	1	0	1	1	1	1
09101 Carbohydrate metabolism|00650 Butanoate metabolism [PATH:ko00650]|K01653 E2.2.1.6S, ilvH, ilvN; acetolactate synthase I/III small subunit [EC:2.2.1.6]___09101 Carbohydrate metabolism|00660 C5-Branched dibasic acid metabolism [PATH:ko00660]|K01653 E2.2.1.6S, ilvH, ilvN; acetolactate synthase I/III small subunit [EC:2.2.1.6]___09105 Amino acid metabolism|00290 Valine, leucine and isoleucine b…	1	1	1	1	1	1	1	1	1	0	0	0	1	0	1	1	1	1	1	1	1	1	1	0	1	1	1	1	1	1	1	1	1	1	1	1	1	1	1	0	0	0	1	1	0	1	1	1	1
09101 Carbohydrate metabolism|00520 Amino sugar and nucleotide sugar metabolism [PATH:ko00520]|K01654 E2.5.1.56, neuB; N-acetylneuraminate synthase [EC:2.5.1.56]	0	0	0	1	0	1	0	1	1	0	1	0	0	0	1	0	0	0	0	0	1	0	1	0	0	1	0	1	1	0	0	0	0	1	0	0	1	0	1	0	0	0	0	1	0	0	1	0	0
09105 Amino acid metabolism|00400 Phenylalanine, tyrosine and tryptophan biosynthesis [PATH:ko00400]|K01657 trpE; anthranilate synthase component I [EC:4.1.3.27]___09110 Biosynthesis of other secondary metabolites|00405 Phenazine biosynthesis [PATH:ko00405]|K01657 trpE; anthranilate synthase component I [EC:4.1.3.27]	0	1	0	1	0	1	1	1	1	0	0	0	0	0	1	1	1	1	1	1	1	1	1	0	1	1	0	1	1	1	1	1	0	1	1	1	1	1	1	0	0	0	1	1	0	1	1	1	0
09105 Amino acid metabolism|00400 Phenylalanine, tyrosine and tryptophan biosynthesis [PATH:ko00400]|K01658 trpG; anthranilate synthase component II [EC:4.1.3.27]___09110 Biosynthesis of other secondary metabolites|00405 Phenazine biosynthesis [PATH:ko00405]|K01658 trpG; anthranilate synthase component II [EC:4.1.3.27]	0	1	0	1	0	1	1	1	1	0	0	1	0	1	1	1	1	1	1	1	1	1	1	1	1	1	0	1	1	1	1	1	0	1	1	1	1	1	1	1	1	1	1	1	0	1	1	1	0
09101 Carbohydrate metabolism|00640 Propanoate metabolism [PATH:ko00640]|K01659 prpC; 2-methylcitrate synthase [EC:2.3.3.5]	0	0	0	1	0	1	0	1	1	0	0	1	0	1	1	0	1	1	0	1	0	1	0	1	1	1	0	1	1	0	1	1	0	1	0	0	1	0	1	0	0	0	1	1	0	1	1	0	1
09108 Metabolism of cofactors and vitamins|00130 Ubiquinone and other terpenoid-quinone biosynthesis [PATH:ko00130]|K01661 menB; naphthoate synthase [EC:4.1.3.36]	1	1	1	1	0	0	1	0	1	0	0	0	1	0	1	1	0	0	0	0	1	1	0	0	0	0	0	0	0	1	1	0	0	1	0	0	1	0	0	0	0	0	0	0	0	0	0	0	0
09108 Metabolism of cofactors and vitamins|00730 Thiamine metabolism [PATH:ko00730]|K01662 dxs; 1-deoxy-D-xylulose-5-phosphate synthase [EC:2.2.1.7]___09109 Metabolism of terpenoids and polyketides|00900 Terpenoid backbone biosynthesis [PATH:ko00900]|K01662 dxs; 1-deoxy-D-xylulose-5-phosphate synthase [EC:2.2.1.7]	1	1	1	1	1	1	1	1	1	0	0	1	1	1	1	1	1	1	1	1	1	1	1	1	1	1	1	1	1	1	1	1	1	1	1	1	1	1	1	1	1	1	1	1	0	1	1	1	1
09105 Amino acid metabolism|00340 Histidine metabolism [PATH:ko00340]|K01663 HIS7; glutamine amidotransferase / cyclase [EC:2.4.2.- 4.1.3.-]	1	1	1	1	1	1	1	1	1	0	0	1	1	1	1	1	1	1	1	1	1	1	1	1	1	1	1	1	1	1	1	1	1	1	1	1	1	1	1	0	0	0	1	1	0	1	1	1	1
09108 Metabolism of cofactors and vitamins|00790 Folate biosynthesis [PATH:ko00790]|K01664 pabA; para-aminobenzoate synthetase component II [EC:2.6.1.85]	0	1	0	1	0	1	1	1	1	0	0	0	0	0	1	1	1	1	1	1	1	1	1	0	1	1	0	1	1	1	1	1	0	1	1	1	1	1	1	1	1	1	1	1	0	1	1	1	0
09108 Metabolism of cofactors and vitamins|00790 Folate biosynthesis [PATH:ko00790]|K01665 pabB; para-aminobenzoate synthetase component I [EC:2.6.1.85]	0	1	0	1	0	1	1	0	1	0	0	0	0	0	1	1	0	0	0	0	1	1	1	0	0	1	0	0	1	1	1	0	0	1	0	0	1	0	1	1	1	1	0	0	0	0	0	1	0
09105 Amino acid metabolism|00360 Phenylalanine metabolism [PATH:ko00360]|K01666 mhpE; 4-hydroxy 2-oxovalerate aldolase [EC:4.1.3.39]___09111 Xenobiotics biodegradation and metabolism|00362 Benzoate degradation [PATH:ko00362]|K01666 mhpE; 4-hydroxy 2-oxovalerate aldolase [EC:4.1.3.39]___09111 Xenobiotics biodegradation and metabolism|00621 Dioxin degradation [PATH:ko00621]|K01666 mhpE; 4-hydroxy …	0	0	0	1	0	0	0	0	0	1	1	0	0	0	0	0	0	0	0	0	0	0	1	0	0	0	0	0	1	0	0	0	0	0	0	0	1	0	0	0	0	0	1	0	0	1	0	0	0
09105 Amino acid metabolism|00380 Tryptophan metabolism [PATH:ko00380]|K01667 tnaA; tryptophanase [EC:4.1.99.1]	0	1	0	0	1	0	1	0	0	0	0	0	0	0	0	1	0	0	0	0	1	0	0	0	0	1	1	0	0	1	0	0	1	0	0	0	0	0	1	1	1	1	0	0	0	0	0	0	0
09102 Energy metabolism|00910 Nitrogen metabolism [PATH:ko00910]|K01673 cynT, can; carbonic anhydrase [EC:4.2.1.1]	0	0	0	1	0	1	0	0	1	0	0	0	0	0	1	0	1	0	1	1	0	1	1	0	0	1	0	0	1	0	1	0	0	1	1	1	1	1	0	0	0	0	0	0	0	0	0	0	0
09101 Carbohydrate metabolism|00020 Citrate cycle (TCA cycle) [PATH:ko00020]|K01676 E4.2.1.2A, fumA, fumB; fumarate hydratase, class I [EC:4.2.1.2]___09101 Carbohydrate metabolism|00620 Pyruvate metabolism [PATH:ko00620]|K01676 E4.2.1.2A, fumA, fumB; fumarate hydratase, class I [EC:4.2.1.2]___09102 Energy metabolism|00720 Carbon fixation pathways in prokaryotes [PATH:ko00720]|K01676 E4.2.1.2A, fu…	1	1	1	1	1	1	1	1	1	0	0	0	1	0	1	1	1	1	1	1	1	1	1	0	1	1	1	1	1	1	1	1	1	1	0	0	1	0	1	1	1	1	1	1	0	1	1	0	1
09101 Carbohydrate metabolism|00020 Citrate cycle (TCA cycle) [PATH:ko00020]|K01677 E4.2.1.2AA, fumA; fumarate hydratase subunit alpha [EC:4.2.1.2]___09101 Carbohydrate metabolism|00620 Pyruvate metabolism [PATH:ko00620]|K01677 E4.2.1.2AA, fumA; fumarate hydratase subunit alpha [EC:4.2.1.2]___09102 Energy metabolism|00720 Carbon fixation pathways in prokaryotes [PATH:ko00720]|K01677 E4.2.1.2AA, f…	0	0	0	0	0	0	0	1	0	0	0	0	0	0	1	0	1	1	0	1	0	0	0	0	1	0	0	1	1	0	0	1	0	0	0	0	0	0	0	0	0	0	1	1	0	1	1	0	1
09101 Carbohydrate metabolism|00020 Citrate cycle (TCA cycle) [PATH:ko00020]|K01678 E4.2.1.2AB, fumB; fumarate hydratase subunit beta [EC:4.2.1.2]___09101 Carbohydrate metabolism|00620 Pyruvate metabolism [PATH:ko00620]|K01678 E4.2.1.2AB, fumB; fumarate hydratase subunit beta [EC:4.2.1.2]___09102 Energy metabolism|00720 Carbon fixation pathways in prokaryotes [PATH:ko00720]|K01678 E4.2.1.2AB, fum…	0	0	0	1	0	0	0	1	0	0	0	0	0	0	1	0	1	1	1	1	0	1	1	0	1	0	0	1	1	0	1	1	0	1	0	0	1	0	0	0	0	0	1	1	0	1	1	0	1
09101 Carbohydrate metabolism|00020 Citrate cycle (TCA cycle) [PATH:ko00020]|K01679 E4.2.1.2B, fumC, FH; fumarate hydratase, class II [EC:4.2.1.2]___09101 Carbohydrate metabolism|00620 Pyruvate metabolism [PATH:ko00620]|K01679 E4.2.1.2B, fumC, FH; fumarate hydratase, class II [EC:4.2.1.2]___09102 Energy metabolism|00720 Carbon fixation pathways in prokaryotes [PATH:ko00720]|K01679 E4.2.1.2B, fumC…	0	0	0	0	0	1	0	0	1	1	1	0	0	0	1	0	0	0	0	0	0	0	0	0	0	0	0	0	0	0	0	0	0	0	0	0	0	0	0	0	0	0	0	0	1	0	0	1	0
09101 Carbohydrate metabolism|00020 Citrate cycle (TCA cycle) [PATH:ko00020]|K01681 ACO, acnA; aconitate hydratase [EC:4.2.1.3]___09101 Carbohydrate metabolism|00630 Glyoxylate and dicarboxylate metabolism [PATH:ko00630]|K01681 ACO, acnA; aconitate hydratase [EC:4.2.1.3]___09102 Energy metabolism|00720 Carbon fixation pathways in prokaryotes [PATH:ko00720]|K01681 ACO, acnA; aconitate hydratase [E…	0	1	0	1	0	1	1	1	1	0	0	1	0	1	1	1	1	1	0	1	0	1	1	1	1	1	0	1	1	0	1	1	0	1	1	1	1	1	1	0	0	0	1	1	0	1	1	1	1
09101 Carbohydrate metabolism|00020 Citrate cycle (TCA cycle) [PATH:ko00020]|K01682 acnB; aconitate hydratase 2 / 2-methylisocitrate dehydratase [EC:4.2.1.3 4.2.1.99]___09101 Carbohydrate metabolism|00630 Glyoxylate and dicarboxylate metabolism [PATH:ko00630]|K01682 acnB; aconitate hydratase 2 / 2-methylisocitrate dehydratase [EC:4.2.1.3 4.2.1.99]___09101 Carbohydrate metabolism|00640 Propanoate …	0	0	0	0	0	0	0	0	0	0	0	0	0	0	0	0	0	0	0	0	0	0	0	0	0	0	0	0	0	0	0	0	0	0	0	0	0	0	0	0	0	0	0	0	0	0	0	0	0
09101 Carbohydrate metabolism|00052 Galactose metabolism [PATH:ko00052]|K01684 dgoD; galactonate dehydratase [EC:4.2.1.6]	0	0	0	0	0	0	0	0	0	0	0	0	0	0	0	0	0	0	0	0	0	0	0	0	0	0	0	0	0	0	1	0	0	0	0	0	0	0	0	0	0	0	0	0	0	0	0	1	0
09101 Carbohydrate metabolism|00040 Pentose and glucuronate interconversions [PATH:ko00040]|K01685 uxaA; altronate hydrolase [EC:4.2.1.7]	0	0	0	1	0	0	0	0	0	0	0	1	0	1	0	0	0	0	0	1	0	1	1	0	0	1	0	1	1	0	1	0	0	1	0	0	1	0	1	0	0	0	0	0	0	0	1	1	0
09101 Carbohydrate metabolism|00040 Pentose and glucuronate interconversions [PATH:ko00040]|K01686 uxuA; mannonate dehydratase [EC:4.2.1.8]	0	0	0	1	0	1	0	0	1	0	0	0	0	0	1	0	0	1	0	0	0	1	1	0	1	1	0	1	1	0	1	0	0	1	0	0	1	0	1	0	0	0	0	1	0	0	1	1	0
09105 Amino acid metabolism|00290 Valine, leucine and isoleucine biosynthesis [PATH:ko00290]|K01687 ilvD; dihydroxy-acid dehydratase [EC:4.2.1.9]___09108 Metabolism of cofactors and vitamins|00770 Pantothenate and CoA biosynthesis [PATH:ko00770]|K01687 ilvD; dihydroxy-acid dehydratase [EC:4.2.1.9]	1	1	1	1	1	1	1	1	1	0	0	1	1	1	1	0	1	1	1	1	1	1	1	0	1	1	1	1	1	1	1	1	1	1	1	1	1	1	1	0	0	0	1	1	0	1	1	1	1
09101 Carbohydrate metabolism|00010 Glycolysis / Gluconeogenesis [PATH:ko00010]|K01689 ENO, eno; enolase [EC:4.2.1.11]___09102 Energy metabolism|00680 Methane metabolism [PATH:ko00680]|K01689 ENO, eno; enolase [EC:4.2.1.11]	1	1	1	1	1	1	1	1	1	1	1	1	1	1	1	1	1	1	1	1	1	1	1	1	1	1	1	1	1	1	1	1	1	1	1	1	1	1	1	1	1	1	1	1	1	1	0	1	1
09101 Carbohydrate metabolism|00640 Propanoate metabolism [PATH:ko00640]|K01692 paaF, echA; enoyl-CoA hydratase [EC:4.2.1.17]___09101 Carbohydrate metabolism|00650 Butanoate metabolism [PATH:ko00650]|K01692 paaF, echA; enoyl-CoA hydratase [EC:4.2.1.17]___09103 Lipid metabolism|00071 Fatty acid degradation [PATH:ko00071]|K01692 paaF, echA; enoyl-CoA hydratase [EC:4.2.1.17]___09105 Amino acid metab…	0	0	0	0	0	0	0	0	0	0	0	0	0	0	0	0	1	0	0	1	1	0	0	0	0	0	0	0	0	1	0	0	0	0	0	0	0	0	0	0	0	0	0	0	0	0	0	0	0
09105 Amino acid metabolism|00340 Histidine metabolism [PATH:ko00340]|K01693 hisB; imidazoleglycerol-phosphate dehydratase [EC:4.2.1.19]	1	1	1	1	1	1	1	1	1	0	0	1	1	1	1	1	1	1	1	1	1	1	1	1	1	1	1	1	1	1	1	1	1	1	1	1	1	1	1	0	0	0	1	1	0	1	1	1	1
09105 Amino acid metabolism|00260 Glycine, serine and threonine metabolism [PATH:ko00260]|K01695 trpA; tryptophan synthase alpha chain [EC:4.2.1.20]___09105 Amino acid metabolism|00400 Phenylalanine, tyrosine and tryptophan biosynthesis [PATH:ko00400]|K01695 trpA; tryptophan synthase alpha chain [EC:4.2.1.20]	0	1	0	1	0	1	1	1	1	1	1	1	0	1	1	1	1	1	1	1	1	1	1	1	1	1	0	1	1	1	1	1	0	1	1	1	1	1	1	0	0	0	1	1	1	1	1	1	1
09105 Amino acid metabolism|00260 Glycine, serine and threonine metabolism [PATH:ko00260]|K01696 trpB; tryptophan synthase beta chain [EC:4.2.1.20]___09105 Amino acid metabolism|00400 Phenylalanine, tyrosine and tryptophan biosynthesis [PATH:ko00400]|K01696 trpB; tryptophan synthase beta chain [EC:4.2.1.20]	1	1	1	1	1	1	1	1	1	1	1	0	1	0	1	1	1	1	1	1	1	1	1	0	1	1	1	1	1	1	1	1	1	1	1	1	1	1	1	1	1	1	1	1	1	1	1	1	0
09105 Amino acid metabolism|00260 Glycine, serine and threonine metabolism [PATH:ko00260]|K01697 CBS; cystathionine beta-synthase [EC:4.2.1.22]___09105 Amino acid metabolism|00270 Cysteine and methionine metabolism [PATH:ko00270]|K01697 CBS; cystathionine beta-synthase [EC:4.2.1.22]	0	0	0	0	0	0	0	0	0	0	0	0	0	0	0	0	0	0	0	0	0	0	0	0	0	0	0	0	0	0	0	0	0	0	1	1	0	1	0	0	0	0	0	0	0	0	0	1	0
09108 Metabolism of cofactors and vitamins|00860 Porphyrin and chlorophyll metabolism [PATH:ko00860]|K01698 hemB, ALAD; porphobilinogen synthase [EC:4.2.1.24]	0	1	0	0	0	0	1	1	0	1	1	0	0	0	0	1	1	1	1	1	0	0	0	0	0	0	0	0	0	0	0	0	0	0	0	0	0	0	0	0	0	0	1	0	1	1	0	0	0
09101 Carbohydrate metabolism|00660 C5-Branched dibasic acid metabolism [PATH:ko00660]|K01703 leuC, IPMI-L; 3-isopropylmalate/(R)-2-methylmalate dehydratase large subunit [EC:4.2.1.33 4.2.1.35]___09105 Amino acid metabolism|00290 Valine, leucine and isoleucine biosynthesis [PATH:ko00290]|K01703 leuC, IPMI-L; 3-isopropylmalate/(R)-2-methylmalate dehydratase large subunit [EC:4.2.1.33 4.2.1.35]___0…	1	1	1	1	1	1	1	1	1	0	0	0	1	0	1	1	1	1	1	1	1	1	1	0	1	1	1	1	1	1	0	1	1	1	1	1	1	1	1	0	0	0	1	1	0	1	1	1	1
09101 Carbohydrate metabolism|00660 C5-Branched dibasic acid metabolism [PATH:ko00660]|K01704 leuD, IPMI-S; 3-isopropylmalate/(R)-2-methylmalate dehydratase small subunit [EC:4.2.1.33 4.2.1.35]___09105 Amino acid metabolism|00290 Valine, leucine and isoleucine biosynthesis [PATH:ko00290]|K01704 leuD, IPMI-S; 3-isopropylmalate/(R)-2-methylmalate dehydratase small subunit [EC:4.2.1.33 4.2.1.35]	1	1	1	1	1	1	1	1	1	0	0	0	1	0	1	1	1	1	1	1	1	1	1	0	1	1	1	1	1	1	1	1	1	1	1	1	1	1	1	0	0	0	1	1	0	1	1	1	1
09101 Carbohydrate metabolism|00053 Ascorbate and aldarate metabolism [PATH:ko00053]|K01708 garD; galactarate dehydratase [EC:4.2.1.42]	0	0	0	1	0	0	0	0	0	0	0	1	0	1	0	0	0	0	0	1	0	1	1	0	0	1	0	1	1	0	1	0	0	1	0	0	1	0	1	0	0	0	0	0	0	0	1	0	0
09101 Carbohydrate metabolism|00520 Amino sugar and nucleotide sugar metabolism [PATH:ko00520]|K01709 rfbG; CDP-glucose 4,6-dehydratase [EC:4.2.1.45]	0	0	0	1	0	0	0	0	1	1	1	0	0	0	1	0	0	0	0	0	0	1	1	0	0	0	0	0	1	0	0	0	0	0	0	0	0	0	1	0	0	0	0	0	1	1	0	1	0
09109 Metabolism of terpenoids and polyketides|00523 Polyketide sugar unit biosynthesis [PATH:ko00523]|K01710 E4.2.1.46, rfbB, rffG; dTDP-glucose 4,6-dehydratase [EC:4.2.1.46]___09109 Metabolism of terpenoids and polyketides|01055 Biosynthesis of vancomycin group antibiotics [PATH:ko01055]|K01710 E4.2.1.46, rfbB, rffG; dTDP-glucose 4,6-dehydratase [EC:4.2.1.46]___09110 Biosynthesis of other secon…	1	1	1	1	1	1	1	1	1	0	0	0	1	1	1	1	1	1	1	1	1	1	1	1	1	1	1	1	1	1	1	0	1	1	1	1	1	1	1	1	1	1	0	1	0	1	1	1	0
09101 Carbohydrate metabolism|00051 Fructose and mannose metabolism [PATH:ko00051]|K01711 gmd, GMDS; GDPmannose 4,6-dehydratase [EC:4.2.1.47]___09101 Carbohydrate metabolism|00520 Amino sugar and nucleotide sugar metabolism [PATH:ko00520]|K01711 gmd, GMDS; GDPmannose 4,6-dehydratase [EC:4.2.1.47]	1	1	1	1	0	1	1	1	1	0	0	0	1	0	1	1	0	1	1	0	0	1	1	0	0	1	0	1	1	0	1	0	0	1	0	0	1	0	1	0	0	0	0	1	0	0	1	1	0
09105 Amino acid metabolism|00340 Histidine metabolism [PATH:ko00340]|K01712 hutU, UROC1; urocanate hydratase [EC:4.2.1.49]	0	0	0	1	1	1	0	0	1	0	0	0	0	0	1	0	0	0	0	0	1	1	1	0	0	1	1	0	1	1	1	0	1	1	0	0	1	0	1	1	1	1	0	0	0	0	0	0	0
09105 Amino acid metabolism|00400 Phenylalanine, tyrosine and tryptophan biosynthesis [PATH:ko00400]|K01713 pheC; cyclohexadienyl dehydratase [EC:4.2.1.51 4.2.1.91]	0	1	0	0	0	0	1	0	0	0	0	0	0	0	0	1	0	0	1	0	0	0	0	0	0	0	0	0	0	0	0	0	0	0	0	0	0	0	0	0	0	0	0	0	0	0	0	1	0
09105 Amino acid metabolism|00300 Lysine biosynthesis [PATH:ko00300]|K01714 dapA; 4-hydroxy-tetrahydrodipicolinate synthase [EC:4.3.3.7]___09110 Biosynthesis of other secondary metabolites|00261 Monobactam biosynthesis [PATH:ko00261]|K01714 dapA; 4-hydroxy-tetrahydrodipicolinate synthase [EC:4.3.3.7]	1	1	1	1	1	1	1	1	1	1	1	1	1	1	1	1	1	1	1	1	1	1	1	1	1	1	1	1	1	1	1	1	1	1	1	1	1	1	1	1	1	1	1	1	1	0	1	1	1
09101 Carbohydrate metabolism|00650 Butanoate metabolism [PATH:ko00650]|K01715 crt; enoyl-CoA hydratase [EC:4.2.1.17]	0	0	0	0	0	0	0	0	0	0	0	0	0	0	0	0	1	0	0	1	1	0	0	0	0	0	0	1	0	1	0	0	0	0	0	0	0	0	0	0	0	0	0	1	0	0	1	0	0
09103 Lipid metabolism|00061 Fatty acid biosynthesis [PATH:ko00061]|K01716 fabA; 3-hydroxyacyl-[acyl-carrier protein] dehydratase / trans-2-decenoyl-[acyl-carrier protein] isomerase [EC:4.2.1.59 5.3.3.14]	0	0	0	0	0	0	0	0	0	0	0	0	0	0	0	0	0	0	0	0	0	0	0	0	0	0	0	0	0	0	0	0	0	0	0	0	0	0	0	0	0	0	0	0	0	0	0	0	0
09108 Metabolism of cofactors and vitamins|00860 Porphyrin and chlorophyll metabolism [PATH:ko00860]|K01719 hemD, UROS; uroporphyrinogen-III synthase [EC:4.2.1.75]	1	0	1	1	1	1	0	0	1	0	0	0	1	0	1	0	0	0	0	0	1	1	1	0	0	1	1	0	1	1	1	0	1	1	0	0	1	0	1	1	1	1	0	0	0	0	0	0	0
09108 Metabolism of cofactors and vitamins|00790 Folate biosynthesis [PATH:ko00790]|K01724 PCBD, phhB; 4a-hydroxytetrahydrobiopterin dehydratase [EC:4.2.1.96]	0	0	0	0	0	0	0	1	0	0	0	1	0	1	0	0	1	1	0	1	0	0	0	1	1	0	0	0	0	0	0	1	0	0	0	0	0	0	0	0	0	0	0	0	0	0	0	0	1
09101 Carbohydrate metabolism|00040 Pentose and glucuronate interconversions [PATH:ko00040]|K01728 pel; pectate lyase [EC:4.2.2.2]	0	0	0	0	0	0	0	0	0	0	0	1	0	1	0	0	0	0	0	0	0	0	0	0	0	0	0	0	1	0	0	0	0	1	1	1	1	1	0	0	0	0	0	0	0	0	0	0	0
09101 Carbohydrate metabolism|00051 Fructose and mannose metabolism [PATH:ko00051]|K01729 algL; poly(beta-D-mannuronate) lyase [EC:4.2.2.3]	0	0	0	0	0	0	0	0	0	0	0	0	0	0	0	0	0	0	0	0	0	0	0	0	0	0	0	0	0	0	0	0	0	0	0	0	0	0	0	0	0	0	0	0	0	0	0	0	0
09101 Carbohydrate metabolism|00040 Pentose and glucuronate interconversions [PATH:ko00040]|K01730 ogl; oligogalacturonide lyase [EC:4.2.2.6]	0	0	0	1	0	0	0	0	0	0	0	0	0	0	0	0	0	0	0	0	0	1	1	0	0	0	0	0	1	0	0	0	0	1	0	0	1	0	0	0	0	0	0	0	0	0	0	0	0
09105 Amino acid metabolism|00260 Glycine, serine and threonine metabolism [PATH:ko00260]|K01733 thrC; threonine synthase [EC:4.2.3.1]___09108 Metabolism of cofactors and vitamins|00750 Vitamin B6 metabolism [PATH:ko00750]|K01733 thrC; threonine synthase [EC:4.2.3.1]	1	0	1	1	1	1	0	1	1	1	1	1	1	1	1	0	1	1	1	1	0	1	1	1	1	1	1	1	1	0	1	1	1	1	1	1	1	1	0	0	0	0	1	1	1	1	1	1	1
09101 Carbohydrate metabolism|00640 Propanoate metabolism [PATH:ko00640]|K01734 mgsA; methylglyoxal synthase [EC:4.2.3.3]	1	0	1	1	1	1	0	1	1	0	0	0	1	0	1	0	1	1	0	1	1	1	1	0	1	1	1	1	0	1	1	1	1	0	0	0	1	0	1	1	1	1	1	1	0	1	1	0	0
09105 Amino acid metabolism|00400 Phenylalanine, tyrosine and tryptophan biosynthesis [PATH:ko00400]|K01735 aroB; 3-dehydroquinate synthase [EC:4.2.3.4]	1	1	1	1	1	1	1	1	1	1	1	1	1	1	1	1	1	1	1	1	1	1	1	1	1	1	1	1	1	1	1	1	1	1	1	1	1	1	1	1	1	1	1	1	1	1	1	1	1
09105 Amino acid metabolism|00400 Phenylalanine, tyrosine and tryptophan biosynthesis [PATH:ko00400]|K01736 aroC; chorismate synthase [EC:4.2.3.5]	1	1	1	1	1	1	1	1	1	0	0	1	1	1	1	1	1	1	1	1	1	1	1	1	1	1	1	1	1	1	1	1	1	1	1	1	1	1	1	1	1	1	1	1	0	1	1	1	1
09108 Metabolism of cofactors and vitamins|00790 Folate biosynthesis [PATH:ko00790]|K01737 queD, ptpS, PTS; 6-pyruvoyltetrahydropterin/6-carboxytetrahydropterin synthase [EC:4.2.3.12 4.1.2.50]	1	1	1	1	1	1	1	0	1	1	1	0	1	0	1	1	1	0	1	1	1	1	1	0	0	1	1	0	1	1	1	0	1	1	0	0	1	0	1	1	1	1	0	0	1	0	0	1	0
09102 Energy metabolism|00920 Sulfur metabolism [PATH:ko00920]|K01738 cysK; cysteine synthase [EC:2.5.1.47]___09105 Amino acid metabolism|00270 Cysteine and methionine metabolism [PATH:ko00270]|K01738 cysK; cysteine synthase [EC:2.5.1.47]	1	1	1	1	1	1	1	1	1	0	0	1	1	1	1	1	1	1	1	1	0	1	1	1	1	1	1	1	1	0	1	1	1	1	1	1	1	1	1	0	0	0	1	1	0	1	1	1	1
09102 Energy metabolism|00920 Sulfur metabolism [PATH:ko00920]|K01739 metB; cystathionine gamma-synthase [EC:2.5.1.48]___09105 Amino acid metabolism|00270 Cysteine and methionine metabolism [PATH:ko00270]|K01739 metB; cystathionine gamma-synthase [EC:2.5.1.48]___09106 Metabolism of other amino acids|00450 Selenocompound metabolism [PATH:ko00450]|K01739 metB; cystathionine gamma-synthase [EC:2.5.1…	0	0	0	0	0	0	0	1	0	0	0	0	0	0	0	0	1	1	0	1	0	0	0	0	1	0	0	1	0	0	0	0	0	0	1	1	0	1	0	0	0	0	1	1	0	1	0	1	0
09105 Amino acid metabolism|00270 Cysteine and methionine metabolism [PATH:ko00270]|K01740 metY; O-acetylhomoserine (thiol)-lyase [EC:2.5.1.49]	1	1	1	1	1	1	1	1	1	0	0	1	1	1	1	1	1	1	0	1	0	1	1	1	1	1	1	1	1	0	1	1	1	1	1	1	1	1	1	1	1	1	1	1	0	1	1	1	1
09105 Amino acid metabolism|00250 Alanine, aspartate and glutamate metabolism [PATH:ko00250]|K01744 aspA; aspartate ammonia-lyase [EC:4.3.1.1]	0	0	0	1	1	1	0	1	1	0	0	0	0	0	1	0	1	1	0	1	1	1	1	0	1	0	1	0	1	1	0	0	1	1	1	1	1	1	0	1	1	1	0	0	0	0	0	0	0
09105 Amino acid metabolism|00340 Histidine metabolism [PATH:ko00340]|K01745 hutH, HAL; histidine ammonia-lyase [EC:4.3.1.3]	0	0	0	1	1	1	0	0	1	0	0	0	0	0	1	0	0	0	0	0	1	1	1	0	0	1	1	0	1	1	1	0	1	1	0	0	1	0	1	1	1	1	0	0	0	0	0	0	0
09108 Metabolism of cofactors and vitamins|00670 One carbon pool by folate [PATH:ko00670]|K01746 E4.3.1.4; formiminotetrahydrofolate cyclodeaminase [EC:4.3.1.4]	0	0	0	1	1	1	0	0	1	1	1	0	0	0	1	0	0	0	1	0	1	1	1	0	0	1	1	0	1	1	1	0	1	1	0	0	1	0	1	1	1	1	0	0	1	0	0	0	0
09108 Metabolism of cofactors and vitamins|00860 Porphyrin and chlorophyll metabolism [PATH:ko00860]|K01749 hemC, HMBS; hydroxymethylbilane synthase [EC:2.5.1.61]	0	1	0	0	0	0	1	1	0	1	1	0	0	0	0	1	0	1	1	0	0	0	0	0	0	0	0	0	0	0	0	1	0	0	0	0	0	0	0	0	0	0	1	0	1	1	0	0	0
09105 Amino acid metabolism|00330 Arginine and proline metabolism [PATH:ko00330]|K01750 E4.3.1.12, ocd; ornithine cyclodeaminase [EC:4.3.1.12]	0	1	0	0	0	0	0	0	0	0	0	0	0	1	0	1	0	0	0	0	1	0	0	0	0	0	0	0	0	1	1	0	0	0	0	0	0	0	0	0	0	0	0	0	0	0	0	0	0
09105 Amino acid metabolism|00260 Glycine, serine and threonine metabolism [PATH:ko00260]|K01752 E4.3.1.17, sdaA, sdaB, tdcG; L-serine dehydratase [EC:4.3.1.17]___09105 Amino acid metabolism|00270 Cysteine and methionine metabolism [PATH:ko00270]|K01752 E4.3.1.17, sdaA, sdaB, tdcG; L-serine dehydratase [EC:4.3.1.17]	1	1	1	1	1	0	1	1	0	1	1	1	1	1	0	1	1	1	1	1	1	1	1	1	1	1	1	1	0	1	1	1	1	1	1	1	1	1	1	1	1	1	0	1	1	0	1	0	1
09105 Amino acid metabolism|00260 Glycine, serine and threonine metabolism [PATH:ko00260]|K01753 dsdA; D-serine dehydratase [EC:4.3.1.18]	0	0	0	0	0	0	0	0	0	0	0	0	0	0	0	0	0	0	0	0	0	0	0	0	0	0	0	0	0	0	0	0	0	0	0	0	0	0	0	0	0	0	0	0	0	0	0	0	0
09105 Amino acid metabolism|00260 Glycine, serine and threonine metabolism [PATH:ko00260]|K01754 E4.3.1.19, ilvA, tdcB; threonine dehydratase [EC:4.3.1.19]___09105 Amino acid metabolism|00290 Valine, leucine and isoleucine biosynthesis [PATH:ko00290]|K01754 E4.3.1.19, ilvA, tdcB; threonine dehydratase [EC:4.3.1.19]	0	1	0	1	0	1	1	1	1	0	0	0	0	0	1	1	1	1	1	1	1	1	1	0	1	0	0	1	1	1	0	1	0	1	1	1	1	1	0	0	0	0	1	1	0	1	1	0	1
09105 Amino acid metabolism|00220 Arginine biosynthesis [PATH:ko00220]|K01755 argH, ASL; argininosuccinate lyase [EC:4.3.2.1]___09105 Amino acid metabolism|00250 Alanine, aspartate and glutamate metabolism [PATH:ko00250]|K01755 argH, ASL; argininosuccinate lyase [EC:4.3.2.1]	1	1	1	1	1	1	1	1	1	1	1	1	1	1	1	1	0	0	1	1	1	1	1	1	1	1	1	0	1	1	1	0	1	1	1	1	1	1	1	0	0	0	1	0	1	1	1	1	0
09104 Nucleotide metabolism|00230 Purine metabolism [PATH:ko00230]|K01756 purB, ADSL; adenylosuccinate lyase [EC:4.3.2.2]___09105 Amino acid metabolism|00250 Alanine, aspartate and glutamate metabolism [PATH:ko00250]|K01756 purB, ADSL; adenylosuccinate lyase [EC:4.3.2.2]	1	1	1	1	1	1	1	1	1	1	1	1	1	1	1	1	1	1	1	1	1	1	1	1	1	1	1	1	1	1	1	1	1	1	1	1	1	1	1	1	1	1	1	1	1	0	1	1	1
09105 Amino acid metabolism|00260 Glycine, serine and threonine metabolism [PATH:ko00260]|K01758 CTH; cystathionine gamma-lyase [EC:4.4.1.1]___09105 Amino acid metabolism|00270 Cysteine and methionine metabolism [PATH:ko00270]|K01758 CTH; cystathionine gamma-lyase [EC:4.4.1.1]___09106 Metabolism of other amino acids|00450 Selenocompound metabolism [PATH:ko00450]|K01758 CTH; cystathionine gamma-ly…	0	0	0	0	0	0	0	1	0	1	1	0	0	0	0	0	1	1	1	1	0	0	0	0	1	0	0	1	0	0	0	1	0	0	1	1	0	1	0	0	0	0	1	1	1	1	1	1	1
09101 Carbohydrate metabolism|00620 Pyruvate metabolism [PATH:ko00620]|K01759 GLO1, gloA; lactoylglutathione lyase [EC:4.4.1.5]	1	1	1	1	1	1	1	1	1	1	1	0	1	0	1	1	1	1	1	1	1	1	1	0	1	1	1	1	1	1	1	1	1	1	1	1	1	0	1	1	1	1	0	1	1	1	0	1	1
09105 Amino acid metabolism|00270 Cysteine and methionine metabolism [PATH:ko00270]|K01760 metC; cystathionine beta-lyase [EC:4.4.1.8]___09106 Metabolism of other amino acids|00450 Selenocompound metabolism [PATH:ko00450]|K01760 metC; cystathionine beta-lyase [EC:4.4.1.8]	0	1	0	1	0	1	1	1	1	0	0	1	0	1	1	1	1	1	0	1	0	1	1	1	1	1	0	1	1	0	1	1	0	1	1	1	1	1	1	0	0	0	1	1	0	1	0	1	1
09105 Amino acid metabolism|00270 Cysteine and methionine metabolism [PATH:ko00270]|K01761 E4.4.1.11; methionine-gamma-lyase [EC:4.4.1.11]___09106 Metabolism of other amino acids|00450 Selenocompound metabolism [PATH:ko00450]|K01761 E4.4.1.11; methionine-gamma-lyase [EC:4.4.1.11]	0	0	0	0	0	0	0	0	0	0	0	0	0	0	0	0	0	0	0	0	0	0	0	0	0	0	0	1	0	0	0	0	0	0	1	1	0	1	0	0	0	0	0	1	0	1	0	0	0
09104 Nucleotide metabolism|00230 Purine metabolism [PATH:ko00230]|K01768 E4.6.1.1; adenylate cyclase [EC:4.6.1.1]	1	0	1	1	0	1	0	0	1	0	0	0	1	0	1	0	0	0	1	0	1	1	1	0	0	1	0	0	1	1	1	0	0	1	0	0	1	0	1	0	0	0	0	0	0	0	0	1	0
09109 Metabolism of terpenoids and polyketides|00900 Terpenoid backbone biosynthesis [PATH:ko00900]|K01770 ispF; 2-C-methyl-D-erythritol 2,4-cyclodiphosphate synthase [EC:4.6.1.12]	1	1	1	1	1	1	1	1	1	1	1	1	1	1	1	1	1	1	1	1	1	1	1	1	1	1	1	1	1	1	1	1	1	1	1	1	1	1	1	1	1	1	1	1	1	1	1	1	1
09101 Carbohydrate metabolism|00562 Inositol phosphate metabolism [PATH:ko00562]|K01771 plc; 1-phosphatidylinositol phosphodiesterase [EC:4.6.1.13]	0	0	0	0	1	0	0	0	0	0	0	1	0	1	0	0	0	0	0	0	0	0	0	1	0	1	1	0	0	0	0	0	1	0	0	0	0	0	1	0	0	0	0	0	0	0	0	0	0
09108 Metabolism of cofactors and vitamins|00860 Porphyrin and chlorophyll metabolism [PATH:ko00860]|K01772 hemH, FECH; protoporphyrin/coproporphyrin ferrochelatase [EC:4.99.1.1 4.99.1.9]	0	0	0	0	0	0	0	0	0	0	0	0	0	0	0	0	0	0	0	0	0	0	0	0	0	0	0	0	0	0	0	0	0	0	0	0	0	0	0	0	0	0	0	0	0	0	0	0	0
09106 Metabolism of other amino acids|00473 D-Alanine metabolism [PATH:ko00473]|K01775 alr; alanine racemase [EC:5.1.1.1]	1	1	1	1	1	1	1	1	1	1	1	1	1	1	1	1	1	1	1	1	1	1	1	1	1	1	1	1	1	1	1	1	1	1	1	1	1	1	1	1	1	1	1	1	1	1	1	1	1
09106 Metabolism of other amino acids|00471 D-Glutamine and D-glutamate metabolism [PATH:ko00471]|K01776 murI; glutamate racemase [EC:5.1.1.3]	1	0	1	1	1	1	0	1	1	1	1	1	1	1	1	0	1	1	1	1	1	1	1	1	1	1	1	1	1	1	1	1	1	1	1	1	1	1	1	1	1	1	1	1	1	1	0	1	1
09105 Amino acid metabolism|00300 Lysine biosynthesis [PATH:ko00300]|K01778 dapF; diaminopimelate epimerase [EC:5.1.1.7]	1	1	1	1	1	1	1	1	1	1	1	0	1	0	1	1	1	1	1	1	1	1	1	0	1	1	1	1	1	1	1	1	1	1	1	1	1	1	1	1	1	1	0	1	1	0	1	1	1
09105 Amino acid metabolism|00250 Alanine, aspartate and glutamate metabolism [PATH:ko00250]|K01779 racD; aspartate racemase [EC:5.1.1.13]___09109 Metabolism of terpenoids and polyketides|01054 Nonribosomal peptide structures [PATH:ko01054]|K01779 racD; aspartate racemase [EC:5.1.1.13]	0	0	0	0	0	0	0	0	0	0	0	1	0	1	0	0	0	0	1	0	0	1	1	1	0	0	0	0	1	0	0	0	0	0	0	0	0	0	0	0	0	0	0	0	0	0	0	0	0
09111 Xenobiotics biodegradation and metabolism|00627 Aminobenzoate degradation [PATH:ko00627]|K01781 mdlA; mandelate racemase [EC:5.1.2.2]	0	0	0	0	0	0	0	0	0	0	0	0	0	0	0	0	0	0	0	0	0	0	0	0	0	0	0	0	0	0	1	0	0	0	0	0	0	0	0	0	0	0	0	0	0	0	0	0	0
09101 Carbohydrate metabolism|00030 Pentose phosphate pathway [PATH:ko00030]|K01783 rpe, RPE; ribulose-phosphate 3-epimerase [EC:5.1.3.1]___09101 Carbohydrate metabolism|00040 Pentose and glucuronate interconversions [PATH:ko00040]|K01783 rpe, RPE; ribulose-phosphate 3-epimerase [EC:5.1.3.1]___09102 Energy metabolism|00710 Carbon fixation in photosynthetic organisms [PATH:ko00710]|K01783 rpe, RPE…	1	1	1	1	1	1	1	1	1	1	1	1	1	1	1	1	1	1	1	1	1	1	1	1	1	1	1	1	1	1	1	1	1	1	1	1	1	1	1	1	1	1	1	1	1	1	1	1	1
09101 Carbohydrate metabolism|00052 Galactose metabolism [PATH:ko00052]|K01784 galE, GALE; UDP-glucose 4-epimerase [EC:5.1.3.2]___09101 Carbohydrate metabolism|00520 Amino sugar and nucleotide sugar metabolism [PATH:ko00520]|K01784 galE, GALE; UDP-glucose 4-epimerase [EC:5.1.3.2]	1	1	1	1	1	1	1	1	1	1	1	1	1	1	1	1	1	1	1	1	1	1	1	1	1	1	1	1	1	1	1	1	1	1	1	1	1	1	1	1	1	1	1	1	1	1	1	1	0
09101 Carbohydrate metabolism|00010 Glycolysis / Gluconeogenesis [PATH:ko00010]|K01785 galM, GALM; aldose 1-epimerase [EC:5.1.3.3]___09101 Carbohydrate metabolism|00052 Galactose metabolism [PATH:ko00052]|K01785 galM, GALM; aldose 1-epimerase [EC:5.1.3.3]	1	1	1	1	1	1	1	1	1	0	0	1	1	1	1	1	1	1	0	1	1	1	1	1	1	1	1	1	1	1	1	1	1	1	1	1	1	1	1	1	1	1	1	1	0	0	1	1	1
09101 Carbohydrate metabolism|00520 Amino sugar and nucleotide sugar metabolism [PATH:ko00520]|K01787 RENBP; N-acylglucosamine 2-epimerase [EC:5.1.3.8]	1	1	1	1	1	1	1	0	1	0	0	0	1	0	1	1	0	0	0	0	0	1	1	0	1	1	1	1	1	0	1	1	1	1	0	0	1	0	1	0	0	0	1	1	0	0	0	1	0
09101 Carbohydrate metabolism|00520 Amino sugar and nucleotide sugar metabolism [PATH:ko00520]|K01788 nanE; N-acylglucosamine-6-phosphate 2-epimerase [EC:5.1.3.9]	0	0	0	0	0	1	0	1	1	0	0	1	0	1	1	0	1	1	0	1	0	0	0	1	0	0	0	0	0	0	0	0	0	0	0	0	0	0	0	0	0	0	0	0	0	0	0	0	1
09109 Metabolism of terpenoids and polyketides|00523 Polyketide sugar unit biosynthesis [PATH:ko00523]|K01790 rfbC, rmlC; dTDP-4-dehydrorhamnose 3,5-epimerase [EC:5.1.3.13]___09110 Biosynthesis of other secondary metabolites|00521 Streptomycin biosynthesis [PATH:ko00521]|K01790 rfbC, rmlC; dTDP-4-dehydrorhamnose 3,5-epimerase [EC:5.1.3.13]	1	0	1	1	0	1	0	1	1	0	0	1	1	1	1	0	1	1	0	1	1	1	1	0	1	1	0	1	1	1	1	0	0	1	1	1	1	1	1	1	1	1	1	1	1	1	1	1	0
09101 Carbohydrate metabolism|00520 Amino sugar and nucleotide sugar metabolism [PATH:ko00520]|K01791 wecB; UDP-N-acetylglucosamine 2-epimerase (non-hydrolysing) [EC:5.1.3.14]	1	0	1	1	0	1	0	1	1	1	1	0	1	1	1	0	0	1	1	0	1	1	1	1	0	1	0	0	1	1	1	1	0	1	0	0	1	0	1	0	0	0	1	0	1	0	1	0	0
09101 Carbohydrate metabolism|00010 Glycolysis / Gluconeogenesis [PATH:ko00010]|K01792 E5.1.3.15; glucose-6-phosphate 1-epimerase [EC:5.1.3.15]	0	1	0	0	0	0	1	0	0	0	0	0	0	0	0	1	0	0	0	0	0	0	0	0	0	0	0	0	0	0	0	0	0	0	1	1	0	1	0	0	0	0	0	0	0	0	0	1	0
09103 Lipid metabolism|00120 Primary bile acid biosynthesis [PATH:ko00120]|K01796 E5.1.99.4, AMACR, mcr; alpha-methylacyl-CoA racemase [EC:5.1.99.4]	0	0	0	0	0	0	0	0	0	0	0	0	0	0	0	0	0	0	1	0	0	0	0	0	0	0	0	0	0	0	0	0	0	0	0	0	0	0	0	0	0	0	0	0	0	0	0	0	0
09101 Carbohydrate metabolism|00010 Glycolysis / Gluconeogenesis [PATH:ko00010]|K01803 TPI, tpiA; triosephosphate isomerase (TIM) [EC:5.3.1.1]___09101 Carbohydrate metabolism|00051 Fructose and mannose metabolism [PATH:ko00051]|K01803 TPI, tpiA; triosephosphate isomerase (TIM) [EC:5.3.1.1]___09101 Carbohydrate metabolism|00562 Inositol phosphate metabolism [PATH:ko00562]|K01803 TPI, tpiA; triosep…	1	1	1	1	1	1	1	1	1	1	1	1	1	1	1	1	1	1	1	1	1	1	1	1	1	1	1	1	1	1	1	1	1	1	1	1	1	1	1	1	1	1	1	1	1	1	1	1	1
09101 Carbohydrate metabolism|00040 Pentose and glucuronate interconversions [PATH:ko00040]|K01804 araA; L-arabinose isomerase [EC:5.3.1.4]	0	0	0	1	1	1	0	1	1	0	0	0	0	0	0	0	1	1	0	1	1	1	1	0	1	1	1	1	1	1	0	0	1	1	1	1	1	1	1	0	0	0	0	1	0	0	0	1	0
09101 Carbohydrate metabolism|00040 Pentose and glucuronate interconversions [PATH:ko00040]|K01805 xylA; xylose isomerase [EC:5.3.1.5]___09101 Carbohydrate metabolism|00051 Fructose and mannose metabolism [PATH:ko00051]|K01805 xylA; xylose isomerase [EC:5.3.1.5]	0	0	0	1	0	1	0	0	1	0	0	0	0	0	1	0	0	0	0	0	1	1	1	0	0	1	0	0	1	1	1	0	0	1	1	1	1	1	1	0	0	0	1	0	0	0	0	1	0
09101 Carbohydrate metabolism|00030 Pentose phosphate pathway [PATH:ko00030]|K01807 rpiA; ribose 5-phosphate isomerase A [EC:5.3.1.6]___09102 Energy metabolism|00710 Carbon fixation in photosynthetic organisms [PATH:ko00710]|K01807 rpiA; ribose 5-phosphate isomerase A [EC:5.3.1.6]	0	0	0	0	0	1	0	0	1	0	0	0	0	0	1	0	1	0	0	1	0	0	0	0	0	1	0	0	0	0	0	0	0	0	1	1	0	1	1	0	0	0	0	0	0	0	0	0	1
09101 Carbohydrate metabolism|00030 Pentose phosphate pathway [PATH:ko00030]|K01808 rpiB; ribose 5-phosphate isomerase B [EC:5.3.1.6]___09101 Carbohydrate metabolism|00051 Fructose and mannose metabolism [PATH:ko00051]|K01808 rpiB; ribose 5-phosphate isomerase B [EC:5.3.1.6]___09102 Energy metabolism|00710 Carbon fixation in photosynthetic organisms [PATH:ko00710]|K01808 rpiB; ribose 5-phosphate …	1	0	1	1	1	1	0	1	1	1	1	1	1	1	1	0	1	1	1	1	1	1	1	1	1	1	1	1	1	1	1	1	1	1	0	0	1	0	1	1	1	1	1	1	1	1	1	0	1
09101 Carbohydrate metabolism|00051 Fructose and mannose metabolism [PATH:ko00051]|K01809 manA, MPI; mannose-6-phosphate isomerase [EC:5.3.1.8]___09101 Carbohydrate metabolism|00520 Amino sugar and nucleotide sugar metabolism [PATH:ko00520]|K01809 manA, MPI; mannose-6-phosphate isomerase [EC:5.3.1.8]	1	1	1	1	1	1	1	1	1	0	0	1	1	1	1	1	1	1	0	1	1	1	1	1	1	1	1	1	1	1	1	0	1	1	0	0	1	0	1	1	1	1	1	1	0	0	1	1	1
09101 Carbohydrate metabolism|00010 Glycolysis / Gluconeogenesis [PATH:ko00010]|K01810 GPI, pgi; glucose-6-phosphate isomerase [EC:5.3.1.9]___09101 Carbohydrate metabolism|00030 Pentose phosphate pathway [PATH:ko00030]|K01810 GPI, pgi; glucose-6-phosphate isomerase [EC:5.3.1.9]___09101 Carbohydrate metabolism|00500 Starch and sucrose metabolism [PATH:ko00500]|K01810 GPI, pgi; glucose-6-phosphate …	1	1	1	1	1	1	1	1	1	1	1	1	1	1	1	1	1	1	1	1	1	1	1	1	1	1	1	1	1	1	1	1	1	1	1	1	1	1	1	1	1	1	1	1	1	1	1	1	1
09101 Carbohydrate metabolism|00040 Pentose and glucuronate interconversions [PATH:ko00040]|K01812 uxaC; glucuronate isomerase [EC:5.3.1.12]	0	0	0	1	0	1	0	0	1	0	0	1	0	1	1	0	0	0	0	1	0	1	1	0	1	1	0	1	1	0	1	0	0	1	0	0	1	0	1	0	0	0	0	0	0	0	1	1	0
09101 Carbohydrate metabolism|00051 Fructose and mannose metabolism [PATH:ko00051]|K01813 rhaA; L-rhamnose isomerase [EC:5.3.1.14]	1	0	1	1	1	1	0	0	1	0	0	0	1	0	1	0	0	0	0	0	0	1	1	0	0	1	1	0	1	0	1	0	1	1	0	0	1	0	0	0	0	0	0	0	0	0	0	1	0
09105 Amino acid metabolism|00340 Histidine metabolism [PATH:ko00340]|K01814 hisA; phosphoribosylformimino-5-aminoimidazole carboxamide ribotide isomerase [EC:5.3.1.16]	1	1	1	1	1	1	1	1	1	0	0	1	1	1	1	1	1	1	1	1	1	1	1	1	1	1	1	1	1	1	1	1	1	1	1	1	1	1	1	0	0	0	1	1	0	1	1	1	1
09101 Carbohydrate metabolism|00040 Pentose and glucuronate interconversions [PATH:ko00040]|K01815 kduI; 4-deoxy-L-threo-5-hexosulose-uronate ketol-isomerase [EC:5.3.1.17]	0	0	0	1	0	0	0	0	0	0	0	0	0	0	0	0	0	0	0	0	0	1	1	0	1	1	0	1	1	0	1	0	0	1	0	0	1	0	1	0	0	0	0	1	0	0	0	0	0
09101 Carbohydrate metabolism|00630 Glyoxylate and dicarboxylate metabolism [PATH:ko00630]|K01816 hyi, gip; hydroxypyruvate isomerase [EC:5.3.1.22]	0	0	0	0	0	1	0	0	1	0	0	0	0	0	1	0	0	0	0	0	0	0	0	0	0	0	0	0	0	0	1	0	0	0	0	0	0	0	0	0	0	0	0	0	0	0	0	0	0
09105 Amino acid metabolism|00400 Phenylalanine, tyrosine and tryptophan biosynthesis [PATH:ko00400]|K01817 trpF; phosphoribosylanthranilate isomerase [EC:5.3.1.24]	0	1	0	1	0	1	1	1	1	1	1	1	0	1	1	1	1	1	1	1	1	1	1	1	1	1	0	1	1	1	1	1	0	1	1	1	1	1	1	0	0	0	1	1	1	1	1	1	0
09101 Carbohydrate metabolism|00051 Fructose and mannose metabolism [PATH:ko00051]|K01818 fucI; L-fucose/D-arabinose isomerase [EC:5.3.1.25 5.3.1.3]	0	1	0	1	0	0	1	1	0	0	0	0	0	0	0	1	0	1	0	0	0	1	1	0	0	1	0	1	1	0	0	0	0	1	0	0	1	0	1	0	0	0	0	0	0	0	0	1	0
09101 Carbohydrate metabolism|00052 Galactose metabolism [PATH:ko00052]|K01819 E5.3.1.26, lacA, lacB; galactose-6-phosphate isomerase [EC:5.3.1.26]	0	0	0	0	0	0	0	0	0	0	0	1	0	1	0	0	0	0	1	0	0	0	0	1	0	0	0	1	0	0	0	1	0	0	0	0	0	0	0	0	0	0	0	1	0	0	0	0	0
09111 Xenobiotics biodegradation and metabolism|00362 Benzoate degradation [PATH:ko00362]|K01821 praC, xylH; 4-oxalocrotonate tautomerase [EC:5.3.2.6]___09111 Xenobiotics biodegradation and metabolism|00621 Dioxin degradation [PATH:ko00621]|K01821 praC, xylH; 4-oxalocrotonate tautomerase [EC:5.3.2.6]___09111 Xenobiotics biodegradation and metabolism|00622 Xylene degradation [PATH:ko00622]|K01821 …	0	0	0	0	0	0	0	0	0	1	1	0	0	0	0	0	0	0	1	0	0	0	0	0	0	0	0	0	0	0	0	0	0	0	0	0	0	0	0	0	0	0	0	0	1	0	0	0	0
09109 Metabolism of terpenoids and polyketides|00900 Terpenoid backbone biosynthesis [PATH:ko00900]|K01823 idi, IDI; isopentenyl-diphosphate Delta-isomerase [EC:5.3.3.2]	0	0	0	0	0	0	0	0	0	0	0	0	0	0	0	0	0	0	1	0	0	0	0	0	0	0	0	0	0	0	0	0	0	0	0	0	0	0	0	0	0	0	0	0	0	0	0	1	0
09105 Amino acid metabolism|00350 Tyrosine metabolism [PATH:ko00350]|K01826 hpaF, hpcD; 5-carboxymethyl-2-hydroxymuconate isomerase [EC:5.3.3.10]	0	1	0	0	0	0	1	0	0	1	1	0	0	0	0	1	0	0	0	0	0	0	0	0	0	0	0	0	0	0	0	0	0	0	0	0	0	0	0	0	0	0	0	0	1	0	0	0	0
09101 Carbohydrate metabolism|00010 Glycolysis / Gluconeogenesis [PATH:ko00010]|K01834 PGAM, gpmA; 2,3-bisphosphoglycerate-dependent phosphoglycerate mutase [EC:5.4.2.11]___09102 Energy metabolism|00680 Methane metabolism [PATH:ko00680]|K01834 PGAM, gpmA; 2,3-bisphosphoglycerate-dependent phosphoglycerate mutase [EC:5.4.2.11]___09105 Amino acid metabolism|00260 Glycine, serine and threonine metab…	1	1	1	1	1	1	1	1	1	1	1	1	1	0	1	1	0	1	1	0	1	1	1	1	1	1	1	1	1	1	1	1	1	1	1	1	1	1	1	1	1	1	1	1	1	1	0	0	0
09101 Carbohydrate metabolism|00010 Glycolysis / Gluconeogenesis [PATH:ko00010]|K01835 pgm; phosphoglucomutase [EC:5.4.2.2]___09101 Carbohydrate metabolism|00030 Pentose phosphate pathway [PATH:ko00030]|K01835 pgm; phosphoglucomutase [EC:5.4.2.2]___09101 Carbohydrate metabolism|00052 Galactose metabolism [PATH:ko00052]|K01835 pgm; phosphoglucomutase [EC:5.4.2.2]___09101 Carbohydrate metabolism|00…	1	1	1	1	1	1	1	1	1	1	1	1	1	0	1	1	1	1	0	1	1	1	1	0	1	1	1	1	1	1	1	1	1	1	1	1	1	1	1	1	1	1	1	1	1	1	1	0	1
09101 Carbohydrate metabolism|00500 Starch and sucrose metabolism [PATH:ko00500]|K01838 pgmB; beta-phosphoglucomutase [EC:5.4.2.6]	1	0	1	1	1	1	0	0	1	0	0	0	1	0	1	0	1	0	0	1	1	1	1	0	0	1	1	1	1	1	1	0	0	1	0	0	1	0	1	1	1	1	0	1	0	0	0	0	0
09101 Carbohydrate metabolism|00030 Pentose phosphate pathway [PATH:ko00030]|K01839 deoB; phosphopentomutase [EC:5.4.2.7]___09104 Nucleotide metabolism|00230 Purine metabolism [PATH:ko00230]|K01839 deoB; phosphopentomutase [EC:5.4.2.7]	0	0	0	0	0	0	0	1	0	0	0	0	0	0	0	0	1	1	1	1	0	0	0	0	1	0	0	1	0	0	0	1	0	0	0	0	0	0	0	0	0	0	0	1	0	0	0	0	1
09101 Carbohydrate metabolism|00051 Fructose and mannose metabolism [PATH:ko00051]|K01840 manB; phosphomannomutase [EC:5.4.2.8]___09101 Carbohydrate metabolism|00520 Amino sugar and nucleotide sugar metabolism [PATH:ko00520]|K01840 manB; phosphomannomutase [EC:5.4.2.8]	1	1	1	1	1	1	1	1	1	1	1	1	1	0	1	1	1	1	1	1	1	1	1	0	1	1	1	1	1	1	1	1	1	1	0	0	1	0	1	1	1	1	1	1	1	1	1	1	1
09106 Metabolism of other amino acids|00440 Phosphonate and phosphinate metabolism [PATH:ko00440]|K01841 pepM; phosphoenolpyruvate phosphomutase [EC:5.4.2.9]	0	0	0	0	0	0	0	0	0	0	0	0	0	0	0	0	0	0	0	0	0	0	0	0	0	0	0	1	0	0	0	0	0	1	0	0	0	0	0	0	0	0	0	1	0	0	0	0	0
09105 Amino acid metabolism|00310 Lysine degradation [PATH:ko00310]|K01843 kamA; lysine 2,3-aminomutase [EC:5.4.3.2]	0	0	0	1	1	1	0	0	1	0	0	0	0	0	1	0	0	0	0	0	1	1	1	0	0	1	1	0	1	1	1	0	1	1	0	0	1	0	1	1	1	1	0	0	0	0	0	1	0
09105 Amino acid metabolism|00310 Lysine degradation [PATH:ko00310]|K01844 kamD; beta-lysine 5,6-aminomutase alpha subunit [EC:5.4.3.3]	0	0	0	0	0	0	0	0	0	0	0	0	0	0	0	0	0	0	0	0	1	0	0	0	0	0	0	0	0	1	0	0	0	0	0	0	0	0	0	1	1	1	0	0	0	0	0	0	0
09108 Metabolism of cofactors and vitamins|00860 Porphyrin and chlorophyll metabolism [PATH:ko00860]|K01845 hemL; glutamate-1-semialdehyde 2,1-aminomutase [EC:5.4.3.8]	0	1	0	0	0	0	1	1	0	1	1	0	0	0	0	1	1	1	1	1	1	0	0	0	0	0	0	0	0	0	0	0	0	0	0	0	0	0	1	0	0	0	1	0	1	1	0	0	0
09101 Carbohydrate metabolism|00630 Glyoxylate and dicarboxylate metabolism [PATH:ko00630]|K01847 MUT; methylmalonyl-CoA mutase [EC:5.4.99.2]___09101 Carbohydrate metabolism|00640 Propanoate metabolism [PATH:ko00640]|K01847 MUT; methylmalonyl-CoA mutase [EC:5.4.99.2]___09102 Energy metabolism|00720 Carbon fixation pathways in prokaryotes [PATH:ko00720]|K01847 MUT; methylmalonyl-CoA mutase [EC:5.4…	1	1	0	1	1	1	1	0	1	1	1	0	1	0	1	1	0	0	1	0	1	1	1	0	0	1	1	0	1	1	1	0	1	1	0	0	1	0	1	1	1	1	0	0	1	0	0	0	0
09101 Carbohydrate metabolism|00630 Glyoxylate and dicarboxylate metabolism [PATH:ko00630]|K01848 E5.4.99.2A, mcmA1; methylmalonyl-CoA mutase, N-terminal domain [EC:5.4.99.2]___09101 Carbohydrate metabolism|00640 Propanoate metabolism [PATH:ko00640]|K01848 E5.4.99.2A, mcmA1; methylmalonyl-CoA mutase, N-terminal domain [EC:5.4.99.2]___09102 Energy metabolism|00720 Carbon fixation pathways in proka…	1	1	0	1	1	1	1	0	1	1	1	0	1	0	1	1	0	0	1	0	1	1	1	0	0	1	1	0	1	1	1	0	1	1	0	0	1	0	1	1	1	1	0	0	1	0	0	0	0
09101 Carbohydrate metabolism|00630 Glyoxylate and dicarboxylate metabolism [PATH:ko00630]|K01849 E5.4.99.2B, mcmA2; methylmalonyl-CoA mutase, C-terminal domain [EC:5.4.99.2]___09101 Carbohydrate metabolism|00640 Propanoate metabolism [PATH:ko00640]|K01849 E5.4.99.2B, mcmA2; methylmalonyl-CoA mutase, C-terminal domain [EC:5.4.99.2]___09102 Energy metabolism|00720 Carbon fixation pathways in proka…	0	0	0	0	0	0	0	0	0	1	1	0	0	0	0	0	0	0	1	0	0	0	0	0	0	0	0	0	0	0	0	0	0	0	0	0	0	0	0	0	0	0	0	0	1	0	0	0	0
09108 Metabolism of cofactors and vitamins|00130 Ubiquinone and other terpenoid-quinone biosynthesis [PATH:ko00130]|K01851 pchA; salicylate biosynthesis isochorismate synthase [EC:5.4.4.2]___09109 Metabolism of terpenoids and polyketides|01053 Biosynthesis of siderophore group nonribosomal peptides [PATH:ko01053]|K01851 pchA; salicylate biosynthesis isochorismate synthase [EC:5.4.4.2]	1	0	1	1	0	1	0	0	1	0	0	0	1	0	1	0	0	0	0	0	1	1	0	0	0	0	0	0	0	1	1	0	0	1	0	0	1	0	0	0	0	0	0	0	0	0	0	0	0
09101 Carbohydrate metabolism|00052 Galactose metabolism [PATH:ko00052]|K01854 glf; UDP-galactopyranose mutase [EC:5.4.99.9]___09101 Carbohydrate metabolism|00520 Amino sugar and nucleotide sugar metabolism [PATH:ko00520]|K01854 glf; UDP-galactopyranose mutase [EC:5.4.99.9]	1	0	1	1	0	1	0	1	1	1	1	1	1	1	1	0	1	1	0	1	0	1	1	1	1	1	0	1	1	1	0	1	0	1	1	1	1	1	0	1	1	1	1	1	1	0	1	1	0
09111 Xenobiotics biodegradation and metabolism|00362 Benzoate degradation [PATH:ko00362]|K01857 pcaB; 3-carboxy-cis,cis-muconate cycloisomerase [EC:5.5.1.2]	0	0	0	0	0	0	0	0	0	0	0	1	0	1	0	0	0	0	0	0	0	0	0	1	0	0	0	0	0	0	0	0	0	0	1	1	0	1	0	0	0	0	0	0	0	0	0	0	0
09101 Carbohydrate metabolism|00562 Inositol phosphate metabolism [PATH:ko00562]|K01858 INO1, ISYNA1; myo-inositol-1-phosphate synthase [EC:5.5.1.4]___09110 Biosynthesis of other secondary metabolites|00521 Streptomycin biosynthesis [PATH:ko00521]|K01858 INO1, ISYNA1; myo-inositol-1-phosphate synthase [EC:5.5.1.4]	0	0	0	1	0	0	0	0	0	0	0	0	0	0	0	0	0	0	0	0	0	1	1	0	0	1	0	0	1	0	1	0	0	1	0	0	1	0	1	0	0	0	0	0	0	0	0	0	0
09106 Metabolism of other amino acids|00450 Selenocompound metabolism [PATH:ko00450]|K01874 MARS, metG; methionyl-tRNA synthetase [EC:6.1.1.10]	1	1	1	1	1	1	1	1	1	1	1	1	1	1	1	1	1	1	1	1	1	1	1	1	1	1	1	1	1	1	1	1	1	1	1	1	1	1	1	1	1	1	1	1	1	1	1	1	1
09108 Metabolism of cofactors and vitamins|00860 Porphyrin and chlorophyll metabolism [PATH:ko00860]|K01885 EARS, gltX; glutamyl-tRNA synthetase [EC:6.1.1.17]	1	1	1	1	1	1	1	1	1	1	1	1	1	1	1	1	1	1	1	1	1	1	1	1	1	1	1	1	1	1	1	1	1	1	1	1	1	1	1	1	1	1	1	1	1	1	1	1	1
09101 Carbohydrate metabolism|00010 Glycolysis / Gluconeogenesis [PATH:ko00010]|K01895 ACSS, acs; acetyl-CoA synthetase [EC:6.2.1.1]___09101 Carbohydrate metabolism|00620 Pyruvate metabolism [PATH:ko00620]|K01895 ACSS, acs; acetyl-CoA synthetase [EC:6.2.1.1]___09101 Carbohydrate metabolism|00630 Glyoxylate and dicarboxylate metabolism [PATH:ko00630]|K01895 ACSS, acs; acetyl-CoA synthetase [EC:6.2…	1	0	1	1	1	1	0	0	1	0	0	0	1	0	1	0	0	0	0	0	0	1	1	0	0	1	1	0	1	0	1	0	1	1	0	0	1	0	1	0	0	0	1	0	0	1	0	1	0
09101 Carbohydrate metabolism|00650 Butanoate metabolism [PATH:ko00650]|K01896 ACSM; medium-chain acyl-CoA synthetase [EC:6.2.1.2]	1	0	1	1	1	1	0	0	1	0	0	0	1	0	1	0	0	0	0	0	0	1	1	0	0	1	1	0	1	0	1	0	1	1	0	0	1	0	1	0	0	0	1	0	0	1	0	1	0
09103 Lipid metabolism|00061 Fatty acid biosynthesis [PATH:ko00061]|K01897 ACSL, fadD; long-chain acyl-CoA synthetase [EC:6.2.1.3]___09103 Lipid metabolism|00071 Fatty acid degradation [PATH:ko00071]|K01897 ACSL, fadD; long-chain acyl-CoA synthetase [EC:6.2.1.3]	1	1	1	1	1	1	1	1	1	1	1	0	1	0	1	1	0	1	1	0	1	1	1	0	0	1	1	1	1	1	1	0	1	1	1	1	1	1	1	1	1	1	1	0	1	1	0	0	0
09101 Carbohydrate metabolism|00020 Citrate cycle (TCA cycle) [PATH:ko00020]|K01902 sucD; succinyl-CoA synthetase alpha subunit [EC:6.2.1.5]___09101 Carbohydrate metabolism|00640 Propanoate metabolism [PATH:ko00640]|K01902 sucD; succinyl-CoA synthetase alpha subunit [EC:6.2.1.5]___09101 Carbohydrate metabolism|00660 C5-Branched dibasic acid metabolism [PATH:ko00660]|K01902 sucD; succinyl-CoA synt…	0	1	0	0	0	0	1	0	0	0	0	0	0	0	0	1	0	0	0	0	0	0	0	0	0	0	0	0	0	0	0	0	0	0	1	1	0	1	0	0	0	0	0	0	0	0	0	0	0
09101 Carbohydrate metabolism|00020 Citrate cycle (TCA cycle) [PATH:ko00020]|K01903 sucC; succinyl-CoA synthetase beta subunit [EC:6.2.1.5]___09101 Carbohydrate metabolism|00640 Propanoate metabolism [PATH:ko00640]|K01903 sucC; succinyl-CoA synthetase beta subunit [EC:6.2.1.5]___09101 Carbohydrate metabolism|00660 C5-Branched dibasic acid metabolism [PATH:ko00660]|K01903 sucC; succinyl-CoA synthe…	0	1	0	0	0	0	1	0	0	0	0	0	0	0	0	1	0	0	0	0	0	0	0	0	0	0	0	0	0	0	0	0	0	0	1	1	0	1	0	0	0	0	0	0	0	0	0	0	0
09105 Amino acid metabolism|00360 Phenylalanine metabolism [PATH:ko00360]|K01904 4CL; 4-coumarate--CoA ligase [EC:6.2.1.12]___09108 Metabolism of cofactors and vitamins|00130 Ubiquinone and other terpenoid-quinone biosynthesis [PATH:ko00130]|K01904 4CL; 4-coumarate--CoA ligase [EC:6.2.1.12]___09110 Biosynthesis of other secondary metabolites|00940 Phenylpropanoid biosynthesis [PATH:ko00940]|K0190…	0	0	0	0	0	0	0	0	0	0	0	0	0	0	0	0	0	0	0	0	0	0	0	0	0	0	0	0	0	0	0	0	0	0	0	0	0	0	0	0	0	0	0	0	0	0	0	0	0
09101 Carbohydrate metabolism|00010 Glycolysis / Gluconeogenesis [PATH:ko00010]|K01905 acdA; acetate---CoA ligase (ADP-forming) subunit alpha [EC:6.2.1.13]___09101 Carbohydrate metabolism|00620 Pyruvate metabolism [PATH:ko00620]|K01905 acdA; acetate---CoA ligase (ADP-forming) subunit alpha [EC:6.2.1.13]___09101 Carbohydrate metabolism|00640 Propanoate metabolism [PATH:ko00640]|K01905 acdA; acetat…	0	0	0	0	0	0	0	0	0	0	0	0	0	0	0	0	0	0	0	0	0	0	0	0	0	0	0	0	0	0	0	0	0	0	0	0	0	0	0	0	0	0	0	0	0	0	0	0	0
09108 Metabolism of cofactors and vitamins|00780 Biotin metabolism [PATH:ko00780]|K01906 bioW; 6-carboxyhexanoate--CoA ligase [EC:6.2.1.14]	0	0	0	0	0	0	0	0	0	1	1	0	0	0	0	0	0	0	1	0	0	0	0	0	0	0	0	0	0	0	0	0	0	0	0	0	0	0	0	0	0	0	0	0	1	0	0	0	0
09103 Lipid metabolism|00071 Fatty acid degradation [PATH:ko00071]|K01909 mbtM; long-chain-fatty-acid--[acyl-carrier-protein] ligase [EC:6.2.1.20]	0	0	0	0	0	0	0	0	0	0	0	0	0	0	0	0	0	0	0	0	0	0	0	0	0	0	0	0	0	0	0	0	0	0	0	0	0	0	0	0	0	0	0	0	0	0	0	0	0
09108 Metabolism of cofactors and vitamins|00130 Ubiquinone and other terpenoid-quinone biosynthesis [PATH:ko00130]|K01911 menE; O-succinylbenzoic acid---CoA ligase [EC:6.2.1.26]	1	1	1	1	0	0	1	0	1	1	1	0	1	0	1	1	0	0	1	0	1	1	0	0	0	0	0	0	0	1	1	0	0	1	0	0	1	0	0	0	0	0	0	0	1	0	0	0	0
09105 Amino acid metabolism|00360 Phenylalanine metabolism [PATH:ko00360]|K01912 paaK; phenylacetate-CoA ligase [EC:6.2.1.30]	0	0	0	1	1	1	0	1	1	0	0	0	0	0	1	0	0	1	0	0	0	1	1	0	0	1	1	0	1	0	1	1	1	1	1	1	1	1	1	0	0	0	1	0	0	0	0	1	0
09105 Amino acid metabolism|00250 Alanine, aspartate and glutamate metabolism [PATH:ko00250]|K01914 asnA; aspartate--ammonia ligase [EC:6.3.1.1]___09106 Metabolism of other amino acids|00460 Cyanoamino acid metabolism [PATH:ko00460]|K01914 asnA; aspartate--ammonia ligase [EC:6.3.1.1]	1	0	1	1	0	1	0	1	1	0	0	0	1	0	0	0	0	1	0	0	1	1	1	0	1	1	0	1	1	1	1	1	0	1	0	0	1	0	1	0	0	0	0	1	0	0	1	0	1
09101 Carbohydrate metabolism|00630 Glyoxylate and dicarboxylate metabolism [PATH:ko00630]|K01915 glnA, GLUL; glutamine synthetase [EC:6.3.1.2]___09102 Energy metabolism|00910 Nitrogen metabolism [PATH:ko00910]|K01915 glnA, GLUL; glutamine synthetase [EC:6.3.1.2]___09105 Amino acid metabolism|00220 Arginine biosynthesis [PATH:ko00220]|K01915 glnA, GLUL; glutamine synthetase [EC:6.3.1.2]___09105 A…	1	1	1	1	1	1	1	1	1	1	1	1	1	1	1	1	1	1	1	1	1	1	1	1	1	1	1	1	1	1	1	1	1	1	1	1	1	1	1	1	1	1	1	1	1	1	1	1	0
09108 Metabolism of cofactors and vitamins|00760 Nicotinate and nicotinamide metabolism [PATH:ko00760]|K01916 nadE; NAD+ synthase [EC:6.3.1.5]	0	1	0	0	0	0	1	0	0	0	0	1	0	1	0	1	0	0	0	0	0	0	0	1	0	0	0	0	0	0	0	0	0	0	1	1	0	1	0	0	0	0	0	0	0	0	0	0	0
09106 Metabolism of other amino acids|00410 beta-Alanine metabolism [PATH:ko00410]|K01918 panC; pantoate--beta-alanine ligase [EC:6.3.2.1]___09108 Metabolism of cofactors and vitamins|00770 Pantothenate and CoA biosynthesis [PATH:ko00770]|K01918 panC; pantoate--beta-alanine ligase [EC:6.3.2.1]	1	1	1	1	1	1	1	1	1	0	0	0	1	0	1	1	1	1	1	1	1	1	1	0	0	1	1	0	1	1	1	0	1	1	0	0	1	0	1	1	1	1	0	0	0	0	0	1	0
09105 Amino acid metabolism|00270 Cysteine and methionine metabolism [PATH:ko00270]|K01919 gshA; glutamate--cysteine ligase [EC:6.3.2.2]___09106 Metabolism of other amino acids|00480 Glutathione metabolism [PATH:ko00480]|K01919 gshA; glutamate--cysteine ligase [EC:6.3.2.2]	0	0	0	0	0	0	0	0	0	0	0	0	0	0	0	0	0	0	0	0	0	0	0	0	0	0	0	0	0	0	0	0	0	0	1	1	0	1	0	0	0	0	0	0	0	0	0	0	0
09106 Metabolism of other amino acids|00473 D-Alanine metabolism [PATH:ko00473]|K01921 ddl; D-alanine-D-alanine ligase [EC:6.3.2.4]___09107 Glycan biosynthesis and metabolism|00550 Peptidoglycan biosynthesis [PATH:ko00550]|K01921 ddl; D-alanine-D-alanine ligase [EC:6.3.2.4]	1	1	1	1	1	1	1	1	1	1	1	1	1	1	1	1	1	1	1	1	1	1	1	1	1	1	1	1	1	1	1	1	1	1	1	1	1	1	1	1	1	1	1	1	1	1	1	1	1
09108 Metabolism of cofactors and vitamins|00770 Pantothenate and CoA biosynthesis [PATH:ko00770]|K01922 PPCS, COAB; phosphopantothenate---cysteine ligase (ATP) [EC:6.3.2.51]	0	1	0	0	0	0	1	0	0	1	1	1	0	1	0	1	0	0	1	0	0	0	0	1	0	0	0	0	0	0	0	0	0	0	0	0	0	0	0	0	0	0	0	0	1	0	0	1	0
09104 Nucleotide metabolism|00230 Purine metabolism [PATH:ko00230]|K01923 purC; phosphoribosylaminoimidazole-succinocarboxamide synthase [EC:6.3.2.6]	1	1	1	1	1	1	1	1	1	1	1	1	1	1	1	1	1	1	1	1	1	1	1	1	1	1	1	1	1	1	1	1	1	1	1	1	1	1	1	1	1	1	1	1	1	1	1	1	1
09106 Metabolism of other amino acids|00471 D-Glutamine and D-glutamate metabolism [PATH:ko00471]|K01924 murC; UDP-N-acetylmuramate--alanine ligase [EC:6.3.2.8]___09107 Glycan biosynthesis and metabolism|00550 Peptidoglycan biosynthesis [PATH:ko00550]|K01924 murC; UDP-N-acetylmuramate--alanine ligase [EC:6.3.2.8]	1	1	1	1	1	1	1	1	1	1	1	1	1	1	1	1	1	1	1	1	1	1	1	1	1	1	1	1	1	1	1	1	1	1	1	1	1	1	1	1	1	1	1	1	1	1	1	1	1
09106 Metabolism of other amino acids|00471 D-Glutamine and D-glutamate metabolism [PATH:ko00471]|K01925 murD; UDP-N-acetylmuramoylalanine--D-glutamate ligase [EC:6.3.2.9]___09107 Glycan biosynthesis and metabolism|00550 Peptidoglycan biosynthesis [PATH:ko00550]|K01925 murD; UDP-N-acetylmuramoylalanine--D-glutamate ligase [EC:6.3.2.9]	1	1	1	1	1	1	1	1	1	1	1	1	1	1	1	1	1	1	1	1	1	1	1	1	1	1	1	1	1	0	1	1	1	1	1	1	1	1	1	1	1	1	1	1	1	1	1	1	1
09105 Amino acid metabolism|00300 Lysine biosynthesis [PATH:ko00300]|K01928 murE; UDP-N-acetylmuramoyl-L-alanyl-D-glutamate--2,6-diaminopimelate ligase [EC:6.3.2.13]___09107 Glycan biosynthesis and metabolism|00550 Peptidoglycan biosynthesis [PATH:ko00550]|K01928 murE; UDP-N-acetylmuramoyl-L-alanyl-D-glutamate--2,6-diaminopimelate ligase [EC:6.3.2.13]	1	1	1	1	1	1	1	1	1	1	1	1	1	1	1	1	1	1	1	1	1	1	1	1	1	1	1	1	1	1	1	1	1	1	1	1	1	1	1	1	1	1	1	1	1	1	1	1	1
09105 Amino acid metabolism|00300 Lysine biosynthesis [PATH:ko00300]|K01929 murF; UDP-N-acetylmuramoyl-tripeptide--D-alanyl-D-alanine ligase [EC:6.3.2.10]___09107 Glycan biosynthesis and metabolism|00550 Peptidoglycan biosynthesis [PATH:ko00550]|K01929 murF; UDP-N-acetylmuramoyl-tripeptide--D-alanyl-D-alanine ligase [EC:6.3.2.10]	1	1	1	1	1	1	1	1	1	1	1	1	1	1	1	1	1	1	1	1	1	1	1	1	1	1	1	1	1	1	1	1	1	1	1	1	1	1	1	1	1	1	1	1	1	1	1	1	1
09104 Nucleotide metabolism|00230 Purine metabolism [PATH:ko00230]|K01933 purM; phosphoribosylformylglycinamidine cyclo-ligase [EC:6.3.3.1]	1	1	1	1	1	1	1	1	1	1	1	1	1	1	1	1	1	1	1	1	1	1	1	1	1	1	1	1	1	1	1	1	1	1	1	1	1	1	1	1	1	1	1	1	1	1	1	1	1
09108 Metabolism of cofactors and vitamins|00670 One carbon pool by folate [PATH:ko00670]|K01934 MTHFS; 5-formyltetrahydrofolate cyclo-ligase [EC:6.3.3.2]	1	1	1	1	1	1	1	1	1	1	1	1	1	1	1	1	1	1	1	1	1	1	1	1	1	1	1	1	1	1	1	1	1	1	1	1	1	1	1	1	1	1	1	1	1	1	1	1	1
09108 Metabolism of cofactors and vitamins|00780 Biotin metabolism [PATH:ko00780]|K01935 bioD; dethiobiotin synthetase [EC:6.3.3.3]	1	1	1	1	0	1	1	1	1	1	1	0	1	0	1	1	0	1	1	0	1	1	1	0	0	1	0	0	1	1	1	0	0	1	0	0	1	0	1	0	0	0	0	0	1	0	0	1	0
09104 Nucleotide metabolism|00240 Pyrimidine metabolism [PATH:ko00240]|K01937 pyrG, CTPS; CTP synthase [EC:6.3.4.2]	1	1	1	1	1	1	1	1	1	1	1	1	1	1	1	1	1	1	1	1	1	1	1	1	0	1	1	1	1	1	1	0	1	1	1	1	1	1	1	1	1	1	1	1	1	1	1	1	1
09102 Energy metabolism|00720 Carbon fixation pathways in prokaryotes [PATH:ko00720]|K01938 fhs; formate--tetrahydrofolate ligase [EC:6.3.4.3]___09108 Metabolism of cofactors and vitamins|00670 One carbon pool by folate [PATH:ko00670]|K01938 fhs; formate--tetrahydrofolate ligase [EC:6.3.4.3]	1	1	1	1	0	1	1	1	1	1	1	1	1	1	1	1	1	1	1	1	1	1	1	1	1	1	0	1	1	1	1	1	0	1	1	1	1	1	1	1	1	1	1	1	1	1	1	0	1
09104 Nucleotide metabolism|00230 Purine metabolism [PATH:ko00230]|K01939 purA, ADSS; adenylosuccinate synthase [EC:6.3.4.4]___09105 Amino acid metabolism|00250 Alanine, aspartate and glutamate metabolism [PATH:ko00250]|K01939 purA, ADSS; adenylosuccinate synthase [EC:6.3.4.4]	1	1	1	1	1	1	0	1	1	1	1	1	1	1	1	1	1	1	1	1	1	1	1	1	1	1	1	1	1	1	1	1	1	1	1	1	1	1	1	1	1	1	1	1	1	1	1	1	1
09105 Amino acid metabolism|00220 Arginine biosynthesis [PATH:ko00220]|K01940 argG, ASS1; argininosuccinate synthase [EC:6.3.4.5]___09105 Amino acid metabolism|00250 Alanine, aspartate and glutamate metabolism [PATH:ko00250]|K01940 argG, ASS1; argininosuccinate synthase [EC:6.3.4.5]	1	1	1	1	1	1	1	1	1	1	1	1	1	1	1	1	1	1	1	1	1	1	1	1	1	1	1	1	1	1	1	1	1	1	1	1	1	1	1	0	0	0	1	1	1	1	1	1	1
09105 Amino acid metabolism|00220 Arginine biosynthesis [PATH:ko00220]|K01941 E6.3.4.6; urea carboxylase [EC:6.3.4.6]___09111 Xenobiotics biodegradation and metabolism|00791 Atrazine degradation [PATH:ko00791]|K01941 E6.3.4.6; urea carboxylase [EC:6.3.4.6]	0	0	0	0	0	0	0	0	0	0	0	0	0	0	0	0	1	0	0	1	0	0	0	0	1	0	0	0	0	0	0	1	0	0	0	0	0	0	0	0	0	0	1	0	0	1	0	0	0
09104 Nucleotide metabolism|00230 Purine metabolism [PATH:ko00230]|K01945 purD; phosphoribosylamine---glycine ligase [EC:6.3.4.13]	1	1	1	1	1	1	1	1	1	1	1	1	1	1	1	1	1	1	1	1	1	1	1	1	1	1	1	1	1	1	1	1	1	1	1	1	1	1	1	1	1	1	1	1	1	1	1	1	1
09108 Metabolism of cofactors and vitamins|00770 Pantothenate and CoA biosynthesis [PATH:ko00770]|K01947 birA-coaX; biotin---[acetyl-CoA-carboxylase] ligase / type III pantothenate kinase [EC:6.3.4.15 2.7.1.33]___09108 Metabolism of cofactors and vitamins|00780 Biotin metabolism [PATH:ko00780]|K01947 birA-coaX; biotin---[acetyl-CoA-carboxylase] ligase / type III pantothenate kinase [EC:6.3.4.15 2…	0	0	0	0	0	0	0	0	0	0	0	0	0	0	0	0	0	0	0	0	0	0	0	0	0	0	0	0	0	0	0	0	0	0	0	0	0	0	0	0	0	0	0	0	0	0	0	0	0
09108 Metabolism of cofactors and vitamins|00760 Nicotinate and nicotinamide metabolism [PATH:ko00760]|K01950 E6.3.5.1, NADSYN1, QNS1, nadE; NAD+ synthase (glutamine-hydrolysing) [EC:6.3.5.1]	1	1	1	1	1	1	1	1	1	1	1	1	1	1	1	1	1	1	1	1	1	1	1	1	1	1	1	1	1	1	1	1	1	1	1	1	1	1	1	1	1	1	1	1	1	1	1	1	1
09104 Nucleotide metabolism|00230 Purine metabolism [PATH:ko00230]|K01951 guaA, GMPS; GMP synthase (glutamine-hydrolysing) [EC:6.3.5.2]___09111 Xenobiotics biodegradation and metabolism|00983 Drug metabolism - other enzymes [PATH:ko00983]|K01951 guaA, GMPS; GMP synthase (glutamine-hydrolysing) [EC:6.3.5.2]	1	1	1	1	1	1	1	1	1	1	1	1	1	1	1	1	1	1	1	1	1	1	1	1	1	1	1	1	1	1	1	1	1	1	1	1	1	1	1	1	1	1	1	1	1	1	1	1	1
09104 Nucleotide metabolism|00230 Purine metabolism [PATH:ko00230]|K01952 purL, PFAS; phosphoribosylformylglycinamidine synthase [EC:6.3.5.3]	1	1	1	1	0	1	1	1	1	0	0	1	1	1	1	1	1	1	0	1	1	1	1	1	1	1	0	1	1	1	1	1	0	1	1	1	1	1	1	0	0	0	1	1	0	1	1	1	1
09105 Amino acid metabolism|00250 Alanine, aspartate and glutamate metabolism [PATH:ko00250]|K01953 asnB, ASNS; asparagine synthase (glutamine-hydrolysing) [EC:6.3.5.4]	1	0	1	1	1	1	0	1	1	0	0	1	1	1	1	0	1	1	0	1	0	1	0	1	0	1	1	1	1	0	1	1	1	1	0	0	1	0	1	0	0	0	1	0	0	1	1	1	1
09104 Nucleotide metabolism|00240 Pyrimidine metabolism [PATH:ko00240]|K01955 carB, CPA2; carbamoyl-phosphate synthase large subunit [EC:6.3.5.5]___09105 Amino acid metabolism|00250 Alanine, aspartate and glutamate metabolism [PATH:ko00250]|K01955 carB, CPA2; carbamoyl-phosphate synthase large subunit [EC:6.3.5.5]	1	1	1	1	1	1	1	1	1	1	1	0	1	1	1	1	1	1	1	1	1	1	1	1	1	1	1	1	1	1	1	1	1	1	1	1	1	1	1	1	1	1	1	1	1	1	1	1	1
09104 Nucleotide metabolism|00240 Pyrimidine metabolism [PATH:ko00240]|K01956 carA, CPA1; carbamoyl-phosphate synthase small subunit [EC:6.3.5.5]___09105 Amino acid metabolism|00250 Alanine, aspartate and glutamate metabolism [PATH:ko00250]|K01956 carA, CPA1; carbamoyl-phosphate synthase small subunit [EC:6.3.5.5]	1	1	1	1	1	1	1	1	1	1	1	1	1	1	1	1	1	1	1	1	1	1	1	1	1	1	1	1	1	1	1	0	1	1	1	1	1	1	1	1	1	1	1	1	1	1	1	1	1
09101 Carbohydrate metabolism|00020 Citrate cycle (TCA cycle) [PATH:ko00020]|K01958 PC, pyc; pyruvate carboxylase [EC:6.4.1.1]___09101 Carbohydrate metabolism|00620 Pyruvate metabolism [PATH:ko00620]|K01958 PC, pyc; pyruvate carboxylase [EC:6.4.1.1]___09102 Energy metabolism|00720 Carbon fixation pathways in prokaryotes [PATH:ko00720]|K01958 PC, pyc; pyruvate carboxylase [EC:6.4.1.1]	0	1	0	1	0	1	1	0	1	1	1	0	0	0	1	1	1	0	1	1	0	1	1	0	0	1	0	0	1	0	1	0	0	1	0	0	1	0	1	0	0	0	0	0	1	0	0	0	0
09101 Carbohydrate metabolism|00020 Citrate cycle (TCA cycle) [PATH:ko00020]|K01959 pycA; pyruvate carboxylase subunit A [EC:6.4.1.1]___09101 Carbohydrate metabolism|00620 Pyruvate metabolism [PATH:ko00620]|K01959 pycA; pyruvate carboxylase subunit A [EC:6.4.1.1]___09102 Energy metabolism|00720 Carbon fixation pathways in prokaryotes [PATH:ko00720]|K01959 pycA; pyruvate carboxylase subunit A [EC:…	0	0	0	0	0	0	0	0	0	0	0	0	0	0	0	0	0	0	0	0	0	0	0	0	0	0	0	0	0	0	0	0	0	0	0	0	0	0	0	0	0	0	0	0	0	0	0	0	0
09101 Carbohydrate metabolism|00020 Citrate cycle (TCA cycle) [PATH:ko00020]|K01960 pycB; pyruvate carboxylase subunit B [EC:6.4.1.1]___09101 Carbohydrate metabolism|00620 Pyruvate metabolism [PATH:ko00620]|K01960 pycB; pyruvate carboxylase subunit B [EC:6.4.1.1]___09102 Energy metabolism|00720 Carbon fixation pathways in prokaryotes [PATH:ko00720]|K01960 pycB; pyruvate carboxylase subunit B [EC:…	1	1	1	1	1	1	1	0	1	0	0	0	1	0	1	1	0	0	0	0	1	1	1	0	0	1	1	0	1	1	1	0	1	1	0	0	1	0	1	1	1	1	0	0	0	0	0	1	0
09101 Carbohydrate metabolism|00620 Pyruvate metabolism [PATH:ko00620]|K01961 accC; acetyl-CoA carboxylase, biotin carboxylase subunit [EC:6.4.1.2 6.3.4.14]___09101 Carbohydrate metabolism|00640 Propanoate metabolism [PATH:ko00640]|K01961 accC; acetyl-CoA carboxylase, biotin carboxylase subunit [EC:6.4.1.2 6.3.4.14]___09102 Energy metabolism|00720 Carbon fixation pathways in prokaryotes [PATH:ko0…	0	0	0	0	0	1	0	1	1	0	0	1	0	1	1	0	1	1	0	1	1	0	0	1	1	1	0	0	1	1	1	1	0	1	0	0	0	0	1	0	0	0	1	0	0	1	0	1	1
09101 Carbohydrate metabolism|00620 Pyruvate metabolism [PATH:ko00620]|K01962 accA; acetyl-CoA carboxylase carboxyl transferase subunit alpha [EC:6.4.1.2 2.1.3.15]___09101 Carbohydrate metabolism|00640 Propanoate metabolism [PATH:ko00640]|K01962 accA; acetyl-CoA carboxylase carboxyl transferase subunit alpha [EC:6.4.1.2 2.1.3.15]___09102 Energy metabolism|00720 Carbon fixation pathways in prokary…	0	0	0	0	0	0	0	1	0	0	0	1	0	1	0	0	1	1	0	1	0	0	0	1	1	0	0	1	0	0	0	1	0	0	0	0	0	0	0	0	0	0	1	1	0	1	1	1	1
09101 Carbohydrate metabolism|00620 Pyruvate metabolism [PATH:ko00620]|K01963 accD; acetyl-CoA carboxylase carboxyl transferase subunit beta [EC:6.4.1.2 2.1.3.15]___09101 Carbohydrate metabolism|00640 Propanoate metabolism [PATH:ko00640]|K01963 accD; acetyl-CoA carboxylase carboxyl transferase subunit beta [EC:6.4.1.2 2.1.3.15]___09102 Energy metabolism|00720 Carbon fixation pathways in prokaryot…	0	0	0	0	0	0	0	1	0	0	0	1	0	1	0	0	1	1	0	1	0	0	0	1	1	0	0	1	0	0	0	1	0	0	0	0	0	0	0	0	0	0	1	1	0	1	1	1	1
09101 Carbohydrate metabolism|00630 Glyoxylate and dicarboxylate metabolism [PATH:ko00630]|K01965 PCCA, pccA; propionyl-CoA carboxylase alpha chain [EC:6.4.1.3]___09101 Carbohydrate metabolism|00640 Propanoate metabolism [PATH:ko00640]|K01965 PCCA, pccA; propionyl-CoA carboxylase alpha chain [EC:6.4.1.3]___09105 Amino acid metabolism|00280 Valine, leucine and isoleucine degradation [PATH:ko00280]…	0	0	0	0	0	1	0	0	1	0	0	0	0	0	1	0	0	0	0	0	1	0	0	0	0	1	0	0	1	1	1	0	0	1	0	0	0	0	1	0	0	0	0	0	0	0	0	0	0
09101 Carbohydrate metabolism|00630 Glyoxylate and dicarboxylate metabolism [PATH:ko00630]|K01966 PCCB, pccB; propionyl-CoA carboxylase beta chain [EC:6.4.1.3 2.1.3.15]___09101 Carbohydrate metabolism|00640 Propanoate metabolism [PATH:ko00640]|K01966 PCCB, pccB; propionyl-CoA carboxylase beta chain [EC:6.4.1.3 2.1.3.15]___09105 Amino acid metabolism|00280 Valine, leucine and isoleucine degradatio…	1	1	1	1	1	1	1	0	1	1	1	0	1	0	1	1	0	0	1	0	1	1	1	0	0	1	1	0	1	1	1	0	1	1	1	1	1	1	1	1	1	1	0	0	1	0	0	0	0
09105 Amino acid metabolism|00280 Valine, leucine and isoleucine degradation [PATH:ko00280]|K01968 E6.4.1.4A; 3-methylcrotonyl-CoA carboxylase alpha subunit [EC:6.4.1.4]	0	0	0	0	0	0	0	0	0	0	0	0	0	0	0	0	0	0	0	0	0	0	0	0	0	0	0	0	0	0	0	0	0	0	0	0	0	0	0	0	0	0	0	0	0	0	0	0	0
09102 Energy metabolism|00920 Sulfur metabolism [PATH:ko00920]|K02046 cysU; sulfate transport system permease protein	0	0	0	0	0	0	0	1	0	0	0	0	0	0	0	0	1	1	0	1	0	0	0	0	0	0	0	0	0	0	0	0	0	0	0	0	0	0	0	0	0	0	0	0	0	1	0	0	0
09102 Energy metabolism|00920 Sulfur metabolism [PATH:ko00920]|K02047 cysW; sulfate transport system permease protein	0	0	0	0	0	0	0	1	0	0	0	0	0	0	0	0	1	1	0	1	0	0	0	0	0	0	0	0	0	0	0	0	0	0	0	0	0	0	0	0	0	0	0	0	0	1	0	0	0
09102 Energy metabolism|00920 Sulfur metabolism [PATH:ko00920]|K02048 cysP, sbp; sulfate transport system substrate-binding protein	0	0	0	0	0	0	0	1	0	0	0	0	0	0	0	0	1	1	0	1	0	0	0	0	0	0	0	0	0	0	0	0	0	0	0	0	0	0	0	0	0	0	0	0	0	1	0	0	0
09103 Lipid metabolism|00061 Fatty acid biosynthesis [PATH:ko00061]|K02078 acpP; acyl carrier protein___09110 Biosynthesis of other secondary metabolites|00999 Biosynthesis of secondary metabolites - unclassified [PATH:ko00999]|K02078 acpP; acyl carrier protein	1	1	1	1	1	1	1	1	1	1	1	1	1	1	1	1	1	1	1	1	1	1	1	1	1	1	1	1	1	1	1	1	1	1	0	0	1	0	1	1	1	1	1	1	1	1	1	1	1
09101 Carbohydrate metabolism|00052 Galactose metabolism [PATH:ko00052]|K02079 agaA; N-acetylgalactosamine-6-phosphate deacetylase [EC:3.5.1.25]	0	1	0	0	0	0	1	0	0	0	0	1	0	1	0	1	0	0	0	0	0	0	0	1	0	0	0	0	0	0	0	0	0	0	0	0	0	0	0	0	0	0	0	0	0	0	0	1	0
09101 Carbohydrate metabolism|00052 Galactose metabolism [PATH:ko00052]|K02080 agaI; galactosamine-6-phosphate isomerase [EC:5.3.1.-]	0	0	0	0	0	1	0	0	1	0	0	0	0	0	1	0	0	0	0	0	0	0	0	0	0	1	0	0	0	0	0	0	0	0	0	0	0	0	1	0	0	0	0	0	0	0	0	0	0
09104 Nucleotide metabolism|00230 Purine metabolism [PATH:ko00230]|K02083 allC; allantoate deiminase [EC:3.5.3.9]	0	0	0	0	0	0	0	0	0	0	0	0	0	0	0	0	0	0	1	0	0	0	0	0	0	0	0	0	0	0	0	0	0	0	0	0	0	0	0	0	0	0	0	0	0	0	0	0	0
09102 Energy metabolism|00190 Oxidative phosphorylation [PATH:ko00190]|K02108 ATPF0A, atpB; F-type H+-transporting ATPase subunit a___09102 Energy metabolism|00195 Photosynthesis [PATH:ko00195]|K02108 ATPF0A, atpB; F-type H+-transporting ATPase subunit a	1	1	1	1	0	1	1	1	1	1	1	1	1	1	1	1	1	1	1	1	1	1	1	1	1	1	0	1	1	1	1	1	0	1	1	1	1	1	1	0	0	0	1	1	1	0	1	0	1
09102 Energy metabolism|00190 Oxidative phosphorylation [PATH:ko00190]|K02109 ATPF0B, atpF; F-type H+-transporting ATPase subunit b___09102 Energy metabolism|00195 Photosynthesis [PATH:ko00195]|K02109 ATPF0B, atpF; F-type H+-transporting ATPase subunit b	1	1	1	1	0	1	1	1	1	1	1	1	1	1	1	1	1	1	1	1	1	1	1	1	1	1	0	1	1	1	1	1	0	1	1	1	1	1	1	0	0	0	1	1	1	0	1	0	1
09102 Energy metabolism|00190 Oxidative phosphorylation [PATH:ko00190]|K02110 ATPF0C, atpE; F-type H+-transporting ATPase subunit c___09102 Energy metabolism|00195 Photosynthesis [PATH:ko00195]|K02110 ATPF0C, atpE; F-type H+-transporting ATPase subunit c	1	1	1	1	0	1	1	1	1	1	1	1	1	1	1	1	1	1	1	1	1	1	1	1	1	1	0	1	1	1	1	1	0	1	1	1	1	1	1	0	0	0	1	1	1	0	1	0	1
09102 Energy metabolism|00190 Oxidative phosphorylation [PATH:ko00190]|K02111 ATPF1A, atpA; F-type H+-transporting ATPase subunit alpha [EC:3.6.3.14]___09102 Energy metabolism|00195 Photosynthesis [PATH:ko00195]|K02111 ATPF1A, atpA; F-type H+-transporting ATPase subunit alpha [EC:3.6.3.14]	1	1	1	1	0	1	1	1	1	1	1	1	1	1	1	1	1	1	1	1	1	1	1	1	1	1	0	1	1	1	1	1	0	1	1	1	1	1	1	0	0	0	1	1	1	0	1	0	1
09102 Energy metabolism|00190 Oxidative phosphorylation [PATH:ko00190]|K02112 ATPF1B, atpD; F-type H+-transporting ATPase subunit beta [EC:3.6.3.14]___09102 Energy metabolism|00195 Photosynthesis [PATH:ko00195]|K02112 ATPF1B, atpD; F-type H+-transporting ATPase subunit beta [EC:3.6.3.14]	1	1	1	1	0	1	1	1	1	1	1	1	1	1	1	1	1	1	1	1	1	1	1	1	1	1	0	1	1	1	1	1	0	1	1	1	1	1	1	0	0	0	1	1	1	0	1	0	1
09102 Energy metabolism|00190 Oxidative phosphorylation [PATH:ko00190]|K02113 ATPF1D, atpH; F-type H+-transporting ATPase subunit delta___09102 Energy metabolism|00195 Photosynthesis [PATH:ko00195]|K02113 ATPF1D, atpH; F-type H+-transporting ATPase subunit delta	1	1	1	1	0	1	1	1	1	1	1	1	1	1	1	1	1	1	0	1	1	1	1	1	1	1	0	1	1	1	1	1	0	1	1	1	1	1	1	0	0	0	1	1	1	0	1	0	1
09102 Energy metabolism|00190 Oxidative phosphorylation [PATH:ko00190]|K02114 ATPF1E, atpC; F-type H+-transporting ATPase subunit epsilon___09102 Energy metabolism|00195 Photosynthesis [PATH:ko00195]|K02114 ATPF1E, atpC; F-type H+-transporting ATPase subunit epsilon	1	1	1	1	0	1	1	1	1	1	1	1	1	1	1	1	1	1	1	1	1	1	1	1	1	1	0	1	1	1	1	1	0	1	1	1	1	1	1	0	0	0	1	1	1	0	1	0	1
09102 Energy metabolism|00190 Oxidative phosphorylation [PATH:ko00190]|K02115 ATPF1G, atpG; F-type H+-transporting ATPase subunit gamma___09102 Energy metabolism|00195 Photosynthesis [PATH:ko00195]|K02115 ATPF1G, atpG; F-type H+-transporting ATPase subunit gamma	1	1	1	1	0	1	1	1	1	1	1	1	1	1	1	1	1	1	1	1	1	1	1	1	1	1	0	1	1	1	1	1	0	1	1	1	1	1	1	0	0	0	1	1	1	0	1	0	1
09102 Energy metabolism|00190 Oxidative phosphorylation [PATH:ko00190]|K02117 ATPVA, ntpA, atpA; V/A-type H+/Na+-transporting ATPase subunit A [EC:3.6.3.14 3.6.3.15]	0	0	0	1	1	1	0	1	1	0	0	0	0	0	1	0	1	1	0	1	1	1	1	0	1	1	1	0	1	1	1	1	1	1	0	0	1	0	1	1	1	1	1	0	0	1	0	1	1
09102 Energy metabolism|00190 Oxidative phosphorylation [PATH:ko00190]|K02118 ATPVB, ntpB, atpB; V/A-type H+/Na+-transporting ATPase subunit B	0	0	0	1	1	1	0	1	1	0	0	0	0	0	1	0	1	1	0	1	1	1	1	0	1	1	1	0	1	1	1	1	1	1	0	0	1	0	1	1	1	1	1	0	0	1	0	1	1
09102 Energy metabolism|00190 Oxidative phosphorylation [PATH:ko00190]|K02119 ATPVC, ntpC, atpC; V/A-type H+/Na+-transporting ATPase subunit C	0	0	0	0	0	0	0	1	0	0	0	0	0	0	0	0	1	1	0	1	0	0	0	0	1	0	0	0	0	0	0	1	0	0	0	0	0	0	0	0	0	0	1	0	0	1	0	0	1
09102 Energy metabolism|00190 Oxidative phosphorylation [PATH:ko00190]|K02120 ATPVD, ntpD, atpD; V/A-type H+/Na+-transporting ATPase subunit D	0	0	0	1	1	1	0	1	1	0	0	0	0	0	1	0	1	1	0	1	1	1	1	0	1	1	1	0	1	1	1	1	1	1	0	0	1	0	1	1	1	1	1	0	0	1	0	1	1
09102 Energy metabolism|00190 Oxidative phosphorylation [PATH:ko00190]|K02121 ATPVE, ntpE, atpE; V/A-type H+/Na+-transporting ATPase subunit E	0	0	0	1	1	1	0	1	1	0	0	0	0	0	1	0	1	1	0	1	1	1	1	0	1	1	1	0	1	1	1	1	1	1	0	0	1	0	1	1	1	1	1	0	0	1	0	1	1
09102 Energy metabolism|00190 Oxidative phosphorylation [PATH:ko00190]|K02122 ATPVF, ntpF, atpF; V/A-type H+/Na+-transporting ATPase subunit F	0	0	0	0	0	0	0	0	0	0	0	0	0	0	0	0	1	1	0	1	0	0	0	0	1	0	0	0	0	0	0	1	0	0	0	0	0	0	0	0	0	0	1	0	0	1	0	0	1
09102 Energy metabolism|00190 Oxidative phosphorylation [PATH:ko00190]|K02123 ATPVI, ntpI, atpI; V/A-type H+/Na+-transporting ATPase subunit I	0	0	0	1	1	1	0	1	1	0	0	0	0	0	1	0	1	1	0	1	1	1	1	0	0	1	1	0	1	1	1	1	1	1	0	0	1	0	1	1	1	1	1	0	0	1	0	1	1
09102 Energy metabolism|00190 Oxidative phosphorylation [PATH:ko00190]|K02124 ATPVK, ntpK, atpK; V/A-type H+/Na+-transporting ATPase subunit K	0	0	0	1	1	1	0	1	1	0	0	0	0	0	1	0	1	1	0	1	1	1	1	0	1	1	1	0	1	1	1	1	1	1	0	0	1	0	1	1	1	1	1	0	0	1	0	1	1
09101 Carbohydrate metabolism|00620 Pyruvate metabolism [PATH:ko00620]|K02160 accB, bccP; acetyl-CoA carboxylase biotin carboxyl carrier protein___09101 Carbohydrate metabolism|00640 Propanoate metabolism [PATH:ko00640]|K02160 accB, bccP; acetyl-CoA carboxylase biotin carboxyl carrier protein___09102 Energy metabolism|00720 Carbon fixation pathways in prokaryotes [PATH:ko00720]|K02160 accB, bccP;…	0	0	0	0	0	0	0	1	0	0	0	1	0	1	0	0	1	1	0	1	0	0	0	1	1	0	0	1	0	0	0	1	0	0	0	0	0	0	0	0	0	0	1	1	0	1	1	1	1
09108 Metabolism of cofactors and vitamins|00780 Biotin metabolism [PATH:ko00780]|K02169 bioC; malonyl-CoA O-methyltransferase [EC:2.1.1.197]	1	0	1	1	0	1	0	1	1	1	1	0	1	0	1	0	0	1	0	0	1	1	1	0	0	1	0	0	1	1	1	0	0	1	0	0	1	0	1	0	0	0	0	0	1	0	0	1	0
09108 Metabolism of cofactors and vitamins|00780 Biotin metabolism [PATH:ko00780]|K02170 bioH; pimeloyl-[acyl-carrier protein] methyl ester esterase [EC:3.1.1.85]	0	0	0	0	0	0	0	0	0	0	0	0	0	0	0	0	0	0	0	0	0	0	0	0	0	0	0	0	0	0	0	0	0	0	0	0	0	0	0	0	0	0	0	0	0	0	0	0	0
09108 Metabolism of cofactors and vitamins|00860 Porphyrin and chlorophyll metabolism [PATH:ko00860]|K02188 cbiD; cobalt-precorrin-5B (C1)-methyltransferase [EC:2.1.1.195]	0	0	0	1	0	1	0	1	1	1	1	1	0	0	1	0	0	1	1	0	1	1	1	1	1	1	0	1	1	1	1	1	0	1	0	0	1	0	1	0	0	0	0	1	1	0	0	1	0
09108 Metabolism of cofactors and vitamins|00860 Porphyrin and chlorophyll metabolism [PATH:ko00860]|K02189 cbiG; cobalt-precorrin 5A hydrolase [EC:3.7.1.12]	0	0	0	0	0	0	0	1	0	1	1	1	0	0	0	0	0	1	1	0	0	0	0	1	1	0	0	1	0	0	0	1	0	0	0	0	0	0	0	0	0	0	0	1	1	0	0	0	0
09108 Metabolism of cofactors and vitamins|00860 Porphyrin and chlorophyll metabolism [PATH:ko00860]|K02190 cbiK; sirohydrochlorin cobaltochelatase [EC:4.99.1.3]	0	0	0	1	0	1	0	1	1	1	1	1	0	0	1	0	0	1	1	0	1	1	1	1	1	1	0	1	1	1	0	1	0	1	0	0	1	0	1	0	0	0	0	1	1	0	0	1	0
09108 Metabolism of cofactors and vitamins|00860 Porphyrin and chlorophyll metabolism [PATH:ko00860]|K02191 cbiT; cobalt-precorrin-6B (C15)-methyltransferase [EC:2.1.1.196]	0	0	0	0	0	0	0	1	0	1	1	1	0	0	0	0	0	1	1	0	0	0	0	1	1	0	0	1	0	0	0	1	0	0	0	0	0	0	0	0	0	0	0	1	1	0	0	1	0
09102 Energy metabolism|00680 Methane metabolism [PATH:ko00680]|K02203 thrH; phosphoserine / homoserine phosphotransferase [EC:3.1.3.3 2.7.1.39]___09105 Amino acid metabolism|00260 Glycine, serine and threonine metabolism [PATH:ko00260]|K02203 thrH; phosphoserine / homoserine phosphotransferase [EC:3.1.3.3 2.7.1.39]	0	0	0	0	0	0	0	1	0	0	0	0	0	0	0	0	0	1	0	0	0	0	0	0	1	0	0	1	0	0	0	0	0	0	0	0	0	0	0	0	0	0	1	1	0	0	1	0	0
09105 Amino acid metabolism|00260 Glycine, serine and threonine metabolism [PATH:ko00260]|K02204 thrB2; homoserine kinase type II [EC:2.7.1.39]	0	0	0	0	0	0	0	0	0	0	0	0	0	0	0	0	0	0	0	0	0	0	0	0	0	0	0	0	0	0	0	0	0	0	0	0	0	0	0	0	0	0	0	0	0	0	0	0	0
09108 Metabolism of cofactors and vitamins|00860 Porphyrin and chlorophyll metabolism [PATH:ko00860]|K02224 cobB-cbiA; cobyrinic acid a,c-diamide synthase [EC:6.3.5.9 6.3.5.11]	0	0	0	1	0	1	0	1	1	1	1	1	0	0	1	0	0	1	1	0	1	1	1	1	1	1	0	1	1	1	1	1	0	1	0	0	1	0	1	0	0	0	0	1	1	0	0	1	0
09108 Metabolism of cofactors and vitamins|00860 Porphyrin and chlorophyll metabolism [PATH:ko00860]|K02226 cobC, phpB; alpha-ribazole phosphatase [EC:3.1.3.73]	0	0	0	1	0	1	0	1	1	0	0	1	0	0	1	0	0	1	1	0	1	1	1	1	1	1	0	1	1	1	1	1	0	1	0	0	1	0	1	0	0	0	1	1	0	1	1	1	0
09108 Metabolism of cofactors and vitamins|00860 Porphyrin and chlorophyll metabolism [PATH:ko00860]|K02227 cbiB, cobD; adenosylcobinamide-phosphate synthase [EC:6.3.1.10]	0	1	0	1	0	1	1	0	1	1	1	1	0	0	1	1	0	0	1	0	1	1	1	1	1	1	0	1	1	0	1	1	0	1	0	0	1	0	1	0	0	0	1	1	1	0	0	1	0
09108 Metabolism of cofactors and vitamins|00860 Porphyrin and chlorophyll metabolism [PATH:ko00860]|K02230 cobN; cobaltochelatase CobN [EC:6.6.1.2]	0	0	0	1	0	0	0	0	0	1	1	0	0	0	0	0	0	0	1	0	1	1	1	0	0	1	0	0	1	1	0	0	0	1	0	0	1	0	1	1	1	1	0	0	1	0	0	1	0
09108 Metabolism of cofactors and vitamins|00860 Porphyrin and chlorophyll metabolism [PATH:ko00860]|K02231 cobP, cobU; adenosylcobinamide kinase / adenosylcobinamide-phosphate guanylyltransferase [EC:2.7.1.156 2.7.7.62]	0	1	0	1	0	1	1	1	1	1	1	1	0	0	1	1	0	1	1	0	1	1	1	1	1	1	0	1	1	1	1	1	0	1	0	0	1	0	1	0	0	0	0	1	1	0	0	1	0
09108 Metabolism of cofactors and vitamins|00860 Porphyrin and chlorophyll metabolism [PATH:ko00860]|K02232 cobQ, cbiP; adenosylcobyric acid synthase [EC:6.3.5.10]	0	1	0	1	0	1	1	1	1	1	1	1	0	0	1	1	0	1	1	0	1	1	1	1	1	1	0	1	1	1	1	1	0	1	0	0	1	0	1	0	0	0	0	1	1	0	0	1	0
09108 Metabolism of cofactors and vitamins|00860 Porphyrin and chlorophyll metabolism [PATH:ko00860]|K02233 E2.7.8.26, cobS, cobV; adenosylcobinamide-GDP ribazoletransferase [EC:2.7.8.26]	0	1	0	1	0	1	1	0	1	1	1	1	0	0	1	1	0	1	1	0	1	1	1	1	1	1	0	1	1	1	1	1	0	1	0	0	1	0	1	0	0	0	0	1	1	0	0	1	0
09108 Metabolism of cofactors and vitamins|00860 Porphyrin and chlorophyll metabolism [PATH:ko00860]|K02234 cobW; cobalamin biosynthesis protein CobW	0	0	0	0	0	0	0	1	0	0	0	0	0	0	1	0	1	1	0	1	0	0	0	0	1	0	0	1	0	0	0	1	0	0	0	0	0	0	0	0	0	0	0	1	0	0	1	0	1
09109 Metabolism of terpenoids and polyketides|00906 Carotenoid biosynthesis [PATH:ko00906]|K02291 crtB; 15-cis-phytoene synthase [EC:2.5.1.32]	0	1	0	0	0	0	1	0	0	0	0	0	0	0	0	1	0	0	0	0	0	0	0	0	0	0	0	0	0	0	0	0	0	0	0	0	0	0	0	0	0	0	0	0	0	0	0	0	0
09108 Metabolism of cofactors and vitamins|00860 Porphyrin and chlorophyll metabolism [PATH:ko00860]|K02302 cysG; uroporphyrin-III C-methyltransferase / precorrin-2 dehydrogenase / sirohydrochlorin ferrochelatase [EC:2.1.1.107 1.3.1.76 4.99.1.4]	0	1	0	0	0	0	1	1	0	1	1	0	0	0	0	1	1	1	1	1	0	0	0	0	0	0	0	0	0	0	0	1	0	0	0	0	0	0	0	0	0	0	1	0	1	1	0	0	0
09108 Metabolism of cofactors and vitamins|00860 Porphyrin and chlorophyll metabolism [PATH:ko00860]|K02303 cobA; uroporphyrin-III C-methyltransferase [EC:2.1.1.107]	0	1	0	0	0	0	1	1	0	1	1	0	0	0	0	1	1	1	1	1	0	0	0	0	0	0	0	0	0	0	0	1	0	0	0	0	0	0	0	0	0	0	1	0	1	1	0	0	0
09108 Metabolism of cofactors and vitamins|00860 Porphyrin and chlorophyll metabolism [PATH:ko00860]|K02304 MET8; precorrin-2 dehydrogenase / sirohydrochlorin ferrochelatase [EC:1.3.1.76 4.99.1.4]	0	0	0	0	0	0	0	1	0	1	1	0	0	0	0	0	1	1	1	1	0	0	0	0	1	0	0	1	0	0	0	1	0	0	0	0	0	0	0	0	0	0	1	1	1	1	0	0	0
09104 Nucleotide metabolism|00230 Purine metabolism [PATH:ko00230]|K02335 polA; DNA polymerase I [EC:2.7.7.7]___09104 Nucleotide metabolism|00240 Pyrimidine metabolism [PATH:ko00240]|K02335 polA; DNA polymerase I [EC:2.7.7.7]	1	1	1	1	1	1	1	1	1	1	1	1	1	1	1	1	1	1	1	1	1	1	1	1	1	1	1	1	1	1	1	1	1	1	1	1	1	1	1	1	1	1	1	1	1	1	1	1	1
09104 Nucleotide metabolism|00230 Purine metabolism [PATH:ko00230]|K02337 dnaE; DNA polymerase III subunit alpha [EC:2.7.7.7]___09104 Nucleotide metabolism|00240 Pyrimidine metabolism [PATH:ko00240]|K02337 dnaE; DNA polymerase III subunit alpha [EC:2.7.7.7]	1	1	1	1	1	1	1	1	1	1	1	1	1	1	1	1	1	1	1	1	1	1	1	1	1	1	1	1	1	1	1	1	1	1	1	1	1	1	1	1	1	1	1	1	1	1	1	1	1
09104 Nucleotide metabolism|00230 Purine metabolism [PATH:ko00230]|K02338 dnaN; DNA polymerase III subunit beta [EC:2.7.7.7]___09104 Nucleotide metabolism|00240 Pyrimidine metabolism [PATH:ko00240]|K02338 dnaN; DNA polymerase III subunit beta [EC:2.7.7.7]	1	1	1	1	1	1	1	1	1	1	1	1	1	1	1	1	1	1	1	1	1	1	1	1	1	1	1	1	1	1	1	1	1	1	1	1	1	1	1	1	1	1	1	1	1	1	1	1	1
09104 Nucleotide metabolism|00230 Purine metabolism [PATH:ko00230]|K02339 holC; DNA polymerase III subunit chi [EC:2.7.7.7]___09104 Nucleotide metabolism|00240 Pyrimidine metabolism [PATH:ko00240]|K02339 holC; DNA polymerase III subunit chi [EC:2.7.7.7]	0	0	0	0	0	0	0	0	0	0	0	0	0	0	0	0	0	0	0	0	0	0	0	0	0	0	0	0	0	0	0	0	0	0	0	0	0	0	0	0	0	0	0	0	0	0	0	0	0
09104 Nucleotide metabolism|00230 Purine metabolism [PATH:ko00230]|K02340 holA; DNA polymerase III subunit delta [EC:2.7.7.7]___09104 Nucleotide metabolism|00240 Pyrimidine metabolism [PATH:ko00240]|K02340 holA; DNA polymerase III subunit delta [EC:2.7.7.7]	1	1	1	1	1	1	1	1	1	1	1	1	1	1	1	1	1	1	1	1	1	1	1	1	1	1	1	1	1	1	1	1	1	1	1	1	1	1	1	1	1	1	1	1	1	1	1	1	1
09104 Nucleotide metabolism|00230 Purine metabolism [PATH:ko00230]|K02341 holB; DNA polymerase III subunit delta' [EC:2.7.7.7]___09104 Nucleotide metabolism|00240 Pyrimidine metabolism [PATH:ko00240]|K02341 holB; DNA polymerase III subunit delta' [EC:2.7.7.7]	1	1	1	1	1	1	1	1	1	1	1	1	1	1	1	1	1	1	1	1	1	1	1	1	1	1	1	1	1	1	1	1	1	1	1	1	1	1	1	1	1	1	1	1	1	1	1	1	1
09104 Nucleotide metabolism|00230 Purine metabolism [PATH:ko00230]|K02342 dnaQ; DNA polymerase III subunit epsilon [EC:2.7.7.7]___09104 Nucleotide metabolism|00240 Pyrimidine metabolism [PATH:ko00240]|K02342 dnaQ; DNA polymerase III subunit epsilon [EC:2.7.7.7]	1	0	1	1	1	1	0	1	1	1	1	1	1	1	1	0	1	0	0	1	1	1	1	1	0	1	1	1	1	1	1	1	1	1	1	1	1	1	1	1	1	1	0	1	1	0	0	1	1
09104 Nucleotide metabolism|00230 Purine metabolism [PATH:ko00230]|K02343 dnaX; DNA polymerase III subunit gamma/tau [EC:2.7.7.7]___09104 Nucleotide metabolism|00240 Pyrimidine metabolism [PATH:ko00240]|K02343 dnaX; DNA polymerase III subunit gamma/tau [EC:2.7.7.7]	1	1	1	1	1	1	1	1	1	1	1	1	1	1	1	1	1	1	1	1	1	1	1	1	1	1	1	1	1	1	1	1	1	1	1	1	1	1	1	1	1	1	1	1	1	1	1	1	1
09108 Metabolism of cofactors and vitamins|00130 Ubiquinone and other terpenoid-quinone biosynthesis [PATH:ko00130]|K02361 entC; isochorismate synthase [EC:5.4.4.2]___09109 Metabolism of terpenoids and polyketides|01053 Biosynthesis of siderophore group nonribosomal peptides [PATH:ko01053]|K02361 entC; isochorismate synthase [EC:5.4.4.2]	1	0	1	1	0	1	0	0	1	0	0	0	1	0	1	0	0	0	0	0	1	1	0	0	0	0	0	0	0	1	1	0	0	1	0	0	1	0	0	0	0	0	0	0	0	0	0	0	0
09109 Metabolism of terpenoids and polyketides|01053 Biosynthesis of siderophore group nonribosomal peptides [PATH:ko01053]|K02363 entE, dhbE, vibE, mxcE; 2,3-dihydroxybenzoate-AMP ligase [EC:6.3.2.14 2.7.7.58]	0	0	0	0	0	0	0	0	0	0	0	0	0	0	0	0	0	1	0	0	0	0	0	0	0	0	0	0	0	0	0	0	0	0	0	0	0	0	0	0	0	0	0	0	0	0	0	0	0
09103 Lipid metabolism|00061 Fatty acid biosynthesis [PATH:ko00061]|K02371 fabK; enoyl-[acyl-carrier protein] reductase II [EC:1.3.1.9]	0	0	0	1	1	1	0	0	1	1	1	1	0	1	1	0	0	0	1	0	1	1	1	1	1	1	1	1	1	1	1	1	1	1	0	0	1	0	1	1	1	1	1	1	1	1	1	1	1
09103 Lipid metabolism|00061 Fatty acid biosynthesis [PATH:ko00061]|K02372 fabZ; 3-hydroxyacyl-[acyl-carrier-protein] dehydratase [EC:4.2.1.59]___09108 Metabolism of cofactors and vitamins|00780 Biotin metabolism [PATH:ko00780]|K02372 fabZ; 3-hydroxyacyl-[acyl-carrier-protein] dehydratase [EC:4.2.1.59]	0	0	0	1	1	0	0	1	0	1	1	1	0	1	0	0	1	1	1	1	0	1	1	1	1	0	1	1	1	0	0	1	1	1	0	0	1	0	0	0	0	0	1	1	1	1	1	1	1
09101 Carbohydrate metabolism|00051 Fructose and mannose metabolism [PATH:ko00051]|K02377 TSTA3, fcl; GDP-L-fucose synthase [EC:1.1.1.271]___09101 Carbohydrate metabolism|00520 Amino sugar and nucleotide sugar metabolism [PATH:ko00520]|K02377 TSTA3, fcl; GDP-L-fucose synthase [EC:1.1.1.271]	1	1	1	1	0	1	1	1	1	0	0	0	1	0	1	1	0	1	0	0	0	1	1	0	0	1	0	1	1	0	1	0	0	1	0	0	1	0	1	0	0	0	0	1	0	0	1	1	0
09104 Nucleotide metabolism|00230 Purine metabolism [PATH:ko00230]|K02428 rdgB; XTP/dITP diphosphohydrolase [EC:3.6.1.66]	1	1	1	1	1	1	1	1	1	1	1	1	1	1	1	1	1	1	1	1	1	1	1	1	1	1	1	1	1	1	1	1	1	1	1	1	1	1	1	1	1	1	1	1	1	1	1	1	1
09101 Carbohydrate metabolism|00630 Glyoxylate and dicarboxylate metabolism [PATH:ko00630]|K02437 gcvH, GCSH; glycine cleavage system H protein___09105 Amino acid metabolism|00260 Glycine, serine and threonine metabolism [PATH:ko00260]|K02437 gcvH, GCSH; glycine cleavage system H protein	1	1	1	1	1	1	1	0	1	0	0	0	1	0	1	1	0	0	0	0	1	1	1	0	0	1	1	0	1	1	1	0	1	1	1	1	1	1	1	1	1	1	0	0	0	0	0	1	0
09101 Carbohydrate metabolism|00500 Starch and sucrose metabolism [PATH:ko00500]|K02438 glgX; glycogen debranching enzyme [EC:3.2.1.196]	0	0	0	0	0	0	0	1	0	0	0	0	0	0	0	0	1	1	0	1	0	0	0	0	1	0	0	1	0	0	0	1	0	0	1	1	0	1	0	0	0	0	0	1	0	1	1	0	0
09102 Energy metabolism|00920 Sulfur metabolism [PATH:ko00920]|K02439 glpE; thiosulfate sulfurtransferase [EC:2.8.1.1]	0	0	0	0	0	0	0	1	0	0	0	0	0	0	0	0	1	1	0	1	0	0	0	0	0	0	0	0	0	0	0	0	0	0	0	0	0	0	0	0	0	0	0	0	0	0	0	0	0
09101 Carbohydrate metabolism|00010 Glycolysis / Gluconeogenesis [PATH:ko00010]|K02446 glpX; fructose-1,6-bisphosphatase II [EC:3.1.3.11]___09101 Carbohydrate metabolism|00030 Pentose phosphate pathway [PATH:ko00030]|K02446 glpX; fructose-1,6-bisphosphatase II [EC:3.1.3.11]___09101 Carbohydrate metabolism|00051 Fructose and mannose metabolism [PATH:ko00051]|K02446 glpX; fructose-1,6-bisphosphatas…	0	0	0	0	0	0	0	0	0	1	1	0	0	0	0	0	0	0	1	0	0	0	0	0	0	0	0	0	0	0	0	0	0	0	0	0	0	0	0	0	0	0	0	0	1	0	0	0	0
09101 Carbohydrate metabolism|00520 Amino sugar and nucleotide sugar metabolism [PATH:ko00520]|K02472 wecC; UDP-N-acetyl-D-mannosaminuronic acid dehydrogenase [EC:1.1.1.336]	0	0	0	1	0	1	0	0	1	0	0	0	0	0	1	0	0	0	0	0	1	1	0	1	0	1	0	0	1	1	1	0	0	0	0	0	0	0	1	0	0	0	0	0	0	0	0	1	0
09101 Carbohydrate metabolism|00520 Amino sugar and nucleotide sugar metabolism [PATH:ko00520]|K02473 wbpP; UDP-N-acetylglucosamine 4-epimerase [EC:5.1.3.7]	0	0	0	1	0	0	0	1	0	0	0	0	0	0	1	0	0	0	0	0	1	0	0	0	0	0	0	0	0	1	0	0	0	0	0	0	0	0	1	0	0	0	0	0	0	0	1	1	0
09101 Carbohydrate metabolism|00520 Amino sugar and nucleotide sugar metabolism [PATH:ko00520]|K02474 wbpO; UDP-N-acetyl-D-galactosamine dehydrogenase [EC:1.1.1.-]	0	0	0	1	0	1	0	0	1	0	0	0	0	0	1	0	0	0	0	0	1	0	0	0	0	1	0	0	0	1	1	0	0	0	0	0	0	0	1	0	0	0	0	0	0	0	1	1	0
09108 Metabolism of cofactors and vitamins|00860 Porphyrin and chlorophyll metabolism [PATH:ko00860]|K02492 hemA; glutamyl-tRNA reductase [EC:1.2.1.70]	0	1	0	0	0	0	1	1	0	1	1	0	0	0	0	1	1	1	1	1	0	0	0	0	0	0	0	0	0	0	0	0	0	0	0	0	0	0	0	0	0	0	1	0	1	1	0	0	0
09108 Metabolism of cofactors and vitamins|00860 Porphyrin and chlorophyll metabolism [PATH:ko00860]|K02495 hemN, hemZ; oxygen-independent coproporphyrinogen III oxidase [EC:1.3.98.3]	1	1	1	1	1	1	1	1	1	1	1	1	1	1	1	1	1	1	1	1	1	1	1	1	1	1	1	1	1	1	1	1	1	1	1	1	1	1	1	1	1	1	1	1	1	1	1	1	1
09108 Metabolism of cofactors and vitamins|00860 Porphyrin and chlorophyll metabolism [PATH:ko00860]|K02496 hemX; uroporphyrin-III C-methyltransferase [EC:2.1.1.107]	0	0	0	0	0	0	0	0	0	0	0	0	0	0	0	0	0	0	0	0	0	0	0	0	0	0	0	0	0	0	0	0	0	0	0	0	0	0	0	0	0	0	0	0	0	0	0	0	0
09105 Amino acid metabolism|00340 Histidine metabolism [PATH:ko00340]|K02500 hisF; cyclase [EC:4.1.3.-]	1	1	1	1	1	1	1	1	1	0	0	1	1	1	1	1	1	1	1	1	1	1	1	1	1	1	1	1	1	1	1	1	1	1	1	1	1	1	1	0	0	0	1	1	0	1	1	1	1
09105 Amino acid metabolism|00340 Histidine metabolism [PATH:ko00340]|K02501 hisH; glutamine amidotransferase [EC:2.4.2.-]	1	1	1	1	1	1	1	1	1	0	0	1	1	1	1	1	1	1	0	1	1	1	1	1	1	1	1	1	1	1	1	1	1	1	1	1	1	1	1	0	0	0	1	1	0	1	1	1	1
09105 Amino acid metabolism|00340 Histidine metabolism [PATH:ko00340]|K02502 hisZ; ATP phosphoribosyltransferase regulatory subunit	1	0	1	1	1	1	0	1	1	0	0	1	1	1	1	0	1	1	1	1	1	1	1	1	1	1	1	1	1	1	1	1	1	1	0	0	1	0	1	0	0	0	1	1	0	1	1	0	1
09107 Glycan biosynthesis and metabolism|00540 Lipopolysaccharide biosynthesis [PATH:ko00540]|K02517 lpxL, htrB; Kdo2-lipid IVA lauroyltransferase [EC:2.3.1.241]	1	1	1	1	1	1	1	0	1	1	1	0	1	0	1	1	0	0	1	0	1	1	1	0	0	1	1	0	1	1	1	0	1	1	0	0	1	0	1	1	1	1	0	0	1	0	0	1	0
09109 Metabolism of terpenoids and polyketides|00900 Terpenoid backbone biosynthesis [PATH:ko00900]|K02523 ispB; octaprenyl-diphosphate synthase [EC:2.5.1.90]	1	1	1	1	1	1	1	0	1	0	0	0	1	0	1	1	0	0	0	0	0	1	1	0	0	1	1	0	1	0	1	0	1	1	0	0	1	0	1	1	1	1	0	0	0	0	0	0	0
09107 Glycan biosynthesis and metabolism|00540 Lipopolysaccharide biosynthesis [PATH:ko00540]|K02527 kdtA, waaA; 3-deoxy-D-manno-octulosonic-acid transferase [EC:2.4.99.12 2.4.99.13 2.4.99.14 2.4.99.15]	1	1	1	1	1	1	1	0	1	1	1	0	1	0	1	1	0	0	1	0	1	1	1	0	0	1	1	0	1	1	1	0	1	1	0	0	1	0	1	1	1	1	0	0	1	0	0	1	0
09107 Glycan biosynthesis and metabolism|00540 Lipopolysaccharide biosynthesis [PATH:ko00540]|K02535 lpxC; UDP-3-O-[3-hydroxymyristoyl] N-acetylglucosamine deacetylase [EC:3.5.1.108]	1	1	1	1	1	1	1	0	1	1	1	0	1	0	1	1	0	0	1	0	1	1	1	0	0	1	1	0	1	1	1	0	1	1	0	0	1	0	1	1	1	1	0	0	1	0	0	1	0
09107 Glycan biosynthesis and metabolism|00540 Lipopolysaccharide biosynthesis [PATH:ko00540]|K02536 lpxD; UDP-3-O-[3-hydroxymyristoyl] glucosamine N-acyltransferase [EC:2.3.1.191]	1	1	1	1	1	1	1	0	1	1	1	0	1	0	1	1	0	0	1	0	1	1	0	0	0	1	1	0	1	1	1	0	1	1	0	0	1	0	1	1	1	1	0	1	1	0	0	1	0
09107 Glycan biosynthesis and metabolism|00550 Peptidoglycan biosynthesis [PATH:ko00550]|K02545 mecA; penicillin-binding protein 2 prime [EC:3.4.16.4]	0	0	0	0	0	0	0	1	0	0	0	0	0	0	0	0	1	1	0	1	0	0	0	0	0	0	0	0	0	0	0	0	0	0	0	0	0	0	0	0	0	0	0	0	0	0	0	0	0
09108 Metabolism of cofactors and vitamins|00130 Ubiquinone and other terpenoid-quinone biosynthesis [PATH:ko00130]|K02548 menA; 1,4-dihydroxy-2-naphthoate octaprenyltransferase [EC:2.5.1.74 2.5.1.-]	1	1	1	1	1	1	1	0	1	0	0	0	1	0	1	1	0	0	0	0	1	1	1	0	0	1	1	0	1	1	1	0	1	1	1	1	1	1	1	1	1	1	0	0	0	0	0	0	0
09108 Metabolism of cofactors and vitamins|00130 Ubiquinone and other terpenoid-quinone biosynthesis [PATH:ko00130]|K02549 menC; O-succinylbenzoate synthase [EC:4.2.1.113]	1	1	1	1	0	0	1	0	1	0	0	0	1	0	1	1	0	0	0	0	1	1	0	0	0	0	0	0	0	1	1	0	0	1	0	0	1	0	0	0	0	0	0	0	0	0	0	0	0
09108 Metabolism of cofactors and vitamins|00130 Ubiquinone and other terpenoid-quinone biosynthesis [PATH:ko00130]|K02551 menD; 2-succinyl-5-enolpyruvyl-6-hydroxy-3-cyclohexene-1-carboxylate synthase [EC:2.2.1.9]	1	1	1	1	1	1	1	1	1	0	0	0	1	1	1	1	0	0	0	0	1	1	1	1	0	1	1	0	1	1	1	0	0	1	0	0	1	0	1	1	0	0	1	0	0	1	0	0	0
09108 Metabolism of cofactors and vitamins|00130 Ubiquinone and other terpenoid-quinone biosynthesis [PATH:ko00130]|K02552 menF; menaquinone-specific isochorismate synthase [EC:5.4.4.2]___09109 Metabolism of terpenoids and polyketides|01053 Biosynthesis of siderophore group nonribosomal peptides [PATH:ko01053]|K02552 menF; menaquinone-specific isochorismate synthase [EC:5.4.4.2]	1	1	1	1	0	1	1	0	1	0	0	0	1	0	1	1	0	0	0	0	1	1	0	0	0	0	0	0	0	1	1	0	0	1	0	0	1	0	0	0	0	0	0	0	0	0	0	0	0
09107 Glycan biosynthesis and metabolism|00540 Lipopolysaccharide biosynthesis [PATH:ko00540]|K02560 lpxM, msbB; lauroyl-Kdo2-lipid IVA myristoyltransferase [EC:2.3.1.243]	0	0	0	0	0	0	0	0	0	0	0	0	0	0	0	0	0	0	1	0	0	0	0	0	0	0	0	0	0	0	0	0	0	0	0	0	0	0	0	0	0	0	0	0	0	0	0	0	0
09107 Glycan biosynthesis and metabolism|00550 Peptidoglycan biosynthesis [PATH:ko00550]|K02563 murG; UDP-N-acetylglucosamine--N-acetylmuramyl-(pentapeptide) pyrophosphoryl-undecaprenol N-acetylglucosamine transferase [EC:2.4.1.227]	1	1	1	1	1	1	1	1	1	1	1	1	1	1	1	1	1	1	1	1	1	1	1	1	1	1	1	1	1	1	1	1	1	1	1	1	1	1	1	1	1	1	1	1	1	1	1	1	1
09101 Carbohydrate metabolism|00520 Amino sugar and nucleotide sugar metabolism [PATH:ko00520]|K02564 nagB, GNPDA; glucosamine-6-phosphate deaminase [EC:3.5.99.6]	1	1	1	1	1	1	1	1	1	0	0	1	1	1	1	1	1	1	0	1	1	1	1	1	1	1	1	1	1	1	1	1	1	1	1	1	1	1	1	0	0	0	0	1	0	0	1	1	1
09102 Energy metabolism|00910 Nitrogen metabolism [PATH:ko00910]|K02567 napA; periplasmic nitrate reductase NapA [EC:1.7.99.-]	0	0	0	0	0	0	0	0	0	0	0	0	0	0	0	0	0	0	0	0	0	0	0	0	0	0	0	0	0	0	0	0	0	0	0	0	0	0	0	0	0	0	0	0	0	0	0	0	0
09102 Energy metabolism|00910 Nitrogen metabolism [PATH:ko00910]|K02568 napB; cytochrome c-type protein NapB	0	0	0	0	0	0	0	0	0	0	0	0	0	0	0	0	0	0	0	0	0	0	0	0	0	0	0	0	0	0	0	0	0	0	0	0	0	0	0	0	0	0	0	0	0	0	0	0	0
09102 Energy metabolism|00910 Nitrogen metabolism [PATH:ko00910]|K02575 NRT, narK, nrtP, nasA; MFS transporter, NNP family, nitrate/nitrite transporter	0	0	0	1	1	1	0	0	0	0	0	0	0	0	0	0	0	0	0	0	0	1	1	0	0	1	1	0	1	0	1	0	1	1	0	0	1	0	1	0	0	0	0	0	0	0	0	0	0
09102 Energy metabolism|00910 Nitrogen metabolism [PATH:ko00910]|K02586 nifD; nitrogenase molybdenum-iron protein alpha chain [EC:1.18.6.1]___09111 Xenobiotics biodegradation and metabolism|00625 Chloroalkane and chloroalkene degradation [PATH:ko00625]|K02586 nifD; nitrogenase molybdenum-iron protein alpha chain [EC:1.18.6.1]	0	0	0	0	0	0	0	0	0	1	1	0	0	0	0	0	0	0	1	0	0	0	0	0	0	0	0	0	0	0	0	0	0	0	0	0	0	0	0	0	0	0	0	0	1	0	0	0	0
09102 Energy metabolism|00910 Nitrogen metabolism [PATH:ko00910]|K02588 nifH; nitrogenase iron protein NifH [EC:1.18.6.1]___09111 Xenobiotics biodegradation and metabolism|00625 Chloroalkane and chloroalkene degradation [PATH:ko00625]|K02588 nifH; nitrogenase iron protein NifH [EC:1.18.6.1]	0	0	0	0	0	0	0	0	0	1	1	0	0	0	0	0	0	0	1	0	0	0	0	0	0	0	0	0	0	0	0	0	0	0	0	0	0	0	0	0	0	0	1	0	1	0	0	0	0
09102 Energy metabolism|00910 Nitrogen metabolism [PATH:ko00910]|K02591 nifK; nitrogenase molybdenum-iron protein beta chain [EC:1.18.6.1]___09111 Xenobiotics biodegradation and metabolism|00625 Chloroalkane and chloroalkene degradation [PATH:ko00625]|K02591 nifK; nitrogenase molybdenum-iron protein beta chain [EC:1.18.6.1]	0	0	0	0	0	0	0	0	0	1	1	0	0	0	0	0	0	0	1	0	0	0	0	0	0	0	0	0	0	0	0	0	0	0	0	0	0	0	0	0	0	0	0	0	1	0	0	0	0
09105 Amino acid metabolism|00360 Phenylalanine metabolism [PATH:ko00360]|K02614 paaI; acyl-CoA thioesterase [EC:3.1.2.-]	0	0	0	1	0	1	0	0	1	1	1	0	0	0	1	0	0	0	1	0	0	1	1	0	0	1	0	0	1	0	1	1	0	1	0	0	1	0	1	0	0	0	0	0	1	0	1	1	0
09108 Metabolism of cofactors and vitamins|00790 Folate biosynthesis [PATH:ko00790]|K02619 pabC; 4-amino-4-deoxychorismate lyase [EC:4.1.3.38]	0	1	0	1	0	1	1	0	1	1	1	0	0	0	1	1	0	0	1	0	1	1	1	0	0	1	0	0	1	1	1	0	0	1	0	0	1	0	1	1	1	1	0	0	1	0	1	0	0
09105 Amino acid metabolism|00330 Arginine and proline metabolism [PATH:ko00330]|K02626 pdaD; arginine decarboxylase [EC:4.1.1.19]	0	0	0	0	0	1	0	0	1	0	0	0	0	0	1	0	0	0	0	0	0	0	0	0	0	0	0	0	0	0	0	0	0	0	0	0	0	0	0	0	0	0	0	0	0	0	0	0	0
09101 Carbohydrate metabolism|00052 Galactose metabolism [PATH:ko00052]|K02744 PTS-Aga-EIIA, agaF; PTS system, N-acetylgalactosamine-specific IIA component [EC:2.7.1.-]	0	0	0	0	0	0	0	0	0	0	0	1	0	1	0	0	1	0	0	1	0	0	0	1	0	0	0	0	0	0	0	1	0	0	0	0	0	0	0	0	0	0	0	0	0	0	0	0	1
09101 Carbohydrate metabolism|00052 Galactose metabolism [PATH:ko00052]|K02745 PTS-Aga-EIIB, agaV; PTS system, N-acetylgalactosamine-specific IIB component [EC:2.7.1.-]	0	0	0	0	0	0	0	0	0	0	0	1	0	1	0	0	0	0	0	0	0	0	0	1	0	0	0	0	0	0	0	1	0	0	0	0	0	0	0	0	0	0	0	0	0	0	0	0	0
09101 Carbohydrate metabolism|00052 Galactose metabolism [PATH:ko00052]|K02746 PTS-Aga-EIIC, agaW; PTS system, N-acetylgalactosamine-specific IIC component	0	0	0	0	0	0	0	0	0	0	0	1	0	0	0	0	0	0	0	0	0	0	0	1	0	0	0	0	0	0	0	1	0	0	0	0	0	0	0	0	0	0	0	0	0	0	0	0	0
09101 Carbohydrate metabolism|00052 Galactose metabolism [PATH:ko00052]|K02747 PTS-Aga-EIID, agaE; PTS system, N-acetylgalactosamine-specific IID component	0	0	0	0	0	0	0	0	0	0	0	1	0	1	0	0	1	0	0	1	0	0	0	1	0	0	0	0	0	0	0	1	0	0	0	0	0	0	0	0	0	0	0	0	0	0	0	0	1
09101 Carbohydrate metabolism|00500 Starch and sucrose metabolism [PATH:ko00500]|K02749 PTS-Glv-EIIB, glvB, malP, aglA; PTS system, alpha-glucoside-specific IIB component [EC:2.7.1.208 2.7.1.-]	0	0	0	0	0	0	0	0	0	0	0	1	0	1	0	0	0	0	0	1	0	0	0	1	0	0	0	0	0	0	0	0	0	0	0	0	0	0	0	0	0	0	0	0	0	0	0	0	0
09101 Carbohydrate metabolism|00500 Starch and sucrose metabolism [PATH:ko00500]|K02750 PTS-Glv-EIIC, glvC, malP, aglA; PTS system, alpha-glucoside-specific IIC component	0	0	0	0	0	0	0	0	0	0	0	1	0	1	0	0	0	0	0	1	0	0	0	1	0	0	0	0	0	0	0	0	0	0	0	0	0	0	0	0	0	0	0	0	0	0	0	0	0
09101 Carbohydrate metabolism|00010 Glycolysis / Gluconeogenesis [PATH:ko00010]|K02752 PTS-Asc-EIIB, ascF; PTS system, beta-glucoside (arbutin/salicin/cellobiose)-specific IIB component [EC:2.7.1.-]	0	0	0	0	0	0	0	0	0	0	0	0	0	0	0	0	1	0	0	1	0	0	0	0	0	0	0	0	0	0	0	0	0	0	0	0	0	0	0	0	0	0	0	0	0	0	0	0	0
09101 Carbohydrate metabolism|00010 Glycolysis / Gluconeogenesis [PATH:ko00010]|K02753 PTS-Asc-EIIC, ascF; PTS system, beta-glucoside (arbutin/salicin/cellobiose)-specific IIC component	0	0	0	0	0	0	0	0	0	0	0	0	0	0	0	0	1	0	0	1	0	0	0	0	0	0	0	0	0	0	0	0	0	0	0	0	0	0	0	0	0	0	0	0	0	0	0	0	0
09101 Carbohydrate metabolism|00500 Starch and sucrose metabolism [PATH:ko00500]|K02759 PTS-Cel-EIIA, celC, chbA; PTS system, cellobiose-specific IIA component [EC:2.7.1.196 2.7.1.205]	0	0	0	0	0	0	0	0	0	1	1	1	0	1	0	0	1	1	1	0	0	0	0	1	0	0	0	1	0	0	0	0	0	0	0	0	0	0	0	0	0	0	0	1	1	0	0	0	1
09101 Carbohydrate metabolism|00500 Starch and sucrose metabolism [PATH:ko00500]|K02760 PTS-Cel-EIIB, celA, chbB; PTS system, cellobiose-specific IIB component [EC:2.7.1.196 2.7.1.205]	0	0	0	0	0	0	0	0	0	0	0	1	0	1	0	0	1	1	0	0	0	0	0	1	0	0	0	1	0	0	0	0	0	0	0	0	0	0	0	0	0	0	0	1	0	0	0	0	1
09101 Carbohydrate metabolism|00500 Starch and sucrose metabolism [PATH:ko00500]|K02761 PTS-Cel-EIIC, celB, chbC; PTS system, cellobiose-specific IIC component	0	0	0	0	0	0	0	0	0	0	0	1	0	1	0	0	1	1	0	0	0	0	0	1	0	0	0	1	0	0	0	0	0	0	0	0	0	0	0	0	0	0	0	1	0	0	0	0	1
09101 Carbohydrate metabolism|00520 Amino sugar and nucleotide sugar metabolism [PATH:ko00520]|K02763 PTS-Dgl-EIIA, gamP; PTS system, D-glucosamine-specific IIA component [EC:2.7.1.-]	0	0	0	0	0	0	0	1	0	0	0	1	0	1	0	0	1	1	0	1	0	0	0	1	1	0	0	1	0	0	0	0	0	0	0	0	0	0	0	0	0	0	1	1	0	0	1	0	1
09101 Carbohydrate metabolism|00520 Amino sugar and nucleotide sugar metabolism [PATH:ko00520]|K02764 PTS-Dgl-EIIB, gamP; PTS system, D-glucosamine-specific IIB component [EC:2.7.1.-]	0	0	0	0	0	0	0	1	0	0	0	1	0	1	0	0	1	1	0	1	0	0	0	1	1	0	0	1	0	0	0	0	0	0	0	0	0	0	0	0	0	0	1	1	0	0	1	0	1
09101 Carbohydrate metabolism|00520 Amino sugar and nucleotide sugar metabolism [PATH:ko00520]|K02765 PTS-Dgl-EIIC, gamP; PTS system, D-glucosamine-specific IIC component	0	0	0	0	0	0	0	1	0	0	0	1	0	1	0	0	1	1	0	1	0	0	0	1	1	0	0	1	0	0	0	0	0	0	0	0	0	0	0	0	0	0	1	1	0	0	1	0	1
09101 Carbohydrate metabolism|00051 Fructose and mannose metabolism [PATH:ko00051]|K02768 PTS-Fru-EIIA, fruB; PTS system, fructose-specific IIA component [EC:2.7.1.202]	0	1	0	0	1	0	1	1	0	0	0	1	0	1	0	1	1	1	0	1	0	0	0	1	1	0	1	1	0	0	0	1	1	0	1	1	0	1	0	0	0	0	1	1	0	1	1	1	1
09101 Carbohydrate metabolism|00051 Fructose and mannose metabolism [PATH:ko00051]|K02769 PTS-Fru-EIIB, fruA; PTS system, fructose-specific IIB component [EC:2.7.1.202]	0	0	0	0	0	0	0	1	0	0	0	1	0	1	0	0	1	1	0	1	0	0	0	1	1	0	0	1	0	0	0	1	0	0	0	0	0	0	0	0	0	0	0	1	0	1	0	0	1
09101 Carbohydrate metabolism|00051 Fructose and mannose metabolism [PATH:ko00051]|K02770 PTS-Fru-EIIC, fruA; PTS system, fructose-specific IIC component	0	0	0	0	0	0	0	1	0	0	0	1	0	1	0	0	1	1	0	1	0	0	0	1	1	0	0	1	0	0	0	1	0	0	0	0	0	0	0	0	0	0	0	1	0	1	0	0	1
09101 Carbohydrate metabolism|00051 Fructose and mannose metabolism [PATH:ko00051]|K02771 PTS-Fru1-EIID, levG; PTS system, fructose-specific IID component	0	0	0	0	0	0	0	0	0	0	0	0	0	0	0	0	1	0	0	1	0	0	0	0	0	0	0	0	0	0	0	0	0	0	0	0	0	0	0	0	0	0	0	0	0	0	0	0	1
09101 Carbohydrate metabolism|00052 Galactose metabolism [PATH:ko00052]|K02773 PTS-Gat-EIIA, gatA, sgcA; PTS system, galactitol-specific IIA component [EC:2.7.1.200]	0	0	0	0	0	0	0	0	0	0	0	1	0	1	0	0	1	0	0	1	0	0	0	1	0	0	0	0	0	0	0	0	0	0	0	0	0	0	0	0	0	0	0	0	0	0	0	0	0
09101 Carbohydrate metabolism|00052 Galactose metabolism [PATH:ko00052]|K02774 PTS-Gat-EIIB, gatB, sgcB; PTS system, galactitol-specific IIB component [EC:2.7.1.200]	0	0	0	0	0	0	0	0	0	0	0	1	0	1	0	0	1	0	0	1	0	0	0	1	0	0	0	0	0	0	0	0	0	0	0	0	0	0	0	0	0	0	0	0	0	0	0	0	0
09101 Carbohydrate metabolism|00052 Galactose metabolism [PATH:ko00052]|K02775 PTS-Gat-EIIC, gatC, sgcC; PTS system, galactitol-specific IIC component	0	0	0	1	0	0	0	0	0	0	0	0	0	0	0	0	1	0	0	1	0	1	1	0	0	1	0	0	1	0	0	0	0	1	0	0	1	0	1	0	0	0	0	0	0	0	0	0	0
09101 Carbohydrate metabolism|00010 Glycolysis / Gluconeogenesis [PATH:ko00010]|K02777 PTS-Glc-EIIA, crr; PTS system, sugar-specific IIA component [EC:2.7.1.-]___09101 Carbohydrate metabolism|00500 Starch and sucrose metabolism [PATH:ko00500]|K02777 PTS-Glc-EIIA, crr; PTS system, sugar-specific IIA component [EC:2.7.1.-]___09101 Carbohydrate metabolism|00520 Amino sugar and nucleotide sugar metab…	0	0	0	0	0	0	0	1	0	0	0	1	0	1	0	0	1	0	0	1	0	0	0	1	1	0	0	1	0	0	0	1	0	0	1	1	0	1	0	0	0	0	0	1	0	0	1	0	1
09101 Carbohydrate metabolism|00010 Glycolysis / Gluconeogenesis [PATH:ko00010]|K02778 PTS-Glc-EIIB, ptsG; PTS system, glucose-specific IIB component [EC:2.7.1.199]___09101 Carbohydrate metabolism|00520 Amino sugar and nucleotide sugar metabolism [PATH:ko00520]|K02778 PTS-Glc-EIIB, ptsG; PTS system, glucose-specific IIB component [EC:2.7.1.199]	0	0	0	0	0	0	0	1	0	0	0	1	0	1	0	0	1	1	0	1	0	0	0	0	1	0	0	1	0	0	0	0	0	0	0	0	0	0	0	0	0	0	1	1	0	0	1	0	1
09101 Carbohydrate metabolism|00010 Glycolysis / Gluconeogenesis [PATH:ko00010]|K02779 PTS-Glc-EIIC, ptsG; PTS system, glucose-specific IIC component___09101 Carbohydrate metabolism|00520 Amino sugar and nucleotide sugar metabolism [PATH:ko00520]|K02779 PTS-Glc-EIIC, ptsG; PTS system, glucose-specific IIC component	0	0	0	0	0	0	0	1	0	0	0	1	0	1	0	0	1	1	0	1	0	0	0	0	1	0	0	1	0	0	0	0	0	0	0	0	0	0	0	0	0	0	1	1	0	0	1	0	1
09101 Carbohydrate metabolism|00051 Fructose and mannose metabolism [PATH:ko00051]|K02781 PTS-Gut-EIIA, srlB; PTS system, glucitol/sorbitol-specific IIA component [EC:2.7.1.198]	0	0	0	0	0	0	0	0	0	0	0	0	0	0	0	0	1	0	0	1	0	0	0	0	0	0	0	0	0	0	0	0	0	0	0	0	0	0	0	0	0	0	0	0	0	0	0	0	0
09101 Carbohydrate metabolism|00051 Fructose and mannose metabolism [PATH:ko00051]|K02782 PTS-Gut-EIIB, srlE; PTS system, glucitol/sorbitol-specific IIB component [EC:2.7.1.198]	0	0	0	0	0	0	0	0	0	0	0	0	0	0	0	0	1	0	0	1	0	0	0	0	0	0	0	0	0	0	0	0	0	0	0	0	0	0	0	0	0	0	0	0	0	0	0	0	0
09101 Carbohydrate metabolism|00051 Fructose and mannose metabolism [PATH:ko00051]|K02783 PTS-Gut-EIIC, srlA; PTS system, glucitol/sorbitol-specific IIC component	0	0	0	0	0	0	0	0	0	0	0	0	0	0	0	0	1	0	0	1	0	0	0	0	0	0	0	0	0	0	0	0	0	0	0	0	0	0	0	0	0	0	0	0	0	0	0	0	0
09101 Carbohydrate metabolism|00052 Galactose metabolism [PATH:ko00052]|K02786 PTS-Lac-EIIA, lacF; PTS system, lactose-specific IIA component [EC:2.7.1.207]	0	0	0	0	0	0	0	0	0	0	0	1	0	1	0	0	1	1	0	0	0	0	0	1	0	0	0	0	0	0	0	0	0	0	0	0	0	0	0	0	0	0	0	0	0	0	0	0	1
09101 Carbohydrate metabolism|00052 Galactose metabolism [PATH:ko00052]|K02787 PTS-Lac-EIIB, lacE; PTS system, lactose-specific IIB component [EC:2.7.1.207]	0	0	0	0	0	0	0	0	0	0	0	1	0	1	0	0	0	0	0	0	0	0	0	1	0	0	0	0	0	0	0	0	0	0	0	0	0	0	0	0	0	0	0	0	0	0	0	0	1
09101 Carbohydrate metabolism|00052 Galactose metabolism [PATH:ko00052]|K02788 PTS-Lac-EIIC, lacE; PTS system, lactose-specific IIC component	0	0	0	0	0	0	0	0	0	0	0	1	0	1	0	0	0	0	0	0	0	0	0	1	0	0	0	0	0	0	0	0	0	0	0	0	0	0	0	0	0	0	0	0	0	0	0	0	1
09101 Carbohydrate metabolism|00010 Glycolysis / Gluconeogenesis [PATH:ko00010]|K02790 PTS-MalGlc-EIIB, malX; PTS system, maltose/glucose-specific IIB component [EC:2.7.1.199 2.7.1.208]___09101 Carbohydrate metabolism|00500 Starch and sucrose metabolism [PATH:ko00500]|K02790 PTS-MalGlc-EIIB, malX; PTS system, maltose/glucose-specific IIB component [EC:2.7.1.199 2.7.1.208]___09101 Carbohydrate met…	0	0	0	0	0	0	0	1	0	0	0	1	0	1	0	0	1	1	0	1	0	0	0	1	1	0	0	0	0	0	0	0	0	0	0	0	0	0	0	0	0	0	1	0	0	0	0	0	1
09101 Carbohydrate metabolism|00010 Glycolysis / Gluconeogenesis [PATH:ko00010]|K02791 PTS-MalGlc-EIIC, malX; PTS system, maltose/glucose-specific IIC component___09101 Carbohydrate metabolism|00500 Starch and sucrose metabolism [PATH:ko00500]|K02791 PTS-MalGlc-EIIC, malX; PTS system, maltose/glucose-specific IIC component___09101 Carbohydrate metabolism|00520 Amino sugar and nucleotide sugar met…	0	0	0	0	0	0	0	1	0	0	0	1	0	1	0	0	1	1	0	1	0	0	0	1	1	0	0	0	0	0	0	0	0	0	0	0	0	0	0	0	0	0	1	0	0	0	0	0	1
09101 Carbohydrate metabolism|00051 Fructose and mannose metabolism [PATH:ko00051]|K02793 PTS-Man-EIIA, manX; PTS system, mannose-specific IIA component [EC:2.7.1.191]___09101 Carbohydrate metabolism|00520 Amino sugar and nucleotide sugar metabolism [PATH:ko00520]|K02793 PTS-Man-EIIA, manX; PTS system, mannose-specific IIA component [EC:2.7.1.191]	0	0	0	0	0	0	0	0	0	0	0	1	0	1	0	0	1	0	0	1	0	0	0	1	0	0	0	0	0	0	0	1	0	0	0	0	0	0	0	0	0	0	0	0	0	0	0	0	1
09101 Carbohydrate metabolism|00051 Fructose and mannose metabolism [PATH:ko00051]|K02794 PTS-Man-EIIB, manX; PTS system, mannose-specific IIB component [EC:2.7.1.191]___09101 Carbohydrate metabolism|00520 Amino sugar and nucleotide sugar metabolism [PATH:ko00520]|K02794 PTS-Man-EIIB, manX; PTS system, mannose-specific IIB component [EC:2.7.1.191]	0	0	0	0	0	0	0	0	0	0	0	1	0	1	0	0	1	0	0	1	0	0	0	1	0	0	0	0	0	0	0	1	0	0	0	0	0	0	0	0	0	0	0	0	0	0	0	0	1
09101 Carbohydrate metabolism|00051 Fructose and mannose metabolism [PATH:ko00051]|K02795 PTS-Man-EIIC, manY; PTS system, mannose-specific IIC component___09101 Carbohydrate metabolism|00520 Amino sugar and nucleotide sugar metabolism [PATH:ko00520]|K02795 PTS-Man-EIIC, manY; PTS system, mannose-specific IIC component	0	0	0	0	0	0	0	0	0	0	0	1	0	1	0	0	1	0	0	1	0	0	0	1	0	0	0	0	0	0	0	1	0	0	0	0	0	0	0	0	0	0	0	0	0	0	0	0	1
09101 Carbohydrate metabolism|00051 Fructose and mannose metabolism [PATH:ko00051]|K02796 PTS-Man-EIID, manZ; PTS system, mannose-specific IID component___09101 Carbohydrate metabolism|00520 Amino sugar and nucleotide sugar metabolism [PATH:ko00520]|K02796 PTS-Man-EIID, manZ; PTS system, mannose-specific IID component	0	0	0	0	0	0	0	0	0	0	0	1	0	1	0	0	1	0	0	1	0	0	0	1	0	0	0	0	0	0	0	1	0	0	0	0	0	0	0	0	0	0	0	0	0	0	0	0	1
09101 Carbohydrate metabolism|00051 Fructose and mannose metabolism [PATH:ko00051]|K02798 PTS-Mtl-EIIA, mtlA, cmtB; PTS system, mannitol-specific IIA component [EC:2.7.1.197]	0	0	0	0	1	0	0	0	0	0	0	0	0	0	0	0	1	0	0	1	0	0	0	0	0	0	1	0	0	0	0	0	1	0	0	0	0	0	0	0	0	0	0	0	0	0	0	0	0
09101 Carbohydrate metabolism|00051 Fructose and mannose metabolism [PATH:ko00051]|K02799 PTS-Mtl-EIIB, mtlA, cmtA; PTS system, mannitol-specific IIB component [EC:2.7.1.197]	0	0	0	0	1	0	0	0	0	0	0	0	0	0	0	0	1	0	0	1	0	0	0	0	0	0	1	0	0	0	0	0	1	0	0	0	0	0	0	0	0	0	0	0	0	0	0	0	0
09101 Carbohydrate metabolism|00051 Fructose and mannose metabolism [PATH:ko00051]|K02800 PTS-Mtl-EIIC, mtlA, cmtA; PTS system, mannitol-specific IIC component	0	0	0	0	1	0	0	0	0	0	0	0	0	0	0	0	1	0	0	1	0	0	0	0	0	0	1	0	0	0	0	0	1	0	0	0	0	0	0	0	0	0	0	0	0	0	0	0	0
09101 Carbohydrate metabolism|00520 Amino sugar and nucleotide sugar metabolism [PATH:ko00520]|K02802 PTS-Nag-EIIA, nagE; PTS system, N-acetylglucosamine-specific IIA component [EC:2.7.1.193]	0	0	0	0	0	0	0	0	0	0	0	0	0	1	0	0	1	0	0	1	0	0	0	0	1	0	0	1	0	0	0	1	0	0	1	1	0	1	0	0	0	0	0	1	0	0	1	0	1
09101 Carbohydrate metabolism|00520 Amino sugar and nucleotide sugar metabolism [PATH:ko00520]|K02803 PTS-Nag-EIIB, nagE; PTS system, N-acetylglucosamine-specific IIB component [EC:2.7.1.193]	0	0	0	0	0	0	0	0	0	0	0	0	0	1	0	0	1	0	0	1	0	0	0	0	1	0	0	1	0	0	0	1	0	0	0	0	0	0	0	0	0	0	0	1	0	0	1	0	1
09101 Carbohydrate metabolism|00520 Amino sugar and nucleotide sugar metabolism [PATH:ko00520]|K02804 PTS-Nag-EIIC, nagE; PTS system, N-acetylglucosamine-specific IIC component	0	0	0	0	0	0	0	0	0	0	0	0	0	1	0	0	1	0	0	1	0	0	0	0	1	0	0	1	0	0	0	1	0	0	0	0	0	0	0	0	0	0	0	1	0	0	1	0	1
09101 Carbohydrate metabolism|00500 Starch and sucrose metabolism [PATH:ko00500]|K02808 PTS-Scr-EIIA, scrA, ptsS; PTS system, sucrose-specific IIA component [EC:2.7.1.211]	0	0	0	0	0	0	0	1	0	0	0	1	0	1	0	0	1	1	0	1	0	0	0	1	1	0	0	1	0	0	0	0	0	0	0	0	0	0	0	0	0	0	1	1	0	0	1	0	1
09101 Carbohydrate metabolism|00500 Starch and sucrose metabolism [PATH:ko00500]|K02809 PTS-Scr-EIIB, scrA, sacP, sacX, ptsS; PTS system, sucrose-specific IIB component [EC:2.7.1.211]	0	0	0	0	0	0	0	1	0	0	0	1	0	1	0	0	1	1	0	1	0	0	0	1	0	0	0	1	0	0	0	0	0	0	0	0	0	0	0	0	0	0	1	1	0	0	0	0	1
09101 Carbohydrate metabolism|00500 Starch and sucrose metabolism [PATH:ko00500]|K02810 PTS-Scr-EIIC, scrA, sacP, sacX, ptsS; PTS system, sucrose-specific IIC component	0	0	0	0	0	0	0	1	0	0	0	1	0	1	0	0	1	1	0	1	0	0	0	1	0	0	0	1	0	0	0	0	0	0	0	0	0	0	0	0	0	0	1	1	0	0	0	0	1
09101 Carbohydrate metabolism|00051 Fructose and mannose metabolism [PATH:ko00051]|K02814 PTS-Sor-EIIC, sorA; PTS system, sorbose-specific IIC component	0	0	0	0	0	0	0	0	0	0	0	0	0	0	0	0	1	0	0	1	0	0	0	0	0	0	0	0	0	0	0	0	0	0	0	0	0	0	0	0	0	0	0	0	0	0	0	0	0
09101 Carbohydrate metabolism|00051 Fructose and mannose metabolism [PATH:ko00051]|K02815 PTS-Sor-EIID, sorM; PTS system, sorbose-specific IID component	0	0	0	0	0	0	0	0	0	0	0	0	0	0	0	0	1	0	0	1	0	0	0	0	0	0	0	0	0	0	0	0	0	0	0	0	0	0	0	0	0	0	0	0	0	0	0	0	0
09101 Carbohydrate metabolism|00500 Starch and sucrose metabolism [PATH:ko00500]|K02817 PTS-Tre-EIIA, treP; PTS system, trehalose-specific IIA component [EC:2.7.1.201]	0	0	0	0	0	0	0	0	0	0	0	0	0	1	0	0	0	0	0	0	0	0	0	0	0	0	0	0	0	0	0	0	0	0	0	0	0	0	0	0	0	0	0	0	0	0	0	0	1
09101 Carbohydrate metabolism|00500 Starch and sucrose metabolism [PATH:ko00500]|K02818 PTS-Tre-EIIB, treB; PTS system, trehalose-specific IIB component [EC:2.7.1.201]	0	0	0	0	0	0	0	0	0	0	0	1	0	1	0	0	1	0	0	0	0	0	0	1	0	0	0	0	0	0	0	0	0	0	0	0	0	0	0	0	0	0	0	0	0	0	0	0	1
09101 Carbohydrate metabolism|00500 Starch and sucrose metabolism [PATH:ko00500]|K02819 PTS-Tre-EIIC, treB; PTS system, trehalose-specific IIC component	0	0	0	0	0	0	0	0	0	0	0	1	0	1	0	0	1	0	0	0	0	0	0	1	0	0	0	0	0	0	0	0	0	0	0	0	0	0	0	0	0	0	0	0	0	0	0	0	1
09101 Carbohydrate metabolism|00053 Ascorbate and aldarate metabolism [PATH:ko00053]|K02821 PTS-Ula-EIIA, ulaC, sgaA; PTS system, ascorbate-specific IIA component [EC:2.7.1.194]	0	0	0	0	0	0	0	0	0	0	0	0	0	0	0	0	1	0	0	1	0	0	0	0	0	0	0	0	0	0	0	1	0	0	0	0	0	0	0	0	0	0	0	0	0	0	0	0	0
09101 Carbohydrate metabolism|00053 Ascorbate and aldarate metabolism [PATH:ko00053]|K02822 PTS-Ula-EIIB, ulaB, sgaB; PTS system, ascorbate-specific IIB component [EC:2.7.1.194]	0	0	0	0	0	0	0	0	0	0	0	0	0	0	0	0	1	0	0	1	0	0	0	0	0	0	0	0	0	0	0	1	0	0	0	0	0	0	0	0	0	0	0	0	0	0	0	0	0
09104 Nucleotide metabolism|00240 Pyrimidine metabolism [PATH:ko00240]|K02823 pyrDII; dihydroorotate dehydrogenase electron transfer subunit	1	0	1	1	1	1	0	1	1	1	1	1	1	1	1	0	1	1	1	1	1	1	1	1	1	1	1	1	1	1	1	1	1	1	1	1	1	1	1	1	1	1	1	1	1	1	1	1	1
09104 Nucleotide metabolism|00240 Pyrimidine metabolism [PATH:ko00240]|K02825 pyrR; pyrimidine operon attenuation protein / uracil phosphoribosyltransferase [EC:2.4.2.9]	0	1	0	0	0	0	1	0	0	0	0	1	0	1	0	1	0	0	1	0	0	0	0	1	0	0	0	0	0	0	0	0	0	0	0	0	0	0	0	0	0	0	0	0	0	0	0	1	0
09107 Glycan biosynthesis and metabolism|00540 Lipopolysaccharide biosynthesis [PATH:ko00540]|K02840 waaB, rfaB; UDP-D-galactose:(glucosyl)LPS alpha-1,6-D-galactosyltransferase [EC:2.4.1.-]	0	0	0	0	0	0	0	0	0	0	0	0	0	0	0	0	0	0	0	0	0	0	0	0	0	0	0	0	0	0	0	0	0	0	0	0	0	0	0	0	0	0	0	0	0	0	1	0	0
09107 Glycan biosynthesis and metabolism|00540 Lipopolysaccharide biosynthesis [PATH:ko00540]|K02841 waaC, rfaC; heptosyltransferase I [EC:2.4.-.-]	0	0	0	0	0	0	0	0	0	1	1	0	0	0	0	0	0	0	1	0	0	0	0	0	0	0	0	0	0	0	0	0	0	0	0	0	0	0	0	0	0	0	0	0	1	0	0	0	0
09107 Glycan biosynthesis and metabolism|00540 Lipopolysaccharide biosynthesis [PATH:ko00540]|K02843 waaF, rfaF; heptosyltransferase II [EC:2.4.-.-]	1	0	1	1	1	1	0	0	1	1	1	0	1	0	1	0	0	0	1	0	1	1	1	0	0	1	1	0	1	1	1	0	1	1	0	0	1	0	1	1	1	1	0	0	1	0	0	1	0
09107 Glycan biosynthesis and metabolism|00540 Lipopolysaccharide biosynthesis [PATH:ko00540]|K02844 waaG, rfaG; UDP-glucose:(heptosyl)LPS alpha-1,3-glucosyltransferase [EC:2.4.1.-]	0	0	0	0	0	0	0	0	0	0	0	0	0	0	0	0	0	0	0	0	0	0	0	0	0	0	0	0	0	0	0	0	0	0	0	0	0	0	0	0	0	0	0	0	0	0	0	1	0
09107 Glycan biosynthesis and metabolism|00540 Lipopolysaccharide biosynthesis [PATH:ko00540]|K02847 waaL, rfaL; O-antigen ligase [EC:2.4.1.-]	0	0	0	0	0	0	0	0	0	1	0	0	0	0	0	0	0	0	0	0	0	0	0	1	0	0	0	0	0	0	0	0	0	0	0	0	0	0	0	0	0	0	0	0	1	1	0	0	0
09107 Glycan biosynthesis and metabolism|00540 Lipopolysaccharide biosynthesis [PATH:ko00540]|K02848 waaP, rfaP; heptose I phosphotransferase [EC:2.7.1.-]	0	0	0	0	0	0	0	0	0	0	0	0	0	0	0	0	0	0	0	0	0	0	0	0	0	0	0	0	0	0	0	0	0	0	0	0	0	0	0	0	0	0	0	0	0	0	0	1	0
09107 Glycan biosynthesis and metabolism|00540 Lipopolysaccharide biosynthesis [PATH:ko00540]|K02849 waaQ, rfaQ; heptosyltransferase III [EC:2.4.-.-]	0	0	0	0	0	0	0	0	0	0	0	0	0	0	0	0	0	0	1	0	0	0	0	0	0	0	0	0	0	0	0	0	0	0	0	0	0	0	0	0	0	0	0	0	0	0	0	0	0
09108 Metabolism of cofactors and vitamins|00740 Riboflavin metabolism [PATH:ko00740]|K02858 ribB, RIB3; 3,4-dihydroxy 2-butanone 4-phosphate synthase [EC:4.1.99.12]	1	1	1	1	1	1	1	0	1	0	0	0	1	0	1	1	0	0	0	0	0	1	1	0	0	1	1	0	1	0	1	0	1	1	0	0	1	0	1	1	1	1	0	0	0	0	0	1	0
09104 Nucleotide metabolism|00230 Purine metabolism [PATH:ko00230]|K03040 rpoA; DNA-directed RNA polymerase subunit alpha [EC:2.7.7.6]___09104 Nucleotide metabolism|00240 Pyrimidine metabolism [PATH:ko00240]|K03040 rpoA; DNA-directed RNA polymerase subunit alpha [EC:2.7.7.6]	1	1	1	1	1	1	1	1	1	1	1	1	1	1	1	1	1	1	1	1	1	1	1	1	1	1	1	1	0	1	1	1	1	1	1	1	1	1	1	1	1	1	1	1	1	1	1	1	1
09104 Nucleotide metabolism|00230 Purine metabolism [PATH:ko00230]|K03043 rpoB; DNA-directed RNA polymerase subunit beta [EC:2.7.7.6]___09104 Nucleotide metabolism|00240 Pyrimidine metabolism [PATH:ko00240]|K03043 rpoB; DNA-directed RNA polymerase subunit beta [EC:2.7.7.6]	1	1	1	1	1	1	1	1	1	1	1	1	1	1	1	1	1	1	1	1	1	1	0	1	1	1	1	1	0	1	1	1	1	1	1	1	1	1	0	1	1	1	1	1	1	1	1	1	1
09104 Nucleotide metabolism|00230 Purine metabolism [PATH:ko00230]|K03046 rpoC; DNA-directed RNA polymerase subunit beta' [EC:2.7.7.6]___09104 Nucleotide metabolism|00240 Pyrimidine metabolism [PATH:ko00240]|K03046 rpoC; DNA-directed RNA polymerase subunit beta' [EC:2.7.7.6]	1	1	1	1	1	1	1	1	1	1	1	1	1	1	1	1	1	1	1	1	1	1	0	1	1	1	1	1	0	1	1	1	1	1	1	1	1	1	0	1	1	1	1	1	1	1	1	1	1
09104 Nucleotide metabolism|00230 Purine metabolism [PATH:ko00230]|K03048 rpoE; DNA-directed RNA polymerase subunit delta___09104 Nucleotide metabolism|00240 Pyrimidine metabolism [PATH:ko00240]|K03048 rpoE; DNA-directed RNA polymerase subunit delta	0	0	0	0	0	0	0	0	0	0	0	0	0	0	0	0	0	0	0	0	0	0	0	0	0	0	0	0	0	0	0	0	0	0	0	0	0	0	0	0	0	0	0	0	0	0	0	0	1
09104 Nucleotide metabolism|00230 Purine metabolism [PATH:ko00230]|K03060 rpoZ; DNA-directed RNA polymerase subunit omega [EC:2.7.7.6]___09104 Nucleotide metabolism|00240 Pyrimidine metabolism [PATH:ko00240]|K03060 rpoZ; DNA-directed RNA polymerase subunit omega [EC:2.7.7.6]	0	1	0	0	0	0	1	1	0	1	1	1	0	1	0	1	1	1	0	1	0	0	0	1	1	0	0	1	0	0	0	1	0	0	1	1	0	1	0	0	0	0	1	1	1	1	1	0	0
09101 Carbohydrate metabolism|00040 Pentose and glucuronate interconversions [PATH:ko00040]|K03077 araD, ulaF, sgaE, sgbE; L-ribulose-5-phosphate 4-epimerase [EC:5.1.3.4]___09101 Carbohydrate metabolism|00053 Ascorbate and aldarate metabolism [PATH:ko00053]|K03077 araD, ulaF, sgaE, sgbE; L-ribulose-5-phosphate 4-epimerase [EC:5.1.3.4]	0	0	0	1	0	0	0	1	1	1	1	0	0	0	0	0	1	1	0	1	1	1	1	0	1	1	0	1	1	1	0	0	0	1	0	0	1	0	1	0	0	0	1	1	1	0	1	0	0
09101 Carbohydrate metabolism|00040 Pentose and glucuronate interconversions [PATH:ko00040]|K03079 ulaE, sgaU, sgbU; L-ribulose-5-phosphate 3-epimerase [EC:5.1.3.22]___09101 Carbohydrate metabolism|00053 Ascorbate and aldarate metabolism [PATH:ko00053]|K03079 ulaE, sgaU, sgbU; L-ribulose-5-phosphate 3-epimerase [EC:5.1.3.22]	0	0	0	0	0	0	0	0	0	0	0	0	0	0	0	0	1	0	0	1	0	0	0	0	0	0	0	0	0	0	0	0	0	0	0	0	0	0	0	0	0	0	0	0	0	0	0	0	0
09108 Metabolism of cofactors and vitamins|00730 Thiamine metabolism [PATH:ko00730]|K03146 THI4, THI1; cysteine-dependent adenosine diphosphate thiazole synthase [EC:2.4.2.60]	0	0	0	0	0	1	0	0	1	0	0	0	0	0	1	0	0	0	0	0	0	0	0	0	0	0	0	0	0	0	1	0	0	0	0	0	0	0	0	0	0	0	0	0	0	0	0	0	0
09108 Metabolism of cofactors and vitamins|00730 Thiamine metabolism [PATH:ko00730]|K03147 thiC; phosphomethylpyrimidine synthase [EC:4.1.99.17]	1	1	1	1	0	1	1	1	1	0	0	1	1	1	1	1	1	1	1	1	1	1	1	1	1	1	0	0	1	1	1	0	0	1	1	1	1	1	1	0	0	0	1	0	0	0	0	1	1
09108 Metabolism of cofactors and vitamins|00730 Thiamine metabolism [PATH:ko00730]|K03148 thiF; sulfur carrier protein ThiS adenylyltransferase [EC:2.7.7.73]	1	1	1	1	0	0	1	0	0	0	0	0	1	0	0	1	0	0	1	0	1	1	1	0	0	1	0	0	1	1	0	0	0	1	1	1	1	1	1	1	1	1	0	0	0	0	0	1	0
09108 Metabolism of cofactors and vitamins|00730 Thiamine metabolism [PATH:ko00730]|K03149 thiG; thiazole synthase [EC:2.8.1.10]	1	1	1	1	0	0	1	1	0	0	0	0	1	0	0	1	1	1	1	1	1	1	1	0	0	1	0	0	1	1	0	0	0	1	1	1	1	1	1	1	1	1	0	0	0	0	0	1	0
09108 Metabolism of cofactors and vitamins|00730 Thiamine metabolism [PATH:ko00730]|K03150 thiH; 2-iminoacetate synthase [EC:4.1.99.19]	1	1	1	1	0	0	1	1	0	0	0	0	1	0	0	1	1	1	1	1	1	1	1	0	0	1	0	0	1	1	0	1	0	1	0	0	1	0	1	1	1	1	0	0	0	1	0	1	0
09108 Metabolism of cofactors and vitamins|00730 Thiamine metabolism [PATH:ko00730]|K03151 thiI; tRNA uracil 4-sulfurtransferase [EC:2.8.1.4]	0	0	0	0	0	0	0	1	0	0	0	1	0	1	0	0	1	1	0	1	0	0	0	1	1	0	0	1	0	0	0	1	0	0	0	0	0	0	0	0	0	0	1	1	0	1	1	1	1
09108 Metabolism of cofactors and vitamins|00730 Thiamine metabolism [PATH:ko00730]|K03153 thiO; glycine oxidase [EC:1.4.3.19]	0	0	0	0	0	0	0	0	0	0	0	1	0	1	0	0	1	0	1	1	0	0	0	1	0	0	0	1	0	0	0	0	0	0	0	0	0	0	0	0	0	0	0	1	0	0	1	0	0
09108 Metabolism of cofactors and vitamins|00130 Ubiquinone and other terpenoid-quinone biosynthesis [PATH:ko00130]|K03179 ubiA; 4-hydroxybenzoate polyprenyltransferase [EC:2.5.1.39]	0	1	0	0	1	0	1	0	0	0	0	0	0	0	0	1	0	0	0	0	1	0	0	0	0	0	1	0	0	1	0	0	1	0	0	0	0	0	0	1	1	1	0	0	0	0	0	0	0
09108 Metabolism of cofactors and vitamins|00130 Ubiquinone and other terpenoid-quinone biosynthesis [PATH:ko00130]|K03182 ubiD; 4-hydroxy-3-polyprenylbenzoate decarboxylase [EC:4.1.1.98]	0	0	0	0	1	0	0	0	0	0	0	0	0	0	0	0	1	0	1	1	0	0	0	0	1	0	1	0	0	0	0	0	1	0	0	0	0	0	0	1	1	1	0	0	0	0	0	0	0
09108 Metabolism of cofactors and vitamins|00130 Ubiquinone and other terpenoid-quinone biosynthesis [PATH:ko00130]|K03183 ubiE; demethylmenaquinone methyltransferase / 2-methoxy-6-polyprenyl-1,4-benzoquinol methylase [EC:2.1.1.163 2.1.1.201]	1	1	1	1	1	1	1	0	1	0	0	0	1	0	1	1	0	0	0	0	1	1	1	0	0	1	1	0	1	1	1	0	1	1	0	0	1	0	1	1	1	1	0	0	0	0	0	0	0
09108 Metabolism of cofactors and vitamins|00130 Ubiquinone and other terpenoid-quinone biosynthesis [PATH:ko00130]|K03186 ubiX, bsdB, PAD1; flavin prenyltransferase [EC:2.5.1.129]___09110 Biosynthesis of other secondary metabolites|00940 Phenylpropanoid biosynthesis [PATH:ko00940]|K03186 ubiX, bsdB, PAD1; flavin prenyltransferase [EC:2.5.1.129]___09111 Xenobiotics biodegradation and metabolism|0…	0	0	0	0	1	0	0	0	0	0	0	0	0	0	0	0	1	1	1	1	0	0	0	0	1	0	1	0	0	0	0	0	1	0	0	0	0	0	0	1	1	1	0	0	0	0	0	0	0
09107 Glycan biosynthesis and metabolism|00540 Lipopolysaccharide biosynthesis [PATH:ko00540]|K03269 lpxH; UDP-2,3-diacylglucosamine hydrolase [EC:3.6.1.54]	1	0	1	1	1	1	0	0	1	0	0	0	1	0	1	0	0	0	0	0	1	1	1	0	0	1	1	0	1	1	1	0	1	1	0	0	1	0	1	1	1	1	0	0	0	0	0	1	0
09107 Glycan biosynthesis and metabolism|00540 Lipopolysaccharide biosynthesis [PATH:ko00540]|K03270 kdsC; 3-deoxy-D-manno-octulosonate 8-phosphate phosphatase (KDO 8-P phosphatase) [EC:3.1.3.45]	1	0	0	1	1	1	0	1	1	1	1	0	1	0	1	0	0	0	1	0	1	1	1	0	0	1	1	0	1	1	1	0	1	1	0	0	1	0	1	1	1	1	0	0	1	1	0	1	0
09107 Glycan biosynthesis and metabolism|00540 Lipopolysaccharide biosynthesis [PATH:ko00540]|K03271 gmhA, lpcA; D-sedoheptulose 7-phosphate isomerase [EC:5.3.1.28]	0	1	0	1	0	0	1	0	1	1	1	0	0	0	1	1	0	0	1	0	1	0	0	0	0	1	0	0	0	1	0	0	0	0	0	0	0	0	1	0	0	0	0	1	1	0	0	1	0
09107 Glycan biosynthesis and metabolism|00540 Lipopolysaccharide biosynthesis [PATH:ko00540]|K03272 gmhC, hldE, waaE, rfaE; D-beta-D-heptose 7-phosphate kinase / D-beta-D-heptose 1-phosphate adenosyltransferase [EC:2.7.1.167 2.7.7.70]	0	1	0	0	0	0	1	0	0	1	1	0	0	0	0	1	0	0	1	0	1	0	0	0	0	1	0	0	0	1	0	0	0	0	0	0	0	0	1	0	0	0	0	0	1	0	0	1	0
09107 Glycan biosynthesis and metabolism|00540 Lipopolysaccharide biosynthesis [PATH:ko00540]|K03273 gmhB; D-glycero-D-manno-heptose 1,7-bisphosphate phosphatase [EC:3.1.3.82 3.1.3.83]	0	1	0	1	0	0	1	0	0	1	1	0	0	0	0	1	0	0	1	0	1	0	0	0	0	1	0	0	0	1	0	0	0	0	0	0	0	0	1	0	0	0	0	0	1	0	0	1	0
09107 Glycan biosynthesis and metabolism|00540 Lipopolysaccharide biosynthesis [PATH:ko00540]|K03274 gmhD, rfaD; ADP-L-glycero-D-manno-heptose 6-epimerase [EC:5.1.3.20]	0	1	0	0	0	0	1	0	0	0	0	0	0	0	0	1	0	0	1	0	0	0	0	0	0	0	0	0	0	0	0	0	0	0	0	0	0	0	0	0	0	0	0	0	0	0	0	1	0
09107 Glycan biosynthesis and metabolism|00540 Lipopolysaccharide biosynthesis [PATH:ko00540]|K03275 waaO, rfaI; UDP-glucose:(glucosyl)LPS alpha-1,3-glucosyltransferase [EC:2.4.1.-]	0	0	0	0	0	0	0	0	0	0	0	0	0	0	0	0	0	0	0	0	0	0	0	0	0	0	0	0	0	0	0	0	0	0	0	0	0	0	0	0	0	0	0	0	0	0	0	0	0
09107 Glycan biosynthesis and metabolism|00540 Lipopolysaccharide biosynthesis [PATH:ko00540]|K03276 waaR, waaT, rfaJ; UDP-glucose/galactose:(glucosyl)LPS alpha-1,2-glucosyl/galactosyltransferase [EC:2.4.1.-]	0	0	0	0	0	0	0	0	0	0	0	0	0	0	0	0	0	0	0	0	0	0	0	0	0	0	0	0	0	0	0	0	0	0	0	0	0	0	0	0	0	0	0	0	0	0	0	0	0
09107 Glycan biosynthesis and metabolism|00540 Lipopolysaccharide biosynthesis [PATH:ko00540]|K03277 waaU, rfaK; heptosyltransferase IV [EC:2.4.-.-]	0	0	0	0	0	0	0	0	0	0	0	0	0	0	0	0	0	0	0	0	0	0	0	0	0	0	0	0	0	0	0	0	0	0	0	0	0	0	0	0	0	0	0	0	0	0	0	0	0
09107 Glycan biosynthesis and metabolism|00540 Lipopolysaccharide biosynthesis [PATH:ko00540]|K03278 waaI, rfaI; UDP-D-galactose:(glucosyl)LPS alpha-1,3-D-galactosyltransferase [EC:2.4.1.44]	0	0	0	0	0	0	0	0	0	0	0	0	0	0	0	0	0	0	0	0	0	0	0	0	0	0	0	0	0	0	0	0	0	0	0	0	0	0	0	0	0	0	0	0	0	0	0	0	0
09107 Glycan biosynthesis and metabolism|00540 Lipopolysaccharide biosynthesis [PATH:ko00540]|K03279 waaJ, rfaJ; UDP-glucose:(galactosyl)LPS alpha-1,2-glucosyltransferase [EC:2.4.1.58]	0	1	0	0	0	0	1	0	0	0	0	0	0	0	0	1	0	0	0	0	0	0	0	0	0	0	0	0	0	0	0	0	0	0	0	0	0	0	0	0	0	0	0	0	0	0	0	0	0
09107 Glycan biosynthesis and metabolism|00540 Lipopolysaccharide biosynthesis [PATH:ko00540]|K03280 waaK, rfaK; UDP-N-acetylglucosamine:(glucosyl)LPS alpha-1,2-N-acetylglucosaminyltransferase [EC:2.4.1.56]	0	0	0	0	0	0	0	0	0	0	0	0	0	0	0	0	0	0	0	1	0	0	0	0	0	0	0	0	0	0	0	0	0	0	0	0	0	0	0	0	0	0	0	0	0	0	0	0	0
09101 Carbohydrate metabolism|00051 Fructose and mannose metabolism [PATH:ko00051]|K03332 fruA; fructan beta-fructosidase [EC:3.2.1.80]	0	0	0	1	0	1	0	0	1	0	0	0	0	0	1	0	1	0	0	1	0	1	1	0	1	1	0	0	1	0	1	1	0	1	1	1	1	1	1	0	0	0	0	0	0	0	1	0	1
09101 Carbohydrate metabolism|00562 Inositol phosphate metabolism [PATH:ko00562]|K03335 iolE; inosose dehydratase [EC:4.2.1.44]	0	0	0	0	0	0	0	1	0	0	0	0	0	0	0	0	1	0	0	1	0	0	0	0	1	0	0	0	0	0	0	0	0	0	0	0	0	0	0	0	0	0	0	0	0	0	0	1	0
09101 Carbohydrate metabolism|00562 Inositol phosphate metabolism [PATH:ko00562]|K03336 iolD; 3D-(3,5/4)-trihydroxycyclohexane-1,2-dione acylhydrolase (decyclizing) [EC:3.7.1.22]	0	0	0	0	0	0	0	0	0	0	0	0	0	0	0	0	1	0	0	1	0	0	0	0	0	0	0	0	0	0	0	0	0	0	0	0	0	0	0	0	0	0	0	0	0	0	0	1	0
09101 Carbohydrate metabolism|00562 Inositol phosphate metabolism [PATH:ko00562]|K03337 iolB; 5-deoxy-glucuronate isomerase [EC:5.3.1.30]	0	0	0	0	0	0	0	0	0	0	0	0	0	0	0	0	1	0	0	1	0	0	0	0	0	0	0	0	0	0	0	0	0	0	0	0	0	0	0	0	0	0	0	0	0	0	0	1	0
09101 Carbohydrate metabolism|00562 Inositol phosphate metabolism [PATH:ko00562]|K03338 iolC; 5-dehydro-2-deoxygluconokinase [EC:2.7.1.92]	0	0	0	0	0	0	0	0	0	0	0	0	0	0	0	0	1	1	0	1	0	0	0	0	0	0	0	0	0	0	0	0	0	0	0	0	0	0	0	0	0	0	0	0	0	0	0	0	0
09101 Carbohydrate metabolism|00562 Inositol phosphate metabolism [PATH:ko00562]|K03339 iolJ; 6-phospho-5-dehydro-2-deoxy-D-gluconate aldolase [EC:4.1.2.29]	0	0	0	0	0	0	0	1	0	0	0	1	0	1	0	0	1	1	0	1	0	0	0	1	1	0	0	1	0	0	0	1	0	0	0	0	0	0	0	0	0	0	1	1	0	1	0	0	1
09105 Amino acid metabolism|00300 Lysine biosynthesis [PATH:ko00300]|K03340 dapdh; diaminopimelate dehydrogenase [EC:1.4.1.16]	1	1	1	1	0	1	1	1	1	1	1	0	1	0	1	1	1	1	0	1	1	1	1	0	0	1	0	1	1	1	1	1	0	1	0	0	1	0	1	0	0	0	0	1	1	0	0	0	0
09108 Metabolism of cofactors and vitamins|00790 Folate biosynthesis [PATH:ko00790]|K03342 pabBC; para-aminobenzoate synthetase / 4-amino-4-deoxychorismate lyase [EC:2.6.1.85 4.1.3.38]	0	1	0	1	0	1	1	0	1	0	0	0	0	0	1	1	0	0	0	0	1	1	1	0	0	1	0	0	1	1	1	0	0	1	0	0	1	0	1	1	1	1	0	0	0	0	0	1	0
09104 Nucleotide metabolism|00240 Pyrimidine metabolism [PATH:ko00240]|K03365 FCY1; cytosine/creatinine deaminase [EC:3.5.4.1 3.5.4.21]___09105 Amino acid metabolism|00330 Arginine and proline metabolism [PATH:ko00330]|K03365 FCY1; cytosine/creatinine deaminase [EC:3.5.4.1 3.5.4.21]	0	0	0	0	0	0	0	0	0	0	0	0	0	0	0	0	0	0	1	0	0	0	0	0	0	0	0	0	0	0	0	0	0	0	1	1	0	1	0	0	0	0	0	0	0	0	0	0	0
09106 Metabolism of other amino acids|00473 D-Alanine metabolism [PATH:ko00473]|K03367 dltA; D-alanine--poly(phosphoribitol) ligase subunit 1 [EC:6.1.1.13]	0	0	0	0	0	0	0	0	0	0	0	0	0	0	0	0	0	0	0	0	0	0	0	0	0	0	0	0	0	0	0	0	0	0	0	0	0	0	0	0	0	0	0	0	0	0	0	0	0
09102 Energy metabolism|00910 Nitrogen metabolism [PATH:ko00910]|K03385 nrfA; nitrite reductase (cytochrome c-552) [EC:1.7.2.2]	0	0	0	0	0	1	0	0	1	0	0	0	0	0	1	0	0	0	0	0	0	0	0	0	0	1	0	0	0	0	0	0	0	0	0	0	0	0	1	0	0	0	0	0	0	0	0	0	0
09102 Energy metabolism|00680 Methane metabolism [PATH:ko00680]|K03388 hdrA2; heterodisulfide reductase subunit A2 [EC:1.8.7.3 1.8.98.4 1.8.98.5 1.8.98.6]	0	0	0	0	1	0	0	1	0	0	0	0	0	0	0	0	0	1	0	0	1	0	0	0	1	0	1	0	0	1	0	0	1	0	0	0	0	0	0	1	1	1	0	0	0	0	0	0	0
09102 Energy metabolism|00680 Methane metabolism [PATH:ko00680]|K03389 hdrB2; heterodisulfide reductase subunit B2 [EC:1.8.7.3 1.8.98.4 1.8.98.5 1.8.98.6]	0	0	0	0	1	0	0	1	0	0	0	0	0	0	0	0	0	1	0	0	1	0	0	0	1	0	1	0	0	1	0	0	1	0	0	0	0	0	0	1	1	1	0	0	0	0	0	0	0
09102 Energy metabolism|00680 Methane metabolism [PATH:ko00680]|K03390 hdrC2; heterodisulfide reductase subunit C2 [EC:1.8.7.3 1.8.98.4 1.8.98.5 1.8.98.6]	0	0	0	0	1	0	0	1	0	0	0	0	0	0	0	0	0	1	0	0	1	0	0	0	1	0	1	0	0	1	0	0	1	0	0	0	0	0	0	1	1	1	0	0	0	0	0	0	0
09105 Amino acid metabolism|00380 Tryptophan metabolism [PATH:ko00380]|K03392 ACMSD; aminocarboxymuconate-semialdehyde decarboxylase [EC:4.1.1.45]	0	0	0	0	0	0	0	0	0	0	0	0	0	1	0	0	0	0	0	0	0	0	0	0	0	0	0	0	0	0	0	0	0	0	0	0	0	0	0	0	0	0	0	0	0	0	0	0	0
09108 Metabolism of cofactors and vitamins|00860 Porphyrin and chlorophyll metabolism [PATH:ko00860]|K03394 cobI-cbiL; precorrin-2/cobalt-factor-2 C20-methyltransferase [EC:2.1.1.130 2.1.1.151]	0	0	0	1	0	1	0	1	1	1	1	0	0	0	1	0	0	1	1	0	1	1	1	0	1	1	0	0	1	1	1	1	0	1	0	0	1	0	1	0	0	0	0	0	1	0	0	1	0
09108 Metabolism of cofactors and vitamins|00860 Porphyrin and chlorophyll metabolism [PATH:ko00860]|K03399 cbiE; cobalt-precorrin-7 (C5)-methyltransferase [EC:2.1.1.289]	0	0	0	0	0	0	0	0	0	1	1	0	0	0	0	0	0	0	0	0	0	0	0	0	0	0	0	0	0	0	0	0	0	0	0	0	0	0	0	0	0	0	0	0	1	0	0	0	0
09108 Metabolism of cofactors and vitamins|00860 Porphyrin and chlorophyll metabolism [PATH:ko00860]|K03404 chlD, bchD; magnesium chelatase subunit D [EC:6.6.1.1]	0	0	0	0	0	0	0	0	0	1	1	0	0	0	0	0	0	0	1	0	0	0	0	0	0	0	0	0	0	0	0	0	0	0	0	0	0	0	0	0	0	0	0	0	1	0	0	0	0
09108 Metabolism of cofactors and vitamins|00860 Porphyrin and chlorophyll metabolism [PATH:ko00860]|K03405 chlI, bchI; magnesium chelatase subunit I [EC:6.6.1.1]	0	0	0	0	0	0	0	0	0	1	1	0	0	0	0	0	0	0	1	0	0	0	0	0	0	0	0	0	0	0	0	0	0	0	0	0	0	0	0	0	0	0	0	0	1	0	0	0	0
09101 Carbohydrate metabolism|00640 Propanoate metabolism [PATH:ko00640]|K03416 E2.1.3.1-5S; methylmalonyl-CoA carboxyltransferase 5S subunit [EC:2.1.3.1]	1	1	1	1	1	1	1	0	1	0	0	0	1	0	1	1	0	0	0	0	1	1	1	0	0	1	1	0	1	1	1	0	1	1	0	0	1	0	1	1	1	1	0	0	0	0	0	1	0
09101 Carbohydrate metabolism|00640 Propanoate metabolism [PATH:ko00640]|K03417 prpB; methylisocitrate lyase [EC:4.1.3.30]	0	0	0	0	0	0	0	0	0	0	0	0	0	0	0	0	0	0	1	0	0	0	0	0	0	0	0	1	0	0	0	0	0	1	0	0	0	0	0	0	0	0	0	1	0	0	0	0	0
09108 Metabolism of cofactors and vitamins|00760 Nicotinate and nicotinamide metabolism [PATH:ko00760]|K03426 E3.6.1.22, NUDT12, nudC; NAD+ diphosphatase [EC:3.6.1.22]	0	0	0	1	0	1	0	1	1	0	0	0	0	0	1	0	1	1	0	1	0	1	1	0	1	1	0	1	1	0	1	1	0	1	1	1	1	1	1	0	0	0	0	1	0	0	1	1	1
09103 Lipid metabolism|00561 Glycerolipid metabolism [PATH:ko00561]|K03429 ugtP; processive 1,2-diacylglycerol beta-glucosyltransferase [EC:2.4.1.315]	0	0	0	0	0	0	0	0	0	1	1	1	0	1	0	0	0	0	1	0	0	0	0	1	1	0	0	0	0	0	0	0	0	0	0	0	0	0	0	0	0	0	0	1	1	1	0	0	0
09106 Metabolism of other amino acids|00440 Phosphonate and phosphinate metabolism [PATH:ko00440]|K03430 phnW; 2-aminoethylphosphonate-pyruvate transaminase [EC:2.6.1.37]	1	0	1	1	0	1	0	0	1	0	0	0	1	0	1	0	0	0	0	0	1	1	1	0	0	0	0	1	1	1	1	0	0	1	0	0	1	0	1	0	0	0	0	1	0	0	0	0	0
09101 Carbohydrate metabolism|00520 Amino sugar and nucleotide sugar metabolism [PATH:ko00520]|K03431 glmM; phosphoglucosamine mutase [EC:5.4.2.10]	0	0	0	0	0	0	0	1	0	1	1	1	0	1	0	0	1	1	1	1	0	0	0	1	1	0	0	1	0	0	0	1	0	0	1	1	0	1	0	0	0	0	1	1	1	1	1	1	1
09104 Nucleotide metabolism|00240 Pyrimidine metabolism [PATH:ko00240]|K03465 thyX, thy1; thymidylate synthase (FAD) [EC:2.1.1.148]___09108 Metabolism of cofactors and vitamins|00670 One carbon pool by folate [PATH:ko00670]|K03465 thyX, thy1; thymidylate synthase (FAD) [EC:2.1.1.148]	0	0	0	0	0	0	0	0	0	0	0	0	0	0	0	0	0	0	1	0	0	0	0	0	1	0	0	0	0	0	0	0	0	0	0	0	0	0	0	0	0	0	1	0	0	1	0	1	0
09108 Metabolism of cofactors and vitamins|00750 Vitamin B6 metabolism [PATH:ko00750]|K03473 pdxB; erythronate-4-phosphate dehydrogenase [EC:1.1.1.290]	1	0	1	1	1	1	0	0	1	0	0	0	1	0	1	0	0	0	0	0	0	1	1	0	0	1	1	0	1	0	1	0	1	1	0	0	1	0	1	1	1	1	0	0	0	0	0	1	0
09108 Metabolism of cofactors and vitamins|00750 Vitamin B6 metabolism [PATH:ko00750]|K03474 pdxJ; pyridoxine 5-phosphate synthase [EC:2.6.99.2]	1	1	1	1	1	1	1	0	1	0	0	0	1	0	1	1	0	0	0	0	0	1	1	0	0	1	1	0	1	0	1	0	1	1	0	0	1	0	1	1	1	1	0	0	0	0	0	1	0
09101 Carbohydrate metabolism|00053 Ascorbate and aldarate metabolism [PATH:ko00053]|K03475 PTS-Ula-EIIC, ulaA, sgaT; PTS system, ascorbate-specific IIC component	0	0	0	0	0	0	0	0	0	0	0	0	0	0	0	0	1	0	0	1	0	0	0	0	0	0	0	0	0	0	0	1	0	0	0	0	0	0	0	0	0	0	0	0	0	0	0	0	0
09101 Carbohydrate metabolism|00053 Ascorbate and aldarate metabolism [PATH:ko00053]|K03476 ulaG; L-ascorbate 6-phosphate lactonase [EC:3.1.1.-]	0	0	0	0	0	0	0	0	0	0	0	0	0	0	0	0	1	0	0	1	0	0	0	0	0	0	0	0	0	0	0	0	0	0	0	0	0	0	0	0	0	0	0	0	0	0	1	0	0
09108 Metabolism of cofactors and vitamins|00760 Nicotinate and nicotinamide metabolism [PATH:ko00760]|K03517 nadA; quinolinate synthase [EC:2.5.1.72]	1	1	1	1	1	1	1	1	1	0	0	1	1	1	1	1	1	1	0	1	1	1	1	1	1	1	1	0	1	1	1	1	1	1	1	1	1	1	1	1	1	1	1	0	0	1	0	1	1
09108 Metabolism of cofactors and vitamins|00780 Biotin metabolism [PATH:ko00780]|K03524 birA; BirA family transcriptional regulator, biotin operon repressor / biotin---[acetyl-CoA-carboxylase] ligase [EC:6.3.4.15]	1	1	1	1	1	1	1	1	1	1	1	1	1	1	1	1	1	1	1	1	1	1	1	1	1	1	1	1	1	1	1	1	1	1	1	1	1	1	1	1	1	1	1	1	1	1	1	1	1
09108 Metabolism of cofactors and vitamins|00770 Pantothenate and CoA biosynthesis [PATH:ko00770]|K03525 coaX; type III pantothenate kinase [EC:2.7.1.33]	1	1	0	1	1	1	1	1	1	1	1	1	1	1	1	1	1	1	1	1	1	1	1	1	1	1	1	1	1	1	1	1	1	1	1	1	1	1	1	1	1	1	1	1	1	1	1	1	1
09109 Metabolism of terpenoids and polyketides|00900 Terpenoid backbone biosynthesis [PATH:ko00900]|K03526 gcpE, ispG; (E)-4-hydroxy-3-methylbut-2-enyl-diphosphate synthase [EC:1.17.7.1 1.17.7.3]	1	1	1	1	1	1	1	1	1	1	1	1	1	1	1	1	1	1	1	1	1	1	1	1	1	1	1	1	1	1	1	1	1	1	1	1	1	1	1	1	1	1	1	1	1	1	1	1	1
09109 Metabolism of terpenoids and polyketides|00900 Terpenoid backbone biosynthesis [PATH:ko00900]|K03527 ispH, lytB; 4-hydroxy-3-methylbut-2-en-1-yl diphosphate reductase [EC:1.17.7.4]	1	1	1	1	1	1	1	1	1	1	1	1	1	1	1	1	1	1	1	1	1	1	1	1	1	1	1	1	1	1	1	1	1	1	1	1	1	1	1	1	1	1	1	1	1	1	1	1	1
09107 Glycan biosynthesis and metabolism|00550 Peptidoglycan biosynthesis [PATH:ko00550]|K03587 ftsI; cell division protein FtsI (penicillin-binding protein 3) [EC:3.4.16.4]	1	1	1	1	1	1	1	1	1	1	1	1	1	1	1	1	1	1	1	1	1	1	1	1	1	1	1	1	1	1	1	1	1	1	1	1	1	1	1	1	1	1	1	1	1	1	1	1	1
09108 Metabolism of cofactors and vitamins|00860 Porphyrin and chlorophyll metabolism [PATH:ko00860]|K03594 bfr; bacterioferritin [EC:1.16.3.1]	1	0	1	1	1	1	0	0	1	0	0	0	1	0	1	0	0	0	0	0	1	1	1	0	0	0	1	0	1	1	0	0	1	1	1	1	1	1	0	1	1	1	0	0	0	0	0	1	1
09103 Lipid metabolism|00561 Glycerolipid metabolism [PATH:ko00561]|K03621 plsX; glycerol-3-phosphate acyltransferase PlsX [EC:2.3.1.15]___09103 Lipid metabolism|00564 Glycerophospholipid metabolism [PATH:ko00564]|K03621 plsX; glycerol-3-phosphate acyltransferase PlsX [EC:2.3.1.15]	0	1	0	0	1	0	1	1	0	1	1	1	0	1	0	1	1	1	1	1	0	0	0	1	1	0	1	1	0	0	0	1	1	0	0	0	0	0	0	1	1	1	1	1	1	1	1	1	1
09108 Metabolism of cofactors and vitamins|00790 Folate biosynthesis [PATH:ko00790]|K03635 MOCS2B, moaE; molybdopterin synthase catalytic subunit [EC:2.8.1.12]	0	0	0	0	0	0	0	1	0	0	0	1	0	1	0	0	1	1	0	1	0	0	0	1	1	0	0	0	0	0	0	1	0	0	0	0	0	0	0	0	0	0	0	0	0	0	0	0	1
09108 Metabolism of cofactors and vitamins|00790 Folate biosynthesis [PATH:ko00790]|K03637 moaC, CNX3; cyclic pyranopterin monophosphate synthase [EC:4.6.1.17]	0	0	0	0	0	0	0	1	0	0	0	1	0	1	0	0	1	1	0	1	0	0	0	1	1	0	0	0	0	0	0	1	0	0	0	0	0	0	0	0	0	0	0	0	0	0	0	0	1
09108 Metabolism of cofactors and vitamins|00790 Folate biosynthesis [PATH:ko00790]|K03638 moaB; molybdopterin adenylyltransferase [EC:2.7.7.75]	0	0	0	0	0	0	0	1	0	0	0	1	0	1	0	0	1	1	0	1	0	0	0	1	1	0	0	0	0	0	0	1	0	0	0	0	0	0	0	0	0	0	0	0	0	0	0	0	1
09108 Metabolism of cofactors and vitamins|00790 Folate biosynthesis [PATH:ko00790]|K03639 moaA, CNX2; GTP 3',8-cyclase [EC:4.1.99.22]	0	0	0	0	0	0	0	1	0	0	0	1	0	1	0	0	1	1	0	1	0	0	0	1	1	0	0	0	0	0	0	1	0	0	0	0	0	0	0	0	0	0	0	0	0	0	0	0	1
09108 Metabolism of cofactors and vitamins|00785 Lipoic acid metabolism [PATH:ko00785]|K03644 lipA; lipoyl synthase [EC:2.8.1.8]	0	1	0	1	1	1	1	0	1	0	0	0	0	0	1	1	0	0	0	0	1	1	1	0	0	1	1	0	1	1	1	0	1	1	0	0	1	0	1	1	1	1	0	0	0	0	0	0	0
09104 Nucleotide metabolism|00230 Purine metabolism [PATH:ko00230]|K03651 cpdA; 3',5'-cyclic-AMP phosphodiesterase [EC:3.1.4.53]	0	0	0	0	0	0	0	0	0	0	0	0	0	0	0	0	0	0	0	0	0	0	0	0	0	0	0	0	0	0	0	0	0	0	0	0	0	0	0	0	0	0	0	0	0	0	0	0	0
09107 Glycan biosynthesis and metabolism|00550 Peptidoglycan biosynthesis [PATH:ko00550]|K03693 pbp1b; penicillin-binding protein 1B	0	0	0	0	0	0	0	0	0	0	0	0	0	0	0	0	0	0	1	0	0	0	0	0	1	0	0	0	0	0	0	1	0	0	0	0	0	0	0	0	0	0	0	0	0	0	0	0	0
09108 Metabolism of cofactors and vitamins|00730 Thiamine metabolism [PATH:ko00730]|K03707 tenA; thiaminase (transcriptional activator TenA) [EC:3.5.99.2]	0	0	0	0	0	0	0	0	0	0	0	0	0	0	0	0	0	0	0	0	0	0	0	0	0	0	0	0	0	0	0	0	0	0	0	0	0	0	0	1	1	1	0	0	0	0	0	0	0
09101 Carbohydrate metabolism|00010 Glycolysis / Gluconeogenesis [PATH:ko00010]|K03737 por, nifJ; pyruvate-ferredoxin/flavodoxin oxidoreductase [EC:1.2.7.1 1.2.7.-]___09101 Carbohydrate metabolism|00020 Citrate cycle (TCA cycle) [PATH:ko00020]|K03737 por, nifJ; pyruvate-ferredoxin/flavodoxin oxidoreductase [EC:1.2.7.1 1.2.7.-]___09101 Carbohydrate metabolism|00620 Pyruvate metabolism [PATH:ko0062…	1	1	1	1	1	1	1	1	1	1	1	1	1	1	1	1	1	1	1	1	1	1	1	1	1	1	1	0	1	1	1	1	1	1	0	0	1	0	1	0	1	1	1	0	1	1	1	1	1
09108 Metabolism of cofactors and vitamins|00760 Nicotinate and nicotinamide metabolism [PATH:ko00760]|K03742 pncC; nicotinamide-nucleotide amidase [EC:3.5.1.42]	1	1	1	1	1	1	1	1	1	1	1	1	1	1	1	1	1	1	1	1	1	1	1	1	1	1	1	1	1	1	1	1	1	1	1	1	1	1	1	1	1	1	1	1	1	1	1	1	1
09108 Metabolism of cofactors and vitamins|00760 Nicotinate and nicotinamide metabolism [PATH:ko00760]|K03743 pncC; nicotinamide-nucleotide amidase [EC:3.5.1.42]	1	1	1	1	1	1	1	1	1	1	1	0	1	1	1	1	1	1	1	1	1	1	1	1	1	1	1	1	1	1	1	1	1	1	1	1	1	1	1	1	1	1	1	1	1	1	1	1	1
09108 Metabolism of cofactors and vitamins|00790 Folate biosynthesis [PATH:ko00790]|K03750 moeA; molybdopterin molybdotransferase [EC:2.10.1.1]	0	0	0	0	0	0	0	1	0	0	0	1	0	1	0	0	0	1	0	0	0	0	0	1	0	0	0	0	0	0	0	0	0	0	0	0	0	0	0	0	0	0	0	0	0	0	0	0	0
09108 Metabolism of cofactors and vitamins|00790 Folate biosynthesis [PATH:ko00790]|K03752 mobA; molybdenum cofactor guanylyltransferase [EC:2.7.7.77]	0	0	0	0	0	0	0	1	0	0	0	1	0	1	0	0	0	1	0	0	0	0	0	1	0	0	0	0	0	0	0	0	0	0	0	0	0	0	0	0	0	0	0	0	0	0	0	0	0
09104 Nucleotide metabolism|00230 Purine metabolism [PATH:ko00230]|K03763 polC; DNA polymerase III subunit alpha, Gram-positive type [EC:2.7.7.7]___09104 Nucleotide metabolism|00240 Pyrimidine metabolism [PATH:ko00240]|K03763 polC; DNA polymerase III subunit alpha, Gram-positive type [EC:2.7.7.7]	0	0	0	0	0	0	0	1	0	1	1	0	0	0	0	0	1	1	1	1	0	0	0	0	1	0	0	1	0	0	0	1	0	0	1	1	0	1	0	0	0	0	1	1	1	1	1	0	1
09101 Carbohydrate metabolism|00620 Pyruvate metabolism [PATH:ko00620]|K03777 dld; D-lactate dehydrogenase (quinone) [EC:1.1.5.12]	0	0	0	0	0	0	0	0	0	0	0	0	0	0	0	0	1	0	1	1	0	0	0	0	0	0	0	0	0	0	0	0	0	0	0	0	0	0	0	0	0	0	0	0	0	0	0	0	0
09101 Carbohydrate metabolism|00620 Pyruvate metabolism [PATH:ko00620]|K03778 ldhA; D-lactate dehydrogenase [EC:1.1.1.28]	0	1	0	1	1	1	1	1	1	0	0	0	0	0	1	1	1	1	0	1	1	1	1	0	1	1	1	1	1	1	1	1	1	1	1	1	1	1	1	1	1	1	1	1	0	1	1	1	1
09101 Carbohydrate metabolism|00630 Glyoxylate and dicarboxylate metabolism [PATH:ko00630]|K03779 ttdA; L(+)-tartrate dehydratase alpha subunit [EC:4.2.1.32]	0	0	0	0	0	0	0	1	0	0	0	0	0	0	0	0	0	1	0	0	0	0	0	0	0	0	0	0	0	0	0	0	0	0	0	0	0	0	0	0	0	0	0	1	0	0	0	0	0
09101 Carbohydrate metabolism|00630 Glyoxylate and dicarboxylate metabolism [PATH:ko00630]|K03780 ttdB; L(+)-tartrate dehydratase beta subunit [EC:4.2.1.32]	0	0	0	0	0	0	0	1	0	0	0	0	0	0	0	0	0	1	0	0	0	0	0	0	0	0	0	0	0	0	0	0	0	0	0	0	0	0	0	0	0	0	0	1	0	0	0	0	0
09101 Carbohydrate metabolism|00630 Glyoxylate and dicarboxylate metabolism [PATH:ko00630]|K03781 katE, CAT, catB, srpA; catalase [EC:1.11.1.6]___09105 Amino acid metabolism|00380 Tryptophan metabolism [PATH:ko00380]|K03781 katE, CAT, catB, srpA; catalase [EC:1.11.1.6]	0	1	0	0	1	1	1	0	1	0	0	0	0	0	1	1	0	0	0	0	1	0	0	0	0	0	1	0	0	1	0	0	1	0	0	0	0	0	0	1	1	1	0	0	0	0	0	0	0
09104 Nucleotide metabolism|00230 Purine metabolism [PATH:ko00230]|K03783 punA, PNP; purine-nucleoside phosphorylase [EC:2.4.2.1]___09104 Nucleotide metabolism|00240 Pyrimidine metabolism [PATH:ko00240]|K03783 punA, PNP; purine-nucleoside phosphorylase [EC:2.4.2.1]___09108 Metabolism of cofactors and vitamins|00760 Nicotinate and nicotinamide metabolism [PATH:ko00760]|K03783 punA, PNP; purine-nuc…	1	0	1	1	1	1	0	0	1	0	0	0	1	0	1	0	1	0	0	1	1	1	1	0	1	1	1	1	1	1	1	1	1	1	0	0	1	0	0	1	1	1	1	1	0	0	1	0	1
09104 Nucleotide metabolism|00230 Purine metabolism [PATH:ko00230]|K03784 deoD; purine-nucleoside phosphorylase [EC:2.4.2.1]___09104 Nucleotide metabolism|00240 Pyrimidine metabolism [PATH:ko00240]|K03784 deoD; purine-nucleoside phosphorylase [EC:2.4.2.1]___09108 Metabolism of cofactors and vitamins|00760 Nicotinate and nicotinamide metabolism [PATH:ko00760]|K03784 deoD; purine-nucleoside phospho…	0	0	0	0	0	0	0	1	0	0	0	0	0	0	0	0	0	1	0	0	0	0	0	0	0	0	0	0	0	0	0	0	0	0	0	0	0	0	0	0	0	0	0	0	0	0	1	0	1
09105 Amino acid metabolism|00400 Phenylalanine, tyrosine and tryptophan biosynthesis [PATH:ko00400]|K03785 aroD; 3-dehydroquinate dehydratase I [EC:4.2.1.10]	0	1	0	0	0	0	1	1	0	0	0	0	0	0	0	1	1	1	0	1	0	0	0	0	1	0	0	0	0	0	0	1	0	0	0	0	0	0	0	0	0	0	0	0	0	0	0	0	1
09105 Amino acid metabolism|00400 Phenylalanine, tyrosine and tryptophan biosynthesis [PATH:ko00400]|K03786 aroQ, qutE; 3-dehydroquinate dehydratase II [EC:4.2.1.10]	1	0	1	1	1	1	0	0	1	0	0	1	1	1	1	0	0	0	1	0	1	1	1	1	0	1	1	1	1	1	1	0	1	1	1	1	1	1	1	0	0	0	1	1	0	1	1	1	0
09104 Nucleotide metabolism|00230 Purine metabolism [PATH:ko00230]|K03787 surE; 5'-nucleotidase [EC:3.1.3.5]___09104 Nucleotide metabolism|00240 Pyrimidine metabolism [PATH:ko00240]|K03787 surE; 5'-nucleotidase [EC:3.1.3.5]___09108 Metabolism of cofactors and vitamins|00760 Nicotinate and nicotinamide metabolism [PATH:ko00760]|K03787 surE; 5'-nucleotidase [EC:3.1.3.5]	1	0	1	1	1	1	0	0	1	1	1	0	1	0	1	0	0	0	0	0	0	1	1	0	0	1	1	0	1	0	1	0	1	1	0	0	1	0	1	1	1	1	0	0	1	0	0	0	0
09108 Metabolism of cofactors and vitamins|00785 Lipoic acid metabolism [PATH:ko00785]|K03800 lplA, lplJ; lipoate---protein ligase [EC:6.3.1.20]	1	1	1	1	0	1	1	0	1	0	0	0	1	0	1	1	0	0	0	0	0	1	1	0	0	0	0	0	0	0	1	0	0	0	1	1	0	1	0	0	0	0	0	0	0	0	0	0	0
09108 Metabolism of cofactors and vitamins|00785 Lipoic acid metabolism [PATH:ko00785]|K03801 lipB; lipoyl(octanoyl) transferase [EC:2.3.1.181]	0	1	0	1	1	1	1	0	1	0	0	0	0	0	1	1	0	0	0	0	1	1	1	0	0	1	1	0	1	1	1	0	1	1	0	0	1	0	1	1	1	1	0	0	0	0	0	0	0
09108 Metabolism of cofactors and vitamins|00130 Ubiquinone and other terpenoid-quinone biosynthesis [PATH:ko00130]|K03809 wrbA; NAD(P)H dehydrogenase (quinone) [EC:1.6.5.2]	0	0	0	0	0	0	0	0	0	0	0	0	0	0	0	0	0	0	0	0	0	0	0	0	0	0	0	0	0	0	0	0	0	0	0	0	0	0	0	0	0	0	0	0	0	0	0	0	0
09107 Glycan biosynthesis and metabolism|00550 Peptidoglycan biosynthesis [PATH:ko00550]|K03814 mtgA; monofunctional glycosyltransferase [EC:2.4.1.129]	0	0	0	1	0	1	0	0	1	0	0	0	0	0	1	0	0	0	0	0	0	1	1	0	0	1	0	0	1	0	1	0	0	1	0	0	1	0	1	0	0	0	0	0	0	0	0	0	0
09104 Nucleotide metabolism|00230 Purine metabolism [PATH:ko00230]|K03815 xapA; xanthosine phosphorylase [EC:2.4.2.-]	0	0	0	0	0	0	0	0	0	0	0	0	0	0	0	0	1	0	0	1	0	0	0	0	1	0	0	1	0	0	0	1	0	0	0	0	0	0	0	0	0	0	0	1	0	0	1	0	0
09104 Nucleotide metabolism|00230 Purine metabolism [PATH:ko00230]|K03816 xpt; xanthine phosphoribosyltransferase [EC:2.4.2.22]	0	0	0	1	0	1	0	1	1	1	1	1	0	1	1	0	1	1	1	1	0	1	1	1	1	0	0	1	1	0	1	1	0	1	1	1	1	1	0	0	0	0	1	1	1	1	1	0	1
09106 Metabolism of other amino acids|00440 Phosphonate and phosphinate metabolism [PATH:ko00440]|K03823 pat; phosphinothricin acetyltransferase [EC:2.3.1.183]	1	1	1	1	1	1	1	1	1	0	0	1	1	1	1	1	1	1	1	1	0	1	1	1	1	0	1	1	1	0	1	0	1	1	1	1	1	1	0	0	0	0	1	1	0	1	1	1	1
09108 Metabolism of cofactors and vitamins|00790 Folate biosynthesis [PATH:ko00790]|K03831 mogA; molybdopterin adenylyltransferase [EC:2.7.7.75]	0	0	0	0	0	0	0	0	0	0	0	1	0	1	0	0	0	0	0	0	0	0	0	1	0	0	0	0	0	0	0	0	0	0	0	0	0	0	0	0	0	0	0	0	0	0	0	0	0
09101 Carbohydrate metabolism|00010 Glycolysis / Gluconeogenesis [PATH:ko00010]|K03841 FBP, fbp; fructose-1,6-bisphosphatase I [EC:3.1.3.11]___09101 Carbohydrate metabolism|00030 Pentose phosphate pathway [PATH:ko00030]|K03841 FBP, fbp; fructose-1,6-bisphosphatase I [EC:3.1.3.11]___09101 Carbohydrate metabolism|00051 Fructose and mannose metabolism [PATH:ko00051]|K03841 FBP, fbp; fructose-1,6-bis…	0	0	0	0	0	0	0	0	0	0	0	0	0	0	0	0	0	0	0	0	1	0	0	0	0	0	0	0	0	1	0	0	0	0	0	0	0	0	0	0	0	0	0	0	0	0	0	0	0
09105 Amino acid metabolism|00400 Phenylalanine, tyrosine and tryptophan biosynthesis [PATH:ko00400]|K03856 AROA2, aroA; 3-deoxy-7-phosphoheptulonate synthase [EC:2.5.1.54]	1	0	1	1	1	1	0	0	1	0	0	1	1	1	1	0	1	0	1	1	0	1	1	1	0	1	1	0	1	0	1	1	1	1	0	0	1	0	1	1	1	1	1	0	0	1	0	1	0
09102 Energy metabolism|00190 Oxidative phosphorylation [PATH:ko00190]|K03885 ndh; NADH dehydrogenase [EC:1.6.99.3]	1	0	1	1	0	1	0	0	1	0	0	0	1	0	1	0	0	0	0	0	1	1	1	0	0	1	0	0	0	0	0	0	0	0	0	0	0	0	1	0	0	0	0	0	0	0	0	0	0
09102 Energy metabolism|00190 Oxidative phosphorylation [PATH:ko00190]|K03943 NDUFV2; NADH dehydrogenase (ubiquinone) flavoprotein 2 [EC:1.6.5.3 1.6.99.3]	0	0	0	0	0	0	0	0	0	0	0	0	0	0	0	0	0	0	0	0	0	0	0	0	0	0	0	0	0	0	0	0	0	1	0	0	1	0	0	0	0	0	0	0	0	0	0	0	0
09101 Carbohydrate metabolism|00620 Pyruvate metabolism [PATH:ko00620]|K04020 eutD; phosphotransacetylase	0	0	0	0	0	0	0	1	0	0	0	1	0	1	0	0	1	1	0	1	0	0	0	1	1	0	0	1	0	0	0	1	0	0	0	0	0	0	0	0	0	0	0	1	0	0	1	1	0
09101 Carbohydrate metabolism|00620 Pyruvate metabolism [PATH:ko00620]|K04021 eutE; aldehyde dehydrogenase	0	0	0	0	0	0	0	1	0	0	0	0	0	0	0	0	0	1	0	0	0	0	0	0	0	0	0	0	0	0	0	0	0	0	0	0	0	0	0	0	0	0	0	0	0	0	0	0	0
09108 Metabolism of cofactors and vitamins|00860 Porphyrin and chlorophyll metabolism [PATH:ko00860]|K04034 bchE; anaerobic magnesium-protoporphyrin IX monomethyl ester cyclase [EC:1.21.98.3]	0	0	0	1	0	0	0	1	0	0	0	0	0	0	0	0	1	1	1	1	0	1	1	0	1	1	0	1	1	0	0	1	0	1	0	0	1	0	1	0	0	0	0	1	0	0	0	0	0
09108 Metabolism of cofactors and vitamins|00860 Porphyrin and chlorophyll metabolism [PATH:ko00860]|K04035 E1.14.13.81, acsF, chlE; magnesium-protoporphyrin IX monomethyl ester (oxidative) cyclase [EC:1.14.13.81]	0	0	0	0	0	0	0	1	0	0	0	0	0	0	0	0	0	0	0	0	0	0	0	0	0	0	0	0	0	0	0	0	0	0	0	0	0	0	0	0	0	0	0	0	0	0	0	0	0
09101 Carbohydrate metabolism|00010 Glycolysis / Gluconeogenesis [PATH:ko00010]|K04041 fbp3; fructose-1,6-bisphosphatase III [EC:3.1.3.11]___09101 Carbohydrate metabolism|00030 Pentose phosphate pathway [PATH:ko00030]|K04041 fbp3; fructose-1,6-bisphosphatase III [EC:3.1.3.11]___09101 Carbohydrate metabolism|00051 Fructose and mannose metabolism [PATH:ko00051]|K04041 fbp3; fructose-1,6-bisphosphat…	0	0	0	1	0	1	0	1	1	0	0	1	0	1	1	0	1	1	0	1	0	1	1	1	1	1	0	1	1	0	1	1	0	1	0	0	1	0	1	1	1	1	0	1	0	1	0	0	0
09101 Carbohydrate metabolism|00520 Amino sugar and nucleotide sugar metabolism [PATH:ko00520]|K04042 glmU; bifunctional UDP-N-acetylglucosamine pyrophosphorylase / Glucosamine-1-phosphate N-acetyltransferase [EC:2.7.7.23 2.3.1.157]	1	0	1	0	0	0	0	0	0	1	1	0	1	1	0	0	0	0	1	0	0	0	0	1	0	0	0	0	0	0	0	0	0	0	1	1	0	1	0	0	0	0	1	0	1	1	0	1	1
09101 Carbohydrate metabolism|00010 Glycolysis / Gluconeogenesis [PATH:ko00010]|K04072 adhE; acetaldehyde dehydrogenase / alcohol dehydrogenase [EC:1.2.1.10 1.1.1.1]___09101 Carbohydrate metabolism|00620 Pyruvate metabolism [PATH:ko00620]|K04072 adhE; acetaldehyde dehydrogenase / alcohol dehydrogenase [EC:1.2.1.10 1.1.1.1]___09101 Carbohydrate metabolism|00650 Butanoate metabolism [PATH:ko00650]|…	0	0	0	0	0	0	0	1	0	0	0	1	0	1	0	0	0	1	0	0	1	0	0	1	1	0	0	0	0	1	0	1	0	0	1	1	0	1	0	0	0	0	1	0	0	1	1	1	1
09105 Amino acid metabolism|00400 Phenylalanine, tyrosine and tryptophan biosynthesis [PATH:ko00400]|K04092 tyrA1; chorismate mutase [EC:5.4.99.5]	0	0	0	0	0	0	0	0	0	0	0	0	0	0	0	0	0	0	0	0	0	0	0	0	0	0	0	0	0	0	0	0	0	0	1	1	0	1	0	0	0	0	0	0	0	0	0	0	0
09111 Xenobiotics biodegradation and metabolism|00362 Benzoate degradation [PATH:ko00362]|K04114 bcrA, badF; benzoyl-CoA reductase subunit A [EC:1.3.7.8]	0	0	0	0	0	0	0	0	0	0	0	0	0	0	0	0	0	0	0	0	0	0	0	0	0	0	0	0	0	0	0	0	0	0	0	0	0	0	0	0	0	0	0	0	0	0	0	1	0
09111 Xenobiotics biodegradation and metabolism|00362 Benzoate degradation [PATH:ko00362]|K04115 bcrD, badG; benzoyl-CoA reductase subunit D [EC:1.3.7.8]	0	0	0	0	0	0	0	0	0	0	0	0	0	0	0	0	0	0	0	0	0	0	0	0	0	0	0	0	0	0	0	0	0	0	0	0	0	0	0	0	0	0	0	0	0	0	0	1	0
09110 Biosynthesis of other secondary metabolites|00521 Streptomycin biosynthesis [PATH:ko00521]|K04342 strK; streptomycin-6-phosphatase [EC:3.1.3.39]	0	0	0	0	0	0	0	0	0	0	0	0	0	0	0	0	0	0	0	0	0	0	0	0	0	0	0	0	0	0	0	0	0	0	0	0	0	0	0	0	0	0	0	0	0	0	0	0	0
09107 Glycan biosynthesis and metabolism|00550 Peptidoglycan biosynthesis [PATH:ko00550]|K04478 sgtB; monofunctional glycosyltransferase [EC:2.4.1.129]	0	0	0	0	0	0	0	0	0	0	0	0	0	0	0	0	1	0	1	1	0	0	0	0	0	0	0	0	0	0	0	0	0	0	0	0	0	0	0	0	0	0	0	0	0	0	0	0	0
09105 Amino acid metabolism|00340 Histidine metabolism [PATH:ko00340]|K04486 E3.1.3.15B; histidinol-phosphatase (PHP family) [EC:3.1.3.15]	1	1	1	0	0	1	1	1	1	0	0	1	1	1	1	1	1	1	1	1	1	0	0	1	1	1	0	1	0	1	1	1	0	0	0	0	0	0	1	0	0	0	1	1	0	1	1	1	1
09108 Metabolism of cofactors and vitamins|00730 Thiamine metabolism [PATH:ko00730]|K04487 iscS, NFS1; cysteine desulfurase [EC:2.8.1.7]	1	1	1	1	1	1	1	1	1	1	1	1	1	1	1	1	1	1	1	1	1	1	1	1	1	1	1	1	1	1	1	1	1	1	1	1	1	1	1	1	1	1	1	1	1	1	1	1	1
09105 Amino acid metabolism|00400 Phenylalanine, tyrosine and tryptophan biosynthesis [PATH:ko00400]|K04516 AROA1, aroA; chorismate mutase [EC:5.4.99.5]	1	0	1	1	1	1	0	0	1	0	0	0	1	0	1	0	0	0	0	0	1	1	1	0	0	1	1	0	1	1	1	0	1	1	0	0	1	0	1	1	1	1	0	0	0	0	0	1	0
09105 Amino acid metabolism|00400 Phenylalanine, tyrosine and tryptophan biosynthesis [PATH:ko00400]|K04517 tyrA2; prephenate dehydrogenase [EC:1.3.1.12]___09110 Biosynthesis of other secondary metabolites|00401 Novobiocin biosynthesis [PATH:ko00401]|K04517 tyrA2; prephenate dehydrogenase [EC:1.3.1.12]	0	1	0	0	1	0	1	1	0	1	1	1	0	1	0	1	1	1	1	1	1	0	0	1	1	0	1	1	0	1	0	1	1	0	1	1	0	1	0	0	0	0	1	1	1	1	1	1	1
09105 Amino acid metabolism|00400 Phenylalanine, tyrosine and tryptophan biosynthesis [PATH:ko00400]|K04518 pheA2; prephenate dehydratase [EC:4.2.1.51]	1	1	1	1	1	1	1	0	1	1	1	1	1	1	1	1	1	1	1	1	1	1	0	1	1	1	1	1	1	1	1	1	1	1	1	1	1	1	1	0	0	0	1	1	1	1	1	1	1
09103 Lipid metabolism|00600 Sphingolipid metabolism [PATH:ko00600]|K04708 E1.1.1.102; 3-dehydrosphinganine reductase [EC:1.1.1.102]	0	0	0	0	0	0	0	0	0	0	0	0	0	0	0	0	0	0	0	0	0	0	0	0	0	0	0	0	0	0	0	0	0	0	0	0	0	0	0	0	0	0	0	0	0	0	0	1	0
09108 Metabolism of cofactors and vitamins|00740 Riboflavin metabolism [PATH:ko00740]|K04719 bluB; 5,6-dimethylbenzimidazole synthase [EC:1.13.11.79]	0	0	0	0	0	0	0	1	0	1	1	0	0	0	0	0	0	1	0	0	0	0	0	0	1	0	0	1	0	0	0	0	0	0	0	0	0	0	0	0	0	0	1	1	1	1	0	1	0
09108 Metabolism of cofactors and vitamins|00860 Porphyrin and chlorophyll metabolism [PATH:ko00860]|K04720 cobD; threonine-phosphate decarboxylase [EC:4.1.1.81]	0	1	0	1	0	1	1	1	1	1	1	1	0	1	1	1	1	1	1	1	1	1	1	1	1	1	0	1	1	1	1	1	0	1	1	1	1	1	1	0	0	0	0	1	1	0	0	0	0
09104 Nucleotide metabolism|00230 Purine metabolism [PATH:ko00230]|K04765 mazG; nucleoside triphosphate diphosphatase [EC:3.6.1.9]___09104 Nucleotide metabolism|00240 Pyrimidine metabolism [PATH:ko00240]|K04765 mazG; nucleoside triphosphate diphosphatase [EC:3.6.1.9]___09108 Metabolism of cofactors and vitamins|00760 Nicotinate and nicotinamide metabolism [PATH:ko00760]|K04765 mazG; nucleoside tr…	1	1	1	1	1	1	1	0	1	1	1	1	1	1	1	1	0	0	1	0	1	1	1	1	0	1	1	0	1	1	1	0	1	1	1	1	1	1	1	1	1	1	1	0	1	1	1	1	0
09109 Metabolism of terpenoids and polyketides|01053 Biosynthesis of siderophore group nonribosomal peptides [PATH:ko01053]|K04780 dhbF; nonribosomal peptide synthetase DhbF	0	0	0	0	0	0	0	0	0	0	0	0	0	0	0	0	0	1	0	0	0	0	0	0	0	0	0	0	0	0	0	0	0	0	0	0	0	0	0	0	0	0	0	0	0	0	0	0	0
09109 Metabolism of terpenoids and polyketides|01053 Biosynthesis of siderophore group nonribosomal peptides [PATH:ko01053]|K04781 mbtI, irp9, ybtS; salicylate synthetase [EC:5.4.4.2 4.2.99.21]	0	1	0	0	0	0	1	0	0	0	0	0	0	0	0	1	0	0	0	0	0	0	0	0	0	0	0	0	0	0	0	0	0	0	0	0	0	0	0	0	0	0	0	0	0	0	0	0	0
09109 Metabolism of terpenoids and polyketides|01053 Biosynthesis of siderophore group nonribosomal peptides [PATH:ko01053]|K04783 irp5, ybtE; yersiniabactin salicyl-AMP ligase [EC:6.3.2.-]	0	0	0	0	0	0	0	0	0	0	0	0	0	0	0	0	0	1	0	0	0	0	0	0	0	0	0	0	0	0	0	0	0	0	0	0	0	0	0	0	0	0	0	0	0	0	0	0	0
09109 Metabolism of terpenoids and polyketides|01053 Biosynthesis of siderophore group nonribosomal peptides [PATH:ko01053]|K04784 irp2, HMWP2; yersiniabactin nonribosomal peptide synthetase	0	0	0	0	0	0	0	1	0	0	0	0	0	0	0	0	0	1	0	0	0	0	0	0	0	0	0	0	0	0	0	0	0	0	0	0	0	0	0	0	0	0	0	0	0	1	0	0	0
09108 Metabolism of cofactors and vitamins|00750 Vitamin B6 metabolism [PATH:ko00750]|K05275 E1.1.1.65; pyridoxine 4-dehydrogenase [EC:1.1.1.65]	0	0	0	0	0	0	0	0	0	0	0	0	0	0	0	0	0	0	0	0	0	0	0	0	0	0	0	0	0	0	0	0	0	0	1	1	0	1	0	0	0	0	0	0	0	0	0	0	0
09102 Energy metabolism|00680 Methane metabolism [PATH:ko00680]|K05299 fdhA; formate dehydrogenase (NADP+) alpha subunit [EC:1.17.1.10]___09102 Energy metabolism|00720 Carbon fixation pathways in prokaryotes [PATH:ko00720]|K05299 fdhA; formate dehydrogenase (NADP+) alpha subunit [EC:1.17.1.10]	0	0	0	0	0	0	0	1	0	0	0	1	0	1	0	0	0	1	0	0	0	0	0	1	0	0	0	0	0	0	0	0	0	0	0	0	0	0	0	0	0	0	0	0	0	0	0	0	0
09101 Carbohydrate metabolism|00520 Amino sugar and nucleotide sugar metabolism [PATH:ko00520]|K05304 NANS, SAS; sialic acid synthase [EC:2.5.1.56 2.5.1.57 2.5.1.132]	0	0	0	0	0	0	0	1	0	0	0	0	0	0	0	0	0	0	0	0	0	0	1	0	0	1	0	0	0	0	0	0	0	0	0	0	1	0	0	0	0	0	0	0	0	0	0	0	0
09101 Carbohydrate metabolism|00051 Fructose and mannose metabolism [PATH:ko00051]|K05305 FUK; fucokinase [EC:2.7.1.52]___09101 Carbohydrate metabolism|00520 Amino sugar and nucleotide sugar metabolism [PATH:ko00520]|K05305 FUK; fucokinase [EC:2.7.1.52]	0	0	0	0	0	0	0	1	0	0	0	0	0	0	0	0	0	1	0	0	0	0	0	0	0	0	0	0	0	0	0	0	0	0	0	0	0	0	0	0	0	0	0	0	0	0	0	0	0
09106 Metabolism of other amino acids|00440 Phosphonate and phosphinate metabolism [PATH:ko00440]|K05306 phnX; phosphonoacetaldehyde hydrolase [EC:3.11.1.1]	1	0	1	1	0	1	0	0	1	0	0	0	1	0	1	0	0	0	0	0	1	1	1	0	0	0	0	0	1	1	1	0	0	1	0	0	1	0	1	0	0	0	0	0	0	0	0	0	0
09101 Carbohydrate metabolism|00500 Starch and sucrose metabolism [PATH:ko00500]|K05341 E2.4.1.4; amylosucrase [EC:2.4.1.4]	0	0	0	0	0	0	0	1	0	0	0	0	0	0	0	0	0	1	0	0	0	0	0	0	1	0	0	0	0	0	0	0	0	0	1	1	0	1	0	0	0	0	0	0	0	0	0	0	0
09101 Carbohydrate metabolism|00500 Starch and sucrose metabolism [PATH:ko00500]|K05342 E2.4.1.64; alpha,alpha-trehalose phosphorylase [EC:2.4.1.64]	0	0	0	0	0	0	0	0	0	0	0	0	0	0	0	0	0	0	0	0	0	0	0	0	0	0	0	0	0	0	0	0	0	0	0	0	0	0	0	0	0	0	0	0	0	0	0	0	0
09101 Carbohydrate metabolism|00500 Starch and sucrose metabolism [PATH:ko00500]|K05343 treS; maltose alpha-D-glucosyltransferase / alpha-amylase [EC:5.4.99.16 3.2.1.1]	0	1	0	0	0	1	1	1	1	0	0	0	0	0	1	1	0	1	0	0	1	0	0	0	1	0	0	1	0	1	0	0	0	0	1	1	0	1	0	1	1	1	1	1	0	1	1	0	0
09101 Carbohydrate metabolism|00500 Starch and sucrose metabolism [PATH:ko00500]|K05349 bglX; beta-glucosidase [EC:3.2.1.21]___09106 Metabolism of other amino acids|00460 Cyanoamino acid metabolism [PATH:ko00460]|K05349 bglX; beta-glucosidase [EC:3.2.1.21]___09110 Biosynthesis of other secondary metabolites|00940 Phenylpropanoid biosynthesis [PATH:ko00940]|K05349 bglX; beta-glucosidase [EC:3.2.1.…	1	0	1	1	1	1	0	1	1	0	0	0	1	0	1	0	0	1	0	1	1	1	1	0	1	1	1	1	1	1	1	0	1	1	1	1	1	1	1	0	0	0	1	1	0	1	1	1	0
09101 Carbohydrate metabolism|00500 Starch and sucrose metabolism [PATH:ko00500]|K05350 bglB; beta-glucosidase [EC:3.2.1.21]___09106 Metabolism of other amino acids|00460 Cyanoamino acid metabolism [PATH:ko00460]|K05350 bglB; beta-glucosidase [EC:3.2.1.21]___09110 Biosynthesis of other secondary metabolites|00940 Phenylpropanoid biosynthesis [PATH:ko00940]|K05350 bglB; beta-glucosidase [EC:3.2.1.…	0	0	0	0	0	0	0	1	0	0	0	0	0	0	0	0	1	0	0	0	0	0	0	0	1	0	0	1	0	0	0	0	0	0	0	0	0	0	0	0	0	0	0	1	0	0	1	1	1
09101 Carbohydrate metabolism|00040 Pentose and glucuronate interconversions [PATH:ko00040]|K05351 E1.1.1.9; D-xylulose reductase [EC:1.1.1.9]	0	0	0	0	0	0	0	1	0	0	0	0	0	0	0	0	0	0	0	0	0	0	0	0	0	0	0	0	0	0	0	0	0	0	0	1	0	0	0	0	0	0	0	0	0	0	1	0	0
09101 Carbohydrate metabolism|00040 Pentose and glucuronate interconversions [PATH:ko00040]|K05352 tarJ; ribitol-5-phosphate 2-dehydrogenase (NADP+) [EC:1.1.1.405]	0	0	0	0	0	0	0	0	0	0	0	0	0	0	0	0	0	0	0	0	0	0	0	0	0	0	0	0	0	0	0	0	0	0	0	0	0	0	0	0	0	0	0	0	0	0	0	0	0
09109 Metabolism of terpenoids and polyketides|00900 Terpenoid backbone biosynthesis [PATH:ko00900]|K05356 SPS, sds; all-trans-nonaprenyl-diphosphate synthase [EC:2.5.1.84 2.5.1.85]	0	0	0	0	0	0	0	0	0	0	0	0	0	0	0	0	0	0	0	0	0	0	0	0	0	0	0	0	0	0	0	0	0	0	0	0	0	0	0	0	0	0	0	0	0	0	0	0	0
09107 Glycan biosynthesis and metabolism|00550 Peptidoglycan biosynthesis [PATH:ko00550]|K05362 murE; UDP-N-acetylmuramoyl-L-alanyl-D-glutamate-L-lysine ligase [EC:6.3.2.7]	0	1	0	0	0	0	1	0	0	1	1	1	0	1	0	1	0	0	1	0	0	0	0	1	1	0	0	0	0	0	0	0	0	0	1	1	0	1	0	0	0	0	0	0	1	0	0	0	0
[truncated: 515 more rows]
[truncated: 101 more columns]
