# Supplementary material for: Extensive Unexplored Human Microbiome Diversity Revealed by Over 150,000 Genomes from Metagenomes Spanning Age, Geography, and Lifestyle
Source: Cell. 2019 Jan 24;176(3):649–662.e20. doi: 10.1016/j.cell.2019.01.001 (PMC6349461; doi:10.1016/j.cell.2019.01.001)
Supplement: Table S7. Table S7: “KEGG Molecular Functions for Ca. Cibiobacter qucibialis, Related to Figure 3 — Complete table of metabolism-related KEGG molecular functions for Ca. Cibiobacter qucibialis (uSGB 15286, reduced version in Figure 3E). [file mmc7.xlsx]

## Sheet: KEGG SGB15286
kos	AsnicarF_2017__MV_FEI5_t3Q15__bin_22	BackhedF_2015__SID103_M__bin_15	BackhedF_2015__SID105_M__bin_35	BackhedF_2015__SID10_12M__bin_41	BackhedF_2015__SID10_M__bin_26	BackhedF_2015__SID128_M__bin_37	BackhedF_2015__SID157_M__bin_42	BackhedF_2015__SID181_M__bin_12	BackhedF_2015__SID18_M__bin_13	BackhedF_2015__SID263_M__bin_16	BackhedF_2015__SID281_M__bin_2	BackhedF_2015__SID385_12M__bin_27	BackhedF_2015__SID503_M__bin_29	BackhedF_2015__SID521_M__bin_20	BackhedF_2015__SID532_M__bin_41	BackhedF_2015__SID549_M__bin_39	BackhedF_2015__SID565_M__bin_38	BackhedF_2015__SID570_M__bin_23	BackhedF_2015__SID585_M__bin_41	BackhedF_2015__SID599_M__bin_54	BackhedF_2015__SID624_M__bin_26	BackhedF_2015__SID626_M__bin_32	BengtssonPalmeJ_2015__TRAVELRES11__bin_25	BengtssonPalmeJ_2015__TRAVELRES12__bin_57	BengtssonPalmeJ_2015__TRAVELRES14__bin_64	BengtssonPalmeJ_2015__TRAVELRES15__bin_67	BengtssonPalmeJ_2015__TRAVELRES16__bin_13	BengtssonPalmeJ_2015__TRAVELRES19__bin_108	BengtssonPalmeJ_2015__TRAVELRES1__bin_129	BengtssonPalmeJ_2015__TRAVELRES23__bin_10	BengtssonPalmeJ_2015__TRAVELRES24__bin_27	BengtssonPalmeJ_2015__TRAVELRES26_megahit__bin_1	BengtssonPalmeJ_2015__TRAVELRES27_megahit__bin_45	BengtssonPalmeJ_2015__TRAVELRES28__bin_3	BengtssonPalmeJ_2015__TRAVELRES29__bin_58	BengtssonPalmeJ_2015__TRAVELRES2__bin_48	BengtssonPalmeJ_2015__TRAVELRES31__bin_1	BengtssonPalmeJ_2015__TRAVELRES33__bin_89	BengtssonPalmeJ_2015__TRAVELRES35__bin_96	BengtssonPalmeJ_2015__TRAVELRES37__bin_72	BengtssonPalmeJ_2015__TRAVELRES38__bin_1	BengtssonPalmeJ_2015__TRAVELRES39__bin_121	BengtssonPalmeJ_2015__TRAVELRES3__bin_41	BengtssonPalmeJ_2015__TRAVELRES41__bin_81	BengtssonPalmeJ_2015__TRAVELRES42__bin_90	BengtssonPalmeJ_2015__TRAVELRES45__bin_141	BengtssonPalmeJ_2015__TRAVELRES46__bin_163	BengtssonPalmeJ_2015__TRAVELRES49__bin_78	BengtssonPalmeJ_2015__TRAVELRES50__bin_104
Westernized	Yes	Yes	Yes	Yes	Yes	Yes	Yes	Yes	Yes	Yes	Yes	Yes	Yes	Yes	Yes	Yes	Yes	Yes	Yes	Yes	Yes	Yes	Yes	Yes	Yes	Yes	Yes	Yes	Yes	Yes	Yes	Yes	Yes	Yes	Yes	Yes	Yes	Yes	Yes	Yes	Yes	Yes	Yes	Yes	Yes	Yes	Yes	Yes	Yes
09105 Amino acid metabolism|00350 Tyrosine metabolism [PATH:ko00350]|K00001 E1.1.1.1, adh; alcohol dehydrogenase [EC:1.1.1.1]___09111 Xenobiotics biodegradation and metabolism|00982 Drug metabolism - cytochrome P450 [PATH:ko00982]|K00001 E1.1.1.1, adh; alcohol dehydrogenase [EC:1.1.1.1]___09101 Carbohydrate metabolism|00010 Glycolysis / Gluconeogenesis [PATH:ko00010]|K00001 E1.1.1.1, adh; alcohol…	0	0	0	0	0	0	0	0	0	0	0	0	0	0	1	0	0	0	0	0	0	0	0	0	0	0	0	0	0	0	0	0	0	0	0	0	0	0	0	0	0	0	0	0	0	1	0	0	0
09105 Amino acid metabolism|00270 Cysteine and methionine metabolism [PATH:ko00270]|K00003 E1.1.1.3; homoserine dehydrogenase [EC:1.1.1.3]___09105 Amino acid metabolism|00300 Lysine biosynthesis [PATH:ko00300]|K00003 E1.1.1.3; homoserine dehydrogenase [EC:1.1.1.3]___09105 Amino acid metabolism|00260 Glycine, serine and threonine metabolism [PATH:ko00260]|K00003 E1.1.1.3; homoserine dehydrogenase …	1	1	1	1	1	1	1	1	1	1	1	1	1	1	1	1	1	1	1	1	1	1	1	1	1	1	1	0	1	1	1	1	1	1	1	1	1	1	0	1	1	1	1	1	1	1	0	1	1
09101 Carbohydrate metabolism|00650 Butanoate metabolism [PATH:ko00650]|K00004 BDH, butB; (R,R)-butanediol dehydrogenase / meso-butanediol dehydrogenase / diacetyl reductase [EC:1.1.1.4 1.1.1.- 1.1.1.303]	0	0	0	0	0	0	0	0	0	0	0	0	0	0	0	0	0	0	0	0	0	0	0	0	0	0	0	0	0	0	0	0	0	0	0	0	0	0	0	0	0	0	0	0	0	0	0	0	0
09101 Carbohydrate metabolism|00040 Pentose and glucuronate interconversions [PATH:ko00040]|K00008 SORD, gutB; L-iditol 2-dehydrogenase [EC:1.1.1.14]___09101 Carbohydrate metabolism|00051 Fructose and mannose metabolism [PATH:ko00051]|K00008 SORD, gutB; L-iditol 2-dehydrogenase [EC:1.1.1.14]	0	0	0	1	1	1	1	0	0	0	1	0	1	0	1	1	0	0	0	0	0	0	1	1	0	0	0	0	0	0	1	0	1	1	1	0	0	1	0	0	0	1	0	1	1	0	0	1	1
09101 Carbohydrate metabolism|00051 Fructose and mannose metabolism [PATH:ko00051]|K00009 mtlD; mannitol-1-phosphate 5-dehydrogenase [EC:1.1.1.17]	0	0	0	0	0	0	0	0	0	0	0	0	0	0	0	0	0	0	0	0	0	0	0	0	0	0	0	0	0	0	0	0	0	0	0	0	0	0	0	0	0	0	0	0	0	0	0	0	0
09110 Biosynthesis of other secondary metabolites|00521 Streptomycin biosynthesis [PATH:ko00521]|K00010 iolG; myo-inositol 2-dehydrogenase / D-chiro-inositol 1-dehydrogenase [EC:1.1.1.18 1.1.1.369]___09101 Carbohydrate metabolism|00562 Inositol phosphate metabolism [PATH:ko00562]|K00010 iolG; myo-inositol 2-dehydrogenase / D-chiro-inositol 1-dehydrogenase [EC:1.1.1.18 1.1.1.369]	0	0	0	0	0	0	0	0	0	0	0	0	0	0	1	0	0	0	0	0	0	0	0	0	0	0	0	0	0	0	0	0	0	0	0	0	0	0	0	0	0	0	1	0	0	0	0	0	0
09103 Lipid metabolism|00561 Glycerolipid metabolism [PATH:ko00561]|K00011 AKR1B; aldehyde reductase [EC:1.1.1.21]___09101 Carbohydrate metabolism|00040 Pentose and glucuronate interconversions [PATH:ko00040]|K00011 AKR1B; aldehyde reductase [EC:1.1.1.21]___09101 Carbohydrate metabolism|00052 Galactose metabolism [PATH:ko00052]|K00011 AKR1B; aldehyde reductase [EC:1.1.1.21]___09101 Carbohydrate m…	0	0	0	0	0	0	0	0	0	0	0	0	0	0	0	0	0	0	0	0	0	0	0	0	0	0	0	0	0	0	0	0	0	0	0	0	0	0	0	0	0	0	0	0	0	0	0	0	0
09101 Carbohydrate metabolism|00040 Pentose and glucuronate interconversions [PATH:ko00040]|K00012 UGDH, ugd; UDPglucose 6-dehydrogenase [EC:1.1.1.22]___09101 Carbohydrate metabolism|00520 Amino sugar and nucleotide sugar metabolism [PATH:ko00520]|K00012 UGDH, ugd; UDPglucose 6-dehydrogenase [EC:1.1.1.22]___09101 Carbohydrate metabolism|00053 Ascorbate and aldarate metabolism [PATH:ko00053]|K0001…	0	1	1	1	0	1	1	1	1	1	1	1	0	1	1	1	1	1	1	1	0	1	1	1	1	1	1	1	1	1	1	1	0	1	0	1	0	1	1	1	1	1	1	1	1	1	1	1	1
09105 Amino acid metabolism|00340 Histidine metabolism [PATH:ko00340]|K00013 hisD; histidinol dehydrogenase [EC:1.1.1.23]	1	1	1	1	1	1	1	1	1	1	1	1	1	1	1	1	1	1	1	1	1	1	1	1	1	1	1	1	1	1	1	1	1	1	1	1	1	1	1	1	1	1	1	1	1	1	1	1	1
09105 Amino acid metabolism|00400 Phenylalanine, tyrosine and tryptophan biosynthesis [PATH:ko00400]|K00014 aroE; shikimate dehydrogenase [EC:1.1.1.25]	1	1	1	1	1	1	1	1	1	1	0	1	1	1	1	1	1	1	1	1	1	1	1	0	1	1	0	1	1	0	1	1	1	1	1	1	1	1	0	0	1	1	1	1	1	1	0	0	0
09101 Carbohydrate metabolism|00630 Glyoxylate and dicarboxylate metabolism [PATH:ko00630]|K00015 gyaR, GOR1; glyoxylate reductase [EC:1.1.1.26]	0	0	0	0	0	0	0	0	0	0	1	0	0	0	0	0	0	0	0	0	0	0	0	0	0	0	0	0	0	0	0	0	0	0	0	0	0	0	0	0	0	0	0	0	0	0	0	0	0
09105 Amino acid metabolism|00260 Glycine, serine and threonine metabolism [PATH:ko00260]|K00018 hprA; glycerate dehydrogenase [EC:1.1.1.29]___09102 Energy metabolism|00680 Methane metabolism [PATH:ko00680]|K00018 hprA; glycerate dehydrogenase [EC:1.1.1.29]___09101 Carbohydrate metabolism|00630 Glyoxylate and dicarboxylate metabolism [PATH:ko00630]|K00018 hprA; glycerate dehydrogenase [EC:1.1.1.2…	0	0	0	0	0	0	0	0	0	0	0	0	0	0	0	0	0	0	0	0	0	0	0	0	0	0	0	0	0	0	0	0	0	0	0	0	0	0	0	0	0	0	0	0	0	0	0	0	0
09101 Carbohydrate metabolism|00620 Pyruvate metabolism [PATH:ko00620]|K00027 ME2, sfcA, maeA; malate dehydrogenase (oxaloacetate-decarboxylating) [EC:1.1.1.38]	1	1	1	1	1	1	1	1	1	1	1	1	1	1	0	1	1	1	1	1	1	1	1	1	1	1	1	1	1	1	1	1	1	1	1	1	0	1	1	1	1	1	1	1	1	1	1	1	1
09101 Carbohydrate metabolism|00620 Pyruvate metabolism [PATH:ko00620]|K00029 E1.1.1.40, maeB; malate dehydrogenase (oxaloacetate-decarboxylating)(NADP+) [EC:1.1.1.40]___09102 Energy metabolism|00710 Carbon fixation in photosynthetic organisms [PATH:ko00710]|K00029 E1.1.1.40, maeB; malate dehydrogenase (oxaloacetate-decarboxylating)(NADP+) [EC:1.1.1.40]	1	1	1	1	1	1	1	1	1	1	1	1	1	1	0	1	1	1	1	1	1	1	1	1	1	1	1	1	1	1	1	1	1	1	1	1	0	1	1	1	1	1	1	1	1	1	1	1	1
09101 Carbohydrate metabolism|00020 Citrate cycle (TCA cycle) [PATH:ko00020]|K00030 IDH3; isocitrate dehydrogenase (NAD+) [EC:1.1.1.41]	1	1	1	1	1	1	1	1	1	1	1	1	1	1	1	1	1	1	1	1	1	1	1	1	1	1	1	1	1	1	1	1	1	1	1	1	1	1	0	1	1	1	1	0	1	1	1	1	1
09106 Metabolism of other amino acids|00480 Glutathione metabolism [PATH:ko00480]|K00031 IDH1, IDH2, icd; isocitrate dehydrogenase [EC:1.1.1.42]___09102 Energy metabolism|00720 Carbon fixation pathways in prokaryotes [PATH:ko00720]|K00031 IDH1, IDH2, icd; isocitrate dehydrogenase [EC:1.1.1.42]___09101 Carbohydrate metabolism|00020 Citrate cycle (TCA cycle) [PATH:ko00020]|K00031 IDH1, IDH2, icd; i…	1	1	1	1	1	1	1	1	1	1	1	1	1	1	1	1	1	1	1	1	1	1	1	1	1	1	1	1	1	1	1	1	1	1	1	1	1	1	0	1	1	1	1	0	1	1	1	1	1
09101 Carbohydrate metabolism|00030 Pentose phosphate pathway [PATH:ko00030]|K00034 gdh; glucose 1-dehydrogenase [EC:1.1.1.47]	0	0	0	0	0	0	0	0	0	0	0	0	0	0	0	0	0	0	0	0	0	0	0	0	0	0	0	0	0	0	0	0	0	0	0	0	0	0	0	0	0	0	0	0	0	0	0	0	0
09103 Lipid metabolism|00140 Steroid hormone biosynthesis [PATH:ko00140]|K00038 E1.1.1.53; 3alpha(or 20beta)-hydroxysteroid dehydrogenase [EC:1.1.1.53]	0	0	0	0	0	0	0	0	0	0	0	0	0	0	0	0	0	0	0	0	0	0	0	0	0	0	0	0	0	0	0	0	0	0	0	0	0	0	0	0	0	0	0	0	0	0	0	0	0
09101 Carbohydrate metabolism|00040 Pentose and glucuronate interconversions [PATH:ko00040]|K00040 uxuB; fructuronate reductase [EC:1.1.1.57]	1	1	1	1	1	1	1	1	1	1	1	1	1	1	1	1	1	1	1	1	1	1	1	1	0	1	1	1	1	1	1	1	1	1	1	1	1	1	1	1	1	1	0	1	1	1	1	1	1
09101 Carbohydrate metabolism|00040 Pentose and glucuronate interconversions [PATH:ko00040]|K00041 uxaB; tagaturonate reductase [EC:1.1.1.58]	1	1	1	1	1	1	1	1	1	1	1	1	1	1	1	1	1	1	1	1	1	1	1	1	0	1	1	1	1	1	1	1	1	1	1	1	1	1	1	1	1	1	0	1	1	1	1	1	1
09101 Carbohydrate metabolism|00630 Glyoxylate and dicarboxylate metabolism [PATH:ko00630]|K00042 garR, glxR; 2-hydroxy-3-oxopropionate reductase [EC:1.1.1.60]	1	1	1	1	1	1	1	1	1	1	1	1	1	1	1	1	1	1	1	1	1	1	1	1	1	1	1	1	1	1	1	1	1	1	1	1	1	1	1	1	1	1	1	1	1	1	1	1	1
09101 Carbohydrate metabolism|00630 Glyoxylate and dicarboxylate metabolism [PATH:ko00630]|K00048 fucO; lactaldehyde reductase [EC:1.1.1.77]___09101 Carbohydrate metabolism|00640 Propanoate metabolism [PATH:ko00640]|K00048 fucO; lactaldehyde reductase [EC:1.1.1.77]	1	1	1	1	1	1	1	1	1	0	1	1	1	1	1	1	1	1	1	1	1	1	1	1	1	1	1	0	1	1	1	1	1	1	1	1	1	1	1	1	1	1	1	1	1	1	1	0	1
09101 Carbohydrate metabolism|00630 Glyoxylate and dicarboxylate metabolism [PATH:ko00630]|K00050 ttuD; hydroxypyruvate reductase [EC:1.1.1.81]___09105 Amino acid metabolism|00260 Glycine, serine and threonine metabolism [PATH:ko00260]|K00050 ttuD; hydroxypyruvate reductase [EC:1.1.1.81]	1	1	1	1	1	1	1	1	1	1	1	1	1	1	1	1	1	1	1	1	1	1	1	1	1	1	1	1	1	1	1	1	1	1	1	1	1	1	1	1	1	1	1	1	1	1	1	1	1
09105 Amino acid metabolism|00290 Valine, leucine and isoleucine biosynthesis [PATH:ko00290]|K00052 leuB, IMDH; 3-isopropylmalate dehydrogenase [EC:1.1.1.85]___09101 Carbohydrate metabolism|00660 C5-Branched dibasic acid metabolism [PATH:ko00660]|K00052 leuB, IMDH; 3-isopropylmalate dehydrogenase [EC:1.1.1.85]	1	1	1	1	1	1	1	1	1	1	1	1	1	1	1	1	1	1	1	1	1	1	1	1	1	1	1	1	1	1	1	1	1	1	1	1	1	1	1	1	1	1	1	1	1	1	1	1	1
09105 Amino acid metabolism|00290 Valine, leucine and isoleucine biosynthesis [PATH:ko00290]|K00053 ilvC; ketol-acid reductoisomerase [EC:1.1.1.86]___09108 Metabolism of cofactors and vitamins|00770 Pantothenate and CoA biosynthesis [PATH:ko00770]|K00053 ilvC; ketol-acid reductoisomerase [EC:1.1.1.86]	1	1	1	1	1	1	1	1	1	1	1	1	1	1	1	1	1	1	1	1	1	1	1	1	0	1	1	1	1	1	1	1	1	1	1	1	1	1	1	1	1	1	1	0	1	1	1	1	1
09105 Amino acid metabolism|00360 Phenylalanine metabolism [PATH:ko00360]|K00055 E1.1.1.90; aryl-alcohol dehydrogenase [EC:1.1.1.90]___09105 Amino acid metabolism|00350 Tyrosine metabolism [PATH:ko00350]|K00055 E1.1.1.90; aryl-alcohol dehydrogenase [EC:1.1.1.90]___09111 Xenobiotics biodegradation and metabolism|00622 Xylene degradation [PATH:ko00622]|K00055 E1.1.1.90; aryl-alcohol dehydrogenase […	0	0	0	0	0	0	0	0	0	0	0	0	0	0	0	0	0	0	0	0	0	0	0	0	0	0	0	0	0	0	0	0	0	0	0	0	0	0	0	0	0	0	0	0	0	0	0	0	0
09103 Lipid metabolism|00564 Glycerophospholipid metabolism [PATH:ko00564]|K00057 gpsA; glycerol-3-phosphate dehydrogenase (NAD(P)+) [EC:1.1.1.94]	1	1	1	1	1	1	1	1	1	1	1	1	1	1	0	1	1	1	0	1	1	1	1	1	1	1	1	1	1	1	1	1	1	1	1	1	1	1	1	1	1	1	1	1	0	1	1	1	1
09102 Energy metabolism|00680 Methane metabolism [PATH:ko00680]|K00058 serA, PHGDH; D-3-phosphoglycerate dehydrogenase / 2-oxoglutarate reductase [EC:1.1.1.95 1.1.1.399]___09105 Amino acid metabolism|00260 Glycine, serine and threonine metabolism [PATH:ko00260]|K00058 serA, PHGDH; D-3-phosphoglycerate dehydrogenase / 2-oxoglutarate reductase [EC:1.1.1.95 1.1.1.399]	1	1	1	1	1	1	1	1	1	1	1	1	1	1	1	1	1	1	1	1	1	1	1	1	1	1	1	1	1	1	1	1	1	1	1	1	1	1	1	1	1	1	1	1	1	1	1	1	1
09103 Lipid metabolism|00061 Fatty acid biosynthesis [PATH:ko00061]|K00059 fabG; 3-oxoacyl-[acyl-carrier protein] reductase [EC:1.1.1.100]___09108 Metabolism of cofactors and vitamins|00780 Biotin metabolism [PATH:ko00780]|K00059 fabG; 3-oxoacyl-[acyl-carrier protein] reductase [EC:1.1.1.100]___09110 Biosynthesis of other secondary metabolites|00333 Prodigiosin biosyntheses [PATH:ko00333]|K00059 …	0	1	1	1	1	1	1	1	1	1	1	1	1	1	1	1	1	1	1	1	1	1	1	1	1	1	1	1	1	1	1	1	1	1	1	1	1	1	1	1	1	1	1	1	1	1	1	1	1
09105 Amino acid metabolism|00260 Glycine, serine and threonine metabolism [PATH:ko00260]|K00060 tdh; threonine 3-dehydrogenase [EC:1.1.1.103]	0	0	0	0	0	0	0	0	0	0	0	0	0	0	0	0	0	0	0	0	0	0	0	0	0	0	0	0	0	0	0	0	0	0	0	0	0	0	0	0	0	0	0	0	0	0	0	0	0
09101 Carbohydrate metabolism|00053 Ascorbate and aldarate metabolism [PATH:ko00053]|K00064 E1.1.1.122; D-threo-aldose 1-dehydrogenase [EC:1.1.1.122]___09101 Carbohydrate metabolism|00051 Fructose and mannose metabolism [PATH:ko00051]|K00064 E1.1.1.122; D-threo-aldose 1-dehydrogenase [EC:1.1.1.122]	0	0	0	0	0	0	0	0	0	0	0	0	0	0	0	0	0	0	0	0	0	0	0	0	0	0	0	0	0	0	0	0	0	0	0	0	0	0	0	0	0	0	0	0	0	0	0	0	0
09101 Carbohydrate metabolism|00040 Pentose and glucuronate interconversions [PATH:ko00040]|K00065 kduD; 2-dehydro-3-deoxy-D-gluconate 5-dehydrogenase [EC:1.1.1.127]	0	0	0	0	0	0	0	0	0	0	0	0	0	0	0	0	0	0	0	0	0	0	0	0	0	0	0	0	0	0	0	0	0	0	0	0	0	0	0	0	0	0	0	0	0	0	0	0	0
09101 Carbohydrate metabolism|00051 Fructose and mannose metabolism [PATH:ko00051]|K00066 algD; GDP-mannose 6-dehydrogenase [EC:1.1.1.132]___09101 Carbohydrate metabolism|00520 Amino sugar and nucleotide sugar metabolism [PATH:ko00520]|K00066 algD; GDP-mannose 6-dehydrogenase [EC:1.1.1.132]	0	0	0	0	0	0	0	0	0	0	0	0	0	0	0	0	0	0	0	0	0	0	0	0	0	0	0	0	0	0	0	0	0	0	0	0	0	0	0	0	0	0	0	0	0	0	0	0	0
09109 Metabolism of terpenoids and polyketides|00523 Polyketide sugar unit biosynthesis [PATH:ko00523]|K00067 rfbD, rmlD; dTDP-4-dehydrorhamnose reductase [EC:1.1.1.133]___09110 Biosynthesis of other secondary metabolites|00521 Streptomycin biosynthesis [PATH:ko00521]|K00067 rfbD, rmlD; dTDP-4-dehydrorhamnose reductase [EC:1.1.1.133]	1	1	1	1	1	1	1	1	1	1	1	1	1	1	1	1	1	1	1	1	1	1	1	1	1	1	1	1	1	1	1	1	1	1	1	1	1	1	1	1	1	1	1	1	1	1	1	1	1
09111 Xenobiotics biodegradation and metabolism|00362 Benzoate degradation [PATH:ko00362]|K00074 paaH, hbd, fadB, mmgB; 3-hydroxybutyryl-CoA dehydrogenase [EC:1.1.1.157]___09105 Amino acid metabolism|00360 Phenylalanine metabolism [PATH:ko00360]|K00074 paaH, hbd, fadB, mmgB; 3-hydroxybutyryl-CoA dehydrogenase [EC:1.1.1.157]___09101 Carbohydrate metabolism|00650 Butanoate metabolism [PATH:ko00650]…	1	1	1	1	1	1	1	1	1	1	1	1	1	0	1	1	1	1	1	0	1	1	1	1	1	0	1	0	1	0	1	1	1	0	1	1	1	1	0	1	0	1	1	0	1	1	0	1	1
09107 Glycan biosynthesis and metabolism|00550 Peptidoglycan biosynthesis [PATH:ko00550]|K00075 murB; UDP-N-acetylmuramate dehydrogenase [EC:1.3.1.98]___09101 Carbohydrate metabolism|00520 Amino sugar and nucleotide sugar metabolism [PATH:ko00520]|K00075 murB; UDP-N-acetylmuramate dehydrogenase [EC:1.3.1.98]	1	1	1	1	1	1	1	1	1	1	1	1	1	1	1	1	1	1	1	1	1	1	1	1	1	1	1	1	1	1	1	1	1	1	1	1	1	1	1	1	1	1	1	1	1	1	1	1	1
09103 Lipid metabolism|00121 Secondary bile acid biosynthesis [PATH:ko00121]|K00076 hdhA; 7-alpha-hydroxysteroid dehydrogenase [EC:1.1.1.159]	0	0	0	0	0	0	0	0	0	0	0	0	0	0	0	0	0	0	0	0	0	0	0	0	0	0	0	0	0	0	0	0	0	0	0	0	0	0	0	0	0	0	0	0	0	0	0	0	0
09108 Metabolism of cofactors and vitamins|00770 Pantothenate and CoA biosynthesis [PATH:ko00770]|K00077 panE, apbA; 2-dehydropantoate 2-reductase [EC:1.1.1.169]	1	1	1	1	1	1	1	1	1	1	1	1	1	1	1	1	1	1	1	1	1	1	1	1	1	1	1	1	1	1	1	1	1	1	1	1	1	1	1	1	1	1	0	1	1	1	1	0	1
09108 Metabolism of cofactors and vitamins|00740 Riboflavin metabolism [PATH:ko00740]|K00082 ribD2; 5-amino-6-(5-phosphoribosylamino)uracil reductase [EC:1.1.1.193]	0	0	0	0	0	0	0	0	1	0	0	0	0	0	0	0	0	0	1	0	0	0	0	0	0	0	0	0	0	0	0	0	0	0	0	0	0	0	1	0	0	0	0	0	0	0	0	0	0
09104 Nucleotide metabolism|00230 Purine metabolism [PATH:ko00230]|K00087 ygeS, xdhA; xanthine dehydrogenase molybdenum-binding subunit [EC:1.17.1.4]	1	1	1	1	1	1	1	1	1	1	1	1	1	1	1	1	1	1	1	1	1	1	1	1	1	1	1	1	1	1	1	1	1	1	1	1	1	1	1	1	1	1	1	1	1	1	1	1	1
09111 Xenobiotics biodegradation and metabolism|00983 Drug metabolism - other enzymes [PATH:ko00983]|K00088 IMPDH, guaB; IMP dehydrogenase [EC:1.1.1.205]___09104 Nucleotide metabolism|00230 Purine metabolism [PATH:ko00230]|K00088 IMPDH, guaB; IMP dehydrogenase [EC:1.1.1.205]	1	1	1	1	1	1	1	1	1	1	1	1	1	1	1	1	1	1	1	1	1	1	1	1	1	1	1	1	1	1	1	1	1	1	1	1	1	1	1	1	1	1	1	1	1	1	1	1	1
09101 Carbohydrate metabolism|00620 Pyruvate metabolism [PATH:ko00620]|K00090 ghrB; glyoxylate/hydroxypyruvate/2-ketogluconate reductase [EC:1.1.1.79 1.1.1.81 1.1.1.215]___09101 Carbohydrate metabolism|00630 Glyoxylate and dicarboxylate metabolism [PATH:ko00630]|K00090 ghrB; glyoxylate/hydroxypyruvate/2-ketogluconate reductase [EC:1.1.1.79 1.1.1.81 1.1.1.215]___09105 Amino acid metabolism|00260 G…	0	1	1	1	1	1	1	1	1	1	1	1	1	1	1	1	1	1	0	1	1	1	1	1	1	1	1	1	1	1	1	1	1	1	1	1	0	1	1	1	1	1	1	1	0	1	1	1	1
09108 Metabolism of cofactors and vitamins|00750 Vitamin B6 metabolism [PATH:ko00750]|K00097 pdxA; 4-hydroxythreonine-4-phosphate dehydrogenase [EC:1.1.1.262]	0	0	0	0	0	0	0	0	0	0	0	0	0	0	1	0	0	0	0	0	0	0	0	0	0	0	0	0	0	0	0	0	0	0	0	0	0	0	0	0	0	0	0	0	0	0	0	0	0
09109 Metabolism of terpenoids and polyketides|00900 Terpenoid backbone biosynthesis [PATH:ko00900]|K00099 dxr; 1-deoxy-D-xylulose-5-phosphate reductoisomerase [EC:1.1.1.267]	1	1	1	1	1	1	1	1	1	1	1	1	1	1	1	1	1	1	1	1	1	1	1	1	1	1	1	1	1	1	1	1	1	1	1	1	1	1	1	1	1	1	1	1	1	1	1	1	1
09101 Carbohydrate metabolism|00650 Butanoate metabolism [PATH:ko00650]|K00100 bdhAB; butanol dehydrogenase [EC:1.1.1.-]	0	0	0	0	0	0	0	0	0	0	0	0	0	0	0	0	0	0	0	0	0	0	0	0	0	0	0	0	0	0	0	0	0	0	0	0	0	0	0	0	0	0	0	0	0	0	0	0	0
09103 Lipid metabolism|00564 Glycerophospholipid metabolism [PATH:ko00564]|K00111 glpA, glpD; glycerol-3-phosphate dehydrogenase [EC:1.1.5.3]	1	1	1	1	1	1	1	1	1	1	0	1	1	0	1	1	1	1	1	1	1	1	1	0	1	1	1	0	1	1	1	1	1	1	1	1	1	1	1	1	1	1	1	1	1	1	0	1	1
09108 Metabolism of cofactors and vitamins|00830 Retinol metabolism [PATH:ko00830]|K00121 frmA, ADH5, adhC; S-(hydroxymethyl)glutathione dehydrogenase / alcohol dehydrogenase [EC:1.1.1.284 1.1.1.1]___09111 Xenobiotics biodegradation and metabolism|00980 Metabolism of xenobiotics by cytochrome P450 [PATH:ko00980]|K00121 frmA, ADH5, adhC; S-(hydroxymethyl)glutathione dehydrogenase / alcohol dehydro…	0	0	0	0	0	0	0	0	0	0	0	0	0	0	0	0	0	0	0	0	0	0	0	0	0	0	0	0	0	0	0	0	0	0	0	0	0	0	0	0	0	0	0	0	0	0	0	0	0
09105 Amino acid metabolism|00330 Arginine and proline metabolism [PATH:ko00330]|K00128 ALDH; aldehyde dehydrogenase (NAD+) [EC:1.2.1.3]___09106 Metabolism of other amino acids|00410 beta-Alanine metabolism [PATH:ko00410]|K00128 ALDH; aldehyde dehydrogenase (NAD+) [EC:1.2.1.3]___09103 Lipid metabolism|00561 Glycerolipid metabolism [PATH:ko00561]|K00128 ALDH; aldehyde dehydrogenase (NAD+) [EC:1.2.…	0	0	0	0	0	0	0	0	0	0	0	0	0	0	0	0	0	0	0	0	0	0	0	0	0	0	0	0	0	0	0	0	0	0	0	0	0	0	0	0	0	0	0	0	0	0	0	0	0
09101 Carbohydrate metabolism|00650 Butanoate metabolism [PATH:ko00650]|K00132 E1.2.1.10; acetaldehyde dehydrogenase (acetylating) [EC:1.2.1.10]___09101 Carbohydrate metabolism|00620 Pyruvate metabolism [PATH:ko00620]|K00132 E1.2.1.10; acetaldehyde dehydrogenase (acetylating) [EC:1.2.1.10]	0	0	0	0	0	0	0	0	0	0	0	0	0	0	0	0	0	0	0	0	0	0	0	0	0	0	0	0	0	0	0	0	0	0	0	0	0	0	0	0	0	0	0	0	0	1	0	0	0
09105 Amino acid metabolism|00270 Cysteine and methionine metabolism [PATH:ko00270]|K00133 asd; aspartate-semialdehyde dehydrogenase [EC:1.2.1.11]___09105 Amino acid metabolism|00300 Lysine biosynthesis [PATH:ko00300]|K00133 asd; aspartate-semialdehyde dehydrogenase [EC:1.2.1.11]___09105 Amino acid metabolism|00260 Glycine, serine and threonine metabolism [PATH:ko00260]|K00133 asd; aspartate-semi…	1	1	1	1	1	1	1	1	1	1	1	1	1	1	1	1	1	1	1	1	1	1	1	1	1	1	1	1	1	1	1	1	1	1	1	1	1	1	1	1	1	1	1	1	1	1	1	1	1
09101 Carbohydrate metabolism|00010 Glycolysis / Gluconeogenesis [PATH:ko00010]|K00134 GAPDH, gapA; glyceraldehyde 3-phosphate dehydrogenase [EC:1.2.1.12]___09102 Energy metabolism|00710 Carbon fixation in photosynthetic organisms [PATH:ko00710]|K00134 GAPDH, gapA; glyceraldehyde 3-phosphate dehydrogenase [EC:1.2.1.12]	1	0	0	0	0	0	1	1	1	0	1	1	1	1	1	1	1	1	0	1	1	1	0	0	0	0	0	1	0	0	1	0	1	0	0	0	1	1	0	0	0	0	0	1	0	0	1	1	0
09101 Carbohydrate metabolism|00620 Pyruvate metabolism [PATH:ko00620]|K00138 aldB; aldehyde dehydrogenase [EC:1.2.1.-]___09101 Carbohydrate metabolism|00010 Glycolysis / Gluconeogenesis [PATH:ko00010]|K00138 aldB; aldehyde dehydrogenase [EC:1.2.1.-]	0	0	0	0	0	0	0	0	0	0	0	0	0	0	0	0	0	0	0	0	0	0	0	0	0	0	0	0	0	0	0	0	0	0	0	0	0	0	0	0	0	0	0	0	0	0	0	0	0
09105 Amino acid metabolism|00220 Arginine biosynthesis [PATH:ko00220]|K00145 argC; N-acetyl-gamma-glutamyl-phosphate reductase [EC:1.2.1.38]	1	1	0	1	1	1	1	1	1	1	1	1	1	1	1	1	1	1	1	1	1	0	1	1	0	1	0	0	1	1	1	1	1	1	1	1	1	1	0	1	1	0	1	1	1	1	1	1	1
09110 Biosynthesis of other secondary metabolites|00332 Carbapenem biosynthesis [PATH:ko00332]|K00147 proA; glutamate-5-semialdehyde dehydrogenase [EC:1.2.1.41]___09105 Amino acid metabolism|00330 Arginine and proline metabolism [PATH:ko00330]|K00147 proA; glutamate-5-semialdehyde dehydrogenase [EC:1.2.1.41]	1	0	1	1	1	1	1	1	1	1	0	1	1	1	1	1	1	1	1	1	1	1	1	1	1	1	1	1	1	1	1	1	1	1	1	1	1	1	1	1	1	1	1	1	1	1	1	1	1
09101 Carbohydrate metabolism|00650 Butanoate metabolism [PATH:ko00650]|K00170 porB; pyruvate ferredoxin oxidoreductase beta subunit [EC:1.2.7.1]___09101 Carbohydrate metabolism|00010 Glycolysis / Gluconeogenesis [PATH:ko00010]|K00170 porB; pyruvate ferredoxin oxidoreductase beta subunit [EC:1.2.7.1]___09111 Xenobiotics biodegradation and metabolism|00633 Nitrotoluene degradation [PATH:ko00633]|K…	0	0	0	0	0	0	0	0	0	0	0	0	0	0	0	0	0	0	0	0	0	0	0	0	0	0	0	0	0	0	0	0	0	0	0	0	0	0	0	0	0	0	0	0	0	0	0	0	0
09101 Carbohydrate metabolism|00620 Pyruvate metabolism [PATH:ko00620]|K00174 korA, oorA, oforA; 2-oxoglutarate/2-oxoacid ferredoxin oxidoreductase subunit alpha [EC:1.2.7.3 1.2.7.11]___09101 Carbohydrate metabolism|00020 Citrate cycle (TCA cycle) [PATH:ko00020]|K00174 korA, oorA, oforA; 2-oxoglutarate/2-oxoacid ferredoxin oxidoreductase subunit alpha [EC:1.2.7.3 1.2.7.11]___09101 Carbohydrate me…	0	0	0	0	0	0	0	0	0	0	0	0	0	0	0	0	0	0	0	0	0	0	0	0	0	0	0	0	0	0	0	0	0	0	0	0	0	0	0	0	0	0	0	0	0	0	0	0	0
09101 Carbohydrate metabolism|00020 Citrate cycle (TCA cycle) [PATH:ko00020]|K00176 korD, oorD; 2-oxoglutarate ferredoxin oxidoreductase subunit delta [EC:1.2.7.3]___09102 Energy metabolism|00720 Carbon fixation pathways in prokaryotes [PATH:ko00720]|K00176 korD, oorD; 2-oxoglutarate ferredoxin oxidoreductase subunit delta [EC:1.2.7.3]	0	0	0	0	0	0	0	0	0	0	0	0	0	0	0	0	0	0	0	0	0	0	0	0	0	0	0	0	0	0	0	0	0	0	0	0	0	0	0	0	0	0	0	0	0	0	0	0	0
09102 Energy metabolism|00720 Carbon fixation pathways in prokaryotes [PATH:ko00720]|K00177 korC, oorC; 2-oxoglutarate ferredoxin oxidoreductase subunit gamma [EC:1.2.7.3]___09101 Carbohydrate metabolism|00020 Citrate cycle (TCA cycle) [PATH:ko00020]|K00177 korC, oorC; 2-oxoglutarate ferredoxin oxidoreductase subunit gamma [EC:1.2.7.3]	0	0	0	0	0	0	0	0	0	0	0	0	0	0	0	0	0	0	0	0	0	0	0	0	0	0	0	0	0	0	0	0	0	0	0	0	0	0	0	0	0	0	0	0	0	0	0	0	0
09105 Amino acid metabolism|00280 Valine, leucine and isoleucine degradation [PATH:ko00280]|K00186 vorA; 2-oxoisovalerate ferredoxin oxidoreductase, alpha subunit [EC:1.2.7.7]	0	0	0	0	0	0	0	0	0	0	0	0	0	0	0	0	0	0	0	0	0	0	0	0	0	0	0	0	0	0	0	0	0	0	0	0	0	0	0	0	0	0	0	0	0	0	0	0	0
09105 Amino acid metabolism|00400 Phenylalanine, tyrosine and tryptophan biosynthesis [PATH:ko00400]|K00210 E1.3.1.12; prephenate dehydrogenase [EC:1.3.1.12]___09110 Biosynthesis of other secondary metabolites|00401 Novobiocin biosynthesis [PATH:ko00401]|K00210 E1.3.1.12; prephenate dehydrogenase [EC:1.3.1.12]	1	1	1	1	1	1	1	1	1	1	1	1	1	1	1	1	1	1	1	1	1	1	1	1	1	1	1	1	1	1	1	1	1	1	1	1	1	1	1	1	1	1	1	1	1	1	0	1	1
09110 Biosynthesis of other secondary metabolites|00261 Monobactam biosynthesis [PATH:ko00261]|K00215 dapB; 4-hydroxy-tetrahydrodipicolinate reductase [EC:1.17.1.8]___09105 Amino acid metabolism|00300 Lysine biosynthesis [PATH:ko00300]|K00215 dapB; 4-hydroxy-tetrahydrodipicolinate reductase [EC:1.17.1.8]	1	1	1	1	1	1	1	1	1	1	1	1	1	1	1	1	1	1	1	1	1	1	1	1	1	1	1	1	1	1	1	1	1	1	1	1	1	1	1	1	1	1	1	1	1	1	1	1	1
09110 Biosynthesis of other secondary metabolites|00401 Novobiocin biosynthesis [PATH:ko00401]|K00220 tyrC; cyclohexadieny/prephenate dehydrogenase [EC:1.3.1.43 1.3.1.12]___09105 Amino acid metabolism|00400 Phenylalanine, tyrosine and tryptophan biosynthesis [PATH:ko00400]|K00220 tyrC; cyclohexadieny/prephenate dehydrogenase [EC:1.3.1.43 1.3.1.12]	1	1	1	1	1	1	1	1	1	1	1	1	1	1	1	1	1	1	1	1	1	1	1	1	1	1	1	1	1	1	1	1	1	1	1	1	1	1	1	1	1	1	1	1	1	1	0	1	1
09104 Nucleotide metabolism|00240 Pyrimidine metabolism [PATH:ko00240]|K00226 pyrD; dihydroorotate dehydrogenase (fumarate) [EC:1.3.98.1]	1	0	0	0	1	1	0	0	1	1	0	0	1	0	0	0	0	1	1	1	1	1	1	1	1	1	0	1	1	0	1	1	0	1	1	1	1	1	1	0	0	1	1	1	1	1	1	1	0
09101 Carbohydrate metabolism|00020 Citrate cycle (TCA cycle) [PATH:ko00020]|K00239 sdhA, frdA; succinate dehydrogenase / fumarate reductase, flavoprotein subunit [EC:1.3.5.1 1.3.5.4]___09102 Energy metabolism|00720 Carbon fixation pathways in prokaryotes [PATH:ko00720]|K00239 sdhA, frdA; succinate dehydrogenase / fumarate reductase, flavoprotein subunit [EC:1.3.5.1 1.3.5.4]___09101 Carbohydrate …	0	0	0	0	0	0	0	0	0	0	0	0	0	0	0	0	1	0	0	0	0	0	0	0	0	0	0	0	1	0	0	0	0	0	0	0	0	1	0	0	0	0	0	0	0	0	0	0	0
09102 Energy metabolism|00720 Carbon fixation pathways in prokaryotes [PATH:ko00720]|K00240 sdhB, frdB; succinate dehydrogenase / fumarate reductase, iron-sulfur subunit [EC:1.3.5.1 1.3.5.4]___09101 Carbohydrate metabolism|00020 Citrate cycle (TCA cycle) [PATH:ko00020]|K00240 sdhB, frdB; succinate dehydrogenase / fumarate reductase, iron-sulfur subunit [EC:1.3.5.1 1.3.5.4]___09102 Energy metaboli…	0	0	0	0	0	0	0	0	0	0	0	0	0	0	0	0	0	0	0	0	0	0	0	0	0	0	0	0	0	0	0	0	0	0	0	0	0	0	0	0	0	0	0	0	0	0	0	0	0
09102 Energy metabolism|00190 Oxidative phosphorylation [PATH:ko00190]|K00244 frdA; fumarate reductase flavoprotein subunit [EC:1.3.5.4]___09101 Carbohydrate metabolism|00650 Butanoate metabolism [PATH:ko00650]|K00244 frdA; fumarate reductase flavoprotein subunit [EC:1.3.5.4]___09101 Carbohydrate metabolism|00620 Pyruvate metabolism [PATH:ko00620]|K00244 frdA; fumarate reductase flavoprotein subu…	0	0	0	0	0	0	0	0	0	0	0	0	0	0	0	0	0	0	0	0	0	0	0	0	0	0	0	0	0	0	0	0	0	0	0	0	0	0	0	0	0	0	0	0	0	0	0	0	0
09101 Carbohydrate metabolism|00620 Pyruvate metabolism [PATH:ko00620]|K00245 frdB; fumarate reductase iron-sulfur subunit [EC:1.3.5.4]___09101 Carbohydrate metabolism|00020 Citrate cycle (TCA cycle) [PATH:ko00020]|K00245 frdB; fumarate reductase iron-sulfur subunit [EC:1.3.5.4]___09101 Carbohydrate metabolism|00650 Butanoate metabolism [PATH:ko00650]|K00245 frdB; fumarate reductase iron-sulfur s…	0	0	0	0	0	0	0	0	0	0	0	0	0	0	0	0	0	0	0	0	0	0	0	0	0	0	0	0	0	0	0	0	0	0	0	0	0	0	0	0	0	0	0	0	0	0	0	0	0
09105 Amino acid metabolism|00280 Valine, leucine and isoleucine degradation [PATH:ko00280]|K00248 ACADS, bcd; butyryl-CoA dehydrogenase [EC:1.3.8.1]___09101 Carbohydrate metabolism|00650 Butanoate metabolism [PATH:ko00650]|K00248 ACADS, bcd; butyryl-CoA dehydrogenase [EC:1.3.8.1]___09103 Lipid metabolism|00071 Fatty acid degradation [PATH:ko00071]|K00248 ACADS, bcd; butyryl-CoA dehydrogenase [EC…	1	0	1	1	1	1	0	0	1	0	0	1	0	0	0	0	0	1	0	0	0	1	0	1	0	0	1	1	1	0	1	1	1	0	1	0	1	1	0	1	0	1	1	0	1	1	1	1	1
09106 Metabolism of other amino acids|00410 beta-Alanine metabolism [PATH:ko00410]|K00249 ACADM, acd; acyl-CoA dehydrogenase [EC:1.3.8.7]___09105 Amino acid metabolism|00280 Valine, leucine and isoleucine degradation [PATH:ko00280]|K00249 ACADM, acd; acyl-CoA dehydrogenase [EC:1.3.8.7]___09101 Carbohydrate metabolism|00640 Propanoate metabolism [PATH:ko00640]|K00249 ACADM, acd; acyl-CoA dehydroge…	0	0	0	0	0	0	0	0	0	0	0	0	0	0	0	0	0	0	0	0	0	0	0	0	0	0	0	0	0	0	0	0	0	0	0	0	0	0	0	0	0	0	0	0	0	0	0	0	0
09104 Nucleotide metabolism|00240 Pyrimidine metabolism [PATH:ko00240]|K00254 DHODH, pyrD; dihydroorotate dehydrogenase [EC:1.3.5.2]	1	0	0	0	1	1	0	0	1	1	0	0	1	0	0	0	0	1	1	1	1	1	1	1	1	1	0	1	1	0	1	1	0	1	1	1	1	1	1	0	0	1	1	1	1	1	1	1	0
09106 Metabolism of other amino acids|00471 D-Glutamine and D-glutamate metabolism [PATH:ko00471]|K00261 GLUD1_2, gdhA; glutamate dehydrogenase (NAD(P)+) [EC:1.4.1.3]___09105 Amino acid metabolism|00220 Arginine biosynthesis [PATH:ko00220]|K00261 GLUD1_2, gdhA; glutamate dehydrogenase (NAD(P)+) [EC:1.4.1.3]___09105 Amino acid metabolism|00250 Alanine, aspartate and glutamate metabolism [PATH:ko00…	0	1	0	0	0	0	0	0	0	0	0	0	0	0	0	0	0	0	0	0	0	0	0	0	0	0	0	0	0	0	0	0	0	0	0	0	0	0	0	0	0	0	0	0	0	0	0	0	0
09102 Energy metabolism|00910 Nitrogen metabolism [PATH:ko00910]|K00262 E1.4.1.4, gdhA; glutamate dehydrogenase (NADP+) [EC:1.4.1.4]___09105 Amino acid metabolism|00220 Arginine biosynthesis [PATH:ko00220]|K00262 E1.4.1.4, gdhA; glutamate dehydrogenase (NADP+) [EC:1.4.1.4]___09105 Amino acid metabolism|00250 Alanine, aspartate and glutamate metabolism [PATH:ko00250]|K00262 E1.4.1.4, gdhA; glutama…	0	1	1	1	1	1	1	1	1	0	1	1	1	1	1	1	1	1	0	1	1	1	1	1	1	1	1	1	1	1	1	1	1	1	1	1	0	1	1	1	1	1	1	1	0	1	1	1	1
09105 Amino acid metabolism|00250 Alanine, aspartate and glutamate metabolism [PATH:ko00250]|K00265 gltB; glutamate synthase (NADPH/NADH) large chain [EC:1.4.1.13 1.4.1.14]___09102 Energy metabolism|00910 Nitrogen metabolism [PATH:ko00910]|K00265 gltB; glutamate synthase (NADPH/NADH) large chain [EC:1.4.1.13 1.4.1.14]	1	1	1	1	1	1	1	1	1	1	1	1	1	1	1	1	1	1	1	1	1	1	1	1	1	1	1	1	1	0	0	1	1	1	1	1	1	1	1	1	1	1	1	1	1	1	1	1	1
09105 Amino acid metabolism|00250 Alanine, aspartate and glutamate metabolism [PATH:ko00250]|K00266 gltD; glutamate synthase (NADPH/NADH) small chain [EC:1.4.1.13 1.4.1.14]___09102 Energy metabolism|00910 Nitrogen metabolism [PATH:ko00910]|K00266 gltD; glutamate synthase (NADPH/NADH) small chain [EC:1.4.1.13 1.4.1.14]	1	1	1	1	1	1	1	1	1	1	1	1	1	1	1	1	1	1	1	1	1	1	1	1	1	1	1	1	1	1	1	1	1	1	1	1	1	1	1	1	1	1	1	1	1	1	1	1	1
09105 Amino acid metabolism|00330 Arginine and proline metabolism [PATH:ko00330]|K00273 DAO, aao; D-amino-acid oxidase [EC:1.4.3.3]___09106 Metabolism of other amino acids|00472 D-Arginine and D-ornithine metabolism [PATH:ko00472]|K00273 DAO, aao; D-amino-acid oxidase [EC:1.4.3.3]___09105 Amino acid metabolism|00260 Glycine, serine and threonine metabolism [PATH:ko00260]|K00273 DAO, aao; D-amino-…	1	1	1	1	1	1	1	1	1	1	1	1	1	1	1	1	1	1	1	1	1	1	1	1	1	1	1	1	1	1	1	1	1	1	1	0	1	1	1	1	1	1	0	1	1	1	1	1	1
09108 Metabolism of cofactors and vitamins|00760 Nicotinate and nicotinamide metabolism [PATH:ko00760]|K00278 nadB; L-aspartate oxidase [EC:1.4.3.16]___09105 Amino acid metabolism|00250 Alanine, aspartate and glutamate metabolism [PATH:ko00250]|K00278 nadB; L-aspartate oxidase [EC:1.4.3.16]	0	0	0	0	0	0	0	0	0	0	0	0	0	0	1	0	0	0	0	0	0	0	0	0	0	0	0	0	1	0	0	0	0	0	0	0	0	0	0	0	0	0	0	0	0	0	0	0	0
09101 Carbohydrate metabolism|00630 Glyoxylate and dicarboxylate metabolism [PATH:ko00630]|K00284 E1.4.7.1; glutamate synthase (ferredoxin) [EC:1.4.7.1]___09102 Energy metabolism|00910 Nitrogen metabolism [PATH:ko00910]|K00284 E1.4.7.1; glutamate synthase (ferredoxin) [EC:1.4.7.1]	1	1	1	1	1	1	1	1	1	1	1	1	1	1	1	1	1	1	1	1	1	1	1	1	1	1	1	1	1	0	0	1	1	1	1	1	1	1	1	1	1	1	1	1	1	1	1	1	1
09105 Amino acid metabolism|00330 Arginine and proline metabolism [PATH:ko00330]|K00286 proC; pyrroline-5-carboxylate reductase [EC:1.5.1.2]	1	1	1	1	1	1	1	1	1	1	1	1	1	1	1	1	1	1	1	1	1	1	1	1	1	1	1	1	1	1	1	1	1	1	1	1	1	1	1	1	1	1	1	1	1	1	1	1	1
09108 Metabolism of cofactors and vitamins|00670 One carbon pool by folate [PATH:ko00670]|K00288 MTHFD; methylenetetrahydrofolate dehydrogenase (NADP+) / methenyltetrahydrofolate cyclohydrolase / formyltetrahydrofolate synthetase [EC:1.5.1.5 3.5.4.9 6.3.4.3]	1	1	1	1	1	1	1	1	1	1	1	1	1	1	1	1	1	1	1	1	1	1	1	1	1	1	1	1	1	1	1	1	1	1	1	1	1	1	1	1	1	1	1	1	1	1	1	1	1
09105 Amino acid metabolism|00300 Lysine biosynthesis [PATH:ko00300]|K00290 LYS1; saccharopine dehydrogenase (NAD+, L-lysine forming) [EC:1.5.1.7]___09105 Amino acid metabolism|00310 Lysine degradation [PATH:ko00310]|K00290 LYS1; saccharopine dehydrogenase (NAD+, L-lysine forming) [EC:1.5.1.7]	1	1	1	1	1	1	1	1	1	0	1	1	1	1	1	1	1	1	1	1	1	1	1	1	1	0	1	1	1	1	1	1	1	1	1	1	1	1	1	1	1	1	0	1	1	0	1	1	1
09108 Metabolism of cofactors and vitamins|00670 One carbon pool by folate [PATH:ko00670]|K00297 metF, MTHFR; methylenetetrahydrofolate reductase (NADPH) [EC:1.5.1.20]___09102 Energy metabolism|00720 Carbon fixation pathways in prokaryotes [PATH:ko00720]|K00297 metF, MTHFR; methylenetetrahydrofolate reductase (NADPH) [EC:1.5.1.20]	1	0	1	1	1	1	1	1	1	1	0	1	1	1	0	1	1	1	1	1	1	1	1	1	1	1	1	1	1	1	1	1	1	1	1	1	1	1	0	1	1	1	1	1	1	1	1	1	1
09105 Amino acid metabolism|00260 Glycine, serine and threonine metabolism [PATH:ko00260]|K00302 soxA; sarcosine oxidase, subunit alpha [EC:1.5.3.1]	1	1	1	1	1	1	1	1	1	1	1	1	1	1	1	1	1	1	1	1	1	1	1	0	1	1	1	1	1	1	1	1	1	1	1	1	1	1	1	1	1	1	1	1	1	1	1	1	1
09102 Energy metabolism|00190 Oxidative phosphorylation [PATH:ko00190]|K00329 E1.6.5.3; NADH dehydrogenase [EC:1.6.5.3]	0	0	0	0	0	0	0	0	0	0	0	0	0	0	0	0	0	0	0	0	0	0	0	0	0	0	0	0	0	0	0	0	0	0	0	0	0	0	0	0	0	0	0	0	0	0	0	0	0
09102 Energy metabolism|00190 Oxidative phosphorylation [PATH:ko00190]|K00335 nuoF; NADH-quinone oxidoreductase subunit F [EC:1.6.5.3]	0	0	0	0	0	0	0	0	0	0	0	0	0	0	0	0	0	0	0	0	0	0	0	0	0	0	0	0	0	0	0	0	0	0	0	0	0	0	0	0	0	0	0	0	0	1	0	0	0
09102 Energy metabolism|00190 Oxidative phosphorylation [PATH:ko00190]|K00356 E1.6.99.3; NADH dehydrogenase [EC:1.6.99.3]	0	0	0	0	0	0	0	0	0	0	0	0	0	0	0	0	0	0	0	0	0	0	0	0	0	0	0	0	0	0	0	0	0	0	0	0	0	0	0	0	0	0	0	0	0	0	0	0	0
09102 Energy metabolism|00910 Nitrogen metabolism [PATH:ko00910]|K00366 nirA; ferredoxin-nitrite reductase [EC:1.7.7.1]	1	0	1	1	1	1	0	1	1	1	1	1	1	1	1	0	0	0	1	1	1	0	1	1	1	1	1	1	1	1	1	1	1	1	1	1	1	1	0	1	1	1	1	1	1	1	1	1	1
09102 Energy metabolism|00920 Sulfur metabolism [PATH:ko00920]|K00381 cysI; sulfite reductase (NADPH) hemoprotein beta-component [EC:1.8.1.2]	1	0	1	1	1	1	0	1	1	1	1	1	1	1	1	0	0	0	1	1	1	0	1	1	1	1	1	1	1	1	1	1	1	1	1	1	1	1	0	1	1	1	1	1	1	1	1	1	1
09106 Metabolism of other amino acids|00450 Selenocompound metabolism [PATH:ko00450]|K00384 trxB, TRR; thioredoxin reductase (NADPH) [EC:1.8.1.9]	1	0	0	0	1	0	1	1	1	1	1	0	1	1	0	1	1	1	0	1	0	0	0	1	1	1	0	1	1	1	1	1	1	1	1	1	1	1	1	1	1	1	1	1	1	1	1	1	1
09102 Energy metabolism|00920 Sulfur metabolism [PATH:ko00920]|K00390 cysH; phosphoadenosine phosphosulfate reductase [EC:1.8.4.8 1.8.4.10]	0	0	0	0	0	0	0	0	0	0	0	1	0	0	0	0	1	0	0	0	0	0	0	0	0	0	0	0	0	0	0	0	0	0	0	0	0	0	0	0	0	0	0	0	0	0	0	0	0
09102 Energy metabolism|00920 Sulfur metabolism [PATH:ko00920]|K00392 sir; sulfite reductase (ferredoxin) [EC:1.8.7.1]	1	0	1	1	1	1	0	1	1	1	1	1	1	1	1	0	0	0	1	1	1	0	1	1	1	1	1	1	1	1	1	1	1	1	1	1	1	1	0	1	1	1	1	1	1	1	1	1	1
09105 Amino acid metabolism|00350 Tyrosine metabolism [PATH:ko00350]|K00457 HPD, hppD; 4-hydroxyphenylpyruvate dioxygenase [EC:1.13.11.27]___09105 Amino acid metabolism|00360 Phenylalanine metabolism [PATH:ko00360]|K00457 HPD, hppD; 4-hydroxyphenylpyruvate dioxygenase [EC:1.13.11.27]___09108 Metabolism of cofactors and vitamins|00130 Ubiquinone and other terpenoid-quinone biosynthesis [PATH:ko001…	0	0	0	0	0	0	0	0	0	0	0	0	0	0	0	0	0	0	0	0	0	0	0	0	0	0	0	0	0	0	0	0	0	0	0	0	0	0	0	0	0	0	0	0	0	0	0	0	0
09102 Energy metabolism|00910 Nitrogen metabolism [PATH:ko00910]|K00459 ncd2, npd; nitronate monooxygenase [EC:1.13.12.16]	0	0	0	0	0	0	0	0	0	0	0	0	0	0	0	0	0	0	0	0	0	0	0	0	0	0	0	0	0	0	0	0	0	0	0	0	0	0	0	0	0	0	0	0	0	0	0	0	0
09104 Nucleotide metabolism|00240 Pyrimidine metabolism [PATH:ko00240]|K00525 E1.17.4.1A, nrdA, nrdE; ribonucleoside-diphosphate reductase alpha chain [EC:1.17.4.1]___09104 Nucleotide metabolism|00230 Purine metabolism [PATH:ko00230]|K00525 E1.17.4.1A, nrdA, nrdE; ribonucleoside-diphosphate reductase alpha chain [EC:1.17.4.1]	0	0	0	0	0	0	0	0	0	0	0	0	0	0	0	0	0	0	0	0	0	0	0	0	0	0	0	0	0	0	0	0	0	0	0	0	0	0	0	0	0	0	0	0	0	0	0	0	0
09104 Nucleotide metabolism|00230 Purine metabolism [PATH:ko00230]|K00526 E1.17.4.1B, nrdB, nrdF; ribonucleoside-diphosphate reductase beta chain [EC:1.17.4.1]___09104 Nucleotide metabolism|00240 Pyrimidine metabolism [PATH:ko00240]|K00526 E1.17.4.1B, nrdB, nrdF; ribonucleoside-diphosphate reductase beta chain [EC:1.17.4.1]	0	0	0	0	0	0	0	0	0	0	0	0	0	0	0	0	0	0	0	0	0	0	0	0	0	0	0	0	0	0	0	0	0	0	0	0	0	0	0	0	0	0	0	0	0	0	0	0	0
09104 Nucleotide metabolism|00240 Pyrimidine metabolism [PATH:ko00240]|K00527 rtpR; ribonucleoside-triphosphate reductase (thioredoxin) [EC:1.17.4.2]___09104 Nucleotide metabolism|00230 Purine metabolism [PATH:ko00230]|K00527 rtpR; ribonucleoside-triphosphate reductase (thioredoxin) [EC:1.17.4.2]	0	0	0	0	0	1	0	0	0	0	0	0	0	0	0	0	0	0	0	0	0	0	0	0	0	0	0	0	0	0	0	0	0	0	0	1	0	0	0	1	0	0	0	0	0	0	0	0	0
09105 Amino acid metabolism|00270 Cysteine and methionine metabolism [PATH:ko00270]|K00547 mmuM, BHMT2; homocysteine S-methyltransferase [EC:2.1.1.10]	0	0	0	0	0	0	0	0	0	0	0	0	0	0	0	0	0	0	0	0	0	0	0	0	0	0	0	0	0	0	0	0	0	0	0	0	0	0	0	0	0	0	0	0	0	0	0	0	0
09106 Metabolism of other amino acids|00450 Selenocompound metabolism [PATH:ko00450]|K00548 metH, MTR; 5-methyltetrahydrofolate--homocysteine methyltransferase [EC:2.1.1.13]___09105 Amino acid metabolism|00270 Cysteine and methionine metabolism [PATH:ko00270]|K00548 metH, MTR; 5-methyltetrahydrofolate--homocysteine methyltransferase [EC:2.1.1.13]___09108 Metabolism of cofactors and vitamins|00670…	1	0	1	1	1	1	1	1	1	1	0	1	1	1	1	1	1	1	1	1	1	1	1	1	1	1	1	1	1	1	1	1	1	1	1	1	1	1	0	1	1	1	1	1	1	1	1	1	1
09105 Amino acid metabolism|00270 Cysteine and methionine metabolism [PATH:ko00270]|K00549 metE; 5-methyltetrahydropteroyltriglutamate--homocysteine methyltransferase [EC:2.1.1.14]___09106 Metabolism of other amino acids|00450 Selenocompound metabolism [PATH:ko00450]|K00549 metE; 5-methyltetrahydropteroyltriglutamate--homocysteine methyltransferase [EC:2.1.1.14]	0	0	0	0	0	0	0	0	0	0	0	0	0	0	0	0	0	0	0	0	0	1	0	0	0	0	0	0	1	0	0	0	0	0	0	1	1	0	0	0	0	0	0	0	0	0	0	0	0
09105 Amino acid metabolism|00270 Cysteine and methionine metabolism [PATH:ko00270]|K00558 DNMT1, dcm; DNA (cytosine-5)-methyltransferase 1 [EC:2.1.1.37]	1	0	0	0	0	0	0	0	1	0	1	1	0	0	1	1	0	1	0	1	1	1	0	0	0	0	0	1	0	0	0	1	0	0	0	0	0	0	0	0	0	0	0	0	0	0	0	0	0
09104 Nucleotide metabolism|00240 Pyrimidine metabolism [PATH:ko00240]|K00560 thyA, TYMS; thymidylate synthase [EC:2.1.1.45]___09108 Metabolism of cofactors and vitamins|00670 One carbon pool by folate [PATH:ko00670]|K00560 thyA, TYMS; thymidylate synthase [EC:2.1.1.45]	1	1	1	1	1	1	1	1	1	1	1	1	1	1	1	1	1	1	1	1	1	1	1	1	1	1	1	1	1	1	1	1	1	1	1	1	1	1	1	1	1	1	1	1	1	1	1	1	1
09108 Metabolism of cofactors and vitamins|00860 Porphyrin and chlorophyll metabolism [PATH:ko00860]|K00595 cobL; precorrin-6Y C5,15-methyltransferase (decarboxylating) [EC:2.1.1.132]	1	0	1	0	0	1	1	0	1	1	0	1	0	1	0	0	0	0	0	1	1	1	1	0	1	1	0	0	1	0	1	0	1	1	1	1	1	1	0	1	1	1	1	1	0	1	1	1	1
09106 Metabolism of other amino acids|00460 Cyanoamino acid metabolism [PATH:ko00460]|K00600 glyA, SHMT; glycine hydroxymethyltransferase [EC:2.1.2.1]___09108 Metabolism of cofactors and vitamins|00670 One carbon pool by folate [PATH:ko00670]|K00600 glyA, SHMT; glycine hydroxymethyltransferase [EC:2.1.2.1]___09101 Carbohydrate metabolism|00630 Glyoxylate and dicarboxylate metabolism [PATH:ko00630…	1	1	0	0	1	1	0	1	0	1	0	0	0	0	1	1	0	1	1	1	1	1	1	1	1	1	1	1	1	0	1	1	1	1	1	1	1	1	0	1	0	1	1	1	1	1	1	1	1
09104 Nucleotide metabolism|00230 Purine metabolism [PATH:ko00230]|K00602 purH; phosphoribosylaminoimidazolecarboxamide formyltransferase / IMP cyclohydrolase [EC:2.1.2.3 3.5.4.10]___09108 Metabolism of cofactors and vitamins|00670 One carbon pool by folate [PATH:ko00670]|K00602 purH; phosphoribosylaminoimidazolecarboxamide formyltransferase / IMP cyclohydrolase [EC:2.1.2.3 3.5.4.10]	0	0	0	0	0	0	0	0	0	0	0	0	0	0	0	0	0	0	0	0	0	0	0	0	0	0	0	0	0	0	0	0	0	0	0	0	0	0	0	0	0	0	0	0	0	0	0	0	0
09108 Metabolism of cofactors and vitamins|00670 One carbon pool by folate [PATH:ko00670]|K00604 MTFMT, fmt; methionyl-tRNA formyltransferase [EC:2.1.2.9]	1	1	1	1	1	1	1	1	1	1	1	1	1	1	1	1	1	1	1	1	1	1	1	1	1	1	1	1	1	1	1	1	1	1	1	1	1	1	1	1	1	1	1	1	1	1	0	1	1
09105 Amino acid metabolism|00250 Alanine, aspartate and glutamate metabolism [PATH:ko00250]|K00609 pyrB, PYR2; aspartate carbamoyltransferase catalytic subunit [EC:2.1.3.2]___09104 Nucleotide metabolism|00240 Pyrimidine metabolism [PATH:ko00240]|K00609 pyrB, PYR2; aspartate carbamoyltransferase catalytic subunit [EC:2.1.3.2]	1	1	1	1	1	1	1	1	1	1	1	1	1	1	1	1	1	1	1	1	1	1	1	1	1	1	1	1	1	1	1	1	1	1	1	1	1	1	1	1	1	1	1	1	1	1	1	1	1
09104 Nucleotide metabolism|00240 Pyrimidine metabolism [PATH:ko00240]|K00610 pyrI; aspartate carbamoyltransferase regulatory subunit___09105 Amino acid metabolism|00250 Alanine, aspartate and glutamate metabolism [PATH:ko00250]|K00610 pyrI; aspartate carbamoyltransferase regulatory subunit	1	1	1	1	1	1	1	1	1	1	1	1	1	1	1	1	1	1	1	1	1	1	1	1	1	1	1	1	1	1	1	1	1	1	1	1	1	1	1	1	1	1	1	1	1	1	1	1	1
09105 Amino acid metabolism|00220 Arginine biosynthesis [PATH:ko00220]|K00611 OTC, argF, argI; ornithine carbamoyltransferase [EC:2.1.3.3]	1	1	1	1	1	1	1	1	1	1	1	1	1	1	1	1	1	1	1	1	1	1	1	1	1	1	1	1	1	1	1	1	1	1	1	1	1	1	1	1	1	1	1	1	1	1	1	1	1
09101 Carbohydrate metabolism|00030 Pentose phosphate pathway [PATH:ko00030]|K00615 E2.2.1.1, tktA, tktB; transketolase [EC:2.2.1.1]___09109 Metabolism of terpenoids and polyketides|01051 Biosynthesis of ansamycins [PATH:ko01051]|K00615 E2.2.1.1, tktA, tktB; transketolase [EC:2.2.1.1]___09102 Energy metabolism|00710 Carbon fixation in photosynthetic organisms [PATH:ko00710]|K00615 E2.2.1.1, tktA,…	1	1	1	1	1	1	1	1	1	1	1	1	0	1	1	1	1	1	1	1	1	1	1	1	1	1	1	1	1	1	1	1	1	1	1	1	1	1	1	1	1	1	1	1	1	1	1	1	1
09101 Carbohydrate metabolism|00030 Pentose phosphate pathway [PATH:ko00030]|K00616 E2.2.1.2, talA, talB; transaldolase [EC:2.2.1.2]	1	1	0	1	1	1	1	1	1	1	1	0	0	1	0	1	1	1	1	1	1	1	1	1	1	1	1	1	1	1	1	1	1	1	1	1	1	1	1	1	1	1	1	1	1	1	1	1	1
09105 Amino acid metabolism|00220 Arginine biosynthesis [PATH:ko00220]|K00620 argJ; glutamate N-acetyltransferase / amino-acid N-acetyltransferase [EC:2.3.1.35 2.3.1.1]	1	1	1	1	1	1	1	1	1	1	1	1	1	1	1	1	1	1	1	1	1	0	1	1	1	1	0	0	1	1	1	1	1	1	1	1	1	1	1	0	1	0	0	1	1	1	1	1	1
09101 Carbohydrate metabolism|00620 Pyruvate metabolism [PATH:ko00620]|K00625 E2.3.1.8, pta; phosphate acetyltransferase [EC:2.3.1.8]___09101 Carbohydrate metabolism|00640 Propanoate metabolism [PATH:ko00640]|K00625 E2.3.1.8, pta; phosphate acetyltransferase [EC:2.3.1.8]___09102 Energy metabolism|00680 Methane metabolism [PATH:ko00680]|K00625 E2.3.1.8, pta; phosphate acetyltransferase [EC:2.3.1.8…	1	1	1	1	1	1	1	1	1	1	1	1	1	1	1	1	1	1	1	1	1	1	1	1	1	1	1	1	1	1	1	1	1	1	1	1	1	1	1	1	1	1	1	1	1	1	1	1	1
09101 Carbohydrate metabolism|00630 Glyoxylate and dicarboxylate metabolism [PATH:ko00630]|K00626 E2.3.1.9, atoB; acetyl-CoA C-acetyltransferase [EC:2.3.1.9]___09101 Carbohydrate metabolism|00640 Propanoate metabolism [PATH:ko00640]|K00626 E2.3.1.9, atoB; acetyl-CoA C-acetyltransferase [EC:2.3.1.9]___09101 Carbohydrate metabolism|00650 Butanoate metabolism [PATH:ko00650]|K00626 E2.3.1.9, atoB; ac…	1	1	1	1	1	1	1	1	1	1	1	1	1	1	1	0	1	1	1	1	1	1	1	1	1	0	1	1	1	1	1	1	1	1	1	1	1	1	1	1	1	1	1	0	1	1	1	1	1
09101 Carbohydrate metabolism|00020 Citrate cycle (TCA cycle) [PATH:ko00020]|K00627 DLAT, aceF, pdhC; pyruvate dehydrogenase E2 component (dihydrolipoamide acetyltransferase) [EC:2.3.1.12]___09101 Carbohydrate metabolism|00010 Glycolysis / Gluconeogenesis [PATH:ko00010]|K00627 DLAT, aceF, pdhC; pyruvate dehydrogenase E2 component (dihydrolipoamide acetyltransferase) [EC:2.3.1.12]___09101 Carbohyd…	0	0	0	0	0	0	0	0	1	0	1	0	0	0	1	1	1	0	0	0	0	0	0	0	1	0	1	0	0	0	0	0	0	0	0	0	0	0	1	0	0	0	0	0	0	0	0	0	0
09102 Energy metabolism|00920 Sulfur metabolism [PATH:ko00920]|K00640 cysE; serine O-acetyltransferase [EC:2.3.1.30]___09105 Amino acid metabolism|00270 Cysteine and methionine metabolism [PATH:ko00270]|K00640 cysE; serine O-acetyltransferase [EC:2.3.1.30]	1	0	1	1	1	1	0	1	0	0	0	1	1	0	1	0	0	1	0	1	0	0	0	0	1	0	1	0	0	0	0	1	1	1	1	0	1	0	1	0	1	0	0	0	1	0	0	1	0
09110 Biosynthesis of other secondary metabolites|00333 Prodigiosin biosyntheses [PATH:ko00333]|K00645 fabD; [acyl-carrier-protein] S-malonyltransferase [EC:2.3.1.39]___09103 Lipid metabolism|00061 Fatty acid biosynthesis [PATH:ko00061]|K00645 fabD; [acyl-carrier-protein] S-malonyltransferase [EC:2.3.1.39]	0	0	0	1	1	1	1	0	0	1	1	0	1	0	1	1	1	1	0	1	1	0	1	1	1	0	0	1	1	0	0	1	1	1	1	1	1	1	1	0	0	1	1	1	1	1	1	1	1
09103 Lipid metabolism|00061 Fatty acid biosynthesis [PATH:ko00061]|K00648 fabH; 3-oxoacyl-[acyl-carrier-protein] synthase III [EC:2.3.1.180]	0	0	0	1	1	1	1	0	0	1	1	0	1	0	1	1	1	1	0	1	1	0	1	1	1	0	0	1	1	0	0	1	1	1	1	1	1	1	1	0	0	1	1	1	1	1	1	1	1
09102 Energy metabolism|00920 Sulfur metabolism [PATH:ko00920]|K00651 metA; homoserine O-succinyltransferase/O-acetyltransferase [EC:2.3.1.46 2.3.1.31]___09105 Amino acid metabolism|00270 Cysteine and methionine metabolism [PATH:ko00270]|K00651 metA; homoserine O-succinyltransferase/O-acetyltransferase [EC:2.3.1.46 2.3.1.31]	1	1	1	1	1	1	1	1	1	1	1	1	1	1	1	1	1	1	1	1	1	1	1	1	1	1	1	1	1	1	1	1	1	1	1	1	1	1	1	1	1	1	1	1	1	1	1	1	1
09103 Lipid metabolism|00564 Glycerophospholipid metabolism [PATH:ko00564]|K00655 plsC; 1-acyl-sn-glycerol-3-phosphate acyltransferase [EC:2.3.1.51]___09103 Lipid metabolism|00561 Glycerolipid metabolism [PATH:ko00561]|K00655 plsC; 1-acyl-sn-glycerol-3-phosphate acyltransferase [EC:2.3.1.51]	1	1	1	1	1	1	1	1	1	1	1	1	1	1	1	1	1	1	1	1	1	1	1	1	1	1	1	1	1	1	1	1	1	1	1	1	1	1	1	1	1	1	0	0	0	1	1	1	1
09101 Carbohydrate metabolism|00640 Propanoate metabolism [PATH:ko00640]|K00656 E2.3.1.54, pflD; formate C-acetyltransferase [EC:2.3.1.54]___09101 Carbohydrate metabolism|00620 Pyruvate metabolism [PATH:ko00620]|K00656 E2.3.1.54, pflD; formate C-acetyltransferase [EC:2.3.1.54]___09101 Carbohydrate metabolism|00650 Butanoate metabolism [PATH:ko00650]|K00656 E2.3.1.54, pflD; formate C-acetyltransfe…	1	1	1	1	1	1	1	1	1	1	1	1	1	1	1	1	1	1	1	1	1	1	1	1	0	1	1	1	1	0	0	1	1	1	1	1	1	1	0	1	0	1	0	1	1	1	1	1	1
09105 Amino acid metabolism|00330 Arginine and proline metabolism [PATH:ko00330]|K00657 speG, SAT; diamine N-acetyltransferase [EC:2.3.1.57]	0	0	0	0	0	0	0	0	0	0	0	0	0	0	0	0	0	0	0	0	0	0	0	0	0	0	0	0	0	0	0	0	0	0	0	0	0	0	0	0	0	0	0	0	0	0	0	0	0
09106 Metabolism of other amino acids|00430 Taurine and hypotaurine metabolism [PATH:ko00430]|K00681 ggt; gamma-glutamyltranspeptidase / glutathione hydrolase [EC:2.3.2.2 3.4.19.13]___09106 Metabolism of other amino acids|00480 Glutathione metabolism [PATH:ko00480]|K00681 ggt; gamma-glutamyltranspeptidase / glutathione hydrolase [EC:2.3.2.2 3.4.19.13]___09106 Metabolism of other amino acids|00460…	0	0	0	0	0	0	0	0	0	0	0	0	0	0	0	0	0	0	0	0	0	0	0	0	0	0	0	0	0	0	0	0	0	0	0	0	0	0	0	0	0	0	0	0	0	0	0	0	0
09101 Carbohydrate metabolism|00500 Starch and sucrose metabolism [PATH:ko00500]|K00688 PYG, glgP; glycogen phosphorylase [EC:2.4.1.1]	1	1	1	1	1	1	1	1	1	1	1	1	1	1	1	1	1	1	1	1	1	1	1	1	1	1	1	1	1	1	1	1	1	1	1	1	1	1	1	1	1	1	1	1	1	1	1	1	1
09101 Carbohydrate metabolism|00500 Starch and sucrose metabolism [PATH:ko00500]|K00690 E2.4.1.7; sucrose phosphorylase [EC:2.4.1.7]	1	0	0	0	1	0	0	0	1	1	0	1	1	0	1	1	0	0	0	0	1	1	0	0	1	0	0	1	1	1	0	0	0	0	0	0	0	0	1	0	0	0	0	0	0	0	0	0	0
09101 Carbohydrate metabolism|00500 Starch and sucrose metabolism [PATH:ko00500]|K00691 mapA; maltose phosphorylase [EC:2.4.1.8]	0	0	1	0	0	0	0	1	0	0	0	0	0	0	1	0	0	0	0	0	0	0	0	0	0	0	0	0	0	0	0	0	0	0	0	0	0	0	0	0	0	0	0	0	0	0	0	0	0
09101 Carbohydrate metabolism|00500 Starch and sucrose metabolism [PATH:ko00500]|K00700 GBE1, glgB; 1,4-alpha-glucan branching enzyme [EC:2.4.1.18]	1	1	1	1	1	1	1	1	1	1	1	1	1	1	1	1	1	1	1	1	1	1	1	1	1	1	1	1	1	1	1	1	1	1	1	1	1	1	1	1	1	1	1	1	1	1	1	1	1
09101 Carbohydrate metabolism|00500 Starch and sucrose metabolism [PATH:ko00500]|K00702 E2.4.1.20; cellobiose phosphorylase [EC:2.4.1.20]	0	0	1	0	0	0	0	1	0	0	1	0	0	0	1	0	0	0	0	1	0	0	0	0	0	0	0	0	0	0	0	0	1	0	0	0	0	0	0	1	1	0	0	0	0	0	0	0	0
09101 Carbohydrate metabolism|00500 Starch and sucrose metabolism [PATH:ko00500]|K00703 glgA; starch synthase [EC:2.4.1.21]	1	1	1	1	1	1	1	1	1	1	1	1	1	1	1	1	1	1	1	1	1	1	1	1	1	1	1	1	1	1	1	1	1	1	1	1	1	1	1	1	1	1	1	1	1	1	1	1	1
09101 Carbohydrate metabolism|00500 Starch and sucrose metabolism [PATH:ko00500]|K00705 malQ; 4-alpha-glucanotransferase [EC:2.4.1.25]	1	1	1	1	1	1	1	1	1	1	1	1	1	1	1	1	1	1	1	1	1	1	1	1	1	1	1	1	1	1	1	1	1	1	1	1	1	1	1	1	1	1	1	1	1	1	1	1	1
09107 Glycan biosynthesis and metabolism|00510 N-Glycan biosynthesis [PATH:ko00510]|K00721 DPM1; dolichol-phosphate mannosyltransferase [EC:2.4.1.83]	1	1	1	1	1	1	1	1	1	1	1	1	1	1	1	1	1	1	1	1	1	1	1	1	1	1	1	1	1	1	1	1	1	1	1	1	1	1	1	1	1	1	1	1	1	1	1	1	1
09107 Glycan biosynthesis and metabolism|00510 N-Glycan biosynthesis [PATH:ko00510]|K00729 ALG5; dolichyl-phosphate beta-glucosyltransferase [EC:2.4.1.117]	0	0	0	0	0	0	0	0	0	0	0	0	0	0	0	0	0	0	0	0	0	0	0	0	0	0	0	0	0	0	0	0	0	0	0	0	0	0	0	0	0	0	0	0	0	0	0	0	0
09104 Nucleotide metabolism|00240 Pyrimidine metabolism [PATH:ko00240]|K00756 pdp; pyrimidine-nucleoside phosphorylase [EC:2.4.2.2]	1	1	1	0	1	0	1	1	1	1	1	1	1	1	1	1	1	1	0	1	1	1	1	1	1	1	1	1	1	1	1	1	1	1	1	1	1	1	1	1	1	1	1	1	1	1	1	1	1
09111 Xenobiotics biodegradation and metabolism|00983 Drug metabolism - other enzymes [PATH:ko00983]|K00757 udp, UPP; uridine phosphorylase [EC:2.4.2.3]___09104 Nucleotide metabolism|00240 Pyrimidine metabolism [PATH:ko00240]|K00757 udp, UPP; uridine phosphorylase [EC:2.4.2.3]	0	0	0	0	0	0	0	0	0	0	0	0	0	0	0	0	0	0	0	0	0	0	0	0	0	0	0	0	0	0	0	0	0	0	0	0	0	0	0	0	0	0	0	0	0	0	0	0	0
09104 Nucleotide metabolism|00240 Pyrimidine metabolism [PATH:ko00240]|K00758 deoA, TYMP; thymidine phosphorylase [EC:2.4.2.4]___09111 Xenobiotics biodegradation and metabolism|00983 Drug metabolism - other enzymes [PATH:ko00983]|K00758 deoA, TYMP; thymidine phosphorylase [EC:2.4.2.4]	1	1	1	1	1	1	1	1	1	1	1	1	1	1	1	1	1	1	1	1	1	1	1	1	1	1	1	1	1	1	1	1	1	1	1	1	1	1	1	1	1	1	1	1	1	1	1	1	1
09104 Nucleotide metabolism|00230 Purine metabolism [PATH:ko00230]|K00759 APRT, apt; adenine phosphoribosyltransferase [EC:2.4.2.7]	1	1	1	1	1	1	1	1	1	1	1	1	1	1	1	1	1	1	1	1	1	1	1	1	1	1	1	1	1	1	1	1	1	1	1	1	1	1	1	1	1	1	1	1	1	1	1	1	1
09104 Nucleotide metabolism|00230 Purine metabolism [PATH:ko00230]|K00760 hprT, hpt, HPRT1; hypoxanthine phosphoribosyltransferase [EC:2.4.2.8]___09111 Xenobiotics biodegradation and metabolism|00983 Drug metabolism - other enzymes [PATH:ko00983]|K00760 hprT, hpt, HPRT1; hypoxanthine phosphoribosyltransferase [EC:2.4.2.8]	1	1	1	1	1	1	1	1	1	1	1	1	1	1	1	1	1	1	1	1	1	1	1	1	1	1	1	1	1	1	1	1	1	1	1	1	0	1	1	1	1	1	1	1	1	1	1	1	1
09104 Nucleotide metabolism|00240 Pyrimidine metabolism [PATH:ko00240]|K00761 upp, UPRT; uracil phosphoribosyltransferase [EC:2.4.2.9]	1	1	1	1	1	1	1	1	1	1	1	1	1	1	1	1	1	1	1	1	1	0	1	1	1	1	1	1	1	1	1	1	1	1	1	1	1	1	1	1	1	0	0	1	1	1	1	1	1
09104 Nucleotide metabolism|00240 Pyrimidine metabolism [PATH:ko00240]|K00762 pyrE; orotate phosphoribosyltransferase [EC:2.4.2.10]	1	1	1	1	1	1	1	1	1	1	0	1	1	1	1	1	1	1	1	1	1	1	1	1	1	1	1	1	1	1	1	1	0	1	1	1	1	1	1	1	1	1	1	1	1	1	1	1	1
09108 Metabolism of cofactors and vitamins|00760 Nicotinate and nicotinamide metabolism [PATH:ko00760]|K00763 pncB, NAPRT1; nicotinate phosphoribosyltransferase [EC:6.3.4.21]	1	1	1	1	1	1	1	1	1	1	1	1	1	1	1	1	1	1	1	1	1	1	1	1	1	1	1	1	1	1	1	1	1	1	1	1	1	1	1	1	1	1	1	1	1	1	1	1	1
09105 Amino acid metabolism|00250 Alanine, aspartate and glutamate metabolism [PATH:ko00250]|K00764 purF, PPAT; amidophosphoribosyltransferase [EC:2.4.2.14]___09104 Nucleotide metabolism|00230 Purine metabolism [PATH:ko00230]|K00764 purF, PPAT; amidophosphoribosyltransferase [EC:2.4.2.14]	1	1	1	1	1	1	1	1	1	1	1	1	1	1	1	1	1	1	1	1	1	1	1	1	1	1	1	1	1	1	1	1	1	1	1	1	1	1	1	1	1	1	1	1	1	1	1	1	1
09105 Amino acid metabolism|00340 Histidine metabolism [PATH:ko00340]|K00765 hisG; ATP phosphoribosyltransferase [EC:2.4.2.17]	1	1	1	1	1	1	1	1	1	1	1	1	1	1	1	1	1	1	1	1	1	1	1	1	1	1	1	1	1	1	1	1	1	1	1	1	1	1	1	1	1	1	1	1	1	1	1	1	1
09105 Amino acid metabolism|00400 Phenylalanine, tyrosine and tryptophan biosynthesis [PATH:ko00400]|K00766 trpD; anthranilate phosphoribosyltransferase [EC:2.4.2.18]	0	0	0	0	0	0	0	0	0	0	0	0	0	0	0	0	0	1	0	0	1	1	0	0	0	0	0	0	0	0	0	0	1	0	0	0	0	0	0	0	0	1	1	0	0	0	0	0	0
09108 Metabolism of cofactors and vitamins|00760 Nicotinate and nicotinamide metabolism [PATH:ko00760]|K00767 nadC, QPRT; nicotinate-nucleotide pyrophosphorylase (carboxylating) [EC:2.4.2.19]	0	0	0	0	0	0	0	0	0	0	0	0	0	0	1	0	0	0	0	0	0	0	0	0	0	0	0	0	1	0	0	0	0	0	0	0	0	0	0	0	0	0	0	0	0	0	0	0	0
09108 Metabolism of cofactors and vitamins|00860 Porphyrin and chlorophyll metabolism [PATH:ko00860]|K00768 E2.4.2.21, cobU, cobT; nicotinate-nucleotide--dimethylbenzimidazole phosphoribosyltransferase [EC:2.4.2.21]	1	0	1	0	0	1	1	0	1	1	0	1	0	1	0	1	1	0	1	1	1	1	1	0	1	1	0	0	1	0	1	0	1	1	1	1	1	1	0	1	1	1	1	1	0	1	1	1	1
09105 Amino acid metabolism|00270 Cysteine and methionine metabolism [PATH:ko00270]|K00772 mtaP, MTAP; 5'-methylthioadenosine phosphorylase [EC:2.4.2.28]	0	0	0	0	0	0	0	0	0	0	0	0	0	0	0	0	0	0	0	0	0	0	0	0	0	0	0	0	0	0	0	0	0	0	0	0	0	0	0	0	0	0	0	0	0	0	0	0	0
09108 Metabolism of cofactors and vitamins|00730 Thiamine metabolism [PATH:ko00730]|K00788 thiE; thiamine-phosphate pyrophosphorylase [EC:2.5.1.3]	1	1	1	1	1	1	0	0	1	1	0	1	1	1	0	0	1	1	0	1	1	1	1	1	1	1	1	1	1	1	1	1	1	1	1	1	1	1	1	1	1	1	1	1	1	1	1	1	1
09105 Amino acid metabolism|00270 Cysteine and methionine metabolism [PATH:ko00270]|K00789 metK; S-adenosylmethionine synthetase [EC:2.5.1.6]	1	1	1	1	1	1	1	1	1	1	1	1	1	1	1	1	1	1	1	1	1	1	1	1	1	1	1	1	1	1	1	1	1	1	1	1	1	1	1	1	1	1	1	1	1	1	0	1	1
09107 Glycan biosynthesis and metabolism|00550 Peptidoglycan biosynthesis [PATH:ko00550]|K00790 murA; UDP-N-acetylglucosamine 1-carboxyvinyltransferase [EC:2.5.1.7]___09101 Carbohydrate metabolism|00520 Amino sugar and nucleotide sugar metabolism [PATH:ko00520]|K00790 murA; UDP-N-acetylglucosamine 1-carboxyvinyltransferase [EC:2.5.1.7]	1	1	1	1	1	1	1	1	1	1	1	1	1	1	1	1	1	1	1	1	1	1	1	1	1	1	1	1	1	1	1	1	1	1	1	1	1	1	1	1	1	1	1	1	1	1	1	1	1
09109 Metabolism of terpenoids and polyketides|00908 Zeatin biosynthesis [PATH:ko00908]|K00791 miaA, TRIT1; tRNA dimethylallyltransferase [EC:2.5.1.75]	1	0	1	1	1	1	0	0	1	1	1	1	1	1	1	1	1	0	1	1	1	1	1	1	1	1	1	0	0	1	1	1	1	1	1	1	1	0	1	1	1	1	1	1	1	1	1	1	1
09108 Metabolism of cofactors and vitamins|00740 Riboflavin metabolism [PATH:ko00740]|K00793 ribE, RIB5; riboflavin synthase [EC:2.5.1.9]	0	0	0	0	0	0	0	0	0	0	0	0	0	0	0	0	0	0	0	0	0	0	0	0	0	0	0	0	0	0	0	0	0	0	0	0	0	0	0	0	0	0	0	0	0	0	0	0	0
09108 Metabolism of cofactors and vitamins|00740 Riboflavin metabolism [PATH:ko00740]|K00794 ribH, RIB4; 6,7-dimethyl-8-ribityllumazine synthase [EC:2.5.1.78]	0	0	0	0	0	0	0	0	0	0	0	0	0	0	0	0	0	0	0	0	0	0	0	0	0	0	0	0	0	0	0	0	0	0	0	0	0	0	0	0	0	0	0	0	0	0	0	0	0
09109 Metabolism of terpenoids and polyketides|00900 Terpenoid backbone biosynthesis [PATH:ko00900]|K00795 ispA; farnesyl diphosphate synthase [EC:2.5.1.1 2.5.1.10]	1	1	1	1	1	1	1	1	1	1	1	1	1	1	1	1	1	1	1	1	1	1	1	1	1	1	1	1	1	1	1	1	1	1	1	1	1	1	1	1	1	1	1	1	1	1	1	1	1
09105 Amino acid metabolism|00330 Arginine and proline metabolism [PATH:ko00330]|K00797 speE, SRM; spermidine synthase [EC:2.5.1.16]___09106 Metabolism of other amino acids|00480 Glutathione metabolism [PATH:ko00480]|K00797 speE, SRM; spermidine synthase [EC:2.5.1.16]___09105 Amino acid metabolism|00270 Cysteine and methionine metabolism [PATH:ko00270]|K00797 speE, SRM; spermidine synthase [EC:2.…	1	0	1	1	1	1	1	0	1	1	1	1	1	0	1	1	1	1	1	1	1	1	1	1	0	0	1	1	1	1	1	1	0	1	1	1	0	1	1	1	1	1	1	1	0	1	1	0	1
09105 Amino acid metabolism|00400 Phenylalanine, tyrosine and tryptophan biosynthesis [PATH:ko00400]|K00800 aroA; 3-phosphoshikimate 1-carboxyvinyltransferase [EC:2.5.1.19]	1	1	1	1	1	1	1	1	1	1	1	1	1	1	1	1	1	1	1	1	1	1	1	1	1	1	1	1	1	1	1	1	1	1	1	1	1	1	1	1	1	1	1	1	1	1	0	1	1
09109 Metabolism of terpenoids and polyketides|00900 Terpenoid backbone biosynthesis [PATH:ko00900]|K00805 hepST; heptaprenyl diphosphate synthase [EC:2.5.1.30]	1	1	1	1	1	1	1	1	1	1	1	1	1	1	1	0	1	0	1	1	0	1	1	1	0	1	1	1	1	0	1	1	1	1	1	1	0	1	1	1	1	1	0	1	1	1	0	1	1
09109 Metabolism of terpenoids and polyketides|00900 Terpenoid backbone biosynthesis [PATH:ko00900]|K00806 uppS; undecaprenyl diphosphate synthase [EC:2.5.1.31]	1	1	1	1	1	1	1	1	1	1	1	1	1	1	1	1	1	1	1	1	1	1	1	1	1	1	1	1	1	1	1	1	1	1	1	1	1	1	1	1	1	1	1	0	1	1	1	1	1
09105 Amino acid metabolism|00350 Tyrosine metabolism [PATH:ko00350]|K00817 hisC; histidinol-phosphate aminotransferase [EC:2.6.1.9]___09110 Biosynthesis of other secondary metabolites|00401 Novobiocin biosynthesis [PATH:ko00401]|K00817 hisC; histidinol-phosphate aminotransferase [EC:2.6.1.9]___09105 Amino acid metabolism|00340 Histidine metabolism [PATH:ko00340]|K00817 hisC; histidinol-phosphate…	1	1	1	1	1	1	1	1	1	1	1	1	1	1	1	1	1	1	1	1	1	1	1	1	1	1	1	1	1	1	1	1	1	1	1	1	1	1	1	1	1	1	1	1	1	1	1	1	1
09105 Amino acid metabolism|00220 Arginine biosynthesis [PATH:ko00220]|K00818 E2.6.1.11, argD; acetylornithine aminotransferase [EC:2.6.1.11]	1	1	1	1	1	1	1	1	1	1	1	1	1	1	1	1	1	1	1	1	1	1	1	1	1	1	0	0	1	1	1	1	1	1	1	1	1	1	1	0	1	0	0	1	1	1	1	1	1
09105 Amino acid metabolism|00250 Alanine, aspartate and glutamate metabolism [PATH:ko00250]|K00820 glmS, GFPT; glucosamine---fructose-6-phosphate aminotransferase (isomerizing) [EC:2.6.1.16]___09101 Carbohydrate metabolism|00520 Amino sugar and nucleotide sugar metabolism [PATH:ko00520]|K00820 glmS, GFPT; glucosamine---fructose-6-phosphate aminotransferase (isomerizing) [EC:2.6.1.16]	1	0	1	1	1	1	1	1	0	1	1	1	1	1	0	0	1	1	1	0	1	1	1	1	1	1	1	0	1	1	1	1	1	1	1	1	1	1	1	1	1	1	1	1	1	1	1	1	1
09105 Amino acid metabolism|00220 Arginine biosynthesis [PATH:ko00220]|K00821 argD; acetylornithine/N-succinyldiaminopimelate aminotransferase [EC:2.6.1.11 2.6.1.17]___09105 Amino acid metabolism|00300 Lysine biosynthesis [PATH:ko00300]|K00821 argD; acetylornithine/N-succinyldiaminopimelate aminotransferase [EC:2.6.1.11 2.6.1.17]	1	1	1	1	1	1	1	1	1	1	1	1	1	1	1	1	1	1	1	1	1	1	1	1	1	1	1	1	1	1	1	1	1	1	1	1	1	1	1	1	1	1	1	1	1	1	1	1	1
09105 Amino acid metabolism|00330 Arginine and proline metabolism [PATH:ko00330]|K00824 dat; D-alanine transaminase [EC:2.6.1.21]___09106 Metabolism of other amino acids|00472 D-Arginine and D-ornithine metabolism [PATH:ko00472]|K00824 dat; D-alanine transaminase [EC:2.6.1.21]___09105 Amino acid metabolism|00360 Phenylalanine metabolism [PATH:ko00360]|K00824 dat; D-alanine transaminase [EC:2.6.1.…	1	1	1	1	1	1	1	1	1	1	1	1	1	1	1	1	0	1	1	1	1	1	1	1	1	1	1	1	1	1	1	1	1	1	1	1	1	1	1	1	1	1	1	1	1	1	1	1	1
09108 Metabolism of cofactors and vitamins|00770 Pantothenate and CoA biosynthesis [PATH:ko00770]|K00826 E2.6.1.42, ilvE; branched-chain amino acid aminotransferase [EC:2.6.1.42]___09105 Amino acid metabolism|00290 Valine, leucine and isoleucine biosynthesis [PATH:ko00290]|K00826 E2.6.1.42, ilvE; branched-chain amino acid aminotransferase [EC:2.6.1.42]___09105 Amino acid metabolism|00280 Valine, …	1	1	1	1	1	1	1	1	1	1	1	1	1	1	1	1	1	1	1	1	1	1	1	1	1	1	1	1	1	1	1	1	1	1	1	1	1	1	1	1	1	1	1	1	1	1	1	1	1
09105 Amino acid metabolism|00260 Glycine, serine and threonine metabolism [PATH:ko00260]|K00831 serC, PSAT1; phosphoserine aminotransferase [EC:2.6.1.52]___09102 Energy metabolism|00680 Methane metabolism [PATH:ko00680]|K00831 serC, PSAT1; phosphoserine aminotransferase [EC:2.6.1.52]___09108 Metabolism of cofactors and vitamins|00750 Vitamin B6 metabolism [PATH:ko00750]|K00831 serC, PSAT1; phosp…	1	1	1	1	1	1	1	1	1	1	1	1	1	1	1	1	1	1	1	1	1	1	1	1	1	1	1	1	1	1	1	1	1	1	1	1	1	1	1	1	1	1	1	1	1	1	1	1	1
09105 Amino acid metabolism|00300 Lysine biosynthesis [PATH:ko00300]|K00841 patA; aminotransferase [EC:2.6.1.-]	1	1	1	1	1	1	1	1	1	0	1	1	1	1	1	1	1	1	1	1	1	1	1	1	1	1	1	1	1	1	1	1	1	1	1	1	1	1	1	1	1	1	1	1	1	1	1	0	1
09101 Carbohydrate metabolism|00500 Starch and sucrose metabolism [PATH:ko00500]|K00845 glk; glucokinase [EC:2.7.1.2]___09101 Carbohydrate metabolism|00052 Galactose metabolism [PATH:ko00052]|K00845 glk; glucokinase [EC:2.7.1.2]___09110 Biosynthesis of other secondary metabolites|00524 Neomycin, kanamycin and gentamicin biosynthesis [PATH:ko00524]|K00845 glk; glucokinase [EC:2.7.1.2]___09101 Carb…	1	1	1	1	1	1	1	1	1	1	1	1	1	1	1	1	1	1	1	1	1	1	1	1	1	1	1	1	1	1	1	1	1	1	1	1	1	1	1	1	1	1	1	1	1	1	1	1	1
09101 Carbohydrate metabolism|00051 Fructose and mannose metabolism [PATH:ko00051]|K00846 KHK; ketohexokinase [EC:2.7.1.3]	0	0	0	0	0	0	0	0	0	0	0	0	0	0	1	0	0	0	0	0	0	0	0	0	0	0	0	0	0	0	0	0	0	0	0	0	0	0	0	0	0	0	0	0	0	0	0	0	0
09101 Carbohydrate metabolism|00051 Fructose and mannose metabolism [PATH:ko00051]|K00847 E2.7.1.4, scrK; fructokinase [EC:2.7.1.4]___09101 Carbohydrate metabolism|00500 Starch and sucrose metabolism [PATH:ko00500]|K00847 E2.7.1.4, scrK; fructokinase [EC:2.7.1.4]___09101 Carbohydrate metabolism|00520 Amino sugar and nucleotide sugar metabolism [PATH:ko00520]|K00847 E2.7.1.4, scrK; fructokinase [E…	1	1	1	1	1	1	1	1	1	1	1	0	1	0	0	1	1	1	1	1	1	1	0	0	1	0	0	1	1	1	1	1	1	1	1	1	1	1	1	1	1	1	1	0	0	0	0	1	1
09101 Carbohydrate metabolism|00051 Fructose and mannose metabolism [PATH:ko00051]|K00848 rhaB; rhamnulokinase [EC:2.7.1.5]___09101 Carbohydrate metabolism|00040 Pentose and glucuronate interconversions [PATH:ko00040]|K00848 rhaB; rhamnulokinase [EC:2.7.1.5]	1	1	1	1	1	1	1	1	1	1	1	1	1	1	1	1	1	1	1	1	1	1	1	1	1	1	1	1	1	1	1	1	1	1	1	1	1	1	1	1	1	1	1	1	1	1	1	1	1
09101 Carbohydrate metabolism|00052 Galactose metabolism [PATH:ko00052]|K00849 galK; galactokinase [EC:2.7.1.6]___09101 Carbohydrate metabolism|00520 Amino sugar and nucleotide sugar metabolism [PATH:ko00520]|K00849 galK; galactokinase [EC:2.7.1.6]	1	1	1	1	1	1	1	1	1	0	1	1	1	1	1	1	1	1	1	1	1	1	0	1	1	1	1	1	0	1	1	1	1	0	1	0	1	1	1	1	1	0	1	1	1	1	1	1	1
09101 Carbohydrate metabolism|00010 Glycolysis / Gluconeogenesis [PATH:ko00010]|K00850 pfkA, PFK; 6-phosphofructokinase 1 [EC:2.7.1.11]___09102 Energy metabolism|00680 Methane metabolism [PATH:ko00680]|K00850 pfkA, PFK; 6-phosphofructokinase 1 [EC:2.7.1.11]___09101 Carbohydrate metabolism|00030 Pentose phosphate pathway [PATH:ko00030]|K00850 pfkA, PFK; 6-phosphofructokinase 1 [EC:2.7.1.11]___0910…	1	1	1	1	1	1	1	1	1	1	1	1	1	1	1	1	1	1	1	1	1	1	1	1	1	1	1	1	1	1	1	1	1	1	1	1	1	1	1	1	1	1	1	1	1	1	1	1	1
09101 Carbohydrate metabolism|00030 Pentose phosphate pathway [PATH:ko00030]|K00852 rbsK, RBKS; ribokinase [EC:2.7.1.15]	0	0	0	0	0	0	0	0	0	0	0	0	0	0	1	0	0	0	0	0	0	0	0	0	0	0	0	0	0	0	0	0	0	0	0	0	0	0	0	0	0	0	0	0	0	0	0	0	0
09101 Carbohydrate metabolism|00040 Pentose and glucuronate interconversions [PATH:ko00040]|K00853 araB; L-ribulokinase [EC:2.7.1.16]	1	1	1	1	1	1	0	1	1	1	1	1	1	1	1	1	1	1	1	1	1	1	1	1	1	1	0	1	1	1	1	1	1	1	1	1	1	1	1	1	1	1	0	1	1	1	0	1	1
09101 Carbohydrate metabolism|00040 Pentose and glucuronate interconversions [PATH:ko00040]|K00854 xylB, XYLB; xylulokinase [EC:2.7.1.17]	1	1	1	1	1	1	1	1	1	1	1	1	1	0	1	1	1	1	1	1	1	1	0	1	1	1	1	0	1	1	1	1	0	0	1	1	1	0	0	1	0	1	1	0	1	0	1	1	0
09102 Energy metabolism|00710 Carbon fixation in photosynthetic organisms [PATH:ko00710]|K00855 PRK, prkB; phosphoribulokinase [EC:2.7.1.19]	1	1	1	1	1	1	1	1	1	1	1	1	1	1	1	1	1	1	1	1	1	1	1	1	1	1	1	1	1	1	0	1	1	1	1	1	1	1	1	1	1	1	1	1	1	1	1	1	1
09111 Xenobiotics biodegradation and metabolism|00983 Drug metabolism - other enzymes [PATH:ko00983]|K00857 tdk, TK; thymidine kinase [EC:2.7.1.21]___09104 Nucleotide metabolism|00240 Pyrimidine metabolism [PATH:ko00240]|K00857 tdk, TK; thymidine kinase [EC:2.7.1.21]	1	0	0	1	1	1	0	1	1	0	1	1	1	1	0	1	1	1	1	1	1	1	1	1	1	1	1	1	1	1	1	1	1	1	1	1	1	1	1	1	1	1	1	0	1	1	1	1	1
09108 Metabolism of cofactors and vitamins|00760 Nicotinate and nicotinamide metabolism [PATH:ko00760]|K00858 ppnK, NADK; NAD+ kinase [EC:2.7.1.23]	1	1	1	1	1	1	1	1	1	1	1	1	1	1	1	1	1	1	1	1	1	1	1	1	1	1	1	1	1	1	1	1	1	1	1	1	1	1	1	1	1	1	1	0	1	1	1	1	1
09108 Metabolism of cofactors and vitamins|00770 Pantothenate and CoA biosynthesis [PATH:ko00770]|K00859 coaE; dephospho-CoA kinase [EC:2.7.1.24]	1	1	1	1	1	1	1	1	1	1	1	1	1	1	1	1	1	1	1	1	1	0	1	1	1	1	1	1	1	1	1	1	1	1	1	1	1	1	1	1	1	1	1	1	1	1	1	1	1
09103 Lipid metabolism|00561 Glycerolipid metabolism [PATH:ko00561]|K00864 glpK, GK; glycerol kinase [EC:2.7.1.30]	1	1	1	1	1	1	0	1	1	1	1	1	1	1	0	1	0	1	1	1	1	1	1	0	1	1	1	1	1	1	1	1	1	1	1	1	1	1	1	1	1	1	1	1	1	1	1	1	1
09108 Metabolism of cofactors and vitamins|00750 Vitamin B6 metabolism [PATH:ko00750]|K00868 pdxK, pdxY; pyridoxine kinase [EC:2.7.1.35]	1	0	1	1	1	1	1	0	1	1	1	1	1	1	1	1	1	1	0	1	1	1	1	1	1	1	1	1	1	1	1	1	1	1	1	1	1	1	1	1	1	1	1	1	1	1	1	1	1
09105 Amino acid metabolism|00260 Glycine, serine and threonine metabolism [PATH:ko00260]|K00872 thrB1; homoserine kinase [EC:2.7.1.39]	1	1	1	1	1	1	1	1	1	1	1	1	1	1	1	1	1	1	1	1	1	1	1	1	1	1	1	0	1	1	1	1	1	1	1	1	1	1	0	1	1	1	1	1	1	1	0	1	1
09101 Carbohydrate metabolism|00010 Glycolysis / Gluconeogenesis [PATH:ko00010]|K00873 PK, pyk; pyruvate kinase [EC:2.7.1.40]___09101 Carbohydrate metabolism|00620 Pyruvate metabolism [PATH:ko00620]|K00873 PK, pyk; pyruvate kinase [EC:2.7.1.40]___09104 Nucleotide metabolism|00230 Purine metabolism [PATH:ko00230]|K00873 PK, pyk; pyruvate kinase [EC:2.7.1.40]	1	1	1	1	1	1	1	1	1	1	1	1	1	1	1	1	1	1	1	1	1	1	1	1	1	1	1	1	1	1	1	1	1	1	1	1	1	1	1	1	1	1	1	1	1	1	1	1	1
09101 Carbohydrate metabolism|00030 Pentose phosphate pathway [PATH:ko00030]|K00874 kdgK; 2-dehydro-3-deoxygluconokinase [EC:2.7.1.45]	1	1	1	1	1	1	1	1	1	1	1	1	1	1	1	1	1	1	1	1	1	1	1	1	1	1	1	1	1	0	1	1	1	1	1	1	1	1	1	1	1	1	1	1	1	1	1	1	1
09111 Xenobiotics biodegradation and metabolism|00983 Drug metabolism - other enzymes [PATH:ko00983]|K00876 udk, UCK; uridine kinase [EC:2.7.1.48]___09104 Nucleotide metabolism|00240 Pyrimidine metabolism [PATH:ko00240]|K00876 udk, UCK; uridine kinase [EC:2.7.1.48]	1	1	1	1	1	1	1	1	1	1	1	1	1	1	1	1	1	1	1	1	1	1	1	1	1	1	1	1	1	1	1	1	1	1	1	1	1	1	1	1	1	1	1	1	1	1	1	1	1
09108 Metabolism of cofactors and vitamins|00730 Thiamine metabolism [PATH:ko00730]|K00878 thiM; hydroxyethylthiazole kinase [EC:2.7.1.50]	1	1	1	1	1	1	1	1	1	1	0	1	1	1	1	1	1	1	1	1	1	1	1	1	1	1	1	1	1	1	1	1	1	1	1	1	1	1	1	1	1	1	1	1	1	1	1	1	1
09101 Carbohydrate metabolism|00051 Fructose and mannose metabolism [PATH:ko00051]|K00879 fucK; L-fuculokinase [EC:2.7.1.51]	0	1	0	0	1	0	0	0	0	0	0	1	0	0	0	1	1	0	0	1	0	0	0	0	0	0	0	0	1	0	0	0	0	0	0	0	0	0	0	0	0	1	0	0	0	1	0	0	0
09101 Carbohydrate metabolism|00051 Fructose and mannose metabolism [PATH:ko00051]|K00882 fruK; 1-phosphofructokinase [EC:2.7.1.56]	1	1	1	1	1	1	1	1	1	1	1	1	1	1	1	0	1	1	1	1	1	1	1	1	1	1	1	1	1	1	1	1	1	1	1	1	1	1	1	1	1	1	1	1	1	1	1	1	1
09101 Carbohydrate metabolism|00520 Amino sugar and nucleotide sugar metabolism [PATH:ko00520]|K00884 NAGK, nagK; N-acetylglucosamine kinase [EC:2.7.1.59]	0	0	0	0	0	0	0	0	0	0	0	0	0	0	0	0	0	0	0	0	0	0	0	0	0	0	0	0	0	0	0	0	0	0	0	0	0	0	0	0	0	0	0	0	0	0	0	0	0
09107 Glycan biosynthesis and metabolism|00550 Peptidoglycan biosynthesis [PATH:ko00550]|K00887 dgkA; undecaprenol kinase [EC:2.7.1.66]	1	1	1	1	1	1	1	1	1	1	1	1	1	1	1	1	1	1	1	1	1	1	1	1	1	1	1	1	1	1	1	1	1	1	1	1	1	1	1	1	1	1	1	1	1	1	1	1	1
09101 Carbohydrate metabolism|00010 Glycolysis / Gluconeogenesis [PATH:ko00010]|K00895 pfp, PFP; diphosphate-dependent phosphofructokinase [EC:2.7.1.90]___09101 Carbohydrate metabolism|00051 Fructose and mannose metabolism [PATH:ko00051]|K00895 pfp, PFP; diphosphate-dependent phosphofructokinase [EC:2.7.1.90]___09101 Carbohydrate metabolism|00030 Pentose phosphate pathway [PATH:ko00030]|K00895 pf…	1	1	1	1	1	1	1	1	1	1	1	1	1	1	1	1	1	1	1	1	1	1	1	1	1	1	1	1	1	1	1	1	1	1	1	1	1	1	1	1	1	1	1	1	1	1	1	1	1
09103 Lipid metabolism|00564 Glycerophospholipid metabolism [PATH:ko00564]|K00901 dgkA, DGK; diacylglycerol kinase (ATP) [EC:2.7.1.107]___09103 Lipid metabolism|00561 Glycerolipid metabolism [PATH:ko00561]|K00901 dgkA, DGK; diacylglycerol kinase (ATP) [EC:2.7.1.107]	1	1	1	1	1	1	1	1	1	1	1	1	1	1	1	1	1	1	1	1	1	1	1	1	1	1	1	1	1	1	1	1	1	1	1	1	1	1	1	1	1	1	1	1	1	1	1	1	1
09101 Carbohydrate metabolism|00052 Galactose metabolism [PATH:ko00052]|K00917 lacC; tagatose 6-phosphate kinase [EC:2.7.1.144]	1	1	1	1	1	1	1	1	1	1	1	1	1	1	0	0	1	1	1	1	1	1	1	1	1	1	1	1	1	1	1	1	1	1	1	1	1	1	1	1	1	1	1	1	1	1	1	1	1
09109 Metabolism of terpenoids and polyketides|00900 Terpenoid backbone biosynthesis [PATH:ko00900]|K00919 ispE; 4-diphosphocytidyl-2-C-methyl-D-erythritol kinase [EC:2.7.1.148]	1	1	1	1	1	1	1	1	0	0	1	1	1	1	1	1	1	1	1	1	1	1	1	1	1	1	1	1	1	1	1	1	1	1	1	1	1	1	1	1	1	1	1	1	1	1	1	0	1
09102 Energy metabolism|00680 Methane metabolism [PATH:ko00680]|K00925 ackA; acetate kinase [EC:2.7.2.1]___09106 Metabolism of other amino acids|00430 Taurine and hypotaurine metabolism [PATH:ko00430]|K00925 ackA; acetate kinase [EC:2.7.2.1]___09101 Carbohydrate metabolism|00620 Pyruvate metabolism [PATH:ko00620]|K00925 ackA; acetate kinase [EC:2.7.2.1]___09101 Carbohydrate metabolism|00640 Propa…	1	1	1	1	1	1	1	1	1	1	0	1	0	1	1	1	0	1	1	1	1	1	1	1	1	1	1	1	1	1	1	1	1	1	1	1	1	1	1	1	1	1	1	1	1	1	1	1	1
09104 Nucleotide metabolism|00230 Purine metabolism [PATH:ko00230]|K00926 arcC; carbamate kinase [EC:2.7.2.2]___09102 Energy metabolism|00910 Nitrogen metabolism [PATH:ko00910]|K00926 arcC; carbamate kinase [EC:2.7.2.2]___09105 Amino acid metabolism|00220 Arginine biosynthesis [PATH:ko00220]|K00926 arcC; carbamate kinase [EC:2.7.2.2]	0	0	0	0	0	0	0	0	0	0	0	0	0	0	0	0	0	0	0	0	0	0	0	0	0	0	0	0	0	0	0	0	0	0	0	0	0	0	0	0	0	0	0	0	0	0	0	0	0
09102 Energy metabolism|00710 Carbon fixation in photosynthetic organisms [PATH:ko00710]|K00927 PGK, pgk; phosphoglycerate kinase [EC:2.7.2.3]___09101 Carbohydrate metabolism|00010 Glycolysis / Gluconeogenesis [PATH:ko00010]|K00927 PGK, pgk; phosphoglycerate kinase [EC:2.7.2.3]	1	1	0	1	1	1	0	1	1	0	1	1	0	1	0	1	1	1	1	1	1	1	1	1	1	1	1	1	1	1	1	1	1	1	1	0	1	1	1	1	1	1	1	1	1	1	1	1	1
09105 Amino acid metabolism|00270 Cysteine and methionine metabolism [PATH:ko00270]|K00928 lysC; aspartate kinase [EC:2.7.2.4]___09105 Amino acid metabolism|00260 Glycine, serine and threonine metabolism [PATH:ko00260]|K00928 lysC; aspartate kinase [EC:2.7.2.4]___09105 Amino acid metabolism|00300 Lysine biosynthesis [PATH:ko00300]|K00928 lysC; aspartate kinase [EC:2.7.2.4]___09110 Biosynthesis of…	1	1	1	1	1	1	1	1	1	1	1	1	1	1	1	1	1	1	1	1	1	1	1	1	1	1	1	0	1	1	1	1	1	1	1	1	1	1	1	1	1	1	1	1	1	1	0	1	1
09101 Carbohydrate metabolism|00650 Butanoate metabolism [PATH:ko00650]|K00929 buk; butyrate kinase [EC:2.7.2.7]	0	0	0	0	0	0	0	0	0	0	0	0	0	0	0	0	0	0	0	0	0	0	0	0	0	0	0	0	0	0	0	0	0	0	0	0	0	0	0	0	0	0	0	0	0	0	0	0	0
09105 Amino acid metabolism|00220 Arginine biosynthesis [PATH:ko00220]|K00930 argB; acetylglutamate kinase [EC:2.7.2.8]	1	1	1	1	1	1	1	1	1	1	1	1	1	1	1	1	1	1	1	1	1	0	1	1	1	1	0	0	1	1	1	1	1	1	1	1	1	1	1	0	1	0	0	1	1	1	1	1	1
09110 Biosynthesis of other secondary metabolites|00332 Carbapenem biosynthesis [PATH:ko00332]|K00931 proB; glutamate 5-kinase [EC:2.7.2.11]___09105 Amino acid metabolism|00330 Arginine and proline metabolism [PATH:ko00330]|K00931 proB; glutamate 5-kinase [EC:2.7.2.11]	1	1	1	1	1	1	1	1	1	1	1	1	1	1	1	1	1	1	1	1	1	1	1	1	1	1	1	1	1	1	1	1	1	1	1	1	1	1	1	1	1	1	1	1	1	1	1	1	1
09102 Energy metabolism|00190 Oxidative phosphorylation [PATH:ko00190]|K00937 ppk; polyphosphate kinase [EC:2.7.4.1]	1	1	1	1	1	1	1	1	1	1	1	1	1	1	1	1	1	1	1	1	1	1	1	1	1	1	1	1	1	1	1	1	1	1	1	1	1	1	1	1	1	1	1	1	1	1	1	1	1
09108 Metabolism of cofactors and vitamins|00730 Thiamine metabolism [PATH:ko00730]|K00939 adk, AK; adenylate kinase [EC:2.7.4.3]___09104 Nucleotide metabolism|00230 Purine metabolism [PATH:ko00230]|K00939 adk, AK; adenylate kinase [EC:2.7.4.3]	1	1	1	1	1	1	1	1	1	0	1	1	1	0	1	1	1	1	0	1	0	1	0	1	1	0	0	0	1	1	0	1	0	0	1	1	1	0	0	1	1	0	0	0	1	1	0	0	0
09108 Metabolism of cofactors and vitamins|00730 Thiamine metabolism [PATH:ko00730]|K00941 thiD; hydroxymethylpyrimidine/phosphomethylpyrimidine kinase [EC:2.7.1.49 2.7.4.7]	1	1	1	1	1	1	1	1	1	1	1	1	1	1	1	1	1	1	1	1	1	1	1	1	1	1	1	1	1	1	1	1	1	1	1	1	1	1	0	1	1	1	1	1	1	1	1	1	1
09104 Nucleotide metabolism|00230 Purine metabolism [PATH:ko00230]|K00942 E2.7.4.8, gmk; guanylate kinase [EC:2.7.4.8]	1	1	1	1	1	1	1	1	1	1	1	1	1	1	1	1	1	1	1	1	1	1	1	1	1	1	1	1	1	1	1	1	1	1	1	1	1	1	1	1	1	1	1	1	1	1	0	1	1
09104 Nucleotide metabolism|00240 Pyrimidine metabolism [PATH:ko00240]|K00943 tmk, DTYMK; dTMP kinase [EC:2.7.4.9]	1	1	1	1	1	1	1	1	1	1	1	1	1	1	1	1	1	1	1	1	1	1	1	1	1	1	1	1	1	1	1	1	1	1	1	1	1	1	1	1	1	1	1	1	1	1	1	1	1
09104 Nucleotide metabolism|00240 Pyrimidine metabolism [PATH:ko00240]|K00945 cmk; CMP/dCMP kinase [EC:2.7.4.25]	1	1	1	1	1	1	1	1	1	1	1	1	1	1	1	1	1	1	0	1	1	1	1	1	1	1	1	1	1	1	1	1	1	1	1	1	1	1	1	1	1	1	1	1	1	1	1	1	1
09104 Nucleotide metabolism|00230 Purine metabolism [PATH:ko00230]|K00948 PRPS, prsA; ribose-phosphate pyrophosphokinase [EC:2.7.6.1]___09101 Carbohydrate metabolism|00030 Pentose phosphate pathway [PATH:ko00030]|K00948 PRPS, prsA; ribose-phosphate pyrophosphokinase [EC:2.7.6.1]	1	1	1	1	1	1	1	1	1	1	1	1	1	1	1	1	1	1	0	1	1	1	0	1	1	0	0	0	1	1	1	1	1	1	1	1	1	1	1	1	1	0	1	0	1	1	0	1	1
09108 Metabolism of cofactors and vitamins|00730 Thiamine metabolism [PATH:ko00730]|K00949 thiN, TPK1, THI80; thiamine pyrophosphokinase [EC:2.7.6.2]	1	1	1	1	1	1	1	1	1	1	1	1	1	1	1	1	1	1	1	1	1	1	1	1	1	1	1	1	1	1	1	1	1	1	1	1	1	1	1	1	1	1	1	1	1	1	0	1	1
09104 Nucleotide metabolism|00230 Purine metabolism [PATH:ko00230]|K00951 relA; GTP pyrophosphokinase [EC:2.7.6.5]	1	1	1	1	1	1	1	1	1	1	1	1	1	1	1	1	1	1	1	1	1	1	1	1	1	1	1	1	1	1	1	1	1	1	1	1	1	1	1	1	1	1	1	1	1	1	1	1	1
09108 Metabolism of cofactors and vitamins|00760 Nicotinate and nicotinamide metabolism [PATH:ko00760]|K00952 nadM; nicotinamide-nucleotide adenylyltransferase [EC:2.7.7.1]	0	0	0	0	0	0	0	0	0	0	0	0	0	0	0	0	0	0	0	0	0	0	0	0	0	0	0	0	0	0	0	0	0	0	0	0	0	0	0	0	0	0	0	0	0	0	0	0	0
09108 Metabolism of cofactors and vitamins|00770 Pantothenate and CoA biosynthesis [PATH:ko00770]|K00954 E2.7.7.3A, coaD, kdtB; pantetheine-phosphate adenylyltransferase [EC:2.7.7.3]	1	1	1	1	1	1	1	1	1	1	1	1	1	1	1	1	1	1	1	1	1	1	1	1	1	1	1	1	1	1	1	1	1	1	1	1	1	1	1	1	1	1	1	0	1	1	1	1	1
09104 Nucleotide metabolism|00240 Pyrimidine metabolism [PATH:ko00240]|K00962 pnp, PNPT1; polyribonucleotide nucleotidyltransferase [EC:2.7.7.8]___09104 Nucleotide metabolism|00230 Purine metabolism [PATH:ko00230]|K00962 pnp, PNPT1; polyribonucleotide nucleotidyltransferase [EC:2.7.7.8]	1	1	1	1	1	1	1	1	1	1	1	1	1	1	1	1	1	1	1	1	1	1	1	1	1	1	1	1	1	1	1	1	1	1	1	1	1	1	1	1	1	1	1	0	1	1	1	1	1
09101 Carbohydrate metabolism|00040 Pentose and glucuronate interconversions [PATH:ko00040]|K00963 UGP2, galU, galF; UTP--glucose-1-phosphate uridylyltransferase [EC:2.7.7.9]___09101 Carbohydrate metabolism|00052 Galactose metabolism [PATH:ko00052]|K00963 UGP2, galU, galF; UTP--glucose-1-phosphate uridylyltransferase [EC:2.7.7.9]___09101 Carbohydrate metabolism|00520 Amino sugar and nucleotide su…	0	0	0	0	0	0	0	0	0	0	0	0	0	0	0	0	0	0	0	0	0	0	0	0	0	0	0	0	0	0	0	0	0	0	0	0	0	0	0	0	0	0	0	0	0	0	0	0	0
09101 Carbohydrate metabolism|00520 Amino sugar and nucleotide sugar metabolism [PATH:ko00520]|K00965 galT, GALT; UDPglucose--hexose-1-phosphate uridylyltransferase [EC:2.7.7.12]___09101 Carbohydrate metabolism|00052 Galactose metabolism [PATH:ko00052]|K00965 galT, GALT; UDPglucose--hexose-1-phosphate uridylyltransferase [EC:2.7.7.12]	1	1	1	1	1	1	1	1	1	1	1	1	1	1	1	1	1	1	1	1	1	1	1	1	1	1	1	1	1	1	1	1	1	1	1	1	1	1	1	1	1	1	1	1	1	1	1	1	1
09101 Carbohydrate metabolism|00520 Amino sugar and nucleotide sugar metabolism [PATH:ko00520]|K00966 GMPP; mannose-1-phosphate guanylyltransferase [EC:2.7.7.13]___09101 Carbohydrate metabolism|00051 Fructose and mannose metabolism [PATH:ko00051]|K00966 GMPP; mannose-1-phosphate guanylyltransferase [EC:2.7.7.13]	1	1	1	1	0	1	1	1	1	1	1	1	1	1	1	1	1	1	1	1	1	1	1	1	1	1	1	1	1	1	1	1	1	1	1	1	1	0	1	1	1	1	1	1	1	1	1	1	1
09106 Metabolism of other amino acids|00440 Phosphonate and phosphinate metabolism [PATH:ko00440]|K00968 PCYT1; choline-phosphate cytidylyltransferase [EC:2.7.7.15]___09103 Lipid metabolism|00564 Glycerophospholipid metabolism [PATH:ko00564]|K00968 PCYT1; choline-phosphate cytidylyltransferase [EC:2.7.7.15]	0	0	0	0	0	0	0	0	0	0	0	0	0	0	0	0	0	0	0	0	0	0	0	0	0	0	0	0	0	0	0	0	0	0	0	0	0	0	0	0	0	0	0	0	0	0	0	0	0
09108 Metabolism of cofactors and vitamins|00760 Nicotinate and nicotinamide metabolism [PATH:ko00760]|K00969 nadD; nicotinate-nucleotide adenylyltransferase [EC:2.7.7.18]	1	1	1	1	1	1	1	1	1	1	1	1	1	1	1	1	1	1	1	1	1	1	1	1	1	1	1	1	1	1	1	1	1	1	1	1	1	1	1	1	1	1	1	1	1	1	1	1	1
09101 Carbohydrate metabolism|00520 Amino sugar and nucleotide sugar metabolism [PATH:ko00520]|K00971 manC, cpsB; mannose-1-phosphate guanylyltransferase [EC:2.7.7.13]___09101 Carbohydrate metabolism|00051 Fructose and mannose metabolism [PATH:ko00051]|K00971 manC, cpsB; mannose-1-phosphate guanylyltransferase [EC:2.7.7.13]	1	0	0	1	0	1	0	0	0	1	1	1	1	0	1	1	1	1	1	1	0	1	1	1	1	1	1	1	1	1	1	1	1	1	1	1	1	1	1	1	1	1	1	1	1	1	1	1	1
09109 Metabolism of terpenoids and polyketides|00523 Polyketide sugar unit biosynthesis [PATH:ko00523]|K00973 E2.7.7.24, rfbA, rffH; glucose-1-phosphate thymidylyltransferase [EC:2.7.7.24]___09110 Biosynthesis of other secondary metabolites|00521 Streptomycin biosynthesis [PATH:ko00521]|K00973 E2.7.7.24, rfbA, rffH; glucose-1-phosphate thymidylyltransferase [EC:2.7.7.24]___09110 Biosynthesis of o…	1	1	1	1	1	1	1	1	1	1	1	1	1	1	1	1	1	1	1	1	1	1	1	1	1	0	1	1	1	1	0	1	1	1	1	1	1	0	1	1	1	1	1	1	1	1	1	1	1
09101 Carbohydrate metabolism|00500 Starch and sucrose metabolism [PATH:ko00500]|K00975 glgC; glucose-1-phosphate adenylyltransferase [EC:2.7.7.27]___09101 Carbohydrate metabolism|00520 Amino sugar and nucleotide sugar metabolism [PATH:ko00520]|K00975 glgC; glucose-1-phosphate adenylyltransferase [EC:2.7.7.27]	1	1	1	1	1	1	1	1	1	1	1	1	1	1	1	1	1	1	1	1	1	1	1	1	1	1	1	1	1	1	1	1	1	1	1	1	1	1	1	1	1	1	1	1	1	1	1	1	1
09101 Carbohydrate metabolism|00500 Starch and sucrose metabolism [PATH:ko00500]|K00978 rfbF; glucose-1-phosphate cytidylyltransferase [EC:2.7.7.33]___09101 Carbohydrate metabolism|00520 Amino sugar and nucleotide sugar metabolism [PATH:ko00520]|K00978 rfbF; glucose-1-phosphate cytidylyltransferase [EC:2.7.7.33]	1	1	1	1	1	1	1	1	1	1	1	1	1	1	1	1	1	1	1	1	1	1	1	1	1	1	1	1	1	1	1	1	1	1	1	1	1	1	1	1	1	1	1	1	1	1	1	1	1
09107 Glycan biosynthesis and metabolism|00540 Lipopolysaccharide biosynthesis [PATH:ko00540]|K00979 kdsB; 3-deoxy-manno-octulosonate cytidylyltransferase (CMP-KDO synthetase) [EC:2.7.7.38]	1	1	1	1	1	1	1	1	1	1	1	1	1	1	1	1	1	1	1	1	1	1	1	1	1	0	1	1	1	1	1	1	1	1	1	1	1	1	1	1	1	1	1	1	1	1	1	1	1
09103 Lipid metabolism|00564 Glycerophospholipid metabolism [PATH:ko00564]|K00980 tagD; glycerol-3-phosphate cytidylyltransferase [EC:2.7.7.39]	0	0	0	0	0	0	0	0	0	0	0	0	0	0	0	0	0	0	0	0	0	0	0	0	0	0	0	0	0	0	0	0	0	0	0	0	0	0	0	0	0	0	0	0	0	0	0	0	0
09103 Lipid metabolism|00564 Glycerophospholipid metabolism [PATH:ko00564]|K00981 E2.7.7.41, CDS1, CDS2, cdsA; phosphatidate cytidylyltransferase [EC:2.7.7.41]	1	1	1	1	1	1	1	1	1	1	1	1	1	1	1	1	1	1	1	1	1	1	1	1	1	1	1	1	1	1	1	1	1	1	1	1	1	1	1	1	1	1	1	1	1	1	1	1	1
09101 Carbohydrate metabolism|00520 Amino sugar and nucleotide sugar metabolism [PATH:ko00520]|K00983 neuA; N-acylneuraminate cytidylyltransferase [EC:2.7.7.43]	1	1	1	1	0	1	1	1	1	1	1	1	1	1	1	1	1	1	1	1	1	1	1	1	1	1	1	1	1	1	1	0	1	1	1	1	1	1	1	1	1	1	1	1	1	1	1	1	1
09109 Metabolism of terpenoids and polyketides|00900 Terpenoid backbone biosynthesis [PATH:ko00900]|K00991 ispD; 2-C-methyl-D-erythritol 4-phosphate cytidylyltransferase [EC:2.7.7.60]	0	0	0	0	0	0	0	0	0	0	0	0	0	0	0	0	0	0	0	0	0	0	0	0	0	0	0	0	0	0	0	0	0	0	0	0	0	0	0	0	0	0	0	0	0	0	0	0	0
09103 Lipid metabolism|00564 Glycerophospholipid metabolism [PATH:ko00564]|K00995 pgsA, PGS1; CDP-diacylglycerol---glycerol-3-phosphate 3-phosphatidyltransferase [EC:2.7.8.5]	1	1	1	1	1	1	1	1	1	1	1	1	1	1	1	1	1	1	1	0	1	1	1	1	1	1	1	1	1	1	1	1	1	1	1	1	1	1	1	1	1	1	1	0	1	1	1	1	1
09108 Metabolism of cofactors and vitamins|00770 Pantothenate and CoA biosynthesis [PATH:ko00770]|K00997 acpS; holo-[acyl-carrier protein] synthase [EC:2.7.8.7]	1	1	1	1	1	1	1	1	1	1	1	1	1	1	1	1	1	1	1	1	1	1	1	1	1	1	1	1	1	1	1	1	1	1	1	1	1	0	1	1	1	1	1	1	1	1	1	1	1
09107 Glycan biosynthesis and metabolism|00550 Peptidoglycan biosynthesis [PATH:ko00550]|K01000 mraY; phospho-N-acetylmuramoyl-pentapeptide-transferase [EC:2.7.8.13]	1	1	1	1	1	1	1	1	1	1	1	1	1	1	1	1	1	1	1	1	1	1	1	1	1	1	1	1	1	1	1	1	1	1	1	1	1	1	1	1	1	1	1	1	1	1	1	1	1
09102 Energy metabolism|00720 Carbon fixation pathways in prokaryotes [PATH:ko00720]|K01006 ppdK; pyruvate, orthophosphate dikinase [EC:2.7.9.1]___09102 Energy metabolism|00710 Carbon fixation in photosynthetic organisms [PATH:ko00710]|K01006 ppdK; pyruvate, orthophosphate dikinase [EC:2.7.9.1]___09101 Carbohydrate metabolism|00620 Pyruvate metabolism [PATH:ko00620]|K01006 ppdK; pyruvate, orthoph…	1	1	1	1	1	1	0	1	1	0	1	1	1	1	1	1	1	1	1	1	0	1	1	1	1	1	1	0	1	1	1	1	0	0	1	1	1	1	0	1	0	1	0	1	1	1	1	1	0
09101 Carbohydrate metabolism|00620 Pyruvate metabolism [PATH:ko00620]|K01026 pct; propionate CoA-transferase [EC:2.8.3.1]___09101 Carbohydrate metabolism|00640 Propanoate metabolism [PATH:ko00640]|K01026 pct; propionate CoA-transferase [EC:2.8.3.1]___09111 Xenobiotics biodegradation and metabolism|00643 Styrene degradation [PATH:ko00643]|K01026 pct; propionate CoA-transferase [EC:2.8.3.1]	0	0	0	0	0	0	0	0	0	0	0	0	0	0	0	0	0	0	0	0	0	0	0	0	0	0	0	0	0	0	0	0	0	0	0	0	0	1	0	0	0	0	0	0	0	0	0	0	0
09106 Metabolism of other amino acids|00450 Selenocompound metabolism [PATH:ko00450]|K01042 selA; L-seryl-tRNA(Ser) seleniumtransferase [EC:2.9.1.1]	0	0	0	0	0	1	0	0	0	1	0	0	0	0	0	0	0	0	0	1	0	0	0	0	0	0	0	0	0	0	0	0	0	0	0	0	0	0	0	0	0	1	0	0	0	0	0	0	0
09103 Lipid metabolism|00561 Glycerolipid metabolism [PATH:ko00561]|K01046 lip, TGL2; triacylglycerol lipase [EC:3.1.1.3]	0	0	0	1	0	1	1	0	0	0	1	0	1	0	1	1	1	0	0	1	0	0	0	0	0	0	0	0	0	0	0	0	1	1	1	0	0	1	0	0	0	1	0	0	0	0	0	0	0
09103 Lipid metabolism|00564 Glycerophospholipid metabolism [PATH:ko00564]|K01048 pldB; lysophospholipase [EC:3.1.1.5]	1	1	1	1	1	1	0	0	1	1	0	0	1	1	1	0	1	1	1	1	1	1	1	1	1	1	1	1	1	0	1	1	1	1	1	1	1	0	1	0	1	1	1	1	1	1	1	1	1
09101 Carbohydrate metabolism|00040 Pentose and glucuronate interconversions [PATH:ko00040]|K01051 E3.1.1.11; pectinesterase [EC:3.1.1.11]	1	0	1	1	1	1	0	1	1	1	1	1	1	0	1	1	1	1	1	1	1	1	1	1	1	1	0	1	1	1	1	1	1	1	1	1	1	1	1	1	1	1	1	1	1	1	1	1	1
09110 Biosynthesis of other secondary metabolites|00311 Penicillin and cephalosporin biosynthesis [PATH:ko00311]|K01060 cah; cephalosporin-C deacetylase [EC:3.1.1.41]	0	0	0	0	0	0	0	0	0	0	0	0	0	0	1	0	0	0	0	0	0	0	0	0	0	0	0	0	0	0	0	0	0	0	0	0	0	0	0	0	0	0	0	0	0	0	0	0	0
09101 Carbohydrate metabolism|00620 Pyruvate metabolism [PATH:ko00620]|K01067 E3.1.2.1, ACH1; acetyl-CoA hydrolase [EC:3.1.2.1]	0	0	0	0	0	0	0	0	0	0	0	0	0	0	0	0	0	0	0	0	0	0	0	0	0	0	0	0	0	0	0	0	0	0	0	0	0	0	0	0	0	0	0	0	0	0	0	0	0
09101 Carbohydrate metabolism|00620 Pyruvate metabolism [PATH:ko00620]|K01069 gloB, HAGH; hydroxyacylglutathione hydrolase [EC:3.1.2.6]	0	0	0	0	0	0	0	0	0	0	0	0	0	0	0	0	0	0	0	0	0	0	0	0	0	0	0	0	0	0	0	0	0	0	0	0	0	0	0	0	0	0	0	0	0	0	0	0	0
09103 Lipid metabolism|00061 Fatty acid biosynthesis [PATH:ko00061]|K01071 MCH; medium-chain acyl-[acyl-carrier-protein] hydrolase [EC:3.1.2.21]	1	0	1	0	1	1	0	0	0	1	0	0	0	0	0	0	0	1	0	1	1	1	1	0	0	1	0	1	1	1	1	1	1	1	0	0	1	1	0	1	1	1	1	1	0	1	1	1	1
09108 Metabolism of cofactors and vitamins|00730 Thiamine metabolism [PATH:ko00730]|K01077 E3.1.3.1, phoA, phoB; alkaline phosphatase [EC:3.1.3.1]___09108 Metabolism of cofactors and vitamins|00790 Folate biosynthesis [PATH:ko00790]|K01077 E3.1.3.1, phoA, phoB; alkaline phosphatase [EC:3.1.3.1]	0	0	0	0	0	0	0	0	0	0	0	0	0	0	0	0	0	0	0	0	0	0	0	0	0	0	0	0	0	0	0	0	0	0	0	0	0	0	0	0	0	0	0	0	0	0	0	0	0
09104 Nucleotide metabolism|00230 Purine metabolism [PATH:ko00230]|K01081 E3.1.3.5; 5'-nucleotidase [EC:3.1.3.5]___09104 Nucleotide metabolism|00240 Pyrimidine metabolism [PATH:ko00240]|K01081 E3.1.3.5; 5'-nucleotidase [EC:3.1.3.5]___09108 Metabolism of cofactors and vitamins|00760 Nicotinate and nicotinamide metabolism [PATH:ko00760]|K01081 E3.1.3.5; 5'-nucleotidase [EC:3.1.3.5]	0	0	0	0	0	0	0	0	0	0	0	0	0	0	0	0	0	0	0	0	0	0	0	0	0	0	0	0	0	0	0	0	0	0	0	0	0	0	0	0	0	0	0	0	0	0	0	0	0
09105 Amino acid metabolism|00340 Histidine metabolism [PATH:ko00340]|K01089 hisB; imidazoleglycerol-phosphate dehydratase / histidinol-phosphatase [EC:4.2.1.19 3.1.3.15]	1	1	1	1	1	1	1	1	1	1	1	1	1	1	1	1	0	1	1	1	1	1	1	1	1	1	1	1	1	1	1	1	1	1	1	1	1	1	1	1	1	1	1	1	1	1	1	1	1
09101 Carbohydrate metabolism|00630 Glyoxylate and dicarboxylate metabolism [PATH:ko00630]|K01091 gph; phosphoglycolate phosphatase [EC:3.1.3.18]	1	1	1	1	1	1	1	1	1	1	1	1	1	1	1	1	1	1	1	1	1	1	1	1	1	1	1	1	1	1	1	1	1	1	1	1	1	1	1	1	1	1	1	1	1	1	1	1	1
09110 Biosynthesis of other secondary metabolites|00521 Streptomycin biosynthesis [PATH:ko00521]|K01092 E3.1.3.25, IMPA, suhB; myo-inositol-1(or 4)-monophosphatase [EC:3.1.3.25]___09101 Carbohydrate metabolism|00562 Inositol phosphate metabolism [PATH:ko00562]|K01092 E3.1.3.25, IMPA, suhB; myo-inositol-1(or 4)-monophosphatase [EC:3.1.3.25]	0	0	0	0	0	0	0	0	0	0	0	0	0	0	0	0	0	0	0	0	0	0	0	0	0	0	0	0	0	0	0	0	0	0	0	0	0	0	0	0	0	0	0	0	0	0	0	0	0
09103 Lipid metabolism|00564 Glycerophospholipid metabolism [PATH:ko00564]|K01096 pgpB; phosphatidylglycerophosphatase B [EC:3.1.3.27 3.1.3.81 3.1.3.4 3.6.1.27]	1	0	0	0	1	1	0	0	0	0	0	1	0	0	0	1	1	0	0	1	1	0	1	1	1	1	1	1	1	1	1	1	1	1	1	1	1	1	1	1	1	0	0	1	1	1	1	1	1
09104 Nucleotide metabolism|00230 Purine metabolism [PATH:ko00230]|K01119 cpdB; 2',3'-cyclic-nucleotide 2'-phosphodiesterase / 3'-nucleotidase [EC:3.1.4.16 3.1.3.6]___09104 Nucleotide metabolism|00240 Pyrimidine metabolism [PATH:ko00240]|K01119 cpdB; 2',3'-cyclic-nucleotide 2'-phosphodiesterase / 3'-nucleotidase [EC:3.1.4.16 3.1.3.6]	0	0	0	0	0	0	0	0	0	0	0	0	0	0	0	0	0	0	0	0	0	0	0	0	0	0	0	0	0	0	0	0	0	0	0	0	0	0	0	0	0	0	0	0	0	0	0	0	0
09103 Lipid metabolism|00564 Glycerophospholipid metabolism [PATH:ko00564]|K01126 E3.1.4.46, glpQ, ugpQ; glycerophosphoryl diester phosphodiesterase [EC:3.1.4.46]	1	1	1	1	1	1	1	1	1	1	1	1	1	1	1	1	1	1	1	1	1	1	1	1	1	1	1	1	1	1	1	1	1	1	1	0	1	1	1	1	1	1	1	1	1	1	1	1	1
09104 Nucleotide metabolism|00230 Purine metabolism [PATH:ko00230]|K01129 dgt; dGTPase [EC:3.1.5.1]	1	1	1	1	1	1	1	1	1	1	1	1	1	1	1	1	1	1	1	1	1	1	1	1	1	1	1	1	1	1	1	1	1	1	1	1	1	1	1	1	1	1	1	1	1	1	1	1	1
09103 Lipid metabolism|00140 Steroid hormone biosynthesis [PATH:ko00140]|K01130 E3.1.6.1, aslA; arylsulfatase [EC:3.1.6.1]___09103 Lipid metabolism|00600 Sphingolipid metabolism [PATH:ko00600]|K01130 E3.1.6.1, aslA; arylsulfatase [EC:3.1.6.1]	0	0	0	0	0	0	0	0	0	0	0	0	0	0	0	0	0	0	0	0	0	0	0	0	0	0	0	0	0	0	0	0	0	0	0	0	0	0	0	0	0	0	0	0	0	0	0	0	0
09103 Lipid metabolism|00600 Sphingolipid metabolism [PATH:ko00600]|K01134 ARSA; arylsulfatase A [EC:3.1.6.8]	0	0	0	1	1	1	1	0	0	0	1	0	1	0	1	1	1	0	0	0	0	0	1	1	0	0	0	0	0	0	0	1	1	1	1	0	0	1	0	0	0	1	0	1	1	0	0	1	1
09107 Glycan biosynthesis and metabolism|00531 Glycosaminoglycan degradation [PATH:ko00531]|K01137 GNS; N-acetylglucosamine-6-sulfatase [EC:3.1.6.14]	0	0	0	1	1	1	1	0	0	0	1	0	1	0	1	1	1	0	0	0	0	0	1	1	0	0	0	0	0	0	0	1	1	1	1	0	0	1	0	0	0	1	0	1	1	0	0	1	1
09104 Nucleotide metabolism|00230 Purine metabolism [PATH:ko00230]|K01139 spoT; GTP diphosphokinase / guanosine-3',5'-bis(diphosphate) 3'-diphosphatase [EC:2.7.6.5 3.1.7.2]	1	1	1	1	1	1	1	1	1	1	1	1	1	1	1	1	1	1	1	1	1	1	1	1	1	1	1	1	1	1	1	1	1	1	1	1	1	1	1	1	1	1	1	1	1	1	1	1	1
09101 Carbohydrate metabolism|00500 Starch and sucrose metabolism [PATH:ko00500]|K01176 AMY, amyA, malS; alpha-amylase [EC:3.2.1.1]	1	1	1	1	1	1	1	1	1	1	1	1	1	1	1	1	1	1	1	1	1	1	1	1	1	1	1	1	1	1	1	1	1	1	1	1	1	1	1	1	1	1	1	1	1	1	1	1	1
09101 Carbohydrate metabolism|00052 Galactose metabolism [PATH:ko00052]|K01182 IMA, malL; oligo-1,6-glucosidase [EC:3.2.1.10]___09101 Carbohydrate metabolism|00500 Starch and sucrose metabolism [PATH:ko00500]|K01182 IMA, malL; oligo-1,6-glucosidase [EC:3.2.1.10]	0	0	0	0	0	0	0	0	0	0	0	1	0	0	0	1	0	1	0	0	0	0	0	0	1	0	0	0	1	0	0	0	0	0	0	0	0	0	0	0	0	1	0	0	0	0	0	1	0
09101 Carbohydrate metabolism|00500 Starch and sucrose metabolism [PATH:ko00500]|K01187 malZ; alpha-glucosidase [EC:3.2.1.20]___09101 Carbohydrate metabolism|00052 Galactose metabolism [PATH:ko00052]|K01187 malZ; alpha-glucosidase [EC:3.2.1.20]	1	1	1	1	1	1	1	1	1	1	1	1	1	1	1	1	1	1	1	1	1	1	1	1	1	1	1	1	1	1	1	1	1	1	1	1	1	1	1	1	1	1	1	1	1	1	1	1	1
09107 Glycan biosynthesis and metabolism|00511 Other glycan degradation [PATH:ko00511]|K01190 lacZ; beta-galactosidase [EC:3.2.1.23]___09101 Carbohydrate metabolism|00052 Galactose metabolism [PATH:ko00052]|K01190 lacZ; beta-galactosidase [EC:3.2.1.23]___09103 Lipid metabolism|00600 Sphingolipid metabolism [PATH:ko00600]|K01190 lacZ; beta-galactosidase [EC:3.2.1.23]	1	1	1	1	1	1	1	1	1	1	1	1	1	1	1	1	1	1	1	1	1	1	1	1	1	1	1	1	1	1	1	1	1	1	1	1	1	1	1	1	1	1	1	1	1	1	1	1	1
09107 Glycan biosynthesis and metabolism|00511 Other glycan degradation [PATH:ko00511]|K01191 MAN2C1; alpha-mannosidase [EC:3.2.1.24]	0	0	0	0	0	1	1	0	0	1	0	0	1	0	1	0	0	0	0	1	1	0	1	1	0	0	0	0	0	0	0	0	0	0	0	0	1	1	1	0	0	1	0	1	1	0	0	0	0
09107 Glycan biosynthesis and metabolism|00511 Other glycan degradation [PATH:ko00511]|K01192 E3.2.1.25, MANBA, manB; beta-mannosidase [EC:3.2.1.25]	0	0	0	0	0	0	0	0	0	0	0	0	0	0	0	0	0	0	0	0	0	0	0	0	0	0	0	0	0	0	0	0	0	0	0	0	0	0	0	0	0	0	0	0	0	0	0	0	0
09101 Carbohydrate metabolism|00500 Starch and sucrose metabolism [PATH:ko00500]|K01193 INV, sacA; beta-fructofuranosidase [EC:3.2.1.26]___09101 Carbohydrate metabolism|00052 Galactose metabolism [PATH:ko00052]|K01193 INV, sacA; beta-fructofuranosidase [EC:3.2.1.26]	1	1	1	1	1	1	1	1	1	1	0	1	1	1	1	1	1	1	1	1	1	1	0	0	1	0	0	1	1	1	1	1	1	1	1	1	1	1	1	1	1	1	1	0	0	0	1	1	1
09111 Xenobiotics biodegradation and metabolism|00983 Drug metabolism - other enzymes [PATH:ko00983]|K01195 uidA, GUSB; beta-glucuronidase [EC:3.2.1.31]___09101 Carbohydrate metabolism|00040 Pentose and glucuronate interconversions [PATH:ko00040]|K01195 uidA, GUSB; beta-glucuronidase [EC:3.2.1.31]___09108 Metabolism of cofactors and vitamins|00860 Porphyrin and chlorophyll metabolism [PATH:ko0086…	0	0	0	1	1	1	1	1	0	1	1	1	1	0	1	1	1	0	0	1	1	0	1	1	0	0	0	0	1	0	0	1	1	1	1	1	1	1	0	0	0	1	0	1	1	0	0	1	1
09101 Carbohydrate metabolism|00520 Amino sugar and nucleotide sugar metabolism [PATH:ko00520]|K01198 xynB; xylan 1,4-beta-xylosidase [EC:3.2.1.37]	1	0	1	1	1	1	1	0	1	1	1	1	1	1	1	1	1	1	0	1	1	1	1	1	1	1	1	1	1	1	1	1	1	1	1	1	1	1	1	1	1	1	1	1	1	1	1	1	1
09101 Carbohydrate metabolism|00500 Starch and sucrose metabolism [PATH:ko00500]|K01200 pulA; pullulanase [EC:3.2.1.41]	1	0	1	1	1	1	1	1	0	1	1	1	1	1	0	1	0	1	1	1	1	1	1	1	1	1	1	1	1	1	1	1	1	1	1	1	1	1	1	1	1	1	0	1	1	1	1	1	1
09103 Lipid metabolism|00600 Sphingolipid metabolism [PATH:ko00600]|K01201 GBA, srfJ; glucosylceramidase [EC:3.2.1.45]___09107 Glycan biosynthesis and metabolism|00511 Other glycan degradation [PATH:ko00511]|K01201 GBA, srfJ; glucosylceramidase [EC:3.2.1.45]	0	0	1	0	0	0	0	1	0	0	0	0	0	0	1	0	0	0	0	0	0	0	0	0	0	0	0	0	0	0	0	0	0	0	0	0	0	0	0	0	0	0	0	0	0	0	0	0	0
09103 Lipid metabolism|00600 Sphingolipid metabolism [PATH:ko00600]|K01202 GALC; galactosylceramidase [EC:3.2.1.46]	0	0	0	0	0	0	0	0	0	0	0	0	0	0	0	0	0	0	0	0	0	0	0	0	0	0	0	0	1	0	0	0	0	0	0	0	0	0	0	0	0	0	0	0	0	0	0	0	0
09107 Glycan biosynthesis and metabolism|00511 Other glycan degradation [PATH:ko00511]|K01206 FUCA; alpha-L-fucosidase [EC:3.2.1.51]	0	0	0	0	0	0	0	0	0	0	0	1	0	0	0	0	1	0	0	1	0	0	0	0	0	0	0	0	1	0	0	0	0	0	0	1	0	0	0	1	0	1	0	0	0	1	0	0	0
09101 Carbohydrate metabolism|00520 Amino sugar and nucleotide sugar metabolism [PATH:ko00520]|K01207 nagZ; beta-N-acetylhexosaminidase [EC:3.2.1.52]___09107 Glycan biosynthesis and metabolism|00531 Glycosaminoglycan degradation [PATH:ko00531]|K01207 nagZ; beta-N-acetylhexosaminidase [EC:3.2.1.52]	1	1	1	1	1	1	1	1	1	1	1	1	1	1	1	1	1	1	1	1	1	1	1	1	1	1	1	1	1	1	1	1	1	1	1	1	1	1	1	1	1	1	1	1	1	1	1	1	1
09101 Carbohydrate metabolism|00500 Starch and sucrose metabolism [PATH:ko00500]|K01208 cd, ma, nplT; cyclomaltodextrinase / maltogenic alpha-amylase / neopullulanase [EC:3.2.1.54 3.2.1.133 3.2.1.135]	0	0	0	0	0	0	0	0	0	0	0	0	0	0	0	0	0	0	0	0	0	0	0	0	0	0	0	0	0	0	0	0	0	0	0	0	0	0	0	0	0	0	0	0	0	0	0	0	0
09101 Carbohydrate metabolism|00520 Amino sugar and nucleotide sugar metabolism [PATH:ko00520]|K01209 abfA; alpha-N-arabinofuranosidase [EC:3.2.1.55]	1	1	1	1	1	1	1	1	1	1	1	1	1	1	1	1	1	1	1	1	1	1	1	1	1	1	1	1	1	1	1	1	1	1	1	1	1	1	1	1	1	1	1	1	1	1	1	1	1
09101 Carbohydrate metabolism|00040 Pentose and glucuronate interconversions [PATH:ko00040]|K01213 E3.2.1.67; galacturan 1,4-alpha-galacturonidase [EC:3.2.1.67]	1	1	1	1	1	1	1	1	1	1	1	1	1	1	1	1	1	1	1	1	1	1	1	1	1	1	1	1	1	1	1	1	1	1	1	1	1	1	1	1	1	1	1	1	1	1	1	1	1
09101 Carbohydrate metabolism|00051 Fructose and mannose metabolism [PATH:ko00051]|K01218 gmuG; mannan endo-1,4-beta-mannosidase [EC:3.2.1.78]	0	0	0	0	0	0	0	0	0	0	0	0	0	0	0	0	0	0	0	0	0	0	0	0	0	0	0	0	0	0	0	0	0	0	0	0	0	0	0	0	0	0	0	0	0	0	0	0	0
09101 Carbohydrate metabolism|00010 Glycolysis / Gluconeogenesis [PATH:ko00010]|K01222 E3.2.1.86A, celF; 6-phospho-beta-glucosidase [EC:3.2.1.86]___09101 Carbohydrate metabolism|00500 Starch and sucrose metabolism [PATH:ko00500]|K01222 E3.2.1.86A, celF; 6-phospho-beta-glucosidase [EC:3.2.1.86]	0	0	0	0	0	0	0	0	0	0	0	0	0	0	0	0	0	0	0	0	0	0	0	0	0	0	0	0	0	0	0	0	0	0	0	0	0	0	0	0	0	0	0	0	0	0	0	0	0
09101 Carbohydrate metabolism|00010 Glycolysis / Gluconeogenesis [PATH:ko00010]|K01223 E3.2.1.86B, bglA; 6-phospho-beta-glucosidase [EC:3.2.1.86]___09101 Carbohydrate metabolism|00500 Starch and sucrose metabolism [PATH:ko00500]|K01223 E3.2.1.86B, bglA; 6-phospho-beta-glucosidase [EC:3.2.1.86]	0	0	0	0	0	0	0	0	0	0	0	0	0	0	0	0	0	0	0	1	0	0	0	0	0	0	0	0	0	0	0	0	0	0	0	0	0	0	0	0	0	0	0	0	0	0	0	0	0
09101 Carbohydrate metabolism|00500 Starch and sucrose metabolism [PATH:ko00500]|K01226 treC; trehalose-6-phosphate hydrolase [EC:3.2.1.93]	0	0	0	0	0	0	0	0	0	0	0	1	0	0	0	0	0	1	0	0	0	0	0	0	0	0	0	0	0	0	0	0	0	0	0	0	0	0	0	0	0	1	0	0	0	0	0	1	0
09107 Glycan biosynthesis and metabolism|00511 Other glycan degradation [PATH:ko00511]|K01227 E3.2.1.96; mannosyl-glycoprotein endo-beta-N-acetylglucosaminidase [EC:3.2.1.96]	1	1	1	1	1	1	1	1	1	1	1	1	1	1	1	1	1	1	1	1	1	1	1	1	1	1	1	1	1	1	1	1	1	1	1	0	1	1	1	1	0	1	1	1	1	1	1	1	1
09101 Carbohydrate metabolism|00500 Starch and sucrose metabolism [PATH:ko00500]|K01232 glvA; maltose-6'-phosphate glucosidase [EC:3.2.1.122]	0	0	0	0	0	0	0	0	0	0	0	0	0	0	0	0	0	0	0	0	0	0	0	0	0	0	0	0	0	0	0	0	0	0	0	0	0	0	0	0	0	0	0	0	0	0	0	0	0
09101 Carbohydrate metabolism|00500 Starch and sucrose metabolism [PATH:ko00500]|K01236 treZ, glgZ; maltooligosyltrehalose trehalohydrolase [EC:3.2.1.141]	1	1	1	1	1	1	1	1	1	1	1	1	1	1	1	1	1	1	1	1	1	1	1	1	1	1	1	1	1	1	1	1	1	1	1	1	1	1	1	1	1	1	1	1	1	1	1	1	1
09104 Nucleotide metabolism|00230 Purine metabolism [PATH:ko00230]|K01241 amn; AMP nucleosidase [EC:3.2.2.4]	0	0	0	0	0	0	0	0	0	0	0	0	0	0	0	0	0	0	0	0	0	0	0	0	0	0	0	0	0	0	0	0	0	0	0	0	0	0	0	0	0	0	0	0	0	0	0	0	0
09105 Amino acid metabolism|00270 Cysteine and methionine metabolism [PATH:ko00270]|K01243 mtnN, mtn, pfs; adenosylhomocysteine nucleosidase [EC:3.2.2.9]	1	1	1	1	1	1	1	1	1	1	1	1	1	0	1	1	0	1	1	1	1	1	1	1	1	1	1	1	1	1	1	1	0	0	1	0	1	0	1	1	1	0	1	1	1	1	1	0	0
09106 Metabolism of other amino acids|00480 Glutathione metabolism [PATH:ko00480]|K01255 CARP, pepA; leucyl aminopeptidase [EC:3.4.11.1]	1	1	1	1	1	1	1	1	1	1	1	1	1	1	1	1	1	1	1	1	1	0	1	1	1	1	1	1	1	1	1	1	1	1	1	1	1	1	1	1	1	1	1	1	1	1	1	1	1
09106 Metabolism of other amino acids|00480 Glutathione metabolism [PATH:ko00480]|K01270 pepD; dipeptidase D [EC:3.4.13.-]	0	0	0	0	0	0	0	0	0	0	0	0	0	0	0	0	0	0	0	0	0	0	0	0	0	0	0	0	0	0	0	0	0	0	0	0	0	0	0	0	0	0	0	0	0	0	0	0	0
09106 Metabolism of other amino acids|00460 Cyanoamino acid metabolism [PATH:ko00460]|K01424 E3.5.1.1, ansA, ansB; L-asparaginase [EC:3.5.1.1]___09105 Amino acid metabolism|00250 Alanine, aspartate and glutamate metabolism [PATH:ko00250]|K01424 E3.5.1.1, ansA, ansB; L-asparaginase [EC:3.5.1.1]	1	1	1	1	1	1	0	0	1	1	1	1	1	1	1	1	1	1	1	1	1	1	1	1	1	1	1	1	1	1	1	1	1	1	1	1	1	1	1	1	1	1	1	1	1	1	1	1	1
09105 Amino acid metabolism|00220 Arginine biosynthesis [PATH:ko00220]|K01438 argE; acetylornithine deacetylase [EC:3.5.1.16]	0	0	0	0	0	0	0	0	0	0	0	0	0	0	0	0	0	0	0	0	0	0	0	0	0	0	0	0	0	0	0	0	0	0	0	0	0	0	0	0	0	0	0	0	0	0	0	0	0
09105 Amino acid metabolism|00300 Lysine biosynthesis [PATH:ko00300]|K01439 dapE; succinyl-diaminopimelate desuccinylase [EC:3.5.1.18]	1	1	1	1	1	1	1	1	1	0	1	1	1	1	1	1	1	0	1	1	0	1	1	0	1	1	1	1	0	1	1	0	0	1	1	1	1	1	0	0	0	1	1	1	1	1	1	1	1
09103 Lipid metabolism|00121 Secondary bile acid biosynthesis [PATH:ko00121]|K01442 E3.5.1.24; choloylglycine hydrolase [EC:3.5.1.24]___09103 Lipid metabolism|00120 Primary bile acid biosynthesis [PATH:ko00120]|K01442 E3.5.1.24; choloylglycine hydrolase [EC:3.5.1.24]	1	1	1	1	1	1	1	1	1	1	1	1	1	1	1	1	1	1	1	1	1	1	1	1	1	1	1	1	1	1	1	1	1	1	1	1	1	1	1	1	1	1	1	1	1	1	1	1	1
09101 Carbohydrate metabolism|00520 Amino sugar and nucleotide sugar metabolism [PATH:ko00520]|K01443 nagA, AMDHD2; N-acetylglucosamine-6-phosphate deacetylase [EC:3.5.1.25]	1	1	1	1	1	1	1	1	1	1	1	1	1	1	1	1	1	1	1	1	1	1	1	1	1	1	1	1	1	1	1	1	1	1	1	1	1	0	1	1	1	1	1	1	1	1	1	1	1
09105 Amino acid metabolism|00360 Phenylalanine metabolism [PATH:ko00360]|K01451 hipO; hippurate hydrolase [EC:3.5.1.32]	0	0	0	0	0	0	0	0	0	0	0	0	0	0	0	0	0	0	0	0	0	0	0	0	0	0	0	0	0	0	0	0	0	0	0	0	0	0	0	0	0	0	0	0	0	0	0	0	0
09105 Amino acid metabolism|00220 Arginine biosynthesis [PATH:ko00220]|K01457 atzF; allophanate hydrolase [EC:3.5.1.54]___09111 Xenobiotics biodegradation and metabolism|00791 Atrazine degradation [PATH:ko00791]|K01457 atzF; allophanate hydrolase [EC:3.5.1.54]	0	0	0	0	0	0	0	0	0	0	0	0	0	0	0	0	0	0	0	0	0	0	0	0	0	0	0	0	0	0	0	0	0	0	0	0	0	0	0	0	0	0	0	0	0	0	0	0	0
09111 Xenobiotics biodegradation and metabolism|00983 Drug metabolism - other enzymes [PATH:ko00983]|K01464 DPYS, dht, hydA; dihydropyrimidinase [EC:3.5.2.2]___09108 Metabolism of cofactors and vitamins|00770 Pantothenate and CoA biosynthesis [PATH:ko00770]|K01464 DPYS, dht, hydA; dihydropyrimidinase [EC:3.5.2.2]___09104 Nucleotide metabolism|00240 Pyrimidine metabolism [PATH:ko00240]|K01464 DPYS…	1	1	1	1	1	1	1	1	1	1	1	1	1	1	1	1	1	1	0	1	1	1	1	1	1	1	0	1	1	1	1	1	1	1	1	1	1	1	1	1	1	1	1	1	1	1	1	1	1
09104 Nucleotide metabolism|00240 Pyrimidine metabolism [PATH:ko00240]|K01465 URA4, pyrC; dihydroorotase [EC:3.5.2.3]	1	1	1	1	1	1	1	1	1	1	1	1	1	1	1	1	1	1	0	1	1	1	1	1	1	1	0	1	1	1	1	1	1	1	1	1	1	1	1	1	1	1	1	1	1	1	1	1	1
09104 Nucleotide metabolism|00230 Purine metabolism [PATH:ko00230]|K01466 allB; allantoinase [EC:3.5.2.5]	1	1	1	1	1	1	1	1	1	1	1	1	1	1	1	1	1	1	0	1	1	1	1	1	1	1	0	1	1	1	1	1	1	1	1	1	1	1	1	1	1	1	1	1	1	1	1	1	1
09105 Amino acid metabolism|00330 Arginine and proline metabolism [PATH:ko00330]|K01470 E3.5.2.10; creatinine amidohydrolase [EC:3.5.2.10]	0	0	0	0	0	0	0	0	0	0	0	1	0	0	0	0	0	0	0	0	1	0	0	0	0	0	0	0	0	0	0	0	0	0	0	0	0	0	0	0	0	0	1	0	0	0	0	0	0
09105 Amino acid metabolism|00340 Histidine metabolism [PATH:ko00340]|K01479 hutG; formiminoglutamase [EC:3.5.3.8]	1	0	0	1	1	1	1	1	1	1	1	0	0	0	1	1	1	1	1	1	1	1	1	1	0	0	1	1	1	1	1	1	0	1	1	1	0	1	1	1	1	1	1	1	0	1	1	0	1
09105 Amino acid metabolism|00330 Arginine and proline metabolism [PATH:ko00330]|K01480 speB; agmatinase [EC:3.5.3.11]	1	0	0	1	1	1	1	1	1	1	1	0	0	0	1	1	1	1	1	1	1	1	1	1	0	0	1	1	1	1	1	1	0	1	1	1	0	1	1	1	1	1	1	1	0	1	1	0	1
09104 Nucleotide metabolism|00230 Purine metabolism [PATH:ko00230]|K01483 allA; ureidoglycolate lyase [EC:4.3.2.3]	0	0	0	0	0	0	0	0	0	0	0	0	0	0	1	0	0	0	0	0	0	0	0	0	0	0	0	0	0	0	0	0	0	0	0	0	0	0	0	0	0	0	0	0	0	0	0	0	0
09104 Nucleotide metabolism|00240 Pyrimidine metabolism [PATH:ko00240]|K01485 codA; cytosine/creatinine deaminase [EC:3.5.4.1 3.5.4.21]___09105 Amino acid metabolism|00330 Arginine and proline metabolism [PATH:ko00330]|K01485 codA; cytosine/creatinine deaminase [EC:3.5.4.1 3.5.4.21]	0	0	1	1	1	1	1	1	0	1	1	1	1	1	1	1	1	1	1	1	1	0	1	1	1	1	1	1	1	1	1	1	1	1	1	1	1	1	1	1	1	1	1	1	1	1	1	1	1
09104 Nucleotide metabolism|00230 Purine metabolism [PATH:ko00230]|K01486 ade; adenine deaminase [EC:3.5.4.2]	0	0	0	0	0	0	0	0	0	0	0	0	0	0	0	0	0	0	0	0	0	0	0	0	0	0	0	0	0	0	0	0	0	0	0	0	0	0	0	0	0	0	0	0	0	0	0	0	0
09104 Nucleotide metabolism|00230 Purine metabolism [PATH:ko00230]|K01487 E3.5.4.3, guaD; guanine deaminase [EC:3.5.4.3]	0	0	1	1	1	1	1	1	0	1	1	1	1	1	1	1	1	1	1	1	1	0	1	1	1	1	1	1	1	1	1	1	1	1	1	1	1	1	1	1	1	1	1	1	1	1	1	1	1
09104 Nucleotide metabolism|00240 Pyrimidine metabolism [PATH:ko00240]|K01489 cdd, CDA; cytidine deaminase [EC:3.5.4.5]___09111 Xenobiotics biodegradation and metabolism|00983 Drug metabolism - other enzymes [PATH:ko00983]|K01489 cdd, CDA; cytidine deaminase [EC:3.5.4.5]	1	1	1	1	1	1	1	1	1	1	1	1	1	1	1	1	1	1	1	1	1	1	1	1	1	1	1	1	1	1	1	1	1	1	1	1	1	1	1	1	1	1	1	1	1	1	1	1	1
09102 Energy metabolism|00720 Carbon fixation pathways in prokaryotes [PATH:ko00720]|K01491 folD; methylenetetrahydrofolate dehydrogenase (NADP+) / methenyltetrahydrofolate cyclohydrolase [EC:1.5.1.5 3.5.4.9]___09108 Metabolism of cofactors and vitamins|00670 One carbon pool by folate [PATH:ko00670]|K01491 folD; methylenetetrahydrofolate dehydrogenase (NADP+) / methenyltetrahydrofolate cyclohydro…	1	0	1	1	1	1	1	1	1	1	1	1	1	1	0	1	1	1	1	1	1	1	1	1	1	1	1	1	1	1	1	1	1	1	1	1	1	1	1	1	1	1	1	0	1	1	1	1	1
09108 Metabolism of cofactors and vitamins|00670 One carbon pool by folate [PATH:ko00670]|K01492 purNH; phosphoribosylglycinamide/phosphoribosylaminoimidazolecarboxamide formyltransferase [EC:2.1.2.2 2.1.2.3]___09104 Nucleotide metabolism|00230 Purine metabolism [PATH:ko00230]|K01492 purNH; phosphoribosylglycinamide/phosphoribosylaminoimidazolecarboxamide formyltransferase [EC:2.1.2.2 2.1.2.3]	1	1	1	1	1	1	1	0	1	1	1	1	1	0	1	1	1	1	0	1	1	1	1	1	1	1	1	1	1	1	1	1	1	1	1	1	1	1	1	1	1	1	1	1	1	1	1	1	1
09104 Nucleotide metabolism|00240 Pyrimidine metabolism [PATH:ko00240]|K01493 comEB; dCMP deaminase [EC:3.5.4.12]	1	1	1	1	1	1	1	1	1	1	1	1	1	1	1	1	1	1	1	1	1	1	1	1	1	1	1	1	1	1	0	1	1	1	1	1	1	1	1	1	1	1	1	1	1	1	1	1	1
09105 Amino acid metabolism|00340 Histidine metabolism [PATH:ko00340]|K01496 hisI; phosphoribosyl-AMP cyclohydrolase [EC:3.5.4.19]	1	1	1	1	1	1	1	1	1	1	1	1	1	1	1	1	1	1	1	1	1	1	1	1	1	1	1	0	1	1	1	1	1	1	1	1	1	1	1	1	1	1	1	1	1	1	1	1	1
09108 Metabolism of cofactors and vitamins|00740 Riboflavin metabolism [PATH:ko00740]|K01498 ribD1; diaminohydroxyphosphoribosylaminopyrimidine deaminase [EC:3.5.4.26]	0	0	0	0	0	0	0	0	0	0	0	0	0	0	0	0	0	0	0	0	0	0	0	0	0	0	0	0	0	0	0	0	0	0	0	0	0	0	0	0	0	0	0	0	0	0	0	0	0
09102 Energy metabolism|00910 Nitrogen metabolism [PATH:ko00910]|K01501 E3.5.5.1; nitrilase [EC:3.5.5.1]___09105 Amino acid metabolism|00380 Tryptophan metabolism [PATH:ko00380]|K01501 E3.5.5.1; nitrilase [EC:3.5.5.1]___09106 Metabolism of other amino acids|00460 Cyanoamino acid metabolism [PATH:ko00460]|K01501 E3.5.5.1; nitrilase [EC:3.5.5.1]___09111 Xenobiotics biodegradation and metabolism|006…	0	0	0	0	0	0	0	0	0	0	0	0	0	0	0	0	0	0	0	0	0	0	0	0	0	0	0	0	0	0	0	0	0	0	0	0	0	0	0	0	0	0	0	0	0	0	0	0	0
09102 Energy metabolism|00190 Oxidative phosphorylation [PATH:ko00190]|K01507 ppa; inorganic pyrophosphatase [EC:3.6.1.1]	0	1	0	0	0	0	0	0	0	0	0	0	0	0	0	0	0	0	0	0	0	0	0	0	0	0	0	0	0	0	0	0	0	0	0	0	0	0	0	0	0	0	0	0	0	0	0	0	0
09111 Xenobiotics biodegradation and metabolism|00627 Aminobenzoate degradation [PATH:ko00627]|K01512 acyP; acylphosphatase [EC:3.6.1.7]___09101 Carbohydrate metabolism|00620 Pyruvate metabolism [PATH:ko00620]|K01512 acyP; acylphosphatase [EC:3.6.1.7]	0	0	1	1	0	0	0	0	1	1	0	1	1	0	0	0	1	0	0	1	0	1	1	1	1	1	1	0	1	1	1	1	1	1	1	1	1	1	1	1	1	1	1	1	1	1	0	1	1
09104 Nucleotide metabolism|00230 Purine metabolism [PATH:ko00230]|K01515 nudF; ADP-ribose pyrophosphatase [EC:3.6.1.13]	1	1	1	1	0	1	1	1	1	1	1	1	0	1	1	0	1	1	0	1	1	1	1	1	1	1	1	1	1	1	1	1	1	0	1	1	1	1	0	1	1	1	1	1	1	1	0	1	1
09111 Xenobiotics biodegradation and metabolism|00983 Drug metabolism - other enzymes [PATH:ko00983]|K01520 dut, DUT; dUTP pyrophosphatase [EC:3.6.1.23]___09104 Nucleotide metabolism|00240 Pyrimidine metabolism [PATH:ko00240]|K01520 dut, DUT; dUTP pyrophosphatase [EC:3.6.1.23]	1	1	1	0	0	1	1	1	1	1	1	1	1	1	1	1	1	1	1	1	1	1	1	1	0	1	0	1	1	1	1	1	0	1	1	1	0	1	1	1	1	1	1	1	1	1	1	1	1
09104 Nucleotide metabolism|00230 Purine metabolism [PATH:ko00230]|K01524 ppx-gppA; exopolyphosphatase / guanosine-5'-triphosphate,3'-diphosphate pyrophosphatase [EC:3.6.1.11 3.6.1.40]	0	0	0	0	0	0	0	0	0	0	0	0	0	0	0	0	0	0	0	0	0	0	0	0	0	0	0	0	0	0	0	0	0	0	0	0	0	0	0	0	0	0	0	0	0	0	0	0	0
09102 Energy metabolism|00190 Oxidative phosphorylation [PATH:ko00190]|K01541 E3.6.3.10; H+/K+-exchanging ATPase [EC:3.6.3.10]	1	1	1	0	1	1	0	1	1	1	1	1	0	1	1	1	1	1	1	1	1	1	1	0	1	1	1	0	0	1	1	1	0	1	1	1	1	1	1	1	1	1	1	1	1	1	1	1	1
09111 Xenobiotics biodegradation and metabolism|00625 Chloroalkane and chloroalkene degradation [PATH:ko00625]|K01560 E3.8.1.2; 2-haloacid dehalogenase [EC:3.8.1.2]___09111 Xenobiotics biodegradation and metabolism|00361 Chlorocyclohexane and chlorobenzene degradation [PATH:ko00361]|K01560 E3.8.1.2; 2-haloacid dehalogenase [EC:3.8.1.2]	1	1	1	1	1	1	1	1	1	1	1	1	1	1	1	1	1	1	1	1	1	1	1	1	1	1	1	1	1	1	1	1	0	1	1	1	1	1	1	1	1	1	1	1	1	1	1	1	1
09101 Carbohydrate metabolism|00620 Pyruvate metabolism [PATH:ko00620]|K01571 oadA; oxaloacetate decarboxylase, alpha subunit [EC:4.1.1.3]	1	0	1	1	1	1	1	1	1	1	1	1	1	0	1	1	1	1	0	1	1	1	1	1	1	0	1	1	1	1	1	1	1	1	1	1	1	1	1	1	1	1	1	1	0	0	0	1	0
09101 Carbohydrate metabolism|00620 Pyruvate metabolism [PATH:ko00620]|K01572 oadB; oxaloacetate decarboxylase, beta subunit [EC:4.1.1.3]	1	1	1	1	1	0	1	1	1	1	1	1	1	1	1	1	1	1	1	1	1	1	1	1	1	1	1	1	1	1	0	1	1	1	1	1	1	1	1	1	1	1	1	1	1	1	1	1	1
09105 Amino acid metabolism|00330 Arginine and proline metabolism [PATH:ko00330]|K01581 E4.1.1.17, ODC1, speC, speF; ornithine decarboxylase [EC:4.1.1.17]___09106 Metabolism of other amino acids|00480 Glutathione metabolism [PATH:ko00480]|K01581 E4.1.1.17, ODC1, speC, speF; ornithine decarboxylase [EC:4.1.1.17]	0	0	0	0	0	0	0	0	0	0	0	0	0	0	0	0	0	0	0	0	0	0	0	0	0	0	0	0	0	0	0	0	0	0	0	0	0	0	0	0	0	0	0	0	0	0	0	0	0
09110 Biosynthesis of other secondary metabolites|00960 Tropane, piperidine and pyridine alkaloid biosynthesis [PATH:ko00960]|K01582 E4.1.1.18, ldcC, cadA; lysine decarboxylase [EC:4.1.1.18]___09105 Amino acid metabolism|00310 Lysine degradation [PATH:ko00310]|K01582 E4.1.1.18, ldcC, cadA; lysine decarboxylase [EC:4.1.1.18]	1	1	1	1	1	1	1	1	1	1	1	1	1	1	1	1	1	1	1	1	1	1	1	1	1	1	1	1	1	1	1	1	1	1	1	1	1	1	1	1	1	1	1	1	1	1	1	1	1
09105 Amino acid metabolism|00330 Arginine and proline metabolism [PATH:ko00330]|K01583 E4.1.1.19; arginine decarboxylase [EC:4.1.1.19]	1	1	1	1	1	1	1	1	1	1	1	1	1	1	1	1	1	1	1	1	1	1	1	1	1	1	1	1	1	1	1	1	1	1	1	1	1	1	1	1	1	1	1	1	1	1	1	1	1
09105 Amino acid metabolism|00330 Arginine and proline metabolism [PATH:ko00330]|K01585 speA; arginine decarboxylase [EC:4.1.1.19]	1	1	1	1	1	1	1	1	1	1	1	1	1	1	1	1	1	1	1	1	1	1	1	1	1	1	1	1	1	1	1	1	1	1	1	1	1	1	1	1	1	1	1	1	1	1	1	1	1
09105 Amino acid metabolism|00300 Lysine biosynthesis [PATH:ko00300]|K01586 lysA; diaminopimelate decarboxylase [EC:4.1.1.20]	1	1	1	1	1	1	1	1	1	1	1	1	1	1	1	1	1	1	1	1	1	1	1	1	1	1	1	1	1	1	1	1	1	1	1	1	0	1	1	1	1	1	1	1	1	0	1	1	1
09104 Nucleotide metabolism|00230 Purine metabolism [PATH:ko00230]|K01587 PAICS; phosphoribosylaminoimidazole carboxylase / phosphoribosylaminoimidazole-succinocarboxamide synthase [EC:4.1.1.21 6.3.2.6]	1	1	1	1	1	1	1	0	1	1	1	1	1	1	1	1	1	1	1	1	1	1	1	1	1	1	1	1	1	1	1	1	1	1	1	1	1	1	1	1	1	1	1	1	1	1	1	1	1
09104 Nucleotide metabolism|00230 Purine metabolism [PATH:ko00230]|K01588 purE; 5-(carboxyamino)imidazole ribonucleotide mutase [EC:5.4.99.18]	1	1	1	1	1	1	1	0	1	0	1	1	1	1	1	1	1	1	1	1	1	1	1	1	1	1	1	1	1	1	1	1	1	1	1	1	1	1	1	1	1	1	1	1	1	1	1	1	1
09104 Nucleotide metabolism|00240 Pyrimidine metabolism [PATH:ko00240]|K01591 pyrF; orotidine-5'-phosphate decarboxylase [EC:4.1.1.23]	1	1	1	1	1	1	1	0	1	0	1	1	1	1	1	1	1	1	0	1	1	1	1	1	1	1	0	1	1	1	1	1	1	1	1	1	1	1	1	1	1	1	1	1	1	1	1	1	1
09108 Metabolism of cofactors and vitamins|00770 Pantothenate and CoA biosynthesis [PATH:ko00770]|K01598 PPCDC, coaC; phosphopantothenoylcysteine decarboxylase [EC:4.1.1.36]	0	0	1	1	1	0	0	0	1	1	0	0	1	1	0	1	1	1	0	1	1	0	0	0	0	0	0	1	0	1	1	1	1	1	0	0	0	0	0	0	0	0	1	1	0	1	0	1	1
09108 Metabolism of cofactors and vitamins|00860 Porphyrin and chlorophyll metabolism [PATH:ko00860]|K01599 hemE, UROD; uroporphyrinogen decarboxylase [EC:4.1.1.37]	0	0	0	0	0	0	0	0	0	0	0	0	0	0	0	0	0	0	0	0	0	0	0	0	0	0	0	0	0	0	0	0	0	0	0	0	0	0	0	0	0	0	0	0	0	0	0	0	0
09111 Xenobiotics biodegradation and metabolism|00362 Benzoate degradation [PATH:ko00362]|K01607 pcaC; 4-carboxymuconolactone decarboxylase [EC:4.1.1.44]	0	1	0	1	0	0	1	1	1	0	1	1	0	0	0	0	0	0	1	1	1	0	1	1	0	0	0	1	0	0	1	0	0	1	1	0	0	1	1	0	0	1	1	1	1	1	1	0	0
09105 Amino acid metabolism|00400 Phenylalanine, tyrosine and tryptophan biosynthesis [PATH:ko00400]|K01609 trpC; indole-3-glycerol phosphate synthase [EC:4.1.1.48]	0	0	0	0	0	0	0	0	0	0	0	0	0	0	0	0	0	0	0	0	0	0	0	0	0	0	0	0	0	0	0	0	0	0	0	0	0	0	0	0	0	0	0	0	0	0	0	0	0
09101 Carbohydrate metabolism|00020 Citrate cycle (TCA cycle) [PATH:ko00020]|K01610 E4.1.1.49, pckA; phosphoenolpyruvate carboxykinase (ATP) [EC:4.1.1.49]___09102 Energy metabolism|00710 Carbon fixation in photosynthetic organisms [PATH:ko00710]|K01610 E4.1.1.49, pckA; phosphoenolpyruvate carboxykinase (ATP) [EC:4.1.1.49]___09101 Carbohydrate metabolism|00010 Glycolysis / Gluconeogenesis [PATH:ko…	1	1	1	1	1	0	1	0	0	0	1	0	1	0	0	0	0	0	0	1	1	1	0	0	0	1	1	0	0	0	0	0	0	0	0	0	1	0	0	0	0	1	1	0	0	0	0	0	0
09105 Amino acid metabolism|00330 Arginine and proline metabolism [PATH:ko00330]|K01611 speD, AMD1; S-adenosylmethionine decarboxylase [EC:4.1.1.50]___09105 Amino acid metabolism|00270 Cysteine and methionine metabolism [PATH:ko00270]|K01611 speD, AMD1; S-adenosylmethionine decarboxylase [EC:4.1.1.50]	0	0	0	0	0	0	0	0	0	0	0	0	0	0	0	0	0	0	0	0	0	0	0	0	0	0	0	0	0	0	0	0	0	0	0	0	0	0	0	0	0	0	0	0	0	0	0	0	0
09111 Xenobiotics biodegradation and metabolism|00362 Benzoate degradation [PATH:ko00362]|K01615 gcdA; glutaconyl-CoA decarboxylase [EC:4.1.1.70]___09101 Carbohydrate metabolism|00650 Butanoate metabolism [PATH:ko00650]|K01615 gcdA; glutaconyl-CoA decarboxylase [EC:4.1.1.70]	1	1	1	1	1	0	1	1	1	1	1	0	1	1	1	1	1	1	1	1	1	1	1	1	1	1	1	1	1	1	0	1	1	1	1	1	1	0	1	1	1	1	1	1	1	1	1	1	1
09101 Carbohydrate metabolism|00030 Pentose phosphate pathway [PATH:ko00030]|K01619 deoC, DERA; deoxyribose-phosphate aldolase [EC:4.1.2.4]	1	0	1	1	1	1	1	1	1	1	1	1	1	1	1	1	1	1	1	1	1	1	1	1	0	1	1	1	1	1	1	1	1	1	1	1	1	1	1	1	1	1	0	0	0	1	1	1	1
09105 Amino acid metabolism|00260 Glycine, serine and threonine metabolism [PATH:ko00260]|K01620 ltaE; threonine aldolase [EC:4.1.2.48]	1	1	1	1	1	1	1	1	1	1	1	1	1	1	1	1	1	1	1	1	1	1	1	1	1	1	1	0	1	1	1	1	1	1	1	1	1	1	0	1	1	1	1	1	1	1	1	1	1
09101 Carbohydrate metabolism|00030 Pentose phosphate pathway [PATH:ko00030]|K01621 xfp, xpk; xylulose-5-phosphate/fructose-6-phosphate phosphoketolase [EC:4.1.2.9 4.1.2.22]___09102 Energy metabolism|00710 Carbon fixation in photosynthetic organisms [PATH:ko00710]|K01621 xfp, xpk; xylulose-5-phosphate/fructose-6-phosphate phosphoketolase [EC:4.1.2.9 4.1.2.22]	1	1	1	1	1	0	1	0	0	0	1	0	1	0	0	1	1	0	0	1	1	1	0	0	1	1	1	0	0	0	0	0	0	0	0	0	1	0	0	0	0	1	1	0	0	0	0	0	0
09101 Carbohydrate metabolism|00030 Pentose phosphate pathway [PATH:ko00030]|K01624 FBA, fbaA; fructose-bisphosphate aldolase, class II [EC:4.1.2.13]___09102 Energy metabolism|00710 Carbon fixation in photosynthetic organisms [PATH:ko00710]|K01624 FBA, fbaA; fructose-bisphosphate aldolase, class II [EC:4.1.2.13]___09102 Energy metabolism|00680 Methane metabolism [PATH:ko00680]|K01624 FBA, fbaA; f…	1	1	1	1	0	1	1	0	1	1	1	1	1	1	1	0	1	1	1	1	1	1	1	1	1	1	1	1	0	1	1	1	0	0	0	0	1	0	1	1	0	1	1	1	1	0	1	1	1
09101 Carbohydrate metabolism|00630 Glyoxylate and dicarboxylate metabolism [PATH:ko00630]|K01625 eda; 2-dehydro-3-deoxyphosphogluconate aldolase / (4S)-4-hydroxy-2-oxoglutarate aldolase [EC:4.1.2.14 4.1.3.42]___09101 Carbohydrate metabolism|00030 Pentose phosphate pathway [PATH:ko00030]|K01625 eda; 2-dehydro-3-deoxyphosphogluconate aldolase / (4S)-4-hydroxy-2-oxoglutarate aldolase [EC:4.1.2.14 4…	1	1	0	1	1	1	0	1	0	1	1	1	1	1	1	1	1	1	1	1	1	1	1	1	1	1	1	1	1	0	1	1	0	1	1	1	1	1	1	1	1	1	1	0	1	1	1	1	0
09105 Amino acid metabolism|00400 Phenylalanine, tyrosine and tryptophan biosynthesis [PATH:ko00400]|K01626 E2.5.1.54, aroF, aroG, aroH; 3-deoxy-7-phosphoheptulonate synthase [EC:2.5.1.54]	1	1	1	1	1	0	0	0	0	1	1	1	0	1	0	0	1	1	1	0	1	1	0	0	1	1	1	1	0	0	1	0	1	0	1	0	1	0	1	0	0	1	1	1	1	0	1	0	0
09101 Carbohydrate metabolism|00051 Fructose and mannose metabolism [PATH:ko00051]|K01628 fucA; L-fuculose-phosphate aldolase [EC:4.1.2.17]	0	0	0	0	0	0	0	0	0	0	0	1	0	0	0	1	0	0	0	1	0	0	0	0	0	0	0	0	1	0	0	0	0	0	0	0	0	0	0	0	0	1	0	0	0	1	0	0	0
09101 Carbohydrate metabolism|00040 Pentose and glucuronate interconversions [PATH:ko00040]|K01629 rhaD; rhamnulose-1-phosphate aldolase [EC:4.1.2.19]___09101 Carbohydrate metabolism|00051 Fructose and mannose metabolism [PATH:ko00051]|K01629 rhaD; rhamnulose-1-phosphate aldolase [EC:4.1.2.19]	1	1	1	1	1	1	1	1	1	1	1	1	1	1	1	1	1	1	1	1	1	1	1	1	1	1	1	1	1	1	1	1	1	1	1	1	1	1	1	1	1	1	1	1	1	1	1	1	1
09101 Carbohydrate metabolism|00053 Ascorbate and aldarate metabolism [PATH:ko00053]|K01630 garL; 2-dehydro-3-deoxyglucarate aldolase [EC:4.1.2.20]	0	0	0	0	0	0	0	0	0	0	0	0	0	0	0	0	0	0	0	0	0	0	0	0	0	0	0	0	0	0	0	0	0	0	0	0	0	0	0	0	0	0	0	0	0	0	0	0	0
09101 Carbohydrate metabolism|00052 Galactose metabolism [PATH:ko00052]|K01631 dgoA; 2-dehydro-3-deoxyphosphogalactonate aldolase [EC:4.1.2.21]	0	0	0	0	0	0	0	0	0	0	0	0	0	0	0	0	0	0	0	0	0	0	0	0	0	0	0	0	0	0	0	0	0	0	0	0	0	0	0	0	0	0	0	0	0	0	0	0	0
09101 Carbohydrate metabolism|00520 Amino sugar and nucleotide sugar metabolism [PATH:ko00520]|K01639 E4.1.3.3, nanA, NPL; N-acetylneuraminate lyase [EC:4.1.3.3]	0	0	0	0	0	0	0	0	0	0	0	0	0	0	0	0	0	0	0	0	0	0	0	0	0	0	0	0	0	0	0	0	0	0	0	0	0	0	0	0	0	0	0	0	0	0	0	0	0
09101 Carbohydrate metabolism|00020 Citrate cycle (TCA cycle) [PATH:ko00020]|K01647 CS, gltA; citrate synthase [EC:2.3.3.1]___09101 Carbohydrate metabolism|00630 Glyoxylate and dicarboxylate metabolism [PATH:ko00630]|K01647 CS, gltA; citrate synthase [EC:2.3.3.1]	1	1	1	1	1	1	1	1	1	1	1	1	1	1	1	1	1	1	1	1	1	1	1	1	1	1	1	1	1	1	1	1	1	1	1	1	1	1	1	1	1	1	1	1	1	1	1	1	1
09101 Carbohydrate metabolism|00620 Pyruvate metabolism [PATH:ko00620]|K01649 leuA, IMS; 2-isopropylmalate synthase [EC:2.3.3.13]___09105 Amino acid metabolism|00290 Valine, leucine and isoleucine biosynthesis [PATH:ko00290]|K01649 leuA, IMS; 2-isopropylmalate synthase [EC:2.3.3.13]	1	0	1	1	1	1	1	1	1	1	1	1	1	1	1	1	1	1	1	1	1	1	1	1	1	1	1	1	1	1	0	1	1	1	1	1	1	1	1	1	1	1	1	1	1	1	1	1	1
09108 Metabolism of cofactors and vitamins|00770 Pantothenate and CoA biosynthesis [PATH:ko00770]|K01652 E2.2.1.6L, ilvB, ilvG, ilvI; acetolactate synthase I/II/III large subunit [EC:2.2.1.6]___09101 Carbohydrate metabolism|00650 Butanoate metabolism [PATH:ko00650]|K01652 E2.2.1.6L, ilvB, ilvG, ilvI; acetolactate synthase I/II/III large subunit [EC:2.2.1.6]___09101 Carbohydrate metabolism|00660 C…	1	1	1	1	1	1	1	1	1	1	1	1	1	1	1	1	1	1	1	1	1	1	1	1	1	1	1	1	1	1	1	1	1	1	1	1	1	1	1	1	1	1	1	1	1	1	1	1	1
09108 Metabolism of cofactors and vitamins|00770 Pantothenate and CoA biosynthesis [PATH:ko00770]|K01653 E2.2.1.6S, ilvH, ilvN; acetolactate synthase I/III small subunit [EC:2.2.1.6]___09101 Carbohydrate metabolism|00650 Butanoate metabolism [PATH:ko00650]|K01653 E2.2.1.6S, ilvH, ilvN; acetolactate synthase I/III small subunit [EC:2.2.1.6]___09105 Amino acid metabolism|00290 Valine, leucine and i…	1	1	1	1	1	1	1	1	1	1	1	1	1	1	1	1	1	1	1	1	1	1	1	1	1	1	1	1	1	1	1	1	1	1	1	1	1	1	1	1	1	1	1	0	1	1	1	1	1
09101 Carbohydrate metabolism|00520 Amino sugar and nucleotide sugar metabolism [PATH:ko00520]|K01654 E2.5.1.56, neuB; N-acetylneuraminate synthase [EC:2.5.1.56]	1	1	1	1	0	1	1	1	1	1	1	1	1	1	1	1	1	1	1	1	1	1	1	1	1	1	1	1	1	1	1	1	1	1	1	1	0	0	1	1	1	1	1	1	1	1	1	1	1
09105 Amino acid metabolism|00400 Phenylalanine, tyrosine and tryptophan biosynthesis [PATH:ko00400]|K01657 trpE; anthranilate synthase component I [EC:4.1.3.27]___09110 Biosynthesis of other secondary metabolites|00405 Phenazine biosynthesis [PATH:ko00405]|K01657 trpE; anthranilate synthase component I [EC:4.1.3.27]	0	0	0	0	0	0	0	0	0	0	0	0	0	0	0	0	0	0	0	0	0	0	0	0	0	0	0	0	0	0	0	0	0	0	0	0	0	0	0	0	0	0	0	0	0	0	0	0	0
09110 Biosynthesis of other secondary metabolites|00405 Phenazine biosynthesis [PATH:ko00405]|K01658 trpG; anthranilate synthase component II [EC:4.1.3.27]___09105 Amino acid metabolism|00400 Phenylalanine, tyrosine and tryptophan biosynthesis [PATH:ko00400]|K01658 trpG; anthranilate synthase component II [EC:4.1.3.27]	0	0	0	0	0	0	0	0	0	0	0	0	0	0	0	0	0	0	0	0	0	0	0	0	0	0	0	0	0	0	0	0	0	0	0	0	0	0	0	0	0	0	0	0	0	0	0	0	0
09101 Carbohydrate metabolism|00640 Propanoate metabolism [PATH:ko00640]|K01659 prpC; 2-methylcitrate synthase [EC:2.3.3.5]	1	1	1	1	1	1	1	1	1	1	1	1	1	1	1	1	1	1	1	1	1	1	1	1	1	1	1	1	1	1	1	1	1	1	1	1	1	1	1	1	1	1	1	1	1	1	1	1	1
09109 Metabolism of terpenoids and polyketides|00900 Terpenoid backbone biosynthesis [PATH:ko00900]|K01662 dxs; 1-deoxy-D-xylulose-5-phosphate synthase [EC:2.2.1.7]___09108 Metabolism of cofactors and vitamins|00730 Thiamine metabolism [PATH:ko00730]|K01662 dxs; 1-deoxy-D-xylulose-5-phosphate synthase [EC:2.2.1.7]	1	1	1	1	1	1	1	1	1	1	1	1	1	1	1	1	1	1	1	1	1	1	1	1	1	1	1	1	1	1	1	1	1	1	1	1	1	1	1	1	1	1	1	1	1	1	1	1	1
09105 Amino acid metabolism|00340 Histidine metabolism [PATH:ko00340]|K01663 HIS7; glutamine amidotransferase / cyclase [EC:2.4.2.- 4.1.3.-]	1	1	1	1	1	1	1	1	1	1	1	1	1	1	1	1	1	1	1	1	1	1	1	1	1	1	1	0	1	1	1	1	1	1	1	1	1	1	1	1	1	1	1	1	1	1	1	1	1
09108 Metabolism of cofactors and vitamins|00790 Folate biosynthesis [PATH:ko00790]|K01664 pabA; para-aminobenzoate synthetase component II [EC:2.6.1.85]	0	0	0	0	0	0	0	0	0	0	0	0	0	0	0	0	0	0	0	0	0	0	0	0	0	0	0	0	0	0	0	0	0	0	0	0	0	0	0	0	0	0	0	0	0	0	0	0	0
09111 Xenobiotics biodegradation and metabolism|00622 Xylene degradation [PATH:ko00622]|K01666 mhpE; 4-hydroxy 2-oxovalerate aldolase [EC:4.1.3.39]___09111 Xenobiotics biodegradation and metabolism|00621 Dioxin degradation [PATH:ko00621]|K01666 mhpE; 4-hydroxy 2-oxovalerate aldolase [EC:4.1.3.39]___09105 Amino acid metabolism|00360 Phenylalanine metabolism [PATH:ko00360]|K01666 mhpE; 4-hydroxy 2-…	1	1	1	1	1	1	1	1	1	1	1	1	1	1	0	1	1	1	1	1	1	1	1	1	1	0	1	1	1	1	1	1	1	1	1	1	1	1	1	1	1	1	1	1	1	1	1	1	1
09101 Carbohydrate metabolism|00620 Pyruvate metabolism [PATH:ko00620]|K01676 E4.2.1.2A, fumA, fumB; fumarate hydratase, class I [EC:4.2.1.2]___09101 Carbohydrate metabolism|00020 Citrate cycle (TCA cycle) [PATH:ko00020]|K01676 E4.2.1.2A, fumA, fumB; fumarate hydratase, class I [EC:4.2.1.2]___09102 Energy metabolism|00720 Carbon fixation pathways in prokaryotes [PATH:ko00720]|K01676 E4.2.1.2A, fu…	1	0	1	1	1	1	0	0	1	0	1	1	1	1	0	1	1	1	0	1	1	0	1	1	1	1	1	1	1	1	1	1	0	0	1	1	0	1	1	1	1	1	1	1	1	1	1	1	1
09101 Carbohydrate metabolism|00620 Pyruvate metabolism [PATH:ko00620]|K01677 E4.2.1.2AA, fumA; fumarate hydratase subunit alpha [EC:4.2.1.2]___09102 Energy metabolism|00720 Carbon fixation pathways in prokaryotes [PATH:ko00720]|K01677 E4.2.1.2AA, fumA; fumarate hydratase subunit alpha [EC:4.2.1.2]___09101 Carbohydrate metabolism|00020 Citrate cycle (TCA cycle) [PATH:ko00020]|K01677 E4.2.1.2AA, f…	1	1	1	1	1	0	1	1	1	1	1	1	1	0	0	1	1	1	1	1	1	1	1	1	1	1	1	1	1	1	1	1	1	1	1	1	0	1	1	1	1	1	1	1	1	1	1	1	1
09102 Energy metabolism|00720 Carbon fixation pathways in prokaryotes [PATH:ko00720]|K01678 E4.2.1.2AB, fumB; fumarate hydratase subunit beta [EC:4.2.1.2]___09101 Carbohydrate metabolism|00020 Citrate cycle (TCA cycle) [PATH:ko00020]|K01678 E4.2.1.2AB, fumB; fumarate hydratase subunit beta [EC:4.2.1.2]___09101 Carbohydrate metabolism|00620 Pyruvate metabolism [PATH:ko00620]|K01678 E4.2.1.2AB, fum…	1	0	1	1	1	1	0	0	1	0	1	1	1	1	0	1	1	1	0	1	1	0	1	1	1	1	1	1	1	1	1	1	0	0	1	1	0	1	1	1	1	1	1	1	1	1	1	1	1
09102 Energy metabolism|00720 Carbon fixation pathways in prokaryotes [PATH:ko00720]|K01681 ACO, acnA; aconitate hydratase [EC:4.2.1.3]___09101 Carbohydrate metabolism|00630 Glyoxylate and dicarboxylate metabolism [PATH:ko00630]|K01681 ACO, acnA; aconitate hydratase [EC:4.2.1.3]___09101 Carbohydrate metabolism|00020 Citrate cycle (TCA cycle) [PATH:ko00020]|K01681 ACO, acnA; aconitate hydratase [E…	1	0	1	1	1	1	0	1	1	1	1	1	1	1	1	1	1	1	1	1	1	1	1	1	1	1	1	1	1	1	1	1	1	1	1	0	1	1	1	1	1	1	1	0	1	1	1	1	1
09101 Carbohydrate metabolism|00052 Galactose metabolism [PATH:ko00052]|K01684 dgoD; galactonate dehydratase [EC:4.2.1.6]	0	0	0	0	0	0	0	0	1	0	0	0	0	0	0	0	0	0	0	0	0	0	0	0	0	0	0	0	0	0	0	0	0	0	0	0	0	0	0	0	0	0	0	0	0	0	0	0	0
09101 Carbohydrate metabolism|00040 Pentose and glucuronate interconversions [PATH:ko00040]|K01685 uxaA; altronate hydrolase [EC:4.2.1.7]	1	1	1	1	1	1	1	1	0	1	1	1	1	1	1	1	1	1	1	1	1	1	1	1	1	1	1	1	1	1	1	1	0	1	1	1	0	1	1	1	1	1	0	1	1	1	1	1	1
09101 Carbohydrate metabolism|00040 Pentose and glucuronate interconversions [PATH:ko00040]|K01686 uxuA; mannonate dehydratase [EC:4.2.1.8]	1	0	1	0	1	1	1	0	1	1	1	1	1	1	1	0	1	1	1	1	1	0	1	1	0	1	1	1	1	0	0	1	1	1	1	1	1	1	1	1	0	1	0	1	0	1	1	1	1
09108 Metabolism of cofactors and vitamins|00770 Pantothenate and CoA biosynthesis [PATH:ko00770]|K01687 ilvD; dihydroxy-acid dehydratase [EC:4.2.1.9]___09105 Amino acid metabolism|00290 Valine, leucine and isoleucine biosynthesis [PATH:ko00290]|K01687 ilvD; dihydroxy-acid dehydratase [EC:4.2.1.9]	1	1	1	1	1	1	1	1	1	1	1	1	1	1	1	1	1	1	1	1	1	1	1	1	1	1	1	1	1	0	1	1	1	1	1	1	1	1	1	1	1	1	1	0	1	1	1	1	1
09101 Carbohydrate metabolism|00010 Glycolysis / Gluconeogenesis [PATH:ko00010]|K01689 ENO, eno; enolase [EC:4.2.1.11]___09102 Energy metabolism|00680 Methane metabolism [PATH:ko00680]|K01689 ENO, eno; enolase [EC:4.2.1.11]	1	0	1	1	1	1	1	1	1	0	1	1	1	1	1	1	1	0	1	1	1	0	1	1	1	1	1	1	1	1	1	1	1	1	1	1	1	1	0	1	1	1	0	1	1	1	1	1	1
09105 Amino acid metabolism|00340 Histidine metabolism [PATH:ko00340]|K01693 hisB; imidazoleglycerol-phosphate dehydratase [EC:4.2.1.19]	1	1	1	1	1	1	1	1	1	1	1	1	1	1	1	1	0	1	1	1	1	1	1	1	1	1	1	1	1	1	1	1	1	1	1	1	1	1	1	1	1	1	1	1	1	1	1	1	1
09105 Amino acid metabolism|00400 Phenylalanine, tyrosine and tryptophan biosynthesis [PATH:ko00400]|K01695 trpA; tryptophan synthase alpha chain [EC:4.2.1.20]___09105 Amino acid metabolism|00260 Glycine, serine and threonine metabolism [PATH:ko00260]|K01695 trpA; tryptophan synthase alpha chain [EC:4.2.1.20]	0	0	0	1	1	1	1	0	0	1	1	0	1	0	1	1	1	1	0	1	1	0	1	1	1	0	0	1	1	0	0	1	1	1	1	1	1	1	1	0	0	1	1	1	1	1	1	1	1
09105 Amino acid metabolism|00400 Phenylalanine, tyrosine and tryptophan biosynthesis [PATH:ko00400]|K01696 trpB; tryptophan synthase beta chain [EC:4.2.1.20]___09105 Amino acid metabolism|00260 Glycine, serine and threonine metabolism [PATH:ko00260]|K01696 trpB; tryptophan synthase beta chain [EC:4.2.1.20]	0	0	0	0	0	0	0	0	0	0	0	0	0	0	0	0	0	0	0	0	0	0	0	0	0	0	0	0	0	0	0	0	0	0	0	0	0	0	0	0	0	0	0	0	0	0	0	0	0
09110 Biosynthesis of other secondary metabolites|00966 Glucosinolate biosynthesis [PATH:ko00966]|K01703 leuC, IPMI-L; 3-isopropylmalate/(R)-2-methylmalate dehydratase large subunit [EC:4.2.1.33 4.2.1.35]___09101 Carbohydrate metabolism|00660 C5-Branched dibasic acid metabolism [PATH:ko00660]|K01703 leuC, IPMI-L; 3-isopropylmalate/(R)-2-methylmalate dehydratase large subunit [EC:4.2.1.33 4.2.1.35…	1	0	1	1	1	1	1	1	1	1	1	1	1	1	1	1	1	1	1	1	1	1	1	1	1	1	1	1	1	1	0	1	1	1	1	1	1	1	1	1	1	1	1	1	1	1	1	1	1
09101 Carbohydrate metabolism|00660 C5-Branched dibasic acid metabolism [PATH:ko00660]|K01704 leuD, IPMI-S; 3-isopropylmalate/(R)-2-methylmalate dehydratase small subunit [EC:4.2.1.33 4.2.1.35]___09105 Amino acid metabolism|00290 Valine, leucine and isoleucine biosynthesis [PATH:ko00290]|K01704 leuD, IPMI-S; 3-isopropylmalate/(R)-2-methylmalate dehydratase small subunit [EC:4.2.1.33 4.2.1.35]	1	1	1	1	1	1	1	1	1	1	1	1	1	1	1	1	1	1	1	1	1	1	1	1	1	1	1	1	1	1	0	1	1	1	1	1	1	1	1	1	1	1	1	1	1	1	1	1	1
09101 Carbohydrate metabolism|00053 Ascorbate and aldarate metabolism [PATH:ko00053]|K01708 garD; galactarate dehydratase [EC:4.2.1.42]	1	1	1	1	1	1	1	1	0	1	1	1	1	1	1	1	1	1	1	1	1	1	1	1	1	1	1	1	1	1	1	1	0	1	1	1	0	1	1	1	1	1	0	1	1	1	1	1	1
09101 Carbohydrate metabolism|00520 Amino sugar and nucleotide sugar metabolism [PATH:ko00520]|K01709 rfbG; CDP-glucose 4,6-dehydratase [EC:4.2.1.45]	1	1	1	1	1	1	1	1	1	1	1	1	1	1	1	1	1	1	1	1	1	1	1	1	1	1	1	1	1	1	1	1	1	1	1	1	1	1	1	1	1	1	1	1	1	1	1	1	1
09110 Biosynthesis of other secondary metabolites|00521 Streptomycin biosynthesis [PATH:ko00521]|K01710 E4.2.1.46, rfbB, rffG; dTDP-glucose 4,6-dehydratase [EC:4.2.1.46]___09109 Metabolism of terpenoids and polyketides|01055 Biosynthesis of vancomycin group antibiotics [PATH:ko01055]|K01710 E4.2.1.46, rfbB, rffG; dTDP-glucose 4,6-dehydratase [EC:4.2.1.46]___09110 Biosynthesis of other secondary m…	1	1	1	1	1	1	1	1	1	1	1	1	1	1	1	1	1	1	1	1	1	1	1	1	1	1	1	1	1	1	1	1	1	1	1	1	1	1	1	1	1	1	1	1	1	1	1	1	1
09101 Carbohydrate metabolism|00051 Fructose and mannose metabolism [PATH:ko00051]|K01711 gmd, GMDS; GDPmannose 4,6-dehydratase [EC:4.2.1.47]___09101 Carbohydrate metabolism|00520 Amino sugar and nucleotide sugar metabolism [PATH:ko00520]|K01711 gmd, GMDS; GDPmannose 4,6-dehydratase [EC:4.2.1.47]	1	1	1	1	1	1	1	1	1	1	1	1	1	1	1	1	1	1	1	1	1	1	1	1	1	1	1	1	1	1	1	1	1	1	1	1	1	1	1	1	1	1	1	1	1	1	1	1	1
09105 Amino acid metabolism|00300 Lysine biosynthesis [PATH:ko00300]|K01714 dapA; 4-hydroxy-tetrahydrodipicolinate synthase [EC:4.3.3.7]___09110 Biosynthesis of other secondary metabolites|00261 Monobactam biosynthesis [PATH:ko00261]|K01714 dapA; 4-hydroxy-tetrahydrodipicolinate synthase [EC:4.3.3.7]	1	1	1	1	1	1	1	1	1	1	1	1	1	1	1	1	1	1	1	1	1	1	1	1	1	1	1	1	1	1	1	1	1	1	1	1	1	1	1	1	1	1	1	1	1	1	1	1	1
09101 Carbohydrate metabolism|00650 Butanoate metabolism [PATH:ko00650]|K01715 crt; enoyl-CoA hydratase [EC:4.2.1.17]	1	1	1	1	1	1	1	1	1	1	1	1	1	1	1	1	1	1	1	1	1	1	1	1	1	0	1	1	1	1	1	1	1	1	1	1	1	1	1	1	1	1	1	0	1	1	1	1	1
09108 Metabolism of cofactors and vitamins|00790 Folate biosynthesis [PATH:ko00790]|K01724 PCBD, phhB; 4a-hydroxytetrahydrobiopterin dehydratase [EC:4.2.1.96]	0	0	0	0	0	0	0	0	0	0	0	0	0	0	0	0	0	0	0	0	0	0	0	0	0	0	0	0	0	1	0	0	0	0	0	0	0	0	0	0	0	0	0	0	0	0	0	0	0
09101 Carbohydrate metabolism|00051 Fructose and mannose metabolism [PATH:ko00051]|K01729 algL; poly(beta-D-mannuronate) lyase [EC:4.2.2.3]	0	0	0	0	0	0	0	0	1	0	0	0	0	0	0	0	0	0	0	0	0	0	0	0	0	0	0	0	0	0	0	0	0	0	0	0	0	0	0	0	0	0	0	0	0	0	0	0	0
09101 Carbohydrate metabolism|00040 Pentose and glucuronate interconversions [PATH:ko00040]|K01730 ogl; oligogalacturonide lyase [EC:4.2.2.6]	0	0	0	0	0	0	0	0	0	0	0	0	0	0	0	0	0	0	0	0	0	0	0	0	0	0	0	0	0	0	0	0	0	0	0	0	0	0	0	0	0	0	0	0	0	0	0	0	0
09105 Amino acid metabolism|00260 Glycine, serine and threonine metabolism [PATH:ko00260]|K01733 thrC; threonine synthase [EC:4.2.3.1]___09108 Metabolism of cofactors and vitamins|00750 Vitamin B6 metabolism [PATH:ko00750]|K01733 thrC; threonine synthase [EC:4.2.3.1]	1	1	1	1	1	1	1	1	1	1	1	1	1	1	1	0	1	1	1	1	1	1	1	1	1	1	1	1	1	1	1	1	1	1	1	1	1	1	1	1	1	1	1	1	1	1	1	1	1
09101 Carbohydrate metabolism|00640 Propanoate metabolism [PATH:ko00640]|K01734 mgsA; methylglyoxal synthase [EC:4.2.3.3]	1	1	1	1	1	1	1	0	1	1	1	1	1	1	1	1	1	1	1	1	1	1	1	1	0	1	1	1	1	1	1	1	1	1	1	1	1	1	1	1	1	1	1	1	1	1	1	1	1
09105 Amino acid metabolism|00400 Phenylalanine, tyrosine and tryptophan biosynthesis [PATH:ko00400]|K01735 aroB; 3-dehydroquinate synthase [EC:4.2.3.4]	1	1	1	1	1	1	1	1	1	1	1	1	1	1	1	1	1	1	1	1	1	1	1	1	1	1	1	1	1	1	1	1	1	1	1	1	1	1	1	1	1	1	1	1	1	1	0	1	1
09105 Amino acid metabolism|00400 Phenylalanine, tyrosine and tryptophan biosynthesis [PATH:ko00400]|K01736 aroC; chorismate synthase [EC:4.2.3.5]	1	1	1	1	1	1	1	1	1	1	1	1	1	1	1	1	1	1	1	1	1	1	1	1	1	1	1	1	1	1	1	1	1	1	1	1	1	1	1	1	1	1	1	1	1	1	0	1	1
09105 Amino acid metabolism|00270 Cysteine and methionine metabolism [PATH:ko00270]|K01738 cysK; cysteine synthase [EC:2.5.1.47]___09102 Energy metabolism|00920 Sulfur metabolism [PATH:ko00920]|K01738 cysK; cysteine synthase [EC:2.5.1.47]	1	0	1	1	1	0	0	1	0	1	0	1	0	1	1	1	1	1	1	0	1	0	0	1	1	1	0	1	1	0	0	1	0	0	0	1	0	0	1	0	0	1	0	1	1	1	0	0	0
09105 Amino acid metabolism|00270 Cysteine and methionine metabolism [PATH:ko00270]|K01739 metB; cystathionine gamma-synthase [EC:2.5.1.48]___09106 Metabolism of other amino acids|00450 Selenocompound metabolism [PATH:ko00450]|K01739 metB; cystathionine gamma-synthase [EC:2.5.1.48]___09102 Energy metabolism|00920 Sulfur metabolism [PATH:ko00920]|K01739 metB; cystathionine gamma-synthase [EC:2.5.1…	0	0	0	0	0	0	0	0	0	0	0	0	0	0	0	0	0	0	0	0	0	0	0	0	0	0	0	0	0	0	0	0	0	0	0	0	0	0	0	0	0	0	0	0	0	0	0	0	0
09105 Amino acid metabolism|00270 Cysteine and methionine metabolism [PATH:ko00270]|K01740 metY; O-acetylhomoserine (thiol)-lyase [EC:2.5.1.49]	1	1	1	1	1	1	1	1	1	1	1	1	1	1	1	1	1	1	1	1	1	1	1	1	1	1	1	1	1	1	1	1	1	1	1	1	1	1	1	1	1	1	1	1	1	1	1	1	1
09105 Amino acid metabolism|00330 Arginine and proline metabolism [PATH:ko00330]|K01750 E4.3.1.12, ocd; ornithine cyclodeaminase [EC:4.3.1.12]	0	0	0	0	0	0	0	0	0	0	0	0	0	0	0	0	0	0	0	0	0	0	0	0	0	0	0	0	0	0	0	0	0	0	0	0	0	0	0	0	0	0	0	0	0	0	0	0	0
09105 Amino acid metabolism|00260 Glycine, serine and threonine metabolism [PATH:ko00260]|K01752 E4.3.1.17, sdaA, sdaB, tdcG; L-serine dehydratase [EC:4.3.1.17]___09105 Amino acid metabolism|00270 Cysteine and methionine metabolism [PATH:ko00270]|K01752 E4.3.1.17, sdaA, sdaB, tdcG; L-serine dehydratase [EC:4.3.1.17]	1	1	1	1	1	1	1	0	1	0	1	1	1	1	1	1	1	1	1	1	1	1	1	1	1	1	1	1	1	1	1	1	1	1	1	1	0	1	0	1	1	1	1	1	1	1	1	1	1
09105 Amino acid metabolism|00260 Glycine, serine and threonine metabolism [PATH:ko00260]|K01753 dsdA; D-serine dehydratase [EC:4.3.1.18]	0	0	0	0	0	0	0	0	0	0	0	0	0	0	0	0	0	0	0	0	0	0	0	0	0	0	0	0	0	0	0	0	0	0	0	0	0	0	0	0	0	0	0	0	0	0	0	0	0
09105 Amino acid metabolism|00260 Glycine, serine and threonine metabolism [PATH:ko00260]|K01754 E4.3.1.19, ilvA, tdcB; threonine dehydratase [EC:4.3.1.19]___09105 Amino acid metabolism|00290 Valine, leucine and isoleucine biosynthesis [PATH:ko00290]|K01754 E4.3.1.19, ilvA, tdcB; threonine dehydratase [EC:4.3.1.19]	1	1	1	1	1	1	0	1	0	1	1	1	0	1	1	1	1	1	1	1	1	1	1	1	1	1	1	0	1	0	0	0	0	1	1	1	0	1	1	1	1	1	0	1	1	1	0	1	1
09105 Amino acid metabolism|00220 Arginine biosynthesis [PATH:ko00220]|K01755 argH, ASL; argininosuccinate lyase [EC:4.3.2.1]___09105 Amino acid metabolism|00250 Alanine, aspartate and glutamate metabolism [PATH:ko00250]|K01755 argH, ASL; argininosuccinate lyase [EC:4.3.2.1]	1	1	0	1	1	1	1	0	1	1	1	1	1	1	0	1	1	1	1	1	1	0	1	1	0	1	0	0	0	1	1	1	1	1	1	1	1	1	0	1	1	0	1	1	1	1	1	1	1
09104 Nucleotide metabolism|00230 Purine metabolism [PATH:ko00230]|K01756 purB, ADSL; adenylosuccinate lyase [EC:4.3.2.2]___09105 Amino acid metabolism|00250 Alanine, aspartate and glutamate metabolism [PATH:ko00250]|K01756 purB, ADSL; adenylosuccinate lyase [EC:4.3.2.2]	1	1	1	0	1	1	1	1	1	0	1	1	1	1	1	1	1	1	0	1	1	1	1	1	1	1	1	1	1	1	1	1	1	1	1	1	1	1	1	1	1	1	1	1	1	1	1	1	0
09105 Amino acid metabolism|00260 Glycine, serine and threonine metabolism [PATH:ko00260]|K01758 CTH; cystathionine gamma-lyase [EC:4.4.1.1]___09105 Amino acid metabolism|00270 Cysteine and methionine metabolism [PATH:ko00270]|K01758 CTH; cystathionine gamma-lyase [EC:4.4.1.1]___09106 Metabolism of other amino acids|00450 Selenocompound metabolism [PATH:ko00450]|K01758 CTH; cystathionine gamma-ly…	1	1	1	1	1	1	1	0	1	1	1	1	1	1	1	1	1	1	1	1	1	1	1	1	1	0	0	1	1	1	1	1	1	1	1	1	1	1	1	1	1	1	1	1	1	1	1	1	1
09101 Carbohydrate metabolism|00620 Pyruvate metabolism [PATH:ko00620]|K01759 GLO1, gloA; lactoylglutathione lyase [EC:4.4.1.5]	0	1	1	1	1	0	0	1	1	0	0	1	1	1	1	1	1	0	1	1	1	0	1	1	0	1	1	0	0	0	1	1	0	1	1	0	1	0	1	0	0	1	1	0	1	0	1	0	0
09106 Metabolism of other amino acids|00450 Selenocompound metabolism [PATH:ko00450]|K01760 metC; cystathionine beta-lyase [EC:4.4.1.8]___09105 Amino acid metabolism|00270 Cysteine and methionine metabolism [PATH:ko00270]|K01760 metC; cystathionine beta-lyase [EC:4.4.1.8]	1	1	1	1	1	1	1	1	1	1	1	1	1	1	1	1	1	1	1	1	1	1	1	1	1	1	1	1	1	1	1	1	1	1	1	1	1	1	1	1	1	1	1	1	1	1	1	1	1
09109 Metabolism of terpenoids and polyketides|00900 Terpenoid backbone biosynthesis [PATH:ko00900]|K01770 ispF; 2-C-methyl-D-erythritol 2,4-cyclodiphosphate synthase [EC:4.6.1.12]	1	1	1	1	1	1	1	1	1	1	1	1	1	1	1	1	1	1	1	1	1	1	1	1	1	1	1	1	1	1	1	1	1	1	1	1	1	1	1	1	1	1	1	1	1	1	1	1	1
09106 Metabolism of other amino acids|00473 D-Alanine metabolism [PATH:ko00473]|K01775 alr; alanine racemase [EC:5.1.1.1]	1	1	1	1	1	1	1	1	1	1	1	1	1	1	1	1	1	1	1	1	1	1	1	1	1	1	1	1	1	1	1	1	1	1	1	1	1	1	1	1	1	1	1	1	1	1	1	1	1
09106 Metabolism of other amino acids|00471 D-Glutamine and D-glutamate metabolism [PATH:ko00471]|K01776 murI; glutamate racemase [EC:5.1.1.3]	1	0	1	1	1	1	1	1	1	1	1	1	1	1	1	1	1	1	1	1	1	1	1	1	1	1	1	1	1	1	1	1	1	1	1	1	1	1	1	1	1	1	1	1	1	1	1	1	1
09105 Amino acid metabolism|00300 Lysine biosynthesis [PATH:ko00300]|K01778 dapF; diaminopimelate epimerase [EC:5.1.1.7]	0	1	0	1	1	0	1	1	0	0	0	0	1	1	1	1	1	1	1	1	1	1	1	1	1	1	1	1	1	1	1	1	1	1	1	0	1	0	1	1	1	0	1	1	1	0	0	1	1
09109 Metabolism of terpenoids and polyketides|01054 Nonribosomal peptide structures [PATH:ko01054]|K01779 racD; aspartate racemase [EC:5.1.1.13]___09105 Amino acid metabolism|00250 Alanine, aspartate and glutamate metabolism [PATH:ko00250]|K01779 racD; aspartate racemase [EC:5.1.1.13]	1	1	1	1	1	1	1	1	1	1	1	1	1	1	1	1	1	1	1	1	1	1	1	1	1	1	1	1	1	1	1	1	1	1	1	1	1	1	1	1	1	1	1	1	1	1	1	1	1
09101 Carbohydrate metabolism|00030 Pentose phosphate pathway [PATH:ko00030]|K01783 rpe, RPE; ribulose-phosphate 3-epimerase [EC:5.1.3.1]___09101 Carbohydrate metabolism|00040 Pentose and glucuronate interconversions [PATH:ko00040]|K01783 rpe, RPE; ribulose-phosphate 3-epimerase [EC:5.1.3.1]___09102 Energy metabolism|00710 Carbon fixation in photosynthetic organisms [PATH:ko00710]|K01783 rpe, RPE…	1	1	1	1	1	1	1	1	1	1	1	1	1	1	1	1	1	1	1	1	1	1	1	1	1	1	1	1	1	1	1	1	1	1	1	1	1	1	1	1	1	1	1	1	1	1	0	1	1
09101 Carbohydrate metabolism|00052 Galactose metabolism [PATH:ko00052]|K01784 galE, GALE; UDP-glucose 4-epimerase [EC:5.1.3.2]___09101 Carbohydrate metabolism|00520 Amino sugar and nucleotide sugar metabolism [PATH:ko00520]|K01784 galE, GALE; UDP-glucose 4-epimerase [EC:5.1.3.2]	1	1	1	1	1	1	1	1	1	1	1	1	1	1	1	1	1	1	1	1	1	1	1	1	1	1	1	1	1	1	1	1	1	1	1	1	1	1	1	1	1	1	1	1	1	1	1	1	1
09101 Carbohydrate metabolism|00052 Galactose metabolism [PATH:ko00052]|K01785 galM, GALM; aldose 1-epimerase [EC:5.1.3.3]___09101 Carbohydrate metabolism|00010 Glycolysis / Gluconeogenesis [PATH:ko00010]|K01785 galM, GALM; aldose 1-epimerase [EC:5.1.3.3]	1	1	1	1	1	1	1	1	1	1	1	1	1	1	1	1	1	1	1	1	1	1	1	1	1	1	1	1	1	1	0	1	1	1	1	1	1	1	1	1	1	0	1	1	1	1	1	1	1
09101 Carbohydrate metabolism|00520 Amino sugar and nucleotide sugar metabolism [PATH:ko00520]|K01787 RENBP; N-acylglucosamine 2-epimerase [EC:5.1.3.8]	1	0	0	0	1	0	0	0	0	1	0	0	0	0	0	0	0	0	1	1	0	0	0	0	1	0	0	0	1	0	1	0	0	0	0	1	0	0	0	0	0	0	0	0	0	0	0	0	0
09101 Carbohydrate metabolism|00520 Amino sugar and nucleotide sugar metabolism [PATH:ko00520]|K01788 nanE; N-acylglucosamine-6-phosphate 2-epimerase [EC:5.1.3.9]	0	0	0	0	0	0	0	0	0	0	0	0	0	0	0	0	0	0	0	0	0	0	0	0	0	0	0	0	0	0	0	0	0	0	0	0	0	0	0	0	0	0	0	0	0	0	0	0	0
09110 Biosynthesis of other secondary metabolites|00521 Streptomycin biosynthesis [PATH:ko00521]|K01790 rfbC, rmlC; dTDP-4-dehydrorhamnose 3,5-epimerase [EC:5.1.3.13]___09109 Metabolism of terpenoids and polyketides|00523 Polyketide sugar unit biosynthesis [PATH:ko00523]|K01790 rfbC, rmlC; dTDP-4-dehydrorhamnose 3,5-epimerase [EC:5.1.3.13]	1	1	1	1	1	1	1	1	1	1	1	1	1	1	1	1	1	1	1	1	1	1	1	1	1	1	1	1	1	1	1	1	1	1	1	1	1	1	1	1	1	1	1	1	1	1	1	1	1
09101 Carbohydrate metabolism|00520 Amino sugar and nucleotide sugar metabolism [PATH:ko00520]|K01791 wecB; UDP-N-acetylglucosamine 2-epimerase (non-hydrolysing) [EC:5.1.3.14]	1	1	1	1	1	1	1	1	1	1	1	1	1	1	1	1	1	1	1	1	1	1	1	1	1	1	1	1	1	1	1	1	1	1	1	1	1	1	1	1	1	1	1	1	1	1	1	1	1
09101 Carbohydrate metabolism|00051 Fructose and mannose metabolism [PATH:ko00051]|K01803 TPI, tpiA; triosephosphate isomerase (TIM) [EC:5.3.1.1]___09102 Energy metabolism|00710 Carbon fixation in photosynthetic organisms [PATH:ko00710]|K01803 TPI, tpiA; triosephosphate isomerase (TIM) [EC:5.3.1.1]___09101 Carbohydrate metabolism|00562 Inositol phosphate metabolism [PATH:ko00562]|K01803 TPI, tpiA…	1	1	1	1	1	1	1	1	1	1	1	1	1	1	1	1	1	1	1	1	1	1	1	1	1	1	1	1	1	1	1	1	1	1	1	0	1	1	1	1	1	1	1	1	1	1	1	1	1
09101 Carbohydrate metabolism|00040 Pentose and glucuronate interconversions [PATH:ko00040]|K01804 araA; L-arabinose isomerase [EC:5.3.1.4]	1	1	1	0	1	1	1	1	1	1	1	1	1	0	1	1	1	1	1	1	1	1	1	1	1	1	1	1	1	1	1	1	1	1	1	1	1	1	1	1	1	1	1	1	1	1	1	1	1
09101 Carbohydrate metabolism|00051 Fructose and mannose metabolism [PATH:ko00051]|K01808 rpiB; ribose 5-phosphate isomerase B [EC:5.3.1.6]___09102 Energy metabolism|00710 Carbon fixation in photosynthetic organisms [PATH:ko00710]|K01808 rpiB; ribose 5-phosphate isomerase B [EC:5.3.1.6]___09101 Carbohydrate metabolism|00030 Pentose phosphate pathway [PATH:ko00030]|K01808 rpiB; ribose 5-phosphate …	1	1	1	1	1	1	1	1	1	1	1	1	1	1	1	1	1	1	1	1	1	1	1	1	1	1	1	1	1	1	1	1	1	1	1	1	1	1	1	1	1	1	0	1	1	1	1	1	1
09101 Carbohydrate metabolism|00520 Amino sugar and nucleotide sugar metabolism [PATH:ko00520]|K01809 manA, MPI; mannose-6-phosphate isomerase [EC:5.3.1.8]___09101 Carbohydrate metabolism|00051 Fructose and mannose metabolism [PATH:ko00051]|K01809 manA, MPI; mannose-6-phosphate isomerase [EC:5.3.1.8]	1	1	1	1	1	1	1	1	1	1	1	1	1	1	1	1	1	1	1	1	1	1	1	1	1	1	1	1	1	1	1	1	1	1	1	1	1	1	1	1	1	1	1	1	1	1	1	1	1
09101 Carbohydrate metabolism|00500 Starch and sucrose metabolism [PATH:ko00500]|K01810 GPI, pgi; glucose-6-phosphate isomerase [EC:5.3.1.9]___09101 Carbohydrate metabolism|00030 Pentose phosphate pathway [PATH:ko00030]|K01810 GPI, pgi; glucose-6-phosphate isomerase [EC:5.3.1.9]___09101 Carbohydrate metabolism|00520 Amino sugar and nucleotide sugar metabolism [PATH:ko00520]|K01810 GPI, pgi; gluco…	1	1	1	1	1	1	1	1	1	1	1	1	1	1	1	1	1	1	1	1	1	1	1	1	1	1	1	1	1	1	1	1	1	1	1	1	1	1	1	1	1	1	1	1	1	1	1	1	1
09101 Carbohydrate metabolism|00040 Pentose and glucuronate interconversions [PATH:ko00040]|K01812 uxaC; glucuronate isomerase [EC:5.3.1.12]	1	1	1	1	1	1	0	1	1	1	1	1	1	1	1	1	1	1	1	1	1	1	1	1	1	1	1	0	1	1	1	1	0	1	1	1	0	1	1	1	1	1	0	1	1	1	1	1	1
09101 Carbohydrate metabolism|00051 Fructose and mannose metabolism [PATH:ko00051]|K01813 rhaA; L-rhamnose isomerase [EC:5.3.1.14]	0	0	0	0	0	0	0	0	0	0	0	0	0	0	0	0	0	0	0	0	0	0	0	0	0	0	0	0	0	0	0	0	0	0	0	0	0	0	0	0	0	0	0	0	0	0	0	0	0
09105 Amino acid metabolism|00340 Histidine metabolism [PATH:ko00340]|K01814 hisA; phosphoribosylformimino-5-aminoimidazole carboxamide ribotide isomerase [EC:5.3.1.16]	1	1	1	1	1	1	1	1	1	1	1	1	1	1	1	1	1	1	1	1	1	1	1	1	1	1	1	0	1	1	1	1	1	1	1	1	1	1	1	1	1	1	1	1	1	1	1	1	1
09101 Carbohydrate metabolism|00040 Pentose and glucuronate interconversions [PATH:ko00040]|K01815 kduI; 4-deoxy-L-threo-5-hexosulose-uronate ketol-isomerase [EC:5.3.1.17]	1	1	1	1	1	1	0	1	1	1	1	1	1	1	1	1	0	1	1	1	1	1	1	1	1	1	1	0	1	1	1	1	0	1	1	1	0	1	1	1	1	1	0	1	1	1	1	1	1
09105 Amino acid metabolism|00400 Phenylalanine, tyrosine and tryptophan biosynthesis [PATH:ko00400]|K01817 trpF; phosphoribosylanthranilate isomerase [EC:5.3.1.24]	0	0	0	0	0	0	0	0	0	0	0	0	0	0	0	0	0	0	0	0	0	0	0	0	0	0	0	0	0	0	0	0	0	0	0	0	0	0	0	0	0	0	0	0	0	0	0	0	0
09101 Carbohydrate metabolism|00051 Fructose and mannose metabolism [PATH:ko00051]|K01818 fucI; L-fucose/D-arabinose isomerase [EC:5.3.1.25 5.3.1.3]	0	0	0	0	1	0	0	0	0	0	0	1	0	0	0	0	0	0	0	1	0	0	0	0	0	0	0	0	1	0	0	0	0	0	0	0	0	0	0	0	0	1	0	0	0	1	0	0	0
09101 Carbohydrate metabolism|00052 Galactose metabolism [PATH:ko00052]|K01819 E5.3.1.26, lacA, lacB; galactose-6-phosphate isomerase [EC:5.3.1.26]	1	1	1	1	1	1	1	1	1	1	1	1	1	1	1	1	1	1	1	1	1	1	0	1	1	1	0	1	1	1	1	1	1	1	1	1	1	1	1	1	1	1	1	1	1	1	1	1	1
09105 Amino acid metabolism|00350 Tyrosine metabolism [PATH:ko00350]|K01826 hpaF, hpcD; 5-carboxymethyl-2-hydroxymuconate isomerase [EC:5.3.3.10]	0	0	0	0	0	0	0	0	0	0	0	0	0	0	0	0	0	0	0	0	0	0	0	0	0	0	0	0	0	0	0	0	0	0	0	0	0	0	0	0	0	0	0	0	0	0	0	0	0
09105 Amino acid metabolism|00260 Glycine, serine and threonine metabolism [PATH:ko00260]|K01834 PGAM, gpmA; 2,3-bisphosphoglycerate-dependent phosphoglycerate mutase [EC:5.4.2.11]___09101 Carbohydrate metabolism|00010 Glycolysis / Gluconeogenesis [PATH:ko00010]|K01834 PGAM, gpmA; 2,3-bisphosphoglycerate-dependent phosphoglycerate mutase [EC:5.4.2.11]___09102 Energy metabolism|00680 Methane metab…	1	1	1	1	1	1	1	1	1	1	1	1	1	1	1	1	1	1	1	1	1	1	1	1	1	1	1	1	1	1	1	1	1	1	1	1	1	1	1	1	1	1	1	1	1	1	1	1	1
09101 Carbohydrate metabolism|00520 Amino sugar and nucleotide sugar metabolism [PATH:ko00520]|K01835 pgm; phosphoglucomutase [EC:5.4.2.2]___09101 Carbohydrate metabolism|00500 Starch and sucrose metabolism [PATH:ko00500]|K01835 pgm; phosphoglucomutase [EC:5.4.2.2]___09110 Biosynthesis of other secondary metabolites|00521 Streptomycin biosynthesis [PATH:ko00521]|K01835 pgm; phosphoglucomutase [EC…	1	1	1	1	1	1	1	1	1	1	1	1	1	1	1	1	1	1	1	1	1	1	1	1	1	1	1	1	1	1	1	1	1	1	1	1	1	1	1	1	1	1	1	1	1	1	1	1	1
09101 Carbohydrate metabolism|00500 Starch and sucrose metabolism [PATH:ko00500]|K01838 pgmB; beta-phosphoglucomutase [EC:5.4.2.6]	0	0	1	1	1	1	1	1	1	1	1	1	1	0	1	1	1	0	0	0	0	0	1	1	1	0	0	0	1	0	0	1	1	1	1	1	0	1	0	0	1	1	0	1	1	0	0	1	1
09101 Carbohydrate metabolism|00030 Pentose phosphate pathway [PATH:ko00030]|K01839 deoB; phosphopentomutase [EC:5.4.2.7]___09104 Nucleotide metabolism|00230 Purine metabolism [PATH:ko00230]|K01839 deoB; phosphopentomutase [EC:5.4.2.7]	1	1	1	1	1	1	1	1	1	1	1	1	1	1	1	1	1	1	1	1	1	1	1	1	1	1	1	1	1	1	1	1	1	1	1	1	1	1	1	1	1	1	1	1	1	1	1	1	1
09101 Carbohydrate metabolism|00051 Fructose and mannose metabolism [PATH:ko00051]|K01840 manB; phosphomannomutase [EC:5.4.2.8]___09101 Carbohydrate metabolism|00520 Amino sugar and nucleotide sugar metabolism [PATH:ko00520]|K01840 manB; phosphomannomutase [EC:5.4.2.8]	1	1	1	1	1	1	1	1	1	1	1	1	1	1	1	1	1	1	1	1	1	1	1	1	1	1	1	1	1	1	1	1	1	1	1	1	1	1	1	1	1	1	1	1	1	1	1	1	1
09101 Carbohydrate metabolism|00520 Amino sugar and nucleotide sugar metabolism [PATH:ko00520]|K01854 glf; UDP-galactopyranose mutase [EC:5.4.99.9]___09101 Carbohydrate metabolism|00052 Galactose metabolism [PATH:ko00052]|K01854 glf; UDP-galactopyranose mutase [EC:5.4.99.9]	1	1	1	1	1	1	1	1	1	1	1	1	1	1	1	1	1	1	1	1	1	1	1	1	1	1	1	1	1	1	1	1	1	1	1	1	1	1	1	1	1	1	1	1	1	1	0	1	1
09106 Metabolism of other amino acids|00450 Selenocompound metabolism [PATH:ko00450]|K01874 MARS, metG; methionyl-tRNA synthetase [EC:6.1.1.10]	1	1	1	1	1	1	0	1	1	1	1	1	1	1	1	1	1	1	1	1	1	1	1	1	1	1	1	1	1	1	1	1	1	1	1	1	1	1	1	1	1	1	1	1	1	1	1	1	1
09108 Metabolism of cofactors and vitamins|00860 Porphyrin and chlorophyll metabolism [PATH:ko00860]|K01885 EARS, gltX; glutamyl-tRNA synthetase [EC:6.1.1.17]	1	1	1	1	1	1	1	1	1	1	1	1	1	1	1	1	1	1	1	1	1	1	1	1	1	1	1	1	1	1	1	1	1	1	1	1	1	1	1	1	1	1	1	1	1	1	1	1	1
09103 Lipid metabolism|00061 Fatty acid biosynthesis [PATH:ko00061]|K01897 ACSL, fadD; long-chain acyl-CoA synthetase [EC:6.2.1.3]___09103 Lipid metabolism|00071 Fatty acid degradation [PATH:ko00071]|K01897 ACSL, fadD; long-chain acyl-CoA synthetase [EC:6.2.1.3]	1	1	0	0	1	1	1	0	0	1	1	0	1	1	1	1	1	1	1	1	1	1	1	1	1	1	1	1	1	1	1	1	1	1	1	1	1	1	0	1	1	1	1	1	1	1	1	1	0
09105 Amino acid metabolism|00250 Alanine, aspartate and glutamate metabolism [PATH:ko00250]|K01914 asnA; aspartate--ammonia ligase [EC:6.3.1.1]___09106 Metabolism of other amino acids|00460 Cyanoamino acid metabolism [PATH:ko00460]|K01914 asnA; aspartate--ammonia ligase [EC:6.3.1.1]	1	1	1	1	1	1	1	1	1	0	1	1	1	1	1	1	1	1	1	0	1	1	1	1	1	1	1	1	1	1	1	1	1	1	1	1	1	1	1	1	1	1	1	1	1	1	1	1	1
09101 Carbohydrate metabolism|00630 Glyoxylate and dicarboxylate metabolism [PATH:ko00630]|K01915 glnA, GLUL; glutamine synthetase [EC:6.3.1.2]___09105 Amino acid metabolism|00220 Arginine biosynthesis [PATH:ko00220]|K01915 glnA, GLUL; glutamine synthetase [EC:6.3.1.2]___09105 Amino acid metabolism|00250 Alanine, aspartate and glutamate metabolism [PATH:ko00250]|K01915 glnA, GLUL; glutamine synth…	1	1	1	1	1	1	1	1	1	1	1	1	1	1	1	1	1	1	1	1	1	1	1	1	1	1	1	1	0	1	1	1	1	1	1	1	1	1	1	1	1	1	1	1	1	1	1	1	1
09106 Metabolism of other amino acids|00480 Glutathione metabolism [PATH:ko00480]|K01919 gshA; glutamate--cysteine ligase [EC:6.3.2.2]___09105 Amino acid metabolism|00270 Cysteine and methionine metabolism [PATH:ko00270]|K01919 gshA; glutamate--cysteine ligase [EC:6.3.2.2]	1	1	0	1	1	1	1	1	1	1	1	1	1	1	1	0	1	1	0	1	1	1	1	1	1	1	1	1	1	1	1	1	1	1	1	1	1	1	1	1	1	1	1	1	1	1	0	1	1
09107 Glycan biosynthesis and metabolism|00550 Peptidoglycan biosynthesis [PATH:ko00550]|K01921 ddl; D-alanine-D-alanine ligase [EC:6.3.2.4]___09106 Metabolism of other amino acids|00473 D-Alanine metabolism [PATH:ko00473]|K01921 ddl; D-alanine-D-alanine ligase [EC:6.3.2.4]	1	1	1	1	1	1	1	1	1	1	1	1	1	1	1	1	1	1	1	1	1	1	1	1	1	1	1	1	1	1	1	1	1	1	1	1	1	1	1	1	1	1	1	1	1	1	1	1	1
09104 Nucleotide metabolism|00230 Purine metabolism [PATH:ko00230]|K01923 purC; phosphoribosylaminoimidazole-succinocarboxamide synthase [EC:6.3.2.6]	1	1	1	1	1	1	1	0	1	1	1	1	1	1	1	1	1	1	1	1	1	1	1	1	1	1	1	1	1	1	1	1	1	1	1	1	1	1	1	1	1	1	1	1	1	1	1	1	1
09107 Glycan biosynthesis and metabolism|00550 Peptidoglycan biosynthesis [PATH:ko00550]|K01924 murC; UDP-N-acetylmuramate--alanine ligase [EC:6.3.2.8]___09106 Metabolism of other amino acids|00471 D-Glutamine and D-glutamate metabolism [PATH:ko00471]|K01924 murC; UDP-N-acetylmuramate--alanine ligase [EC:6.3.2.8]	1	1	1	1	1	0	1	0	1	0	0	1	1	0	1	0	1	1	0	0	0	0	1	1	1	1	1	1	0	1	1	1	1	1	0	0	1	1	0	1	1	1	1	1	0	1	1	1	0
09106 Metabolism of other amino acids|00471 D-Glutamine and D-glutamate metabolism [PATH:ko00471]|K01925 murD; UDP-N-acetylmuramoylalanine--D-glutamate ligase [EC:6.3.2.9]___09107 Glycan biosynthesis and metabolism|00550 Peptidoglycan biosynthesis [PATH:ko00550]|K01925 murD; UDP-N-acetylmuramoylalanine--D-glutamate ligase [EC:6.3.2.9]	1	0	1	1	1	1	1	1	1	1	1	1	1	1	1	1	1	1	0	1	1	1	0	1	1	0	0	0	1	1	1	1	1	1	1	1	1	1	1	1	1	0	1	0	1	1	0	1	1
09107 Glycan biosynthesis and metabolism|00550 Peptidoglycan biosynthesis [PATH:ko00550]|K01928 murE; UDP-N-acetylmuramoyl-L-alanyl-D-glutamate--2,6-diaminopimelate ligase [EC:6.3.2.13]___09105 Amino acid metabolism|00300 Lysine biosynthesis [PATH:ko00300]|K01928 murE; UDP-N-acetylmuramoyl-L-alanyl-D-glutamate--2,6-diaminopimelate ligase [EC:6.3.2.13]	1	1	1	1	1	1	1	1	1	1	1	1	1	1	1	1	1	1	1	1	1	1	1	1	1	1	1	1	1	1	1	1	1	1	1	1	1	1	1	1	1	1	1	1	1	1	1	1	1
09107 Glycan biosynthesis and metabolism|00550 Peptidoglycan biosynthesis [PATH:ko00550]|K01929 murF; UDP-N-acetylmuramoyl-tripeptide--D-alanyl-D-alanine ligase [EC:6.3.2.10]___09105 Amino acid metabolism|00300 Lysine biosynthesis [PATH:ko00300]|K01929 murF; UDP-N-acetylmuramoyl-tripeptide--D-alanyl-D-alanine ligase [EC:6.3.2.10]	1	1	1	1	1	1	1	1	1	1	1	1	1	1	1	1	1	1	1	1	1	1	1	1	1	1	1	1	1	1	1	1	1	1	1	1	1	1	1	1	1	1	1	1	1	1	1	1	1
09104 Nucleotide metabolism|00230 Purine metabolism [PATH:ko00230]|K01933 purM; phosphoribosylformylglycinamidine cyclo-ligase [EC:6.3.3.1]	1	1	1	1	1	1	1	1	1	1	1	1	1	1	1	1	1	1	1	1	1	1	1	1	1	1	1	1	1	1	1	1	1	1	1	1	1	1	1	1	1	1	1	1	1	1	1	1	1
09108 Metabolism of cofactors and vitamins|00670 One carbon pool by folate [PATH:ko00670]|K01934 MTHFS; 5-formyltetrahydrofolate cyclo-ligase [EC:6.3.3.2]	1	1	1	0	1	1	1	0	1	1	1	1	1	1	1	1	1	1	1	1	1	1	1	1	1	1	1	1	1	1	1	1	1	1	1	1	1	1	1	1	1	1	1	0	1	1	1	1	1
09104 Nucleotide metabolism|00240 Pyrimidine metabolism [PATH:ko00240]|K01937 pyrG, CTPS; CTP synthase [EC:6.3.4.2]	1	1	1	1	1	1	1	1	1	1	1	1	1	1	1	1	1	1	1	1	0	1	1	1	1	1	1	1	1	1	1	1	1	1	1	1	1	1	1	1	1	1	1	1	1	1	1	1	1
09102 Energy metabolism|00720 Carbon fixation pathways in prokaryotes [PATH:ko00720]|K01938 fhs; formate--tetrahydrofolate ligase [EC:6.3.4.3]___09108 Metabolism of cofactors and vitamins|00670 One carbon pool by folate [PATH:ko00670]|K01938 fhs; formate--tetrahydrofolate ligase [EC:6.3.4.3]	1	1	1	1	1	1	1	1	1	1	1	1	1	1	1	1	1	1	1	1	1	1	1	1	1	1	1	1	1	1	1	1	1	1	1	1	1	1	1	1	1	1	1	1	1	1	1	1	1
09105 Amino acid metabolism|00250 Alanine, aspartate and glutamate metabolism [PATH:ko00250]|K01939 purA, ADSS; adenylosuccinate synthase [EC:6.3.4.4]___09104 Nucleotide metabolism|00230 Purine metabolism [PATH:ko00230]|K01939 purA, ADSS; adenylosuccinate synthase [EC:6.3.4.4]	1	1	1	1	1	1	1	1	1	1	1	1	1	1	1	1	1	1	1	1	1	1	1	1	1	1	1	1	1	1	1	1	1	1	1	1	0	1	1	1	1	1	1	1	1	1	1	1	1
09105 Amino acid metabolism|00220 Arginine biosynthesis [PATH:ko00220]|K01940 argG, ASS1; argininosuccinate synthase [EC:6.3.4.5]___09105 Amino acid metabolism|00250 Alanine, aspartate and glutamate metabolism [PATH:ko00250]|K01940 argG, ASS1; argininosuccinate synthase [EC:6.3.4.5]	1	1	0	1	1	1	1	0	1	1	1	1	1	1	1	1	1	1	1	1	1	0	1	1	0	1	0	0	0	1	1	1	1	1	1	1	1	1	0	1	1	0	1	1	1	1	1	1	1
09111 Xenobiotics biodegradation and metabolism|00791 Atrazine degradation [PATH:ko00791]|K01941 E6.3.4.6; urea carboxylase [EC:6.3.4.6]___09105 Amino acid metabolism|00220 Arginine biosynthesis [PATH:ko00220]|K01941 E6.3.4.6; urea carboxylase [EC:6.3.4.6]	0	0	0	0	0	0	0	0	0	0	0	0	0	0	0	0	0	0	0	0	0	0	0	0	0	0	0	0	0	0	0	0	0	0	0	0	0	0	0	0	0	0	0	0	0	0	0	0	0
09104 Nucleotide metabolism|00230 Purine metabolism [PATH:ko00230]|K01945 purD; phosphoribosylamine---glycine ligase [EC:6.3.4.13]	1	1	1	1	1	1	1	1	1	1	1	1	1	0	0	1	1	1	1	1	1	1	1	1	1	1	1	1	1	1	1	1	1	1	1	1	1	1	1	1	1	1	1	1	1	1	1	1	1
09108 Metabolism of cofactors and vitamins|00760 Nicotinate and nicotinamide metabolism [PATH:ko00760]|K01950 E6.3.5.1, NADSYN1, QNS1, nadE; NAD+ synthase (glutamine-hydrolysing) [EC:6.3.5.1]	1	1	1	1	1	1	1	1	1	1	1	1	1	1	1	1	1	1	1	1	1	1	1	1	1	1	1	1	1	1	1	1	1	1	1	1	1	1	1	1	1	1	1	0	1	1	1	1	1
09104 Nucleotide metabolism|00230 Purine metabolism [PATH:ko00230]|K01951 guaA, GMPS; GMP synthase (glutamine-hydrolysing) [EC:6.3.5.2]___09111 Xenobiotics biodegradation and metabolism|00983 Drug metabolism - other enzymes [PATH:ko00983]|K01951 guaA, GMPS; GMP synthase (glutamine-hydrolysing) [EC:6.3.5.2]	1	1	1	1	1	0	1	1	1	1	1	1	1	1	1	1	1	1	1	1	1	1	1	1	1	0	1	1	1	1	1	1	1	1	1	1	1	0	1	1	0	1	1	1	1	1	1	1	0
09104 Nucleotide metabolism|00230 Purine metabolism [PATH:ko00230]|K01952 purL, PFAS; phosphoribosylformylglycinamidine synthase [EC:6.3.5.3]	1	1	1	1	1	1	1	1	1	1	1	1	1	1	1	1	1	1	1	1	1	1	1	1	1	1	1	1	1	1	1	1	1	1	1	1	1	1	1	1	1	1	1	1	1	1	1	1	1
09105 Amino acid metabolism|00250 Alanine, aspartate and glutamate metabolism [PATH:ko00250]|K01953 asnB, ASNS; asparagine synthase (glutamine-hydrolysing) [EC:6.3.5.4]	1	1	1	1	1	1	1	1	1	1	1	1	1	1	1	1	1	1	1	1	1	1	1	1	1	1	1	1	1	1	1	1	1	1	1	1	1	1	1	1	1	1	1	1	1	1	1	1	1
09104 Nucleotide metabolism|00240 Pyrimidine metabolism [PATH:ko00240]|K01955 carB, CPA2; carbamoyl-phosphate synthase large subunit [EC:6.3.5.5]___09105 Amino acid metabolism|00250 Alanine, aspartate and glutamate metabolism [PATH:ko00250]|K01955 carB, CPA2; carbamoyl-phosphate synthase large subunit [EC:6.3.5.5]	1	1	1	1	1	1	1	1	1	1	1	1	1	0	1	1	1	1	1	1	1	1	1	1	1	1	1	1	1	1	1	1	1	1	1	1	1	1	1	1	1	1	1	1	1	1	1	1	1
09105 Amino acid metabolism|00250 Alanine, aspartate and glutamate metabolism [PATH:ko00250]|K01956 carA, CPA1; carbamoyl-phosphate synthase small subunit [EC:6.3.5.5]___09104 Nucleotide metabolism|00240 Pyrimidine metabolism [PATH:ko00240]|K01956 carA, CPA1; carbamoyl-phosphate synthase small subunit [EC:6.3.5.5]	1	1	1	1	1	1	1	1	1	1	1	1	1	1	0	1	1	1	1	1	1	1	1	1	1	1	1	1	1	1	1	1	1	1	1	1	1	1	1	1	1	1	1	1	1	1	1	1	1
09102 Energy metabolism|00720 Carbon fixation pathways in prokaryotes [PATH:ko00720]|K01960 pycB; pyruvate carboxylase subunit B [EC:6.4.1.1]___09101 Carbohydrate metabolism|00620 Pyruvate metabolism [PATH:ko00620]|K01960 pycB; pyruvate carboxylase subunit B [EC:6.4.1.1]___09101 Carbohydrate metabolism|00020 Citrate cycle (TCA cycle) [PATH:ko00020]|K01960 pycB; pyruvate carboxylase subunit B [EC:…	0	0	0	0	0	0	0	0	0	0	0	0	0	0	0	0	0	0	0	0	0	0	0	0	0	0	0	0	0	0	0	0	0	0	0	0	0	0	0	0	0	0	0	0	0	0	0	0	0
09101 Carbohydrate metabolism|00640 Propanoate metabolism [PATH:ko00640]|K01962 accA; acetyl-CoA carboxylase carboxyl transferase subunit alpha [EC:6.4.1.2 2.1.3.15]___09101 Carbohydrate metabolism|00620 Pyruvate metabolism [PATH:ko00620]|K01962 accA; acetyl-CoA carboxylase carboxyl transferase subunit alpha [EC:6.4.1.2 2.1.3.15]___09102 Energy metabolism|00720 Carbon fixation pathways in prokary…	0	0	0	1	1	1	1	0	0	1	1	0	1	0	1	1	1	1	0	1	1	0	1	1	1	0	0	1	1	0	0	1	1	1	1	1	1	1	1	0	0	1	1	1	1	1	1	1	1
09101 Carbohydrate metabolism|00640 Propanoate metabolism [PATH:ko00640]|K01963 accD; acetyl-CoA carboxylase carboxyl transferase subunit beta [EC:6.4.1.2 2.1.3.15]___09102 Energy metabolism|00720 Carbon fixation pathways in prokaryotes [PATH:ko00720]|K01963 accD; acetyl-CoA carboxylase carboxyl transferase subunit beta [EC:6.4.1.2 2.1.3.15]___09103 Lipid metabolism|00061 Fatty acid biosynthesis …	0	0	0	1	1	1	1	0	0	1	1	0	1	0	1	1	1	1	0	1	1	0	1	1	1	0	0	1	1	0	0	1	1	1	1	1	1	1	1	0	0	1	1	1	1	1	1	1	1
09103 Lipid metabolism|00061 Fatty acid biosynthesis [PATH:ko00061]|K02078 acpP; acyl carrier protein___09110 Biosynthesis of other secondary metabolites|00999 Biosynthesis of secondary metabolites - unclassified [PATH:ko00999]|K02078 acpP; acyl carrier protein	1	1	1	1	1	1	1	1	1	1	1	1	1	1	1	1	1	1	1	1	1	1	1	1	1	1	1	1	1	1	1	1	1	1	1	1	1	1	1	1	1	1	1	1	1	1	1	1	1
09101 Carbohydrate metabolism|00052 Galactose metabolism [PATH:ko00052]|K02079 agaA; N-acetylgalactosamine-6-phosphate deacetylase [EC:3.5.1.25]	0	0	0	0	0	0	0	0	0	0	0	0	0	0	1	0	0	0	0	0	0	0	0	0	0	0	0	0	0	0	0	0	0	0	0	0	0	0	0	0	0	0	0	0	0	0	0	0	0
09102 Energy metabolism|00195 Photosynthesis [PATH:ko00195]|K02108 ATPF0A, atpB; F-type H+-transporting ATPase subunit a___09102 Energy metabolism|00190 Oxidative phosphorylation [PATH:ko00190]|K02108 ATPF0A, atpB; F-type H+-transporting ATPase subunit a	1	1	1	1	1	1	1	1	1	1	1	1	1	1	1	1	1	1	1	1	1	1	1	1	1	1	1	1	1	1	1	1	1	1	1	1	1	1	1	1	1	1	1	1	1	1	1	1	1
09102 Energy metabolism|00190 Oxidative phosphorylation [PATH:ko00190]|K02109 ATPF0B, atpF; F-type H+-transporting ATPase subunit b___09102 Energy metabolism|00195 Photosynthesis [PATH:ko00195]|K02109 ATPF0B, atpF; F-type H+-transporting ATPase subunit b	1	1	1	1	1	1	1	1	1	1	1	1	1	1	1	1	1	1	1	1	1	1	1	1	1	1	1	1	1	1	1	1	1	1	1	1	1	1	1	1	1	1	1	1	1	1	1	1	1
09102 Energy metabolism|00190 Oxidative phosphorylation [PATH:ko00190]|K02110 ATPF0C, atpE; F-type H+-transporting ATPase subunit c___09102 Energy metabolism|00195 Photosynthesis [PATH:ko00195]|K02110 ATPF0C, atpE; F-type H+-transporting ATPase subunit c	1	1	1	1	1	1	1	1	1	1	1	1	1	1	1	1	1	1	1	1	1	1	1	1	1	1	1	1	1	1	1	1	1	1	1	1	1	1	1	1	1	1	1	1	1	1	1	1	1
09102 Energy metabolism|00190 Oxidative phosphorylation [PATH:ko00190]|K02111 ATPF1A, atpA; F-type H+-transporting ATPase subunit alpha [EC:3.6.3.14]___09102 Energy metabolism|00195 Photosynthesis [PATH:ko00195]|K02111 ATPF1A, atpA; F-type H+-transporting ATPase subunit alpha [EC:3.6.3.14]	1	1	1	1	1	1	1	1	1	1	1	1	1	1	1	1	1	1	1	1	1	1	1	1	1	1	1	1	1	1	1	1	1	1	1	1	1	1	1	1	1	1	1	1	1	1	1	1	1
09102 Energy metabolism|00190 Oxidative phosphorylation [PATH:ko00190]|K02112 ATPF1B, atpD; F-type H+-transporting ATPase subunit beta [EC:3.6.3.14]___09102 Energy metabolism|00195 Photosynthesis [PATH:ko00195]|K02112 ATPF1B, atpD; F-type H+-transporting ATPase subunit beta [EC:3.6.3.14]	1	1	1	1	1	1	1	1	1	1	1	1	1	1	1	1	1	1	1	1	1	1	1	1	1	1	1	1	1	1	1	1	1	1	1	1	1	1	1	1	1	1	1	1	1	1	1	1	1
09102 Energy metabolism|00195 Photosynthesis [PATH:ko00195]|K02113 ATPF1D, atpH; F-type H+-transporting ATPase subunit delta___09102 Energy metabolism|00190 Oxidative phosphorylation [PATH:ko00190]|K02113 ATPF1D, atpH; F-type H+-transporting ATPase subunit delta	1	1	1	1	1	1	1	1	1	1	1	1	1	1	1	1	1	1	1	1	1	1	1	1	1	0	1	1	1	1	1	1	1	1	1	1	1	0	1	1	1	1	0	1	1	1	1	1	1
09102 Energy metabolism|00190 Oxidative phosphorylation [PATH:ko00190]|K02114 ATPF1E, atpC; F-type H+-transporting ATPase subunit epsilon___09102 Energy metabolism|00195 Photosynthesis [PATH:ko00195]|K02114 ATPF1E, atpC; F-type H+-transporting ATPase subunit epsilon	1	1	1	1	1	1	1	1	1	1	1	1	1	1	1	1	1	1	1	1	1	1	1	1	1	1	1	1	1	1	1	1	1	1	1	1	1	1	1	1	1	1	1	1	1	1	1	1	1
09102 Energy metabolism|00190 Oxidative phosphorylation [PATH:ko00190]|K02115 ATPF1G, atpG; F-type H+-transporting ATPase subunit gamma___09102 Energy metabolism|00195 Photosynthesis [PATH:ko00195]|K02115 ATPF1G, atpG; F-type H+-transporting ATPase subunit gamma	1	1	1	1	1	1	1	1	1	1	1	1	1	1	1	1	1	1	1	1	1	1	1	1	1	1	1	1	1	1	1	1	1	1	1	1	1	1	1	1	1	1	1	1	1	1	1	1	1
09102 Energy metabolism|00190 Oxidative phosphorylation [PATH:ko00190]|K02117 ATPVA, ntpA, atpA; V/A-type H+/Na+-transporting ATPase subunit A [EC:3.6.3.14 3.6.3.15]	0	0	0	0	0	0	0	0	0	0	0	0	0	0	0	0	0	0	0	0	0	0	0	0	0	0	0	0	0	0	0	0	0	0	0	0	0	0	0	0	0	0	0	0	0	0	0	0	0
09102 Energy metabolism|00190 Oxidative phosphorylation [PATH:ko00190]|K02118 ATPVB, ntpB, atpB; V/A-type H+/Na+-transporting ATPase subunit B	0	0	0	0	0	0	0	0	0	0	0	0	0	0	0	0	0	0	0	0	0	0	0	0	0	0	0	0	0	0	0	0	0	0	0	0	0	0	0	0	0	0	0	0	0	0	0	0	0
09102 Energy metabolism|00190 Oxidative phosphorylation [PATH:ko00190]|K02119 ATPVC, ntpC, atpC; V/A-type H+/Na+-transporting ATPase subunit C	0	0	0	0	0	0	0	0	0	0	0	0	0	0	0	0	0	0	0	0	0	0	0	0	0	0	0	0	0	0	0	0	0	0	0	0	0	0	0	0	0	0	0	0	0	0	0	0	0
09102 Energy metabolism|00190 Oxidative phosphorylation [PATH:ko00190]|K02120 ATPVD, ntpD, atpD; V/A-type H+/Na+-transporting ATPase subunit D	0	0	0	0	0	0	0	0	0	0	0	0	0	0	0	0	0	0	0	0	0	0	0	0	0	0	0	0	0	0	0	0	0	0	0	0	0	0	0	0	0	0	0	0	0	0	0	0	0
09102 Energy metabolism|00190 Oxidative phosphorylation [PATH:ko00190]|K02121 ATPVE, ntpE, atpE; V/A-type H+/Na+-transporting ATPase subunit E	0	0	0	0	0	0	0	0	0	0	0	0	0	0	0	0	0	0	0	0	0	0	0	0	0	0	0	0	0	0	0	0	0	0	0	0	0	0	0	0	0	0	0	0	0	0	0	0	0
09102 Energy metabolism|00190 Oxidative phosphorylation [PATH:ko00190]|K02123 ATPVI, ntpI, atpI; V/A-type H+/Na+-transporting ATPase subunit I	0	0	0	0	0	0	0	0	0	0	0	0	0	0	0	0	0	0	0	0	0	0	0	0	0	0	0	0	0	0	0	0	0	0	0	0	0	0	0	0	0	0	0	0	0	0	0	0	0
09102 Energy metabolism|00190 Oxidative phosphorylation [PATH:ko00190]|K02124 ATPVK, ntpK, atpK; V/A-type H+/Na+-transporting ATPase subunit K	0	0	0	0	0	0	0	0	0	0	0	0	0	0	0	0	0	0	0	0	0	0	0	0	0	0	0	0	0	0	0	0	0	0	0	0	0	0	0	0	0	0	0	0	0	0	0	0	0
09108 Metabolism of cofactors and vitamins|00860 Porphyrin and chlorophyll metabolism [PATH:ko00860]|K02188 cbiD; cobalt-precorrin-5B (C1)-methyltransferase [EC:2.1.1.195]	1	0	1	1	0	1	0	1	1	1	1	1	1	1	0	1	1	0	1	1	1	1	1	0	1	1	1	0	1	1	1	1	1	1	1	1	1	1	1	1	1	1	1	1	1	1	1	1	1
09108 Metabolism of cofactors and vitamins|00860 Porphyrin and chlorophyll metabolism [PATH:ko00860]|K02189 cbiG; cobalt-precorrin 5A hydrolase [EC:3.7.1.12]	1	1	1	1	0	1	1	0	1	1	1	1	1	1	1	1	1	0	0	0	1	1	1	0	1	1	0	0	1	1	1	0	1	1	1	1	1	1	0	1	1	1	1	1	0	1	1	1	1
09108 Metabolism of cofactors and vitamins|00860 Porphyrin and chlorophyll metabolism [PATH:ko00860]|K02190 cbiK; sirohydrochlorin cobaltochelatase [EC:4.99.1.3]	1	1	1	1	1	1	1	1	1	1	1	1	1	1	1	1	1	1	1	1	1	1	1	1	1	0	1	1	1	0	1	1	1	1	1	1	1	1	1	1	1	1	1	1	1	1	1	1	1
09108 Metabolism of cofactors and vitamins|00860 Porphyrin and chlorophyll metabolism [PATH:ko00860]|K02191 cbiT; cobalt-precorrin-6B (C15)-methyltransferase [EC:2.1.1.196]	1	0	1	0	0	1	1	0	1	1	0	1	0	1	0	0	0	0	0	1	1	1	1	0	1	1	0	0	1	0	1	0	1	1	1	1	1	1	0	1	1	1	1	1	0	1	1	1	1
09108 Metabolism of cofactors and vitamins|00860 Porphyrin and chlorophyll metabolism [PATH:ko00860]|K02224 cobB-cbiA; cobyrinic acid a,c-diamide synthase [EC:6.3.5.9 6.3.5.11]	1	0	1	0	0	1	1	0	1	1	0	1	0	1	0	1	1	0	1	1	1	1	1	0	1	1	0	0	1	0	1	0	1	1	1	1	1	1	0	1	1	1	1	1	0	1	1	1	1
09108 Metabolism of cofactors and vitamins|00860 Porphyrin and chlorophyll metabolism [PATH:ko00860]|K02226 cobC, phpB; alpha-ribazole phosphatase [EC:3.1.3.73]	1	1	1	1	1	1	1	1	1	1	1	1	1	1	1	1	1	1	1	1	1	1	1	1	1	1	1	1	1	1	1	1	1	1	1	1	1	1	1	1	1	1	1	1	1	1	1	1	1
09108 Metabolism of cofactors and vitamins|00860 Porphyrin and chlorophyll metabolism [PATH:ko00860]|K02227 cbiB, cobD; adenosylcobinamide-phosphate synthase [EC:6.3.1.10]	1	1	1	1	0	1	1	1	1	1	0	0	0	1	0	1	1	1	0	1	1	1	1	0	1	1	0	1	1	0	1	0	1	1	1	1	1	1	0	1	1	1	1	1	0	1	1	1	0
09108 Metabolism of cofactors and vitamins|00860 Porphyrin and chlorophyll metabolism [PATH:ko00860]|K02231 cobP, cobU; adenosylcobinamide kinase / adenosylcobinamide-phosphate guanylyltransferase [EC:2.7.1.156 2.7.7.62]	1	1	1	0	0	1	1	1	1	1	0	1	0	1	0	1	1	1	1	1	1	1	1	0	1	1	0	0	1	0	1	0	1	1	1	1	1	1	0	1	1	1	1	1	0	1	1	1	1
09108 Metabolism of cofactors and vitamins|00860 Porphyrin and chlorophyll metabolism [PATH:ko00860]|K02232 cobQ, cbiP; adenosylcobyric acid synthase [EC:6.3.5.10]	1	1	1	1	0	1	0	1	1	1	0	1	0	1	0	1	0	1	1	1	1	1	1	1	0	1	0	1	1	0	1	0	1	1	0	0	1	1	1	1	1	1	1	1	1	1	1	1	1
09108 Metabolism of cofactors and vitamins|00860 Porphyrin and chlorophyll metabolism [PATH:ko00860]|K02233 E2.7.8.26, cobS, cobV; adenosylcobinamide-GDP ribazoletransferase [EC:2.7.8.26]	1	1	1	0	0	1	1	1	1	1	0	1	0	1	0	0	1	1	1	1	1	1	1	0	1	1	0	0	1	0	1	0	1	1	1	1	1	1	0	1	1	1	1	1	0	1	1	1	1
09108 Metabolism of cofactors and vitamins|00860 Porphyrin and chlorophyll metabolism [PATH:ko00860]|K02234 cobW; cobalamin biosynthesis protein CobW	1	1	1	1	1	1	1	1	1	1	1	1	1	1	1	1	1	1	1	1	1	1	1	1	1	1	1	1	1	1	1	1	1	1	1	1	1	1	1	1	1	1	1	1	1	1	1	1	1
09104 Nucleotide metabolism|00240 Pyrimidine metabolism [PATH:ko00240]|K02335 polA; DNA polymerase I [EC:2.7.7.7]___09104 Nucleotide metabolism|00230 Purine metabolism [PATH:ko00230]|K02335 polA; DNA polymerase I [EC:2.7.7.7]	1	1	1	1	1	1	1	1	1	1	1	1	1	1	1	0	1	1	1	1	1	1	1	1	0	1	1	1	1	1	1	1	0	1	1	1	1	1	1	1	1	1	1	1	1	1	1	1	1
09104 Nucleotide metabolism|00230 Purine metabolism [PATH:ko00230]|K02337 dnaE; DNA polymerase III subunit alpha [EC:2.7.7.7]___09104 Nucleotide metabolism|00240 Pyrimidine metabolism [PATH:ko00240]|K02337 dnaE; DNA polymerase III subunit alpha [EC:2.7.7.7]	1	1	1	1	1	1	1	1	1	1	1	1	1	1	1	1	1	1	1	1	1	1	1	1	1	1	1	1	1	1	1	1	1	1	1	1	1	1	1	1	1	1	1	1	1	1	1	1	1
09104 Nucleotide metabolism|00240 Pyrimidine metabolism [PATH:ko00240]|K02338 dnaN; DNA polymerase III subunit beta [EC:2.7.7.7]___09104 Nucleotide metabolism|00230 Purine metabolism [PATH:ko00230]|K02338 dnaN; DNA polymerase III subunit beta [EC:2.7.7.7]	1	1	1	1	1	1	1	1	1	1	1	1	1	1	1	1	1	1	1	1	1	1	1	1	1	1	1	1	1	1	0	1	1	1	1	1	1	1	1	1	1	1	1	1	1	1	1	1	1
09104 Nucleotide metabolism|00240 Pyrimidine metabolism [PATH:ko00240]|K02340 holA; DNA polymerase III subunit delta [EC:2.7.7.7]___09104 Nucleotide metabolism|00230 Purine metabolism [PATH:ko00230]|K02340 holA; DNA polymerase III subunit delta [EC:2.7.7.7]	1	1	1	1	1	1	1	1	1	1	1	1	1	1	1	1	1	0	1	1	1	1	1	1	1	1	1	1	1	1	1	1	1	1	1	1	1	1	1	1	1	1	1	1	1	1	1	1	1
09104 Nucleotide metabolism|00230 Purine metabolism [PATH:ko00230]|K02341 holB; DNA polymerase III subunit delta' [EC:2.7.7.7]___09104 Nucleotide metabolism|00240 Pyrimidine metabolism [PATH:ko00240]|K02341 holB; DNA polymerase III subunit delta' [EC:2.7.7.7]	1	0	0	0	1	1	1	1	1	1	0	1	1	1	1	1	1	1	0	1	1	1	1	0	1	0	1	1	1	0	1	1	1	0	0	1	1	1	0	1	1	1	1	1	0	1	0	1	1
09104 Nucleotide metabolism|00240 Pyrimidine metabolism [PATH:ko00240]|K02342 dnaQ; DNA polymerase III subunit epsilon [EC:2.7.7.7]___09104 Nucleotide metabolism|00230 Purine metabolism [PATH:ko00230]|K02342 dnaQ; DNA polymerase III subunit epsilon [EC:2.7.7.7]	0	1	0	0	1	0	0	1	0	0	0	0	0	0	1	0	0	0	0	0	0	0	0	0	0	0	0	0	0	0	0	0	0	0	0	0	0	0	0	1	1	0	0	1	1	0	0	0	0
09104 Nucleotide metabolism|00230 Purine metabolism [PATH:ko00230]|K02343 dnaX; DNA polymerase III subunit gamma/tau [EC:2.7.7.7]___09104 Nucleotide metabolism|00240 Pyrimidine metabolism [PATH:ko00240]|K02343 dnaX; DNA polymerase III subunit gamma/tau [EC:2.7.7.7]	1	0	1	0	1	1	0	0	0	1	0	0	0	0	0	0	0	1	0	1	1	1	1	0	0	1	0	1	1	1	1	1	1	1	0	0	1	1	0	1	1	1	1	1	0	1	1	1	1
09103 Lipid metabolism|00061 Fatty acid biosynthesis [PATH:ko00061]|K02371 fabK; enoyl-[acyl-carrier protein] reductase II [EC:1.3.1.9]	0	0	0	1	1	1	1	0	0	1	1	0	1	0	1	1	1	1	0	1	1	0	1	1	1	0	0	1	1	0	0	1	1	1	1	1	1	1	1	0	0	1	1	1	1	1	1	1	1
09108 Metabolism of cofactors and vitamins|00780 Biotin metabolism [PATH:ko00780]|K02372 fabZ; 3-hydroxyacyl-[acyl-carrier-protein] dehydratase [EC:4.2.1.59]___09103 Lipid metabolism|00061 Fatty acid biosynthesis [PATH:ko00061]|K02372 fabZ; 3-hydroxyacyl-[acyl-carrier-protein] dehydratase [EC:4.2.1.59]	0	0	0	1	1	1	1	0	0	1	1	0	1	0	1	1	1	1	0	1	1	0	1	1	1	0	0	1	1	0	0	1	1	1	1	1	1	1	1	0	0	1	1	1	1	1	1	1	1
09101 Carbohydrate metabolism|00520 Amino sugar and nucleotide sugar metabolism [PATH:ko00520]|K02377 TSTA3, fcl; GDP-L-fucose synthase [EC:1.1.1.271]___09101 Carbohydrate metabolism|00051 Fructose and mannose metabolism [PATH:ko00051]|K02377 TSTA3, fcl; GDP-L-fucose synthase [EC:1.1.1.271]	1	1	1	1	1	1	1	1	1	1	1	1	1	1	1	1	1	1	1	1	1	1	1	1	1	1	1	1	1	1	1	1	1	1	1	1	1	1	1	1	1	1	1	1	1	1	1	1	1
09104 Nucleotide metabolism|00230 Purine metabolism [PATH:ko00230]|K02428 rdgB; XTP/dITP diphosphohydrolase [EC:3.6.1.66]	1	1	1	1	1	1	1	1	1	1	1	1	1	1	1	1	1	1	1	1	1	1	1	1	1	1	1	1	1	1	1	1	1	1	1	1	1	1	1	1	1	1	1	1	1	1	1	1	1
09101 Carbohydrate metabolism|00520 Amino sugar and nucleotide sugar metabolism [PATH:ko00520]|K02472 wecC; UDP-N-acetyl-D-mannosaminuronic acid dehydrogenase [EC:1.1.1.336]	0	0	0	0	0	0	0	0	0	0	0	0	0	0	0	0	0	0	0	0	0	0	0	0	0	0	0	0	0	0	0	0	0	0	0	0	0	0	0	0	0	0	0	0	0	0	0	0	0
09101 Carbohydrate metabolism|00520 Amino sugar and nucleotide sugar metabolism [PATH:ko00520]|K02473 wbpP; UDP-N-acetylglucosamine 4-epimerase [EC:5.1.3.7]	1	1	1	1	1	1	1	1	1	1	1	1	1	1	1	1	1	1	1	0	1	1	1	1	1	1	1	1	1	1	1	1	1	1	1	1	1	1	1	1	1	1	1	1	1	1	1	1	1
09101 Carbohydrate metabolism|00520 Amino sugar and nucleotide sugar metabolism [PATH:ko00520]|K02474 wbpO; UDP-N-acetyl-D-galactosamine dehydrogenase [EC:1.1.1.-]	0	0	0	0	0	0	0	0	0	0	0	0	0	0	0	0	0	0	0	0	0	0	0	0	0	0	0	0	0	0	0	0	0	0	0	0	0	0	0	0	0	0	0	0	0	0	0	0	0
09108 Metabolism of cofactors and vitamins|00860 Porphyrin and chlorophyll metabolism [PATH:ko00860]|K02495 hemN, hemZ; oxygen-independent coproporphyrinogen III oxidase [EC:1.3.98.3]	1	1	1	1	1	1	1	1	1	1	1	1	1	1	1	1	1	1	1	1	1	1	1	1	1	1	1	1	1	1	1	1	1	1	1	1	1	1	1	1	1	1	1	1	1	1	1	1	1
09105 Amino acid metabolism|00340 Histidine metabolism [PATH:ko00340]|K02500 hisF; cyclase [EC:4.1.3.-]	1	1	1	1	1	1	1	1	1	1	1	1	1	1	1	1	1	1	1	1	1	1	1	1	1	1	1	1	1	1	1	1	1	1	1	1	1	1	1	1	1	1	1	1	1	1	1	1	1
09105 Amino acid metabolism|00340 Histidine metabolism [PATH:ko00340]|K02501 hisH; glutamine amidotransferase [EC:2.4.2.-]	1	1	1	1	1	1	1	1	1	1	1	1	1	1	1	1	1	1	1	1	1	1	1	1	1	1	1	1	1	1	1	1	1	1	1	1	1	1	1	1	1	1	1	1	1	1	1	1	1
09105 Amino acid metabolism|00340 Histidine metabolism [PATH:ko00340]|K02502 hisZ; ATP phosphoribosyltransferase regulatory subunit	1	1	1	1	1	1	1	1	1	1	1	1	1	1	1	1	1	1	1	1	1	1	1	1	1	1	1	1	1	1	1	1	1	1	1	1	1	1	1	1	1	1	1	1	1	1	1	1	1
09105 Amino acid metabolism|00350 Tyrosine metabolism [PATH:ko00350]|K02510 hpaI, hpcH; 4-hydroxy-2-oxoheptanedioate aldolase [EC:4.1.2.52]	0	0	0	0	0	0	0	0	0	0	0	0	0	0	0	0	0	0	0	0	0	0	0	0	0	0	0	0	0	0	0	0	0	0	0	0	0	0	0	0	0	0	0	0	0	0	0	0	0
09108 Metabolism of cofactors and vitamins|00130 Ubiquinone and other terpenoid-quinone biosynthesis [PATH:ko00130]|K02551 menD; 2-succinyl-5-enolpyruvyl-6-hydroxy-3-cyclohexene-1-carboxylate synthase [EC:2.2.1.9]	0	0	0	0	0	0	0	0	0	0	0	0	0	0	0	0	0	0	0	0	0	0	0	0	0	0	0	0	0	0	0	0	0	0	0	0	0	0	0	0	0	0	0	0	0	0	0	0	0
09107 Glycan biosynthesis and metabolism|00550 Peptidoglycan biosynthesis [PATH:ko00550]|K02563 murG; UDP-N-acetylglucosamine--N-acetylmuramyl-(pentapeptide) pyrophosphoryl-undecaprenol N-acetylglucosamine transferase [EC:2.4.1.227]	1	1	1	0	0	1	1	1	1	1	0	1	1	1	0	1	1	0	1	1	1	1	0	0	0	0	0	1	1	1	1	1	1	1	0	0	0	1	1	0	0	1	1	1	0	1	1	1	0
09101 Carbohydrate metabolism|00520 Amino sugar and nucleotide sugar metabolism [PATH:ko00520]|K02564 nagB, GNPDA; glucosamine-6-phosphate deaminase [EC:3.5.99.6]	1	1	1	1	1	1	1	1	1	1	1	1	1	1	1	1	1	1	1	1	1	1	1	1	1	1	1	1	1	1	1	1	1	1	1	1	1	0	1	1	1	1	1	1	1	1	1	1	1
09105 Amino acid metabolism|00360 Phenylalanine metabolism [PATH:ko00360]|K02614 paaI; acyl-CoA thioesterase [EC:3.1.2.-]	0	0	0	0	0	0	0	0	0	0	0	0	0	0	0	0	0	0	0	0	0	0	0	0	0	0	0	0	0	0	0	0	0	0	0	0	0	0	0	0	0	0	0	0	0	0	0	0	0
09108 Metabolism of cofactors and vitamins|00790 Folate biosynthesis [PATH:ko00790]|K02619 pabC; 4-amino-4-deoxychorismate lyase [EC:4.1.3.38]	1	1	1	1	1	1	1	1	1	1	1	1	1	1	1	1	0	1	1	1	1	1	1	1	1	1	1	1	1	1	1	1	1	1	1	1	1	1	1	1	1	1	1	1	1	1	1	1	1
09101 Carbohydrate metabolism|00052 Galactose metabolism [PATH:ko00052]|K02744 PTS-Aga-EIIA, agaF; PTS system, N-acetylgalactosamine-specific IIA component [EC:2.7.1.-]	0	0	0	0	0	0	0	0	0	0	0	0	0	0	0	0	0	0	0	0	0	0	0	0	0	0	0	0	0	0	0	0	0	0	0	0	0	1	0	0	0	0	0	0	0	0	0	0	0
09101 Carbohydrate metabolism|00052 Galactose metabolism [PATH:ko00052]|K02745 PTS-Aga-EIIB, agaV; PTS system, N-acetylgalactosamine-specific IIB component [EC:2.7.1.-]	0	0	0	0	0	0	0	0	0	0	0	0	0	0	0	0	0	0	0	0	0	0	0	0	0	0	0	0	0	0	0	0	0	0	0	0	0	0	0	0	0	0	0	0	0	0	0	0	0
09101 Carbohydrate metabolism|00052 Galactose metabolism [PATH:ko00052]|K02746 PTS-Aga-EIIC, agaW; PTS system, N-acetylgalactosamine-specific IIC component	0	0	0	0	0	0	0	0	0	0	0	0	0	0	1	0	0	0	0	0	0	0	0	0	0	0	0	0	0	0	0	1	0	0	0	0	0	1	0	0	0	0	0	0	0	0	0	0	0
09101 Carbohydrate metabolism|00052 Galactose metabolism [PATH:ko00052]|K02747 PTS-Aga-EIID, agaE; PTS system, N-acetylgalactosamine-specific IID component	0	0	0	0	0	0	0	0	0	0	0	0	0	0	1	0	0	0	0	0	0	0	0	0	0	0	0	0	0	0	0	1	0	0	0	0	0	1	0	0	0	0	0	0	0	0	0	0	0
09101 Carbohydrate metabolism|00500 Starch and sucrose metabolism [PATH:ko00500]|K02749 PTS-Glv-EIIB, glvB, malP, aglA; PTS system, alpha-glucoside-specific IIB component [EC:2.7.1.208 2.7.1.-]	0	0	0	0	0	0	0	0	0	0	0	0	0	0	0	0	1	0	0	0	0	0	0	0	0	0	0	0	0	0	0	0	0	0	0	0	0	0	0	0	0	0	0	0	0	0	0	0	0
09101 Carbohydrate metabolism|00500 Starch and sucrose metabolism [PATH:ko00500]|K02750 PTS-Glv-EIIC, glvC, malP, aglA; PTS system, alpha-glucoside-specific IIC component	0	0	0	0	0	0	0	0	0	0	0	0	0	0	0	0	1	0	0	0	0	0	0	0	0	0	0	0	0	0	0	0	0	0	0	0	0	0	0	0	0	0	0	0	0	0	0	0	0
09101 Carbohydrate metabolism|00010 Glycolysis / Gluconeogenesis [PATH:ko00010]|K02752 PTS-Asc-EIIB, ascF; PTS system, beta-glucoside (arbutin/salicin/cellobiose)-specific IIB component [EC:2.7.1.-]	0	0	0	0	0	0	0	0	0	0	0	0	0	0	0	0	0	0	0	0	0	0	0	0	0	0	0	0	0	0	0	0	0	0	0	0	0	0	0	0	0	0	0	0	0	0	0	0	0
09101 Carbohydrate metabolism|00010 Glycolysis / Gluconeogenesis [PATH:ko00010]|K02753 PTS-Asc-EIIC, ascF; PTS system, beta-glucoside (arbutin/salicin/cellobiose)-specific IIC component	0	0	0	0	0	0	0	0	0	0	0	0	0	0	0	0	0	0	0	0	0	0	0	0	0	0	0	0	0	0	0	0	0	0	0	0	0	0	0	0	0	0	0	0	0	0	0	0	0
09101 Carbohydrate metabolism|00500 Starch and sucrose metabolism [PATH:ko00500]|K02759 PTS-Cel-EIIA, celC, chbA; PTS system, cellobiose-specific IIA component [EC:2.7.1.196 2.7.1.205]	0	0	0	0	0	0	0	0	0	0	0	0	0	0	1	0	0	0	0	0	0	0	0	0	0	0	0	0	1	0	0	0	0	0	0	0	0	0	0	0	0	0	0	0	0	0	0	0	0
09101 Carbohydrate metabolism|00500 Starch and sucrose metabolism [PATH:ko00500]|K02760 PTS-Cel-EIIB, celA, chbB; PTS system, cellobiose-specific IIB component [EC:2.7.1.196 2.7.1.205]	0	0	0	0	0	0	0	0	0	0	0	0	0	0	1	0	0	0	0	0	0	0	0	0	0	0	0	0	1	0	0	0	0	0	0	0	0	0	0	0	0	0	0	0	0	0	0	0	0
09101 Carbohydrate metabolism|00500 Starch and sucrose metabolism [PATH:ko00500]|K02761 PTS-Cel-EIIC, celB, chbC; PTS system, cellobiose-specific IIC component	0	0	0	0	0	0	0	0	0	0	0	0	0	0	1	0	0	0	0	0	0	0	0	0	0	0	0	0	1	0	0	0	0	0	0	0	0	0	0	0	0	0	0	0	0	0	0	0	0
09101 Carbohydrate metabolism|00520 Amino sugar and nucleotide sugar metabolism [PATH:ko00520]|K02763 PTS-Dgl-EIIA, gamP; PTS system, D-glucosamine-specific IIA component [EC:2.7.1.-]	1	1	1	1	1	1	1	1	1	1	1	1	1	1	1	1	1	1	1	1	1	1	1	1	1	1	1	1	1	1	1	1	1	1	1	1	1	0	1	1	1	1	1	1	1	1	1	1	1
09101 Carbohydrate metabolism|00520 Amino sugar and nucleotide sugar metabolism [PATH:ko00520]|K02764 PTS-Dgl-EIIB, gamP; PTS system, D-glucosamine-specific IIB component [EC:2.7.1.-]	1	1	1	1	1	1	1	1	1	1	1	1	1	1	1	1	1	1	1	1	1	1	1	1	1	1	1	1	1	1	1	1	1	1	1	1	1	0	1	1	1	1	1	1	1	1	1	1	1
09101 Carbohydrate metabolism|00520 Amino sugar and nucleotide sugar metabolism [PATH:ko00520]|K02765 PTS-Dgl-EIIC, gamP; PTS system, D-glucosamine-specific IIC component	1	1	1	1	1	1	1	1	1	1	1	1	1	1	1	1	1	1	1	1	1	1	1	1	1	1	1	1	1	1	1	1	1	1	1	1	1	0	1	1	1	1	1	1	1	1	1	1	1
09101 Carbohydrate metabolism|00051 Fructose and mannose metabolism [PATH:ko00051]|K02768 PTS-Fru-EIIA, fruB; PTS system, fructose-specific IIA component [EC:2.7.1.202]	1	1	1	1	1	1	1	1	1	1	1	1	1	1	1	1	1	1	1	1	1	1	1	1	1	1	1	1	1	1	1	1	1	1	1	1	1	1	1	1	1	1	1	1	1	1	1	1	1
09101 Carbohydrate metabolism|00051 Fructose and mannose metabolism [PATH:ko00051]|K02769 PTS-Fru-EIIB, fruA; PTS system, fructose-specific IIB component [EC:2.7.1.202]	1	1	1	1	1	1	1	1	1	1	1	1	1	1	0	1	1	1	1	1	1	1	1	1	1	1	1	1	1	1	1	1	1	1	1	1	1	1	1	1	1	1	1	1	1	1	1	1	1
09101 Carbohydrate metabolism|00051 Fructose and mannose metabolism [PATH:ko00051]|K02770 PTS-Fru-EIIC, fruA; PTS system, fructose-specific IIC component	1	1	1	1	1	1	1	1	1	1	1	1	1	1	0	1	1	1	1	1	1	1	1	1	1	1	1	1	1	1	1	1	1	1	1	1	1	1	1	1	1	1	1	1	1	1	1	1	1
09101 Carbohydrate metabolism|00052 Galactose metabolism [PATH:ko00052]|K02773 PTS-Gat-EIIA, gatA, sgcA; PTS system, galactitol-specific IIA component [EC:2.7.1.200]	0	0	0	0	0	0	0	0	0	0	0	0	0	0	0	0	0	0	0	0	0	0	0	0	0	0	0	0	0	0	0	0	0	0	0	0	0	0	0	0	0	0	0	0	0	0	0	0	0
09101 Carbohydrate metabolism|00052 Galactose metabolism [PATH:ko00052]|K02774 PTS-Gat-EIIB, gatB, sgcB; PTS system, galactitol-specific IIB component [EC:2.7.1.200]	0	0	0	0	0	0	0	0	0	0	0	0	0	0	0	0	0	0	0	0	0	0	0	0	0	0	0	0	0	0	0	0	0	0	0	0	0	0	0	0	0	0	0	0	0	0	0	0	0
09101 Carbohydrate metabolism|00052 Galactose metabolism [PATH:ko00052]|K02775 PTS-Gat-EIIC, gatC, sgcC; PTS system, galactitol-specific IIC component	0	0	0	0	0	0	0	0	0	0	0	0	0	0	0	0	0	0	0	0	0	0	0	0	0	0	0	0	0	0	0	0	0	0	0	0	0	0	0	0	0	0	0	0	0	0	0	0	0
09101 Carbohydrate metabolism|00010 Glycolysis / Gluconeogenesis [PATH:ko00010]|K02777 PTS-Glc-EIIA, crr; PTS system, sugar-specific IIA component [EC:2.7.1.-]___09101 Carbohydrate metabolism|00500 Starch and sucrose metabolism [PATH:ko00500]|K02777 PTS-Glc-EIIA, crr; PTS system, sugar-specific IIA component [EC:2.7.1.-]___09101 Carbohydrate metabolism|00520 Amino sugar and nucleotide sugar metab…	1	1	1	1	1	1	1	1	1	1	1	1	1	1	1	1	1	1	1	1	1	1	1	1	1	1	1	1	1	1	1	1	1	1	1	1	1	1	1	1	1	1	1	1	1	1	1	1	1
09101 Carbohydrate metabolism|00520 Amino sugar and nucleotide sugar metabolism [PATH:ko00520]|K02778 PTS-Glc-EIIB, ptsG; PTS system, glucose-specific IIB component [EC:2.7.1.199]___09101 Carbohydrate metabolism|00010 Glycolysis / Gluconeogenesis [PATH:ko00010]|K02778 PTS-Glc-EIIB, ptsG; PTS system, glucose-specific IIB component [EC:2.7.1.199]	1	1	1	1	1	1	1	1	1	1	1	1	1	1	1	1	1	1	1	1	1	1	1	1	1	1	1	1	1	1	1	1	1	1	1	1	1	0	1	1	1	1	1	1	1	1	1	1	1
09101 Carbohydrate metabolism|00010 Glycolysis / Gluconeogenesis [PATH:ko00010]|K02779 PTS-Glc-EIIC, ptsG; PTS system, glucose-specific IIC component___09101 Carbohydrate metabolism|00520 Amino sugar and nucleotide sugar metabolism [PATH:ko00520]|K02779 PTS-Glc-EIIC, ptsG; PTS system, glucose-specific IIC component	1	1	1	1	1	1	1	1	1	1	1	1	1	1	1	1	1	1	1	1	1	1	1	1	1	1	1	1	1	1	1	1	1	1	1	1	1	0	1	1	1	1	1	1	1	1	1	1	1
09101 Carbohydrate metabolism|00052 Galactose metabolism [PATH:ko00052]|K02786 PTS-Lac-EIIA, lacF; PTS system, lactose-specific IIA component [EC:2.7.1.207]	0	0	0	0	0	0	0	0	0	0	0	0	0	0	0	0	0	0	0	0	0	0	0	0	0	0	0	0	0	0	0	0	0	0	0	0	0	0	0	0	0	0	0	0	0	0	0	0	0
09101 Carbohydrate metabolism|00010 Glycolysis / Gluconeogenesis [PATH:ko00010]|K02790 PTS-MalGlc-EIIB, malX; PTS system, maltose/glucose-specific IIB component [EC:2.7.1.199 2.7.1.208]___09101 Carbohydrate metabolism|00520 Amino sugar and nucleotide sugar metabolism [PATH:ko00520]|K02790 PTS-MalGlc-EIIB, malX; PTS system, maltose/glucose-specific IIB component [EC:2.7.1.199 2.7.1.208]___09101 Ca…	0	0	0	0	0	0	0	0	0	0	0	0	0	0	0	0	1	0	0	0	0	0	0	0	0	0	0	0	0	0	0	1	0	0	0	0	0	0	0	0	0	0	0	0	0	0	0	0	0
09101 Carbohydrate metabolism|00500 Starch and sucrose metabolism [PATH:ko00500]|K02791 PTS-MalGlc-EIIC, malX; PTS system, maltose/glucose-specific IIC component___09101 Carbohydrate metabolism|00010 Glycolysis / Gluconeogenesis [PATH:ko00010]|K02791 PTS-MalGlc-EIIC, malX; PTS system, maltose/glucose-specific IIC component___09101 Carbohydrate metabolism|00520 Amino sugar and nucleotide sugar met…	0	0	0	0	0	0	0	0	0	0	0	0	0	0	0	0	1	0	0	0	0	0	0	0	0	0	0	0	0	0	0	1	0	0	0	0	0	0	0	0	0	0	0	0	0	0	0	0	0
09101 Carbohydrate metabolism|00051 Fructose and mannose metabolism [PATH:ko00051]|K02793 PTS-Man-EIIA, manX; PTS system, mannose-specific IIA component [EC:2.7.1.191]___09101 Carbohydrate metabolism|00520 Amino sugar and nucleotide sugar metabolism [PATH:ko00520]|K02793 PTS-Man-EIIA, manX; PTS system, mannose-specific IIA component [EC:2.7.1.191]	0	0	0	0	0	0	0	0	0	0	0	0	0	0	0	0	0	0	0	0	0	0	0	0	0	0	0	0	0	0	0	0	0	0	0	0	0	0	0	0	0	0	0	0	0	0	0	0	0
09101 Carbohydrate metabolism|00051 Fructose and mannose metabolism [PATH:ko00051]|K02794 PTS-Man-EIIB, manX; PTS system, mannose-specific IIB component [EC:2.7.1.191]___09101 Carbohydrate metabolism|00520 Amino sugar and nucleotide sugar metabolism [PATH:ko00520]|K02794 PTS-Man-EIIB, manX; PTS system, mannose-specific IIB component [EC:2.7.1.191]	0	0	0	0	0	0	0	0	0	0	0	0	0	0	0	0	0	0	0	0	0	0	0	0	0	0	0	0	0	0	0	0	0	0	0	0	0	0	0	0	0	0	0	0	0	0	0	0	0
09101 Carbohydrate metabolism|00051 Fructose and mannose metabolism [PATH:ko00051]|K02795 PTS-Man-EIIC, manY; PTS system, mannose-specific IIC component___09101 Carbohydrate metabolism|00520 Amino sugar and nucleotide sugar metabolism [PATH:ko00520]|K02795 PTS-Man-EIIC, manY; PTS system, mannose-specific IIC component	0	0	0	0	0	0	0	0	0	0	0	0	0	0	0	0	0	0	0	0	0	0	0	0	0	0	0	0	0	0	0	0	0	0	0	0	0	0	0	0	0	0	0	0	0	0	0	0	0
09101 Carbohydrate metabolism|00520 Amino sugar and nucleotide sugar metabolism [PATH:ko00520]|K02796 PTS-Man-EIID, manZ; PTS system, mannose-specific IID component___09101 Carbohydrate metabolism|00051 Fructose and mannose metabolism [PATH:ko00051]|K02796 PTS-Man-EIID, manZ; PTS system, mannose-specific IID component	0	0	0	0	0	0	0	0	0	0	0	0	0	0	1	0	0	0	0	0	0	0	0	0	0	0	0	0	0	0	0	1	0	0	0	0	0	1	0	0	0	0	0	0	0	0	0	0	0
09101 Carbohydrate metabolism|00051 Fructose and mannose metabolism [PATH:ko00051]|K02798 PTS-Mtl-EIIA, mtlA, cmtB; PTS system, mannitol-specific IIA component [EC:2.7.1.197]	0	0	0	0	0	0	0	0	0	0	0	0	0	0	0	0	0	0	0	0	0	0	0	0	0	0	0	0	0	0	0	0	0	0	0	0	0	0	0	0	0	0	0	0	0	0	0	0	0
09101 Carbohydrate metabolism|00051 Fructose and mannose metabolism [PATH:ko00051]|K02799 PTS-Mtl-EIIB, mtlA, cmtA; PTS system, mannitol-specific IIB component [EC:2.7.1.197]	0	0	0	0	0	0	0	0	0	0	0	0	0	0	0	0	0	0	0	0	0	0	0	0	0	0	0	0	0	0	0	0	0	0	0	0	0	0	0	0	0	0	0	0	0	0	0	0	0
09101 Carbohydrate metabolism|00051 Fructose and mannose metabolism [PATH:ko00051]|K02800 PTS-Mtl-EIIC, mtlA, cmtA; PTS system, mannitol-specific IIC component	0	0	0	0	0	0	0	0	0	0	0	0	0	0	0	0	0	0	0	0	0	0	0	0	0	0	0	0	0	0	0	0	0	0	0	0	0	0	0	0	0	0	0	0	0	0	0	0	0
09101 Carbohydrate metabolism|00520 Amino sugar and nucleotide sugar metabolism [PATH:ko00520]|K02802 PTS-Nag-EIIA, nagE; PTS system, N-acetylglucosamine-specific IIA component [EC:2.7.1.193]	1	1	1	1	1	1	1	1	1	1	1	1	1	1	1	1	1	1	1	1	1	1	1	1	1	1	1	1	1	1	1	1	1	1	1	1	1	0	1	1	1	1	1	1	1	1	1	1	1
09101 Carbohydrate metabolism|00520 Amino sugar and nucleotide sugar metabolism [PATH:ko00520]|K02803 PTS-Nag-EIIB, nagE; PTS system, N-acetylglucosamine-specific IIB component [EC:2.7.1.193]	1	1	1	1	1	1	1	1	1	1	1	1	1	1	1	1	1	1	1	1	1	1	1	1	1	1	1	1	1	1	1	1	1	1	1	1	1	0	1	1	1	1	1	1	1	1	1	1	1
09101 Carbohydrate metabolism|00520 Amino sugar and nucleotide sugar metabolism [PATH:ko00520]|K02804 PTS-Nag-EIIC, nagE; PTS system, N-acetylglucosamine-specific IIC component	1	1	1	1	1	1	1	1	1	1	1	1	1	1	1	1	1	1	1	1	1	1	1	1	1	1	1	1	1	1	1	1	1	1	1	1	1	0	1	1	1	1	1	1	1	1	1	1	1
09101 Carbohydrate metabolism|00500 Starch and sucrose metabolism [PATH:ko00500]|K02808 PTS-Scr-EIIA, scrA, ptsS; PTS system, sucrose-specific IIA component [EC:2.7.1.211]	1	1	1	1	1	1	1	1	1	1	1	1	1	1	1	1	1	1	1	1	1	1	0	1	1	1	0	1	1	1	1	1	1	1	1	1	1	1	1	1	1	1	1	1	1	1	1	1	1
09101 Carbohydrate metabolism|00500 Starch and sucrose metabolism [PATH:ko00500]|K02809 PTS-Scr-EIIB, scrA, sacP, sacX, ptsS; PTS system, sucrose-specific IIB component [EC:2.7.1.211]	1	1	1	1	1	1	1	1	1	0	1	1	1	1	0	1	1	1	1	1	1	1	0	0	1	0	0	1	1	1	1	1	1	1	1	1	1	1	1	1	1	1	1	0	0	0	1	1	1
09101 Carbohydrate metabolism|00500 Starch and sucrose metabolism [PATH:ko00500]|K02810 PTS-Scr-EIIC, scrA, sacP, sacX, ptsS; PTS system, sucrose-specific IIC component	1	1	1	1	1	1	1	1	1	0	1	1	1	1	0	1	1	1	1	1	1	1	0	0	1	0	0	1	1	1	1	1	1	1	1	1	1	1	1	1	1	1	1	0	0	0	1	1	1
09101 Carbohydrate metabolism|00500 Starch and sucrose metabolism [PATH:ko00500]|K02817 PTS-Tre-EIIA, treP; PTS system, trehalose-specific IIA component [EC:2.7.1.201]	0	0	0	0	0	0	0	0	0	0	0	1	1	0	0	1	0	1	0	0	1	0	0	0	0	0	0	0	0	0	0	0	0	0	0	0	0	0	0	0	0	1	0	0	0	0	0	1	0
09101 Carbohydrate metabolism|00500 Starch and sucrose metabolism [PATH:ko00500]|K02818 PTS-Tre-EIIB, treB; PTS system, trehalose-specific IIB component [EC:2.7.1.201]	1	1	1	1	1	1	1	1	1	0	1	1	1	1	0	1	1	1	1	1	1	1	0	0	1	0	0	1	1	1	1	1	1	1	1	1	1	1	1	1	1	1	1	0	0	0	1	1	1
09101 Carbohydrate metabolism|00500 Starch and sucrose metabolism [PATH:ko00500]|K02819 PTS-Tre-EIIC, treB; PTS system, trehalose-specific IIC component	1	1	1	1	1	1	1	1	1	0	1	1	1	1	0	1	1	1	1	1	1	1	0	0	1	0	0	1	1	1	1	1	1	1	1	1	1	1	1	1	1	1	1	0	0	0	1	1	1
09104 Nucleotide metabolism|00240 Pyrimidine metabolism [PATH:ko00240]|K02823 pyrDII; dihydroorotate dehydrogenase electron transfer subunit	1	0	1	0	1	1	0	0	1	1	0	1	1	0	1	1	0	1	1	1	1	1	1	1	1	1	0	1	1	1	1	1	1	1	1	1	1	1	1	1	1	1	1	1	1	1	1	1	1
09104 Nucleotide metabolism|00230 Purine metabolism [PATH:ko00230]|K03040 rpoA; DNA-directed RNA polymerase subunit alpha [EC:2.7.7.6]___09104 Nucleotide metabolism|00240 Pyrimidine metabolism [PATH:ko00240]|K03040 rpoA; DNA-directed RNA polymerase subunit alpha [EC:2.7.7.6]	1	1	1	1	1	1	1	1	1	0	1	1	1	0	1	1	1	1	0	1	0	1	0	1	1	0	0	0	1	1	0	1	1	1	1	1	1	0	1	1	1	0	0	0	1	1	0	0	0
09104 Nucleotide metabolism|00240 Pyrimidine metabolism [PATH:ko00240]|K03043 rpoB; DNA-directed RNA polymerase subunit beta [EC:2.7.7.6]___09104 Nucleotide metabolism|00230 Purine metabolism [PATH:ko00230]|K03043 rpoB; DNA-directed RNA polymerase subunit beta [EC:2.7.7.6]	1	1	1	1	1	1	0	1	0	1	1	1	1	0	1	1	1	1	1	1	1	1	1	1	1	1	1	1	1	1	1	1	1	1	1	0	1	1	0	1	1	1	1	1	1	1	0	1	1
09104 Nucleotide metabolism|00230 Purine metabolism [PATH:ko00230]|K03046 rpoC; DNA-directed RNA polymerase subunit beta' [EC:2.7.7.6]___09104 Nucleotide metabolism|00240 Pyrimidine metabolism [PATH:ko00240]|K03046 rpoC; DNA-directed RNA polymerase subunit beta' [EC:2.7.7.6]	1	0	1	1	1	1	0	0	0	0	1	1	1	1	1	1	1	1	1	1	1	1	1	1	1	1	1	0	1	1	1	1	1	0	1	0	1	1	0	1	0	1	1	1	1	1	0	1	0
09101 Carbohydrate metabolism|00053 Ascorbate and aldarate metabolism [PATH:ko00053]|K03077 araD, ulaF, sgaE, sgbE; L-ribulose-5-phosphate 4-epimerase [EC:5.1.3.4]___09101 Carbohydrate metabolism|00040 Pentose and glucuronate interconversions [PATH:ko00040]|K03077 araD, ulaF, sgaE, sgbE; L-ribulose-5-phosphate 4-epimerase [EC:5.1.3.4]	1	1	1	1	1	1	0	1	1	1	1	1	1	1	1	1	1	1	1	1	1	1	1	1	1	1	0	1	1	1	1	1	1	1	1	1	1	1	1	1	1	1	0	1	1	1	0	1	1
09108 Metabolism of cofactors and vitamins|00730 Thiamine metabolism [PATH:ko00730]|K03147 thiC; phosphomethylpyrimidine synthase [EC:4.1.99.17]	0	0	0	0	0	0	0	0	0	0	0	0	0	0	0	0	0	0	0	0	0	0	0	0	0	0	0	0	0	0	0	0	0	0	0	0	0	0	0	0	0	0	0	0	0	0	0	0	0
09108 Metabolism of cofactors and vitamins|00730 Thiamine metabolism [PATH:ko00730]|K03151 thiI; tRNA uracil 4-sulfurtransferase [EC:2.8.1.4]	1	1	1	1	1	1	1	1	1	1	1	1	1	1	1	1	1	1	1	1	1	1	1	1	1	1	1	1	1	1	0	1	1	1	1	1	0	1	1	1	1	1	1	1	1	1	1	1	1
09108 Metabolism of cofactors and vitamins|00730 Thiamine metabolism [PATH:ko00730]|K03153 thiO; glycine oxidase [EC:1.4.3.19]	1	1	1	1	1	1	1	1	1	1	0	1	1	0	1	1	1	1	1	1	1	1	1	0	1	1	1	0	1	1	1	1	1	1	1	1	1	1	1	1	1	1	1	1	1	1	0	1	1
09108 Metabolism of cofactors and vitamins|00130 Ubiquinone and other terpenoid-quinone biosynthesis [PATH:ko00130]|K03182 ubiD; 4-hydroxy-3-polyprenylbenzoate decarboxylase [EC:4.1.1.98]	0	0	0	0	0	0	0	0	0	0	0	0	0	0	0	0	0	0	0	0	0	0	0	0	0	0	0	0	0	0	0	0	0	0	0	0	0	0	0	0	0	0	0	0	0	0	0	0	0
09108 Metabolism of cofactors and vitamins|00130 Ubiquinone and other terpenoid-quinone biosynthesis [PATH:ko00130]|K03183 ubiE; demethylmenaquinone methyltransferase / 2-methoxy-6-polyprenyl-1,4-benzoquinol methylase [EC:2.1.1.163 2.1.1.201]	0	0	0	0	0	0	0	0	0	0	0	0	0	0	0	0	0	0	0	0	0	0	0	0	0	0	0	0	0	0	0	0	0	0	0	0	0	0	0	0	0	0	0	0	0	0	0	0	0
09110 Biosynthesis of other secondary metabolites|00940 Phenylpropanoid biosynthesis [PATH:ko00940]|K03186 ubiX, bsdB, PAD1; flavin prenyltransferase [EC:2.5.1.129]___09111 Xenobiotics biodegradation and metabolism|00627 Aminobenzoate degradation [PATH:ko00627]|K03186 ubiX, bsdB, PAD1; flavin prenyltransferase [EC:2.5.1.129]___09108 Metabolism of cofactors and vitamins|00130 Ubiquinone and other …	0	0	0	0	0	0	0	0	0	0	0	0	0	0	0	0	0	0	0	0	0	0	0	0	0	0	0	0	0	0	0	0	0	0	0	0	0	0	0	0	0	0	0	0	0	0	0	0	0
09107 Glycan biosynthesis and metabolism|00540 Lipopolysaccharide biosynthesis [PATH:ko00540]|K03270 kdsC; 3-deoxy-D-manno-octulosonate 8-phosphate phosphatase (KDO 8-P phosphatase) [EC:3.1.3.45]	1	1	1	1	1	1	1	1	1	1	1	1	1	1	1	1	1	1	1	1	1	1	1	1	1	0	1	1	1	1	1	1	1	1	1	1	1	1	1	1	1	1	1	1	1	1	1	1	1
09107 Glycan biosynthesis and metabolism|00540 Lipopolysaccharide biosynthesis [PATH:ko00540]|K03271 gmhA, lpcA; D-sedoheptulose 7-phosphate isomerase [EC:5.3.1.28]	0	0	0	0	0	0	0	0	0	0	0	0	0	0	0	0	0	0	0	0	0	0	0	0	0	0	0	0	0	0	0	0	0	0	0	0	0	0	0	0	0	0	0	0	0	0	0	0	0
09107 Glycan biosynthesis and metabolism|00540 Lipopolysaccharide biosynthesis [PATH:ko00540]|K03280 waaK, rfaK; UDP-N-acetylglucosamine:(glucosyl)LPS alpha-1,2-N-acetylglucosaminyltransferase [EC:2.4.1.56]	1	1	1	1	1	1	1	0	1	0	1	1	1	1	1	1	1	1	0	1	1	1	1	1	1	1	1	1	1	1	1	1	1	1	1	1	1	1	1	1	1	1	1	1	1	1	1	1	1
09101 Carbohydrate metabolism|00051 Fructose and mannose metabolism [PATH:ko00051]|K03332 fruA; fructan beta-fructosidase [EC:3.2.1.80]	0	0	0	0	0	0	0	0	0	0	0	0	0	0	0	0	0	0	0	0	0	0	0	0	0	0	0	0	0	0	0	0	0	0	0	0	0	0	0	0	0	0	0	0	0	0	0	0	0
09101 Carbohydrate metabolism|00562 Inositol phosphate metabolism [PATH:ko00562]|K03337 iolB; 5-deoxy-glucuronate isomerase [EC:5.3.1.30]	0	0	0	0	0	0	0	0	0	0	0	0	0	0	0	0	0	0	0	0	0	0	0	0	0	0	0	0	0	0	0	0	0	0	0	0	0	1	0	0	0	0	0	0	0	0	0	0	0
09101 Carbohydrate metabolism|00562 Inositol phosphate metabolism [PATH:ko00562]|K03338 iolC; 5-dehydro-2-deoxygluconokinase [EC:2.7.1.92]	0	0	0	0	0	0	0	0	0	0	0	0	0	0	0	0	0	0	0	0	0	0	0	0	0	0	0	0	0	0	0	0	0	0	0	0	0	0	0	0	0	0	0	0	0	0	0	0	0
09101 Carbohydrate metabolism|00562 Inositol phosphate metabolism [PATH:ko00562]|K03339 iolJ; 6-phospho-5-dehydro-2-deoxy-D-gluconate aldolase [EC:4.1.2.29]	1	1	1	1	0	1	1	0	1	1	1	1	1	1	1	0	1	1	1	1	1	1	1	1	1	1	1	1	0	1	1	1	0	0	0	0	1	0	1	1	0	1	1	1	1	0	1	1	1
09111 Xenobiotics biodegradation and metabolism|00791 Atrazine degradation [PATH:ko00791]|K03382 atzB; hydroxydechloroatrazine ethylaminohydrolase [EC:3.5.4.43]	0	0	0	0	0	0	0	0	0	0	0	0	0	0	0	0	0	0	0	0	0	0	0	0	0	0	0	0	0	0	0	0	0	0	0	0	0	0	0	0	0	0	0	0	0	0	0	0	0
09108 Metabolism of cofactors and vitamins|00860 Porphyrin and chlorophyll metabolism [PATH:ko00860]|K03394 cobI-cbiL; precorrin-2/cobalt-factor-2 C20-methyltransferase [EC:2.1.1.130 2.1.1.151]	0	0	0	0	0	0	0	0	0	0	0	0	0	0	0	0	0	0	0	0	0	0	0	0	0	0	0	0	0	0	0	0	0	0	0	1	0	0	0	0	0	0	0	0	0	0	0	0	0
09108 Metabolism of cofactors and vitamins|00760 Nicotinate and nicotinamide metabolism [PATH:ko00760]|K03426 E3.6.1.22, NUDT12, nudC; NAD+ diphosphatase [EC:3.6.1.22]	0	0	0	0	0	0	0	0	0	0	0	0	0	0	0	0	0	0	0	0	0	0	0	0	0	0	0	0	0	0	0	0	0	0	0	0	0	0	0	0	0	0	0	0	0	0	0	0	0
09101 Carbohydrate metabolism|00520 Amino sugar and nucleotide sugar metabolism [PATH:ko00520]|K03431 glmM; phosphoglucosamine mutase [EC:5.4.2.10]	1	1	1	1	1	1	1	1	1	1	1	1	1	1	1	1	1	1	1	1	1	1	1	1	1	1	1	1	1	1	1	1	1	1	1	1	1	1	1	1	1	1	1	1	1	1	1	1	1
09104 Nucleotide metabolism|00240 Pyrimidine metabolism [PATH:ko00240]|K03465 thyX, thy1; thymidylate synthase (FAD) [EC:2.1.1.148]___09108 Metabolism of cofactors and vitamins|00670 One carbon pool by folate [PATH:ko00670]|K03465 thyX, thy1; thymidylate synthase (FAD) [EC:2.1.1.148]	1	1	1	1	1	1	1	1	1	1	1	1	1	1	1	1	1	1	1	1	1	1	1	1	1	1	1	1	1	1	1	1	1	1	1	1	1	1	1	1	1	1	1	1	1	1	1	1	1
09101 Carbohydrate metabolism|00053 Ascorbate and aldarate metabolism [PATH:ko00053]|K03476 ulaG; L-ascorbate 6-phosphate lactonase [EC:3.1.1.-]	0	0	0	0	0	0	0	0	0	0	0	0	0	0	0	0	0	0	0	0	0	0	0	0	0	0	0	0	0	0	0	0	0	0	0	0	0	0	0	0	0	0	0	0	0	0	0	0	0
09108 Metabolism of cofactors and vitamins|00760 Nicotinate and nicotinamide metabolism [PATH:ko00760]|K03517 nadA; quinolinate synthase [EC:2.5.1.72]	0	0	0	0	0	0	0	0	0	0	0	0	0	0	0	0	0	0	0	0	0	0	0	0	0	0	0	0	1	0	0	0	0	0	0	0	0	0	0	0	0	0	0	0	0	0	0	0	0
09108 Metabolism of cofactors and vitamins|00780 Biotin metabolism [PATH:ko00780]|K03524 birA; BirA family transcriptional regulator, biotin operon repressor / biotin---[acetyl-CoA-carboxylase] ligase [EC:6.3.4.15]	1	1	1	1	1	1	1	1	1	1	1	1	1	1	1	1	1	1	1	1	1	1	1	1	1	1	1	1	1	1	1	1	1	1	1	1	1	1	1	1	1	1	1	1	1	1	1	1	1
09108 Metabolism of cofactors and vitamins|00770 Pantothenate and CoA biosynthesis [PATH:ko00770]|K03525 coaX; type III pantothenate kinase [EC:2.7.1.33]	1	1	1	1	1	1	1	1	1	1	1	1	1	1	1	0	1	1	1	1	1	1	1	1	1	1	1	1	1	1	1	1	1	0	1	1	1	1	1	1	1	1	1	1	1	1	0	1	1
09109 Metabolism of terpenoids and polyketides|00900 Terpenoid backbone biosynthesis [PATH:ko00900]|K03526 gcpE, ispG; (E)-4-hydroxy-3-methylbut-2-enyl-diphosphate synthase [EC:1.17.7.1 1.17.7.3]	1	1	1	1	1	1	1	1	1	1	1	1	1	1	1	1	1	1	1	1	1	1	1	1	1	1	1	1	1	1	1	1	1	1	1	1	1	1	1	1	1	1	1	1	1	1	1	1	1
09109 Metabolism of terpenoids and polyketides|00900 Terpenoid backbone biosynthesis [PATH:ko00900]|K03527 ispH, lytB; 4-hydroxy-3-methylbut-2-en-1-yl diphosphate reductase [EC:1.17.7.4]	1	0	1	1	1	1	1	1	1	1	1	1	1	1	1	1	1	1	1	1	1	1	1	1	0	1	1	1	1	1	1	1	1	1	1	1	1	1	1	1	1	1	0	0	0	1	1	1	1
09107 Glycan biosynthesis and metabolism|00550 Peptidoglycan biosynthesis [PATH:ko00550]|K03587 ftsI; cell division protein FtsI (penicillin-binding protein 3) [EC:3.4.16.4]	1	1	1	1	1	1	1	1	1	1	1	1	1	1	1	1	1	1	1	1	1	1	1	1	1	1	1	1	1	1	1	1	1	1	1	1	1	1	1	1	1	1	1	1	1	1	1	1	1
09103 Lipid metabolism|00561 Glycerolipid metabolism [PATH:ko00561]|K03621 plsX; glycerol-3-phosphate acyltransferase PlsX [EC:2.3.1.15]___09103 Lipid metabolism|00564 Glycerophospholipid metabolism [PATH:ko00564]|K03621 plsX; glycerol-3-phosphate acyltransferase PlsX [EC:2.3.1.15]	1	1	1	1	1	1	1	1	1	1	1	1	1	1	1	1	1	1	1	1	1	1	1	1	1	1	1	1	1	1	1	1	1	1	1	1	1	1	1	1	1	1	1	1	1	1	1	1	1
09108 Metabolism of cofactors and vitamins|00790 Folate biosynthesis [PATH:ko00790]|K03635 MOCS2B, moaE; molybdopterin synthase catalytic subunit [EC:2.8.1.12]	0	0	0	0	0	0	0	0	0	0	0	0	0	0	0	0	0	0	0	0	0	0	0	0	0	0	0	0	0	1	0	0	0	0	0	0	0	0	0	0	0	0	0	0	0	0	0	0	0
09108 Metabolism of cofactors and vitamins|00790 Folate biosynthesis [PATH:ko00790]|K03637 moaC, CNX3; cyclic pyranopterin monophosphate synthase [EC:4.6.1.17]	0	0	0	0	0	0	0	0	0	0	0	0	0	0	0	0	0	0	0	0	0	0	0	0	0	0	0	0	0	1	0	0	0	0	0	0	0	0	0	0	0	0	0	0	0	0	0	0	0
09108 Metabolism of cofactors and vitamins|00790 Folate biosynthesis [PATH:ko00790]|K03638 moaB; molybdopterin adenylyltransferase [EC:2.7.7.75]	0	0	0	0	0	0	0	0	0	0	0	0	0	0	0	0	0	0	0	0	0	0	0	0	0	0	0	0	0	1	0	0	0	0	0	0	0	0	0	0	0	0	0	0	0	0	0	0	0
09108 Metabolism of cofactors and vitamins|00790 Folate biosynthesis [PATH:ko00790]|K03639 moaA, CNX2; GTP 3',8-cyclase [EC:4.1.99.22]	0	0	0	0	0	0	0	0	0	0	0	0	0	0	0	0	0	0	0	0	0	0	0	0	0	0	0	0	0	1	0	0	0	0	0	0	0	0	0	0	0	0	0	0	0	0	0	0	0
09107 Glycan biosynthesis and metabolism|00550 Peptidoglycan biosynthesis [PATH:ko00550]|K03693 pbp1b; penicillin-binding protein 1B	0	0	0	0	0	0	0	0	0	0	0	0	0	0	0	0	0	0	0	0	0	0	0	0	0	0	0	0	0	0	0	0	0	0	0	0	0	0	0	0	0	0	0	0	0	0	0	0	0
09108 Metabolism of cofactors and vitamins|00730 Thiamine metabolism [PATH:ko00730]|K03707 tenA; thiaminase (transcriptional activator TenA) [EC:3.5.99.2]	0	0	0	0	0	0	0	0	0	0	0	0	0	0	0	0	0	0	0	0	0	0	0	0	0	0	0	0	0	0	0	0	0	0	0	0	0	0	0	0	0	0	0	0	0	0	0	0	0
09101 Carbohydrate metabolism|00020 Citrate cycle (TCA cycle) [PATH:ko00020]|K03737 por, nifJ; pyruvate-ferredoxin/flavodoxin oxidoreductase [EC:1.2.7.1 1.2.7.-]___09101 Carbohydrate metabolism|00620 Pyruvate metabolism [PATH:ko00620]|K03737 por, nifJ; pyruvate-ferredoxin/flavodoxin oxidoreductase [EC:1.2.7.1 1.2.7.-]___09101 Carbohydrate metabolism|00010 Glycolysis / Gluconeogenesis [PATH:ko0001…	1	0	0	0	0	1	0	1	1	0	1	1	0	0	1	0	0	0	0	1	1	1	1	1	1	0	0	0	0	1	1	1	1	0	1	0	1	1	0	0	0	1	0	0	0	1	0	1	1
09108 Metabolism of cofactors and vitamins|00760 Nicotinate and nicotinamide metabolism [PATH:ko00760]|K03742 pncC; nicotinamide-nucleotide amidase [EC:3.5.1.42]	1	1	1	1	1	1	1	1	1	1	1	1	1	1	1	1	1	1	1	1	1	1	1	1	1	1	1	1	1	1	1	1	1	1	1	1	1	1	1	1	1	1	1	1	1	1	1	1	1
09108 Metabolism of cofactors and vitamins|00760 Nicotinate and nicotinamide metabolism [PATH:ko00760]|K03743 pncC; nicotinamide-nucleotide amidase [EC:3.5.1.42]	1	1	1	1	1	1	1	1	1	1	0	1	1	1	1	1	1	1	0	1	1	1	1	1	1	1	1	1	1	1	0	1	1	1	1	1	1	1	1	1	1	1	1	1	1	1	1	1	1
09104 Nucleotide metabolism|00240 Pyrimidine metabolism [PATH:ko00240]|K03763 polC; DNA polymerase III subunit alpha, Gram-positive type [EC:2.7.7.7]___09104 Nucleotide metabolism|00230 Purine metabolism [PATH:ko00230]|K03763 polC; DNA polymerase III subunit alpha, Gram-positive type [EC:2.7.7.7]	1	1	1	1	1	1	1	1	1	1	1	1	1	1	1	1	1	1	1	1	1	1	1	1	1	1	1	1	1	1	1	1	1	1	1	1	1	1	0	1	1	1	1	1	1	1	1	1	1
09101 Carbohydrate metabolism|00620 Pyruvate metabolism [PATH:ko00620]|K03778 ldhA; D-lactate dehydrogenase [EC:1.1.1.28]	1	1	1	1	1	1	1	1	1	1	1	1	1	1	1	1	1	1	1	1	1	1	1	1	1	1	1	1	1	1	1	1	1	1	1	1	1	1	1	1	1	1	1	1	1	1	1	1	1
09101 Carbohydrate metabolism|00630 Glyoxylate and dicarboxylate metabolism [PATH:ko00630]|K03779 ttdA; L(+)-tartrate dehydratase alpha subunit [EC:4.2.1.32]	0	0	0	0	0	0	0	0	0	0	0	0	0	0	0	0	0	0	0	0	0	0	0	0	0	0	0	0	0	0	0	0	0	0	0	0	0	0	0	0	0	0	0	0	0	1	1	0	0
09101 Carbohydrate metabolism|00630 Glyoxylate and dicarboxylate metabolism [PATH:ko00630]|K03780 ttdB; L(+)-tartrate dehydratase beta subunit [EC:4.2.1.32]	0	0	0	0	0	0	0	0	0	0	0	0	0	0	0	0	0	0	0	0	0	0	0	0	0	0	0	0	0	0	0	0	0	0	0	0	0	0	0	0	0	0	0	0	0	1	1	0	0
09108 Metabolism of cofactors and vitamins|00760 Nicotinate and nicotinamide metabolism [PATH:ko00760]|K03783 punA, PNP; purine-nucleoside phosphorylase [EC:2.4.2.1]___09104 Nucleotide metabolism|00240 Pyrimidine metabolism [PATH:ko00240]|K03783 punA, PNP; purine-nucleoside phosphorylase [EC:2.4.2.1]___09104 Nucleotide metabolism|00230 Purine metabolism [PATH:ko00230]|K03783 punA, PNP; purine-nuc…	0	0	0	0	0	0	0	0	0	0	0	0	0	0	0	0	0	0	0	0	0	0	0	0	0	0	0	0	0	0	0	0	0	0	0	0	0	0	0	0	0	0	0	0	0	0	0	0	0
09104 Nucleotide metabolism|00240 Pyrimidine metabolism [PATH:ko00240]|K03784 deoD; purine-nucleoside phosphorylase [EC:2.4.2.1]___09108 Metabolism of cofactors and vitamins|00760 Nicotinate and nicotinamide metabolism [PATH:ko00760]|K03784 deoD; purine-nucleoside phosphorylase [EC:2.4.2.1]___09104 Nucleotide metabolism|00230 Purine metabolism [PATH:ko00230]|K03784 deoD; purine-nucleoside phospho…	1	0	1	1	1	1	1	1	1	1	1	1	1	1	1	1	1	1	1	1	1	1	1	1	1	1	1	1	1	1	1	1	1	1	1	1	1	1	1	1	1	1	1	1	1	1	1	1	1
09105 Amino acid metabolism|00400 Phenylalanine, tyrosine and tryptophan biosynthesis [PATH:ko00400]|K03785 aroD; 3-dehydroquinate dehydratase I [EC:4.2.1.10]	1	1	1	1	0	0	1	0	1	0	0	1	0	1	0	0	0	0	0	0	1	1	1	1	0	1	1	0	0	0	1	1	0	1	0	0	1	1	0	0	1	0	1	1	1	1	1	0	0
09108 Metabolism of cofactors and vitamins|00760 Nicotinate and nicotinamide metabolism [PATH:ko00760]|K03787 surE; 5'-nucleotidase [EC:3.1.3.5]___09104 Nucleotide metabolism|00230 Purine metabolism [PATH:ko00230]|K03787 surE; 5'-nucleotidase [EC:3.1.3.5]___09104 Nucleotide metabolism|00240 Pyrimidine metabolism [PATH:ko00240]|K03787 surE; 5'-nucleotidase [EC:3.1.3.5]	0	0	0	0	0	0	0	0	0	0	0	0	0	0	0	0	0	0	0	0	0	0	0	0	0	0	0	0	0	0	0	0	0	0	0	0	0	0	0	0	0	0	0	0	0	0	0	0	0
09104 Nucleotide metabolism|00230 Purine metabolism [PATH:ko00230]|K03816 xpt; xanthine phosphoribosyltransferase [EC:2.4.2.22]	1	1	1	1	1	1	1	1	1	1	1	1	1	1	1	1	1	1	1	1	1	1	1	1	1	1	1	1	1	1	1	1	1	1	1	1	1	1	1	1	1	1	1	1	1	1	1	1	1
09106 Metabolism of other amino acids|00440 Phosphonate and phosphinate metabolism [PATH:ko00440]|K03823 pat; phosphinothricin acetyltransferase [EC:2.3.1.183]	1	1	1	1	1	1	1	1	1	1	0	1	1	1	0	1	1	0	1	1	1	1	1	1	1	1	1	1	1	1	1	1	1	1	1	1	1	1	1	1	1	1	1	1	1	1	0	1	1
09105 Amino acid metabolism|00400 Phenylalanine, tyrosine and tryptophan biosynthesis [PATH:ko00400]|K03856 AROA2, aroA; 3-deoxy-7-phosphoheptulonate synthase [EC:2.5.1.54]	1	1	0	1	1	1	1	1	1	1	1	1	1	1	1	1	1	1	1	1	0	1	1	1	1	0	0	1	1	1	1	1	1	1	1	1	1	1	1	1	1	1	1	1	1	1	1	1	1
09101 Carbohydrate metabolism|00620 Pyruvate metabolism [PATH:ko00620]|K04020 eutD; phosphotransacetylase	1	1	1	1	1	1	1	1	1	1	1	1	1	1	1	1	1	1	1	1	1	1	1	1	1	1	1	1	1	1	1	1	1	1	1	1	1	1	1	1	1	1	1	1	1	1	1	1	1
09108 Metabolism of cofactors and vitamins|00860 Porphyrin and chlorophyll metabolism [PATH:ko00860]|K04034 bchE; anaerobic magnesium-protoporphyrin IX monomethyl ester cyclase [EC:1.21.98.3]	0	0	0	0	0	0	0	0	0	0	0	0	0	0	0	0	0	0	0	0	0	0	0	0	0	0	0	0	0	0	0	0	0	0	0	0	0	0	0	0	0	0	0	0	0	0	0	0	0
09102 Energy metabolism|00680 Methane metabolism [PATH:ko00680]|K04041 fbp3; fructose-1,6-bisphosphatase III [EC:3.1.3.11]___09101 Carbohydrate metabolism|00010 Glycolysis / Gluconeogenesis [PATH:ko00010]|K04041 fbp3; fructose-1,6-bisphosphatase III [EC:3.1.3.11]___09102 Energy metabolism|00710 Carbon fixation in photosynthetic organisms [PATH:ko00710]|K04041 fbp3; fructose-1,6-bisphosphatase III…	1	0	1	1	0	1	1	0	1	1	1	1	0	0	1	1	0	1	1	1	1	1	1	1	1	1	1	1	1	1	1	1	1	1	1	1	1	1	1	1	1	1	0	1	1	1	1	1	1
09101 Carbohydrate metabolism|00520 Amino sugar and nucleotide sugar metabolism [PATH:ko00520]|K04042 glmU; bifunctional UDP-N-acetylglucosamine pyrophosphorylase / Glucosamine-1-phosphate N-acetyltransferase [EC:2.7.7.23 2.3.1.157]	1	1	1	1	1	1	1	1	1	1	1	1	1	1	1	1	1	1	1	1	0	1	1	1	1	1	1	1	1	1	1	1	0	1	1	1	1	1	0	1	1	1	1	1	1	1	1	1	1
09103 Lipid metabolism|00071 Fatty acid degradation [PATH:ko00071]|K04072 adhE; acetaldehyde dehydrogenase / alcohol dehydrogenase [EC:1.2.1.10 1.1.1.1]___09111 Xenobiotics biodegradation and metabolism|00625 Chloroalkane and chloroalkene degradation [PATH:ko00625]|K04072 adhE; acetaldehyde dehydrogenase / alcohol dehydrogenase [EC:1.2.1.10 1.1.1.1]___09101 Carbohydrate metabolism|00620 Pyruvate …	0	0	0	0	0	0	0	0	0	0	0	0	0	0	1	0	0	0	0	0	0	0	0	0	0	0	0	0	0	0	0	0	0	0	0	0	0	0	0	0	0	0	0	0	0	1	0	0	0
09105 Amino acid metabolism|00340 Histidine metabolism [PATH:ko00340]|K04486 E3.1.3.15B; histidinol-phosphatase (PHP family) [EC:3.1.3.15]	1	1	1	1	1	1	1	1	1	1	1	1	1	1	1	1	1	1	1	1	1	1	1	1	1	1	1	0	1	1	1	1	1	1	1	1	1	1	1	1	1	1	1	1	1	1	1	1	1
09108 Metabolism of cofactors and vitamins|00730 Thiamine metabolism [PATH:ko00730]|K04487 iscS, NFS1; cysteine desulfurase [EC:2.8.1.7]	1	1	1	1	1	1	1	1	1	1	1	1	1	1	1	1	1	1	1	1	1	1	1	1	1	1	1	1	1	1	1	1	1	1	1	1	1	1	1	1	1	1	1	1	1	1	1	1	1
09110 Biosynthesis of other secondary metabolites|00401 Novobiocin biosynthesis [PATH:ko00401]|K04517 tyrA2; prephenate dehydrogenase [EC:1.3.1.12]___09105 Amino acid metabolism|00400 Phenylalanine, tyrosine and tryptophan biosynthesis [PATH:ko00400]|K04517 tyrA2; prephenate dehydrogenase [EC:1.3.1.12]	1	1	1	1	1	1	1	1	1	1	1	1	1	1	1	1	1	1	1	1	1	1	1	1	1	1	1	1	1	1	1	1	1	1	1	1	1	1	1	1	1	1	1	1	1	1	0	1	1
09105 Amino acid metabolism|00400 Phenylalanine, tyrosine and tryptophan biosynthesis [PATH:ko00400]|K04518 pheA2; prephenate dehydratase [EC:4.2.1.51]	1	1	1	1	1	1	1	1	1	1	1	1	1	1	0	1	1	1	1	1	1	1	1	1	1	1	1	1	1	1	1	1	1	1	1	1	1	1	1	1	1	1	1	1	1	1	0	1	1
09108 Metabolism of cofactors and vitamins|00860 Porphyrin and chlorophyll metabolism [PATH:ko00860]|K04720 cobD; threonine-phosphate decarboxylase [EC:4.1.1.81]	1	0	1	1	0	1	1	1	1	1	0	1	0	1	1	1	1	1	1	1	1	1	1	1	1	1	0	1	1	0	1	0	1	1	1	1	1	1	0	1	1	1	1	1	0	1	1	1	1
09108 Metabolism of cofactors and vitamins|00760 Nicotinate and nicotinamide metabolism [PATH:ko00760]|K04765 mazG; nucleoside triphosphate diphosphatase [EC:3.6.1.9]___09108 Metabolism of cofactors and vitamins|00770 Pantothenate and CoA biosynthesis [PATH:ko00770]|K04765 mazG; nucleoside triphosphate diphosphatase [EC:3.6.1.9]___09104 Nucleotide metabolism|00230 Purine metabolism [PATH:ko00230]…	1	1	1	1	1	1	1	1	1	1	0	1	1	1	1	1	1	1	1	1	1	1	1	1	1	1	1	1	1	0	1	1	1	1	1	0	1	1	1	1	1	1	1	1	1	1	1	1	1
09101 Carbohydrate metabolism|00500 Starch and sucrose metabolism [PATH:ko00500]|K05341 E2.4.1.4; amylosucrase [EC:2.4.1.4]	0	0	0	0	0	0	0	0	0	0	0	0	0	0	0	1	0	0	0	0	0	0	0	0	1	0	0	0	1	0	0	0	0	0	0	0	0	0	0	0	0	0	0	0	0	0	0	0	0
09101 Carbohydrate metabolism|00500 Starch and sucrose metabolism [PATH:ko00500]|K05342 E2.4.1.64; alpha,alpha-trehalose phosphorylase [EC:2.4.1.64]	0	0	1	0	0	0	0	1	0	0	0	0	0	0	1	0	0	0	0	0	0	0	0	0	0	0	0	0	0	0	0	0	0	0	0	0	0	0	0	0	0	0	0	0	0	0	0	0	0
09101 Carbohydrate metabolism|00500 Starch and sucrose metabolism [PATH:ko00500]|K05343 treS; maltose alpha-D-glucosyltransferase / alpha-amylase [EC:5.4.99.16 3.2.1.1]	1	1	1	1	1	1	1	1	1	1	1	1	1	1	1	1	1	1	1	1	1	1	1	1	1	1	1	1	1	1	1	1	1	1	1	1	1	1	1	1	1	1	1	1	1	1	0	1	1
09101 Carbohydrate metabolism|00500 Starch and sucrose metabolism [PATH:ko00500]|K05349 bglX; beta-glucosidase [EC:3.2.1.21]___09106 Metabolism of other amino acids|00460 Cyanoamino acid metabolism [PATH:ko00460]|K05349 bglX; beta-glucosidase [EC:3.2.1.21]___09110 Biosynthesis of other secondary metabolites|00940 Phenylpropanoid biosynthesis [PATH:ko00940]|K05349 bglX; beta-glucosidase [EC:3.2.1.…	1	1	1	1	1	1	1	1	1	1	1	1	1	1	1	1	1	1	1	1	1	1	1	1	1	1	1	1	1	1	1	1	1	1	1	1	1	1	1	1	1	1	1	1	1	1	1	1	1
09110 Biosynthesis of other secondary metabolites|00940 Phenylpropanoid biosynthesis [PATH:ko00940]|K05350 bglB; beta-glucosidase [EC:3.2.1.21]___09101 Carbohydrate metabolism|00500 Starch and sucrose metabolism [PATH:ko00500]|K05350 bglB; beta-glucosidase [EC:3.2.1.21]___09106 Metabolism of other amino acids|00460 Cyanoamino acid metabolism [PATH:ko00460]|K05350 bglB; beta-glucosidase [EC:3.2.1.…	1	1	1	1	1	1	1	1	1	1	1	1	1	1	1	1	1	1	1	1	1	1	1	1	1	1	1	1	1	1	1	1	1	1	1	1	1	1	1	1	1	1	1	1	1	1	1	1	1
09101 Carbohydrate metabolism|00040 Pentose and glucuronate interconversions [PATH:ko00040]|K05351 E1.1.1.9; D-xylulose reductase [EC:1.1.1.9]	0	0	0	0	0	0	0	0	0	0	0	0	0	0	0	0	0	0	0	0	0	0	0	0	0	0	0	0	0	0	1	0	0	0	0	0	0	0	0	0	0	0	0	0	0	0	0	0	0
09107 Glycan biosynthesis and metabolism|00550 Peptidoglycan biosynthesis [PATH:ko00550]|K05364 pbpA; penicillin-binding protein A	1	0	0	0	0	1	0	0	0	0	1	0	0	0	0	0	0	1	0	0	1	0	1	1	0	1	1	1	1	0	0	1	1	1	0	1	1	1	1	1	1	1	1	0	0	1	1	1	1
09107 Glycan biosynthesis and metabolism|00550 Peptidoglycan biosynthesis [PATH:ko00550]|K05366 mrcA; penicillin-binding protein 1A [EC:2.4.1.129 3.4.16.4]	1	1	1	1	1	1	1	1	1	1	1	1	1	1	1	1	1	1	1	1	1	1	1	1	1	1	1	0	1	1	1	1	1	1	1	1	1	1	0	1	1	1	1	1	1	1	0	1	1
09107 Glycan biosynthesis and metabolism|00550 Peptidoglycan biosynthesis [PATH:ko00550]|K05515 mrdA; penicillin-binding protein 2 [EC:3.4.16.4]	1	0	1	1	1	1	0	1	1	1	1	1	1	1	1	1	0	1	1	1	1	1	1	1	1	1	1	1	1	1	1	1	1	1	1	1	1	1	1	1	1	1	1	0	1	1	1	1	1
09102 Energy metabolism|00910 Nitrogen metabolism [PATH:ko00910]|K05601 hcp; hydroxylamine reductase [EC:1.7.99.1]	0	0	0	0	0	0	0	0	0	0	0	0	0	0	0	0	0	0	0	0	0	0	0	0	0	0	0	0	1	0	0	0	0	0	0	0	0	0	0	0	0	0	0	0	0	0	0	0	0
09105 Amino acid metabolism|00300 Lysine biosynthesis [PATH:ko00300]|K05825 LYSN; 2-aminoadipate transaminase [EC:2.6.1.-]	0	0	0	0	0	0	0	0	0	0	0	0	0	0	0	0	0	0	0	0	0	0	0	0	0	0	0	0	0	0	0	0	0	0	0	0	0	0	0	0	0	0	0	0	0	0	0	0	0
09103 Lipid metabolism|00561 Glycerolipid metabolism [PATH:ko00561]|K05878 dhaK; phosphoenolpyruvate---glycerone phosphotransferase subunit DhaK [EC:2.7.1.121]	0	0	0	0	0	0	0	0	0	0	0	0	0	0	0	0	0	0	0	0	0	0	0	0	0	0	0	0	0	0	0	0	0	0	0	0	0	0	0	0	0	0	0	0	0	0	0	0	0
09105 Amino acid metabolism|00400 Phenylalanine, tyrosine and tryptophan biosynthesis [PATH:ko00400]|K05887 ydiB; quinate/shikimate dehydrogenase [EC:1.1.1.282]	0	0	0	0	0	0	0	0	0	0	0	0	0	0	0	0	0	0	0	0	0	0	0	0	0	0	0	0	0	0	0	0	0	0	0	0	0	1	0	0	0	0	0	0	0	0	0	0	0
09108 Metabolism of cofactors and vitamins|00860 Porphyrin and chlorophyll metabolism [PATH:ko00860]|K05895 cobK-cbiJ; precorrin-6A/cobalt-precorrin-6A reductase [EC:1.3.1.54 1.3.1.106]	1	0	1	0	0	1	1	0	1	1	0	1	0	1	0	0	0	0	0	1	1	1	1	0	1	1	0	0	1	0	1	0	1	1	1	1	1	1	0	1	1	1	1	1	0	1	1	1	1
09108 Metabolism of cofactors and vitamins|00860 Porphyrin and chlorophyll metabolism [PATH:ko00860]|K05934 E2.1.1.131, cobJ, cbiH; precorrin-3B C17-methyltransferase [EC:2.1.1.131]	1	1	1	0	0	1	1	0	1	1	1	1	1	1	1	0	1	0	0	1	1	1	1	0	1	1	0	0	1	1	1	0	1	1	1	1	1	1	0	1	1	1	1	1	0	1	1	1	1
09108 Metabolism of cofactors and vitamins|00860 Porphyrin and chlorophyll metabolism [PATH:ko00860]|K05936 cobM, cbiF; precorrin-4/cobalt-precorrin-4 C11-methyltransferase [EC:2.1.1.133 2.1.1.271]	1	0	1	1	0	1	0	0	1	1	1	1	1	1	0	1	1	0	1	1	1	1	1	0	1	1	1	0	1	1	1	1	1	1	1	1	1	1	1	1	1	1	1	1	1	1	1	1	1
09105 Amino acid metabolism|00400 Phenylalanine, tyrosine and tryptophan biosynthesis [PATH:ko00400]|K06001 trpB; tryptophan synthase beta chain [EC:4.2.1.20]___09105 Amino acid metabolism|00260 Glycine, serine and threonine metabolism [PATH:ko00260]|K06001 trpB; tryptophan synthase beta chain [EC:4.2.1.20]	0	0	0	0	0	0	0	0	0	0	0	0	0	0	0	0	0	0	0	0	0	0	0	0	0	0	0	0	0	0	0	0	0	0	0	0	0	0	0	0	0	0	0	0	0	0	0	0	0
09108 Metabolism of cofactors and vitamins|00860 Porphyrin and chlorophyll metabolism [PATH:ko00860]|K06042 cobH-cbiC; precorrin-8X/cobalt-precorrin-8 methylmutase [EC:5.4.99.61 5.4.99.60]	1	1	1	1	0	1	0	1	1	1	0	1	0	1	0	1	0	1	0	1	1	0	1	1	1	1	1	1	1	0	1	0	1	1	0	0	1	1	1	1	1	1	1	1	1	1	1	1	1
09103 Lipid metabolism|00564 Glycerophospholipid metabolism [PATH:ko00564]|K06131 clsA_B; cardiolipin synthase A/B [EC:2.7.8.-]	1	1	1	1	1	1	1	1	1	1	1	1	1	1	1	1	1	1	1	1	1	1	1	1	1	1	1	1	1	1	1	1	1	1	1	1	1	1	1	1	1	1	1	1	1	1	1	1	1
09103 Lipid metabolism|00564 Glycerophospholipid metabolism [PATH:ko00564]|K06132 clsC; cardiolipin synthase C [EC:2.7.8.-]	0	0	0	0	0	0	0	0	0	0	0	0	0	0	0	0	0	0	0	0	0	0	0	0	0	0	0	0	0	0	0	0	0	0	0	0	0	0	0	0	0	0	0	0	0	0	0	0	0
09107 Glycan biosynthesis and metabolism|00550 Peptidoglycan biosynthesis [PATH:ko00550]|K06153 bacA; undecaprenyl-diphosphatase [EC:3.6.1.27]	1	1	1	1	1	1	1	1	1	1	1	1	1	1	1	1	1	1	1	1	1	1	1	1	1	1	1	1	1	1	1	1	1	1	1	1	1	1	1	1	1	1	1	1	1	1	1	0	1
09105 Amino acid metabolism|00400 Phenylalanine, tyrosine and tryptophan biosynthesis [PATH:ko00400]|K06209 pheB; chorismate mutase [EC:5.4.99.5]	1	1	1	1	1	1	1	1	1	1	1	1	1	1	1	1	1	1	1	1	1	1	1	1	1	1	1	0	1	1	1	1	1	1	1	1	1	1	0	1	1	1	1	1	1	1	0	1	1
09101 Carbohydrate metabolism|00562 Inositol phosphate metabolism [PATH:ko00562]|K06606 iolI; 2-keto-myo-inositol isomerase [EC:5.3.99.11]	0	0	0	0	0	0	0	0	0	0	0	0	0	0	0	0	0	0	0	0	0	0	0	0	0	0	0	0	0	0	0	0	0	0	0	0	0	0	0	0	0	0	0	0	0	0	0	0	0
09102 Energy metabolism|00920 Sulfur metabolism [PATH:ko00920]|K06881 nrnA; bifunctional oligoribonuclease and PAP phosphatase NrnA [EC:3.1.3.7 3.1.13.3]	1	0	0	1	1	1	0	1	1	1	0	1	1	1	0	1	1	1	1	1	1	1	1	1	1	1	1	1	1	1	1	1	1	1	1	1	1	1	1	1	1	1	1	1	1	1	1	1	1
09101 Carbohydrate metabolism|00500 Starch and sucrose metabolism [PATH:ko00500]|K06896 mapP; maltose 6'-phosphate phosphatase [EC:3.1.3.90]	0	0	0	0	0	0	0	0	0	0	0	0	0	0	0	0	0	0	0	0	0	0	0	0	0	0	0	0	0	0	0	0	0	0	0	0	0	0	0	0	0	0	0	1	0	0	0	0	0
09108 Metabolism of cofactors and vitamins|00790 Folate biosynthesis [PATH:ko00790]|K06897 K06897; 7,8-dihydropterin-6-yl-methyl-4-(beta-D-ribofuranosyl)aminobenzene 5'-phosphate synthase [EC:2.5.1.105]	0	0	0	0	0	0	0	0	0	0	0	0	0	0	0	0	0	0	0	0	0	0	0	0	0	0	0	0	0	0	0	0	0	0	0	0	0	0	0	0	0	0	0	0	0	0	0	0	0
09108 Metabolism of cofactors and vitamins|00730 Thiamine metabolism [PATH:ko00730]|K06928 NTPCR; nucleoside-triphosphatase [EC:3.6.1.15]___09104 Nucleotide metabolism|00230 Purine metabolism [PATH:ko00230]|K06928 NTPCR; nucleoside-triphosphatase [EC:3.6.1.15]	0	0	0	0	0	0	0	0	0	0	0	0	0	0	0	0	0	0	0	0	0	0	0	0	0	0	0	0	0	0	0	0	0	0	0	0	0	0	0	0	0	0	0	0	0	0	0	0	0
09108 Metabolism of cofactors and vitamins|00730 Thiamine metabolism [PATH:ko00730]|K06949 rsgA, engC; ribosome biogenesis GTPase / thiamine phosphate phosphatase [EC:3.6.1.- 3.1.3.100]	1	1	1	1	1	1	1	1	1	1	1	1	1	1	1	1	1	1	1	1	1	1	1	1	1	1	1	1	1	1	1	1	1	1	1	1	1	1	1	1	1	1	1	1	1	1	0	1	1
09104 Nucleotide metabolism|00240 Pyrimidine metabolism [PATH:ko00240]|K06966 ppnN; pyrimidine/purine-5'-nucleotide nucleosidase [EC:3.2.2.10 3.2.2.-]___09104 Nucleotide metabolism|00230 Purine metabolism [PATH:ko00230]|K06966 ppnN; pyrimidine/purine-5'-nucleotide nucleosidase [EC:3.2.2.10 3.2.2.-]	0	1	1	1	1	1	1	1	1	1	1	1	1	1	0	0	1	1	1	1	0	1	1	1	1	1	1	1	1	1	0	1	1	1	0	1	0	1	1	1	1	1	1	1	1	1	1	1	1
09108 Metabolism of cofactors and vitamins|00760 Nicotinate and nicotinamide metabolism [PATH:ko00760]|K06989 nadX, ASPDH; aspartate dehydrogenase [EC:1.4.1.21]	0	0	0	0	0	0	0	0	0	0	0	0	0	0	0	0	0	0	0	0	0	0	0	0	0	0	0	0	0	0	0	0	0	0	0	0	0	0	0	0	0	0	0	0	0	0	0	0	0
09101 Carbohydrate metabolism|00500 Starch and sucrose metabolism [PATH:ko00500]|K07024 SPP; sucrose-6-phosphatase [EC:3.1.3.24]	1	1	1	1	1	1	1	1	1	1	1	1	1	1	1	1	1	1	1	1	1	1	1	1	1	1	1	1	1	1	1	1	1	1	1	1	1	1	1	1	1	1	1	1	1	1	1	1	1
09107 Glycan biosynthesis and metabolism|00540 Lipopolysaccharide biosynthesis [PATH:ko00540]|K07031 hddA; D-glycero-alpha-D-manno-heptose-7-phosphate kinase [EC:2.7.1.168]	0	0	0	0	0	0	0	0	0	0	0	0	0	0	0	0	0	0	0	0	0	0	0	0	0	0	0	0	0	0	0	0	0	0	0	0	0	0	0	0	0	0	0	0	0	0	0	0	0
09101 Carbohydrate metabolism|00520 Amino sugar and nucleotide sugar metabolism [PATH:ko00520]|K07102 amgK; N-acetylmuramate 1-kinase [EC:2.7.1.221]	1	1	1	1	1	1	1	1	1	1	1	1	1	1	1	1	1	1	1	1	1	0	1	1	1	1	1	1	1	1	1	1	1	1	1	1	1	1	1	1	1	0	0	1	1	1	1	1	1
09101 Carbohydrate metabolism|00520 Amino sugar and nucleotide sugar metabolism [PATH:ko00520]|K07106 murQ; N-acetylmuramic acid 6-phosphate etherase [EC:4.2.1.126]	0	0	0	1	1	1	1	0	0	1	1	0	1	0	1	1	0	1	0	1	1	0	1	1	1	0	0	0	1	0	0	1	1	1	1	1	1	1	0	0	0	1	1	1	1	0	0	1	1
09105 Amino acid metabolism|00380 Tryptophan metabolism [PATH:ko00380]|K07130 kynB; arylformamidase [EC:3.5.1.9]___09101 Carbohydrate metabolism|00630 Glyoxylate and dicarboxylate metabolism [PATH:ko00630]|K07130 kynB; arylformamidase [EC:3.5.1.9]	0	0	0	0	0	0	0	0	0	0	0	0	0	0	0	0	0	0	0	0	0	0	0	0	0	0	0	0	0	0	0	0	0	0	0	0	0	0	0	0	0	0	0	0	0	0	0	0	0
09108 Metabolism of cofactors and vitamins|00790 Folate biosynthesis [PATH:ko00790]|K07141 mocA; molybdenum cofactor cytidylyltransferase [EC:2.7.7.76]	1	1	1	1	1	1	1	0	1	1	0	0	1	1	0	1	1	1	1	1	1	1	1	1	1	1	1	1	1	1	1	1	0	1	1	1	1	1	1	1	1	1	1	1	1	1	1	1	1
09105 Amino acid metabolism|00270 Cysteine and methionine metabolism [PATH:ko00270]|K07173 luxS; S-ribosylhomocysteine lyase [EC:4.4.1.21]	1	1	1	1	1	1	1	1	1	1	1	1	1	1	1	1	1	1	1	1	1	1	1	1	1	1	1	1	1	1	1	1	1	1	1	1	1	1	1	1	1	1	1	1	1	1	1	1	1
09107 Glycan biosynthesis and metabolism|00550 Peptidoglycan biosynthesis [PATH:ko00550]|K07258 dacC, dacA, dacD; serine-type D-Ala-D-Ala carboxypeptidase (penicillin-binding protein 5/6) [EC:3.4.16.4]	1	1	1	1	1	1	1	1	1	1	1	1	1	1	1	1	1	1	1	1	1	1	1	1	1	1	1	1	1	1	1	1	1	1	1	1	1	1	1	1	1	1	1	1	1	1	1	1	1
09107 Glycan biosynthesis and metabolism|00550 Peptidoglycan biosynthesis [PATH:ko00550]|K07260 vanY; zinc D-Ala-D-Ala carboxypeptidase [EC:3.4.17.14]	0	0	0	0	0	0	0	0	0	0	0	0	0	0	0	0	0	0	0	0	0	0	0	0	0	0	0	0	0	0	0	0	0	0	0	0	0	0	0	0	0	0	0	0	0	0	0	0	0
09101 Carbohydrate metabolism|00030 Pentose phosphate pathway [PATH:ko00030]|K07404 pgl; 6-phosphogluconolactonase [EC:3.1.1.31]	0	0	0	0	0	0	0	0	0	0	0	0	0	0	1	0	0	0	0	0	0	0	0	0	0	0	0	0	0	0	0	0	0	0	0	0	0	0	0	0	0	0	0	0	0	0	0	0	0
09103 Lipid metabolism|00561 Glycerolipid metabolism [PATH:ko00561]|K07406 melA; alpha-galactosidase [EC:3.2.1.22]___09103 Lipid metabolism|00600 Sphingolipid metabolism [PATH:ko00600]|K07406 melA; alpha-galactosidase [EC:3.2.1.22]___09107 Glycan biosynthesis and metabolism|00603 Glycosphingolipid biosynthesis - globo and isoglobo series [PATH:ko00603]|K07406 melA; alpha-galactosidase [EC:3.2.1.2…	0	0	0	1	1	1	1	0	0	1	1	0	1	0	1	1	1	0	0	1	1	0	1	1	0	0	0	0	1	0	0	1	1	1	1	1	1	1	1	0	0	1	1	0	1	0	0	1	1
09103 Lipid metabolism|00600 Sphingolipid metabolism [PATH:ko00600]|K07407 E3.2.1.22B, galA, rafA; alpha-galactosidase [EC:3.2.1.22]___09103 Lipid metabolism|00561 Glycerolipid metabolism [PATH:ko00561]|K07407 E3.2.1.22B, galA, rafA; alpha-galactosidase [EC:3.2.1.22]___09101 Carbohydrate metabolism|00052 Galactose metabolism [PATH:ko00052]|K07407 E3.2.1.22B, galA, rafA; alpha-galactosidase [EC:3.…	0	0	0	0	0	0	0	0	0	0	0	0	0	0	1	0	0	0	0	0	0	0	0	0	0	0	0	0	1	0	0	0	0	0	0	0	0	0	0	0	0	0	0	0	0	0	0	0	0
09103 Lipid metabolism|00071 Fatty acid degradation [PATH:ko00071]|K07516 fadN; 3-hydroxyacyl-CoA dehydrogenase [EC:1.1.1.35]___09111 Xenobiotics biodegradation and metabolism|00362 Benzoate degradation [PATH:ko00362]|K07516 fadN; 3-hydroxyacyl-CoA dehydrogenase [EC:1.1.1.35]___09101 Carbohydrate metabolism|00650 Butanoate metabolism [PATH:ko00650]|K07516 fadN; 3-hydroxyacyl-CoA dehydrogenase [EC…	0	0	0	0	0	0	0	0	0	0	0	0	0	0	0	0	0	0	0	0	0	0	0	0	0	0	0	0	0	0	0	0	0	0	0	0	0	0	0	0	0	0	0	0	0	0	0	0	0
09106 Metabolism of other amino acids|00480 Glutathione metabolism [PATH:ko00480]|K07751 pepB; PepB aminopeptidase [EC:3.4.11.23]	0	0	0	0	0	0	0	0	0	0	0	0	0	0	0	0	0	0	0	0	0	0	0	0	0	0	0	0	0	0	0	0	0	0	0	0	0	0	0	0	0	0	0	0	0	0	0	0	0
09104 Nucleotide metabolism|00230 Purine metabolism [PATH:ko00230]|K07816 E2.7.6.5X; putative GTP pyrophosphokinase [EC:2.7.6.5]	0	0	0	0	0	0	0	0	0	0	0	0	0	0	0	0	1	0	0	0	0	0	0	0	0	0	0	0	0	0	0	0	0	0	0	0	0	0	0	0	0	0	0	0	0	0	0	0	0
09101 Carbohydrate metabolism|00520 Amino sugar and nucleotide sugar metabolism [PATH:ko00520]|K08068 siaA, neuC1; UDP-N-acetylglucosamine 2-epimerase (hydrolysing) [EC:3.2.1.183]	1	1	1	1	0	1	1	1	1	1	0	0	1	1	1	1	1	0	1	1	1	1	1	1	1	1	1	0	1	1	1	1	1	1	1	1	1	1	1	1	1	1	1	1	1	1	1	1	1
09101 Carbohydrate metabolism|00053 Ascorbate and aldarate metabolism [PATH:ko00053]|K08092 dlgD; 3-dehydro-L-gulonate 2-dehydrogenase [EC:1.1.1.130]___09101 Carbohydrate metabolism|00040 Pentose and glucuronate interconversions [PATH:ko00040]|K08092 dlgD; 3-dehydro-L-gulonate 2-dehydrogenase [EC:1.1.1.130]	0	0	0	0	0	0	0	0	0	0	0	0	0	0	0	0	0	0	0	0	0	0	0	0	0	0	0	0	0	0	0	0	0	0	0	0	0	0	0	0	0	0	1	0	0	0	0	0	0
09101 Carbohydrate metabolism|00052 Galactose metabolism [PATH:ko00052]|K08302 gatY-kbaY; tagatose 1,6-diphosphate aldolase GatY/KbaY [EC:4.1.2.40]	0	0	0	0	0	0	0	0	0	0	0	0	0	0	0	0	0	0	0	0	0	0	0	0	0	0	0	0	0	0	0	0	0	0	0	0	0	0	0	0	0	0	0	0	0	0	0	0	0
09101 Carbohydrate metabolism|00040 Pentose and glucuronate interconversions [PATH:ko00040]|K08322 rspB; L-gulonate 5-dehydrogenase [EC:1.1.1.380]	0	0	0	0	0	0	0	0	0	0	0	0	0	0	0	0	0	0	0	0	0	0	0	0	0	0	0	0	0	0	0	0	0	0	0	0	0	0	0	0	0	0	0	0	0	0	0	0	0
09101 Carbohydrate metabolism|00040 Pentose and glucuronate interconversions [PATH:ko00040]|K08323 rspA, manD; mannonate dehydratase [EC:4.2.1.8]	0	0	0	0	0	0	0	0	1	0	0	0	0	1	0	0	0	0	0	0	0	0	0	0	0	0	0	0	0	0	0	0	0	0	0	0	0	0	0	0	0	0	0	0	0	0	0	0	0
09107 Glycan biosynthesis and metabolism|00550 Peptidoglycan biosynthesis [PATH:ko00550]|K08384 spoVD; stage V sporulation protein D (sporulation-specific penicillin-binding protein)	1	1	1	1	1	1	1	1	1	1	1	1	1	1	1	1	1	1	1	1	1	1	1	1	1	1	1	1	1	1	1	1	1	1	1	1	1	1	1	1	1	1	1	1	1	1	1	1	1
09103 Lipid metabolism|00561 Glycerolipid metabolism [PATH:ko00561]|K08591 plsY; glycerol-3-phosphate acyltransferase PlsY [EC:2.3.1.15]___09103 Lipid metabolism|00564 Glycerophospholipid metabolism [PATH:ko00564]|K08591 plsY; glycerol-3-phosphate acyltransferase PlsY [EC:2.3.1.15]	1	1	1	1	1	1	1	1	1	1	1	1	1	1	1	1	1	1	1	1	1	1	1	1	1	1	1	1	1	1	1	1	1	1	1	1	1	1	1	1	1	1	1	1	1	1	1	1	1
09101 Carbohydrate metabolism|00520 Amino sugar and nucleotide sugar metabolism [PATH:ko00520]|K08678 UXS1, uxs; UDP-glucuronate decarboxylase [EC:4.1.1.35]	0	0	0	0	0	0	0	0	0	0	0	0	0	0	0	0	0	0	0	0	0	0	0	0	0	0	0	0	0	0	0	0	0	0	0	0	0	0	0	0	0	0	0	0	0	0	0	0	0
09101 Carbohydrate metabolism|00520 Amino sugar and nucleotide sugar metabolism [PATH:ko00520]|K08679 E5.1.3.6; UDP-glucuronate 4-epimerase [EC:5.1.3.6]	0	0	0	0	0	0	1	0	0	0	0	0	0	0	1	1	0	0	0	0	0	0	0	0	0	0	0	0	0	0	0	0	0	0	0	0	0	0	0	0	0	0	0	0	0	0	0	0	0
09105 Amino acid metabolism|00260 Glycine, serine and threonine metabolism [PATH:ko00260]|K08688 E3.5.3.3; creatinase [EC:3.5.3.3]___09105 Amino acid metabolism|00330 Arginine and proline metabolism [PATH:ko00330]|K08688 E3.5.3.3; creatinase [EC:3.5.3.3]	0	1	1	0	1	1	1	1	1	1	1	0	0	0	1	1	0	0	1	1	1	0	0	0	0	0	0	0	1	1	1	1	0	1	1	1	1	1	1	1	1	1	0	0	0	0	0	1	1
09104 Nucleotide metabolism|00240 Pyrimidine metabolism [PATH:ko00240]|K08693 yfkN; 2',3'-cyclic-nucleotide 2'-phosphodiesterase / 3'-nucleotidase / 5'-nucleotidase [EC:3.1.4.16 3.1.3.6 3.1.3.5]___09104 Nucleotide metabolism|00230 Purine metabolism [PATH:ko00230]|K08693 yfkN; 2',3'-cyclic-nucleotide 2'-phosphodiesterase / 3'-nucleotidase / 5'-nucleotidase [EC:3.1.4.16 3.1.3.6 3.1.3.5]___09108 Met…	0	0	0	0	0	0	0	0	0	0	0	0	0	0	0	0	0	0	0	0	0	0	0	0	0	0	0	0	0	0	0	0	0	0	0	0	0	0	0	0	0	0	0	0	0	0	0	0	0
09104 Nucleotide metabolism|00240 Pyrimidine metabolism [PATH:ko00240]|K08722 yfbR; 5'-deoxynucleotidase [EC:3.1.3.89]	1	1	1	1	1	0	1	1	1	1	0	1	1	1	1	0	1	1	1	1	1	1	1	1	1	0	0	0	1	1	0	1	1	1	1	1	1	1	1	0	0	1	1	0	0	0	0	1	1
09104 Nucleotide metabolism|00230 Purine metabolism [PATH:ko00230]|K08723 yjjG; 5'-nucleotidase [EC:3.1.3.5]___09104 Nucleotide metabolism|00240 Pyrimidine metabolism [PATH:ko00240]|K08723 yjjG; 5'-nucleotidase [EC:3.1.3.5]___09108 Metabolism of cofactors and vitamins|00760 Nicotinate and nicotinamide metabolism [PATH:ko00760]|K08723 yjjG; 5'-nucleotidase [EC:3.1.3.5]	1	1	1	1	1	1	1	1	1	1	1	1	1	1	1	1	1	1	1	1	1	1	1	1	1	1	1	1	1	1	1	1	0	1	1	1	1	1	1	1	1	1	1	1	1	1	1	1	1
09107 Glycan biosynthesis and metabolism|00550 Peptidoglycan biosynthesis [PATH:ko00550]|K08724 pbpB; penicillin-binding protein 2B	1	1	1	1	1	1	1	1	1	1	1	1	1	1	1	1	1	1	1	1	1	1	1	1	1	1	1	1	1	1	1	1	1	1	1	1	1	1	1	1	1	1	1	1	1	1	1	1	1
09103 Lipid metabolism|00564 Glycerophospholipid metabolism [PATH:ko00564]|K08744 CRLS; cardiolipin synthase (CMP-forming) [EC:2.7.8.41]	1	1	1	1	1	1	1	1	1	1	1	1	1	1	1	1	1	1	1	0	1	1	1	1	1	1	1	1	1	1	1	1	1	1	1	1	1	1	1	1	1	1	1	0	1	1	1	1	1
09105 Amino acid metabolism|00270 Cysteine and methionine metabolism [PATH:ko00270]|K08969 mtnE, mtnV; aminotransferase [EC:2.6.1.-]	1	1	1	1	1	1	1	1	1	1	1	0	1	1	1	1	1	1	1	1	1	1	1	1	1	1	1	1	1	0	1	1	1	1	1	1	0	0	1	1	1	1	1	1	1	1	1	1	1
09105 Amino acid metabolism|00330 Arginine and proline metabolism [PATH:ko00330]|K09123 lhpI; cis-L-3-hydroxyproline dehydratase [EC:4.2.1.171]	0	0	0	0	0	0	0	0	0	0	0	0	0	0	0	0	0	0	0	0	0	0	0	0	0	0	0	0	0	0	0	0	0	0	0	0	0	0	0	0	0	0	0	0	0	0	0	0	0
09108 Metabolism of cofactors and vitamins|00780 Biotin metabolism [PATH:ko00780]|K09458 fabF; 3-oxoacyl-[acyl-carrier-protein] synthase II [EC:2.3.1.179]___09103 Lipid metabolism|00061 Fatty acid biosynthesis [PATH:ko00061]|K09458 fabF; 3-oxoacyl-[acyl-carrier-protein] synthase II [EC:2.3.1.179]	0	0	0	1	1	1	1	0	0	1	1	0	1	0	1	1	1	1	0	1	1	0	1	1	1	0	0	1	1	0	0	1	1	1	1	1	1	1	1	0	0	1	1	1	1	1	1	1	1
09108 Metabolism of cofactors and vitamins|00770 Pantothenate and CoA biosynthesis [PATH:ko00770]|K09680 coaW; type II pantothenate kinase [EC:2.7.1.33]	0	0	0	0	0	0	0	0	0	0	0	0	0	0	0	0	0	0	0	0	0	0	0	0	0	0	0	0	0	0	0	0	0	0	0	0	0	0	0	0	0	0	0	0	0	0	0	0	0
09104 Nucleotide metabolism|00240 Pyrimidine metabolism [PATH:ko00240]|K09903 pyrH; uridylate kinase [EC:2.7.4.22]	1	1	1	1	1	1	1	1	1	1	1	1	1	1	1	1	1	1	1	1	1	1	1	1	0	1	1	1	1	1	1	1	1	1	1	1	1	1	1	1	1	1	1	1	1	1	1	1	1
09109 Metabolism of terpenoids and polyketides|00906 Carotenoid biosynthesis [PATH:ko00906]|K10027 crtI; phytoene desaturase [EC:1.3.99.26 1.3.99.28 1.3.99.29 1.3.99.31]	1	0	1	1	1	1	1	0	1	1	1	1	1	1	1	1	1	1	1	1	1	1	1	1	1	1	1	1	1	0	0	1	1	1	1	1	1	1	1	1	1	1	1	1	1	1	1	1	1
09105 Amino acid metabolism|00300 Lysine biosynthesis [PATH:ko00300]|K10206 E2.6.1.83; LL-diaminopimelate aminotransferase [EC:2.6.1.83]	1	1	1	1	1	1	1	1	1	1	1	1	1	1	1	1	1	1	1	1	1	1	1	1	1	1	1	1	1	1	1	1	1	1	1	1	1	0	1	1	1	1	1	1	1	1	1	1	1
09101 Carbohydrate metabolism|00660 C5-Branched dibasic acid metabolism [PATH:ko00660]|K10218 ligK, galC; 4-hydroxy-4-methyl-2-oxoglutarate aldolase [EC:4.1.3.17]___09111 Xenobiotics biodegradation and metabolism|00362 Benzoate degradation [PATH:ko00362]|K10218 ligK, galC; 4-hydroxy-4-methyl-2-oxoglutarate aldolase [EC:4.1.3.17]	0	0	0	0	0	0	0	0	0	0	0	0	0	0	0	0	0	0	0	0	0	0	0	0	0	0	0	0	0	0	0	0	0	0	0	0	0	0	0	0	0	0	0	0	0	0	0	0	0
09111 Xenobiotics biodegradation and metabolism|00633 Nitrotoluene degradation [PATH:ko00633]|K10678 nfsA; nitroreductase [EC:1.-.-.-]	0	0	0	0	0	0	0	0	0	0	0	0	0	0	0	0	0	0	0	0	0	0	0	0	0	0	0	0	0	0	0	0	0	0	0	0	0	0	0	0	0	0	0	0	0	0	0	0	1
09105 Amino acid metabolism|00360 Phenylalanine metabolism [PATH:ko00360]|K10797 enr; 2-enoate reductase [EC:1.3.1.31]	0	0	0	0	0	0	0	0	0	0	0	0	0	0	0	0	0	0	0	0	0	0	0	0	0	0	0	0	0	0	0	0	0	0	0	0	0	0	0	0	0	0	0	0	0	1	0	0	0
09101 Carbohydrate metabolism|00052 Galactose metabolism [PATH:ko00052]|K10984 PTS-Gam-EIIB, agaB; PTS system, galactosamine-specific IIB component [EC:2.7.1.-]	0	0	0	0	0	0	0	0	0	0	0	0	0	0	1	0	0	0	0	0	0	0	0	0	0	0	0	0	0	0	0	1	0	0	0	0	0	0	0	0	0	0	0	0	0	0	0	0	0
09101 Carbohydrate metabolism|00052 Galactose metabolism [PATH:ko00052]|K10985 PTS-Gam-EIIC, agaC; PTS system, galactosamine-specific IIC component	0	0	0	0	0	0	0	0	0	0	0	0	0	0	1	0	0	0	0	0	0	0	0	0	0	0	0	0	0	0	0	1	0	0	0	0	0	1	0	0	0	0	0	0	0	0	0	0	0
09101 Carbohydrate metabolism|00052 Galactose metabolism [PATH:ko00052]|K10986 PTS-Gam-EIID, agaD; PTS system, galactosamine-specific IID component	0	0	0	0	0	0	0	0	0	0	0	0	0	0	1	0	0	0	0	0	0	0	0	0	0	0	0	0	0	0	0	1	0	0	0	0	0	1	0	0	0	0	0	0	0	0	0	0	0
09104 Nucleotide metabolism|00230 Purine metabolism [PATH:ko00230]|K11175 purN; phosphoribosylglycinamide formyltransferase 1 [EC:2.1.2.2]___09108 Metabolism of cofactors and vitamins|00670 One carbon pool by folate [PATH:ko00670]|K11175 purN; phosphoribosylglycinamide formyltransferase 1 [EC:2.1.2.2]	1	1	1	1	1	1	1	1	1	1	1	1	1	1	1	1	1	1	1	1	1	1	1	1	1	1	1	1	1	1	1	1	1	1	1	1	1	1	1	1	1	1	1	1	1	1	1	1	1
09101 Carbohydrate metabolism|00520 Amino sugar and nucleotide sugar metabolism [PATH:ko00520]|K11191 PTS-Mur-EIIB, murP; PTS system, N-acetylmuramic acid-specific IIB component [EC:2.7.1.192]	0	0	0	0	0	0	0	0	0	0	0	0	0	0	0	0	0	0	0	0	0	0	0	0	0	0	0	0	0	0	0	0	0	0	0	0	0	0	0	0	0	0	0	0	0	0	0	0	0
09101 Carbohydrate metabolism|00520 Amino sugar and nucleotide sugar metabolism [PATH:ko00520]|K11192 PTS-Mur-EIIC, murP; PTS system, N-acetylmuramic acid-specific IIC component	0	0	0	0	0	0	0	0	0	0	0	0	0	0	0	0	0	0	0	0	0	0	0	0	0	0	0	0	0	0	0	0	0	0	0	0	0	0	0	0	0	0	0	0	0	0	0	0	0
09105 Amino acid metabolism|00360 Phenylalanine metabolism [PATH:ko00360]|K11358 yhdR; aspartate aminotransferase [EC:2.6.1.1]___09110 Biosynthesis of other secondary metabolites|00401 Novobiocin biosynthesis [PATH:ko00401]|K11358 yhdR; aspartate aminotransferase [EC:2.6.1.1]___09105 Amino acid metabolism|00220 Arginine biosynthesis [PATH:ko00220]|K11358 yhdR; aspartate aminotransferase [EC:2.6.1…	1	1	1	1	1	1	1	1	1	1	1	1	1	1	1	1	1	1	1	1	1	1	1	1	1	1	1	1	1	1	1	1	1	1	1	1	1	1	1	1	1	1	1	1	1	1	1	0	1
09101 Carbohydrate metabolism|00520 Amino sugar and nucleotide sugar metabolism [PATH:ko00520]|K11528 glmU; UDP-N-acetylglucosamine pyrophosphorylase [EC:2.7.7.23]	1	1	1	1	1	1	1	1	1	1	1	1	1	1	1	1	1	1	1	1	0	1	1	1	1	1	1	1	1	1	1	1	0	1	1	1	1	1	0	1	1	1	1	1	1	1	1	1	1
09103 Lipid metabolism|00561 Glycerolipid metabolism [PATH:ko00561]|K11529 gck, gckA, GLYCTK; glycerate 2-kinase [EC:2.7.1.165]___09101 Carbohydrate metabolism|00030 Pentose phosphate pathway [PATH:ko00030]|K11529 gck, gckA, GLYCTK; glycerate 2-kinase [EC:2.7.1.165]___09101 Carbohydrate metabolism|00630 Glyoxylate and dicarboxylate metabolism [PATH:ko00630]|K11529 gck, gckA, GLYCTK; glycerate 2-k…	1	1	1	1	1	1	1	1	1	1	1	1	1	1	1	1	1	1	1	1	1	1	1	1	1	1	1	1	1	1	1	1	1	1	1	1	1	1	1	1	1	1	1	1	1	1	1	1	1
09106 Metabolism of other amino acids|00450 Selenocompound metabolism [PATH:ko00450]|K11717 sufS; cysteine desulfurase / selenocysteine lyase [EC:2.8.1.7 4.4.1.16]	1	1	1	1	1	1	1	1	1	1	1	1	1	1	1	1	1	1	1	1	1	1	1	1	1	1	1	1	1	1	1	1	1	1	1	1	1	1	1	1	1	1	1	1	1	1	1	1	1
09104 Nucleotide metabolism|00240 Pyrimidine metabolism [PATH:ko00240]|K11751 ushA; 5'-nucleotidase / UDP-sugar diphosphatase [EC:3.1.3.5 3.6.1.45]___09104 Nucleotide metabolism|00230 Purine metabolism [PATH:ko00230]|K11751 ushA; 5'-nucleotidase / UDP-sugar diphosphatase [EC:3.1.3.5 3.6.1.45]___09108 Metabolism of cofactors and vitamins|00760 Nicotinate and nicotinamide metabolism [PATH:ko00760]|…	0	0	0	0	0	0	0	0	0	0	0	0	0	0	0	0	0	0	0	0	0	0	0	0	0	0	0	0	0	0	0	0	0	0	0	0	0	0	0	0	0	0	0	0	0	0	0	0	0
09108 Metabolism of cofactors and vitamins|00740 Riboflavin metabolism [PATH:ko00740]|K11752 ribD; diaminohydroxyphosphoribosylaminopyrimidine deaminase / 5-amino-6-(5-phosphoribosylamino)uracil reductase [EC:3.5.4.26 1.1.1.193]	0	0	0	0	0	0	0	0	0	0	0	0	0	0	0	0	0	0	0	0	0	0	0	0	0	0	0	0	0	0	0	0	0	0	0	0	0	0	0	0	0	0	0	0	0	0	0	0	0
09108 Metabolism of cofactors and vitamins|00740 Riboflavin metabolism [PATH:ko00740]|K11753 ribF; riboflavin kinase / FMN adenylyltransferase [EC:2.7.1.26 2.7.7.2]	1	1	1	1	1	1	1	0	1	1	1	1	1	1	1	1	1	1	1	1	1	1	1	1	1	1	1	1	1	1	1	1	1	1	1	1	1	1	1	1	1	1	1	1	1	1	1	1	1
09108 Metabolism of cofactors and vitamins|00790 Folate biosynthesis [PATH:ko00790]|K11754 folC; dihydrofolate synthase / folylpolyglutamate synthase [EC:6.3.2.12 6.3.2.17]	1	1	1	1	1	1	1	1	1	1	1	1	1	0	0	1	1	1	1	1	1	1	1	1	1	1	1	0	1	1	1	1	1	1	1	1	1	1	0	1	1	1	1	1	1	1	0	1	1
09105 Amino acid metabolism|00340 Histidine metabolism [PATH:ko00340]|K11755 hisIE; phosphoribosyl-ATP pyrophosphohydrolase / phosphoribosyl-AMP cyclohydrolase [EC:3.6.1.31 3.5.4.19]	1	1	1	1	1	1	1	1	1	1	1	1	1	1	1	1	1	1	1	1	1	1	1	1	1	1	1	0	1	1	1	1	1	1	1	1	1	1	1	1	1	1	1	1	1	1	1	1	1
09101 Carbohydrate metabolism|00052 Galactose metabolism [PATH:ko00052]|K12111 ebgA; evolved beta-galactosidase subunit alpha [EC:3.2.1.23]___09107 Glycan biosynthesis and metabolism|00511 Other glycan degradation [PATH:ko00511]|K12111 ebgA; evolved beta-galactosidase subunit alpha [EC:3.2.1.23]	0	0	0	1	0	1	1	0	0	1	1	0	1	0	1	1	1	0	0	1	0	0	0	0	0	0	0	0	0	0	0	0	1	1	1	0	0	1	0	0	0	1	0	1	1	0	0	0	0
09101 Carbohydrate metabolism|00052 Galactose metabolism [PATH:ko00052]|K12308 bgaB, lacA; beta-galactosidase [EC:3.2.1.23]	1	1	1	1	1	1	1	1	1	1	1	1	1	1	1	1	1	1	1	1	1	1	1	1	1	1	1	1	1	1	1	1	1	1	1	1	1	1	1	1	1	1	1	1	1	1	1	1	1
09107 Glycan biosynthesis and metabolism|00511 Other glycan degradation [PATH:ko00511]|K12373 HEXA_B; hexosaminidase [EC:3.2.1.52]___09107 Glycan biosynthesis and metabolism|00604 Glycosphingolipid biosynthesis - ganglio series [PATH:ko00604]|K12373 HEXA_B; hexosaminidase [EC:3.2.1.52]___09107 Glycan biosynthesis and metabolism|00513 Various types of N-glycan biosynthesis [PATH:ko00513]|K12373 HE…	0	0	0	0	0	0	0	0	0	0	0	0	0	0	0	0	0	0	0	0	0	0	0	0	0	0	0	0	0	0	1	0	0	0	0	0	0	0	0	0	0	0	0	0	0	0	0	0	0
09101 Carbohydrate metabolism|00520 Amino sugar and nucleotide sugar metabolism [PATH:ko00520]|K12452 ascC, ddhC, rfbH; CDP-4-dehydro-6-deoxyglucose reductase, E1 [EC:1.17.1.1]	1	1	1	1	1	1	1	1	1	1	1	1	1	1	1	1	1	1	1	1	1	1	1	1	1	1	1	1	1	1	1	1	1	1	1	1	1	1	1	1	1	1	1	1	1	1	0	1	1
09109 Metabolism of terpenoids and polyketides|00903 Limonene and pinene degradation [PATH:ko00903]|K12466 E1.1.1.275; (+)-trans-carveol dehydrogenase [EC:1.1.1.275]	0	0	0	0	0	0	0	0	0	0	0	0	0	0	0	0	0	0	0	0	0	0	0	0	0	0	0	0	0	0	0	0	0	0	0	0	0	0	0	0	0	0	0	0	0	0	0	0	0
09109 Metabolism of terpenoids and polyketides|00900 Terpenoid backbone biosynthesis [PATH:ko00900]|K12503 E2.5.1.68; short-chain Z-isoprenyl diphosphate synthase [EC:2.5.1.68]	0	0	0	0	0	0	0	0	0	0	0	0	0	0	0	0	0	0	0	0	0	0	0	0	0	0	0	0	0	0	0	0	0	0	0	0	0	0	0	0	0	0	0	0	0	0	0	0	0
09109 Metabolism of terpenoids and polyketides|00900 Terpenoid backbone biosynthesis [PATH:ko00900]|K12506 ispDF; 2-C-methyl-D-erythritol 4-phosphate cytidylyltransferase / 2-C-methyl-D-erythritol 2,4-cyclodiphosphate synthase [EC:2.7.7.60 4.6.1.12]	0	0	1	0	0	0	1	1	1	1	1	1	1	1	1	1	0	1	1	1	0	1	1	0	1	1	1	0	1	1	1	1	1	1	1	0	1	0	0	0	1	1	1	1	0	1	1	1	0
09105 Amino acid metabolism|00270 Cysteine and methionine metabolism [PATH:ko00270]|K12524 thrA; bifunctional aspartokinase / homoserine dehydrogenase 1 [EC:2.7.2.4 1.1.1.3]___09110 Biosynthesis of other secondary metabolites|00261 Monobactam biosynthesis [PATH:ko00261]|K12524 thrA; bifunctional aspartokinase / homoserine dehydrogenase 1 [EC:2.7.2.4 1.1.1.3]___09105 Amino acid metabolism|00300 Ly…	1	1	1	1	1	1	1	1	1	1	1	1	1	1	1	1	1	1	1	1	1	1	1	1	1	1	1	0	1	1	1	1	1	1	1	1	1	1	0	1	1	1	1	1	1	1	0	1	1
09105 Amino acid metabolism|00260 Glycine, serine and threonine metabolism [PATH:ko00260]|K12526 lysAC; bifunctional diaminopimelate decarboxylase / aspartate kinase [EC:4.1.1.20 2.7.2.4]___09105 Amino acid metabolism|00270 Cysteine and methionine metabolism [PATH:ko00270]|K12526 lysAC; bifunctional diaminopimelate decarboxylase / aspartate kinase [EC:4.1.1.20 2.7.2.4]___09110 Biosynthesis of oth…	1	1	1	1	1	1	1	1	1	1	1	1	1	1	1	1	1	1	1	1	1	1	1	1	1	1	1	1	1	1	1	1	1	1	1	1	0	1	1	1	1	1	1	1	1	0	1	1	1
09106 Metabolism of other amino acids|00450 Selenocompound metabolism [PATH:ko00450]|K12528 xdhD; putative selenate reductase molybdopterin-binding subunit	1	0	1	1	1	1	1	1	1	0	1	1	1	1	1	1	1	1	1	1	1	1	1	1	1	1	1	1	1	1	0	1	1	1	1	1	1	1	0	1	1	1	1	1	1	1	1	1	1
09106 Metabolism of other amino acids|00450 Selenocompound metabolism [PATH:ko00450]|K12529 ygfM; putative selenate reductase FAD-binding subunit	1	1	1	1	1	1	1	1	1	1	1	1	1	1	1	1	1	1	1	1	1	1	1	1	1	1	1	1	1	1	1	1	1	1	1	1	1	1	1	1	1	1	1	1	1	1	1	1	1
09107 Glycan biosynthesis and metabolism|00550 Peptidoglycan biosynthesis [PATH:ko00550]|K12551 sgtA; monofunctional glycosyltransferase [EC:2.4.1.129]	0	0	0	0	0	0	0	0	0	0	0	0	0	0	0	0	0	0	0	0	0	0	0	0	0	0	0	0	0	0	0	0	0	0	0	0	0	0	0	0	0	0	0	0	0	0	0	0	0
09107 Glycan biosynthesis and metabolism|00550 Peptidoglycan biosynthesis [PATH:ko00550]|K12552 pbpA; penicillin-binding protein 1 [EC:3.4.-.-]	1	1	1	1	1	1	1	1	1	1	1	1	1	1	1	1	1	1	1	1	1	1	1	1	1	1	1	1	1	1	1	1	1	1	1	1	1	1	1	1	1	1	1	1	1	1	1	1	1
09107 Glycan biosynthesis and metabolism|00550 Peptidoglycan biosynthesis [PATH:ko00550]|K12556 pbp2X; penicillin-binding protein 2X	1	1	1	1	1	1	1	1	1	1	1	1	1	1	1	1	1	1	1	1	1	1	1	1	1	1	1	1	1	1	1	1	1	1	1	1	1	1	1	1	1	1	1	1	1	1	1	1	1
09106 Metabolism of other amino acids|00440 Phosphonate and phosphinate metabolism [PATH:ko00440]|K12908 phpF; phosphonoformate cytidylyltransferase [EC:2.7.7.93]	0	0	0	0	0	0	0	0	0	0	0	0	0	0	0	0	0	0	0	0	0	0	0	0	0	0	0	0	0	0	0	0	0	0	0	0	0	0	0	0	0	0	0	0	0	0	0	0	0
09106 Metabolism of other amino acids|00440 Phosphonate and phosphinate metabolism [PATH:ko00440]|K12915 dea; phosphinothricin tripeptide acetyl hydrolase	1	1	1	1	1	1	1	1	1	1	1	1	1	1	1	1	1	1	1	1	1	1	1	1	1	1	1	1	1	1	1	1	1	1	1	1	1	1	1	1	1	1	1	0	1	1	1	1	1
09105 Amino acid metabolism|00270 Cysteine and methionine metabolism [PATH:ko00270]|K12960 mtaD; 5-methylthioadenosine/S-adenosylhomocysteine deaminase [EC:3.5.4.31 3.5.4.28]	0	0	0	0	0	0	0	0	0	0	0	0	0	0	0	0	0	0	0	0	0	0	0	0	0	0	0	0	0	0	0	0	0	0	0	0	0	0	0	0	0	0	0	0	0	0	0	0	0
09101 Carbohydrate metabolism|00630 Glyoxylate and dicarboxylate metabolism [PATH:ko00630]|K12972 ghrA; glyoxylate/hydroxypyruvatereductase [EC:1.1.1.79 1.1.1.81]___09105 Amino acid metabolism|00260 Glycine, serine and threonine metabolism [PATH:ko00260]|K12972 ghrA; glyoxylate/hydroxypyruvatereductase [EC:1.1.1.79 1.1.1.81]___09101 Carbohydrate metabolism|00620 Pyruvate metabolism [PATH:ko00620]…	0	1	1	1	1	0	0	1	1	1	1	1	1	1	1	1	1	1	1	1	1	1	1	1	1	1	1	1	1	1	1	1	1	1	1	1	1	1	1	1	1	1	0	1	1	1	1	1	1
09101 Carbohydrate metabolism|00520 Amino sugar and nucleotide sugar metabolism [PATH:ko00520]|K13010 per, rfbE; perosamine synthetase [EC:2.6.1.102]	1	1	1	1	0	1	1	1	1	1	1	1	1	1	1	1	1	1	1	1	1	1	1	1	1	0	1	1	1	1	0	1	1	1	1	1	1	1	1	1	1	1	1	1	1	1	1	1	1
09101 Carbohydrate metabolism|00520 Amino sugar and nucleotide sugar metabolism [PATH:ko00520]|K13015 wbpA; UDP-N-acetyl-D-glucosamine dehydrogenase [EC:1.1.1.136]	0	0	0	0	0	0	0	0	0	0	0	0	0	0	0	0	0	0	0	0	0	0	0	0	0	0	0	0	0	0	0	0	0	0	0	0	0	0	0	0	0	0	0	0	0	0	0	0	0
09108 Metabolism of cofactors and vitamins|00770 Pantothenate and CoA biosynthesis [PATH:ko00770]|K13038 coaBC, dfp; phosphopantothenoylcysteine decarboxylase / phosphopantothenate---cysteine ligase [EC:4.1.1.36 6.3.2.5]	0	0	1	1	1	0	0	0	1	1	0	0	1	1	0	1	1	1	0	1	1	0	0	0	0	0	0	1	0	1	1	1	1	1	0	0	0	0	0	0	0	0	1	1	0	1	0	1	1
09109 Metabolism of terpenoids and polyketides|00523 Polyketide sugar unit biosynthesis [PATH:ko00523]|K13310 desV, eryCI; dTDP-3-amino-3,4,6-trideoxy-alpha-D-glucose transaminase [EC:2.6.1.106]	0	0	0	0	0	0	0	0	0	0	0	0	0	0	0	0	0	0	0	0	0	0	0	0	0	0	0	0	0	0	0	0	0	0	0	0	0	0	0	0	0	0	0	0	0	0	0	0	0
09109 Metabolism of terpenoids and polyketides|00523 Polyketide sugar unit biosynthesis [PATH:ko00523]|K13328 spnQ; dTDP-4-dehydro-2,6-dideoxy-D-glucose 3-dehydratase [EC:4.2.1.164]	1	1	1	1	1	1	1	1	1	1	1	1	1	1	1	1	1	1	1	1	1	1	1	1	1	1	1	1	1	1	1	1	1	1	1	1	1	1	1	1	1	1	1	1	1	1	0	1	1
09111 Xenobiotics biodegradation and metabolism|00983 Drug metabolism - other enzymes [PATH:ko00983]|K13421 UMPS; uridine monophosphate synthetase [EC:2.4.2.10 4.1.1.23]___09104 Nucleotide metabolism|00240 Pyrimidine metabolism [PATH:ko00240]|K13421 UMPS; uridine monophosphate synthetase [EC:2.4.2.10 4.1.1.23]	1	1	1	1	1	1	1	0	1	0	1	1	1	1	1	1	1	1	0	1	1	1	1	1	1	1	0	1	1	1	1	1	1	1	1	1	1	1	1	1	1	1	1	1	1	1	1	1	1
09105 Amino acid metabolism|00400 Phenylalanine, tyrosine and tryptophan biosynthesis [PATH:ko00400]|K13497 trpGD; anthranilate synthase/phosphoribosyltransferase [EC:4.1.3.27 2.4.2.18]	0	0	0	0	0	0	0	0	0	0	0	0	0	0	0	0	0	0	0	0	0	0	0	0	0	0	0	0	0	0	0	0	0	0	0	0	0	0	0	0	0	0	0	0	0	0	0	0	0
09105 Amino acid metabolism|00400 Phenylalanine, tyrosine and tryptophan biosynthesis [PATH:ko00400]|K13498 trpCF; indole-3-glycerol phosphate synthase / phosphoribosylanthranilate isomerase [EC:4.1.1.48 5.3.1.24]	0	0	0	0	0	0	0	0	0	0	0	0	0	0	0	0	0	0	0	0	0	0	0	0	0	0	0	0	0	0	0	0	0	0	0	0	0	0	0	0	0	0	0	0	0	0	0	0	0
09107 Glycan biosynthesis and metabolism|00532 Glycosaminoglycan biosynthesis - chondroitin sulfate / dermatan sulfate [PATH:ko00532]|K13500 fcbD; chondroitin synthase [EC:2.4.1.175 2.4.1.226]	0	0	0	0	0	0	0	0	0	0	0	0	0	0	0	0	0	0	0	0	0	0	0	0	0	0	0	0	0	0	0	0	0	0	0	0	0	0	0	0	0	0	0	0	0	0	0	0	0
09108 Metabolism of cofactors and vitamins|00860 Porphyrin and chlorophyll metabolism [PATH:ko00860]|K13540 cobIJ; precorrin-2 C20-methyltransferase / precorrin-3B C17-methyltransferase [EC:2.1.1.130 2.1.1.131]	0	0	0	0	0	0	0	0	0	0	0	0	0	0	0	0	0	0	0	0	0	0	0	0	0	0	0	0	0	0	0	0	0	0	0	1	0	0	0	0	0	0	0	0	0	0	0	0	0
09108 Metabolism of cofactors and vitamins|00860 Porphyrin and chlorophyll metabolism [PATH:ko00860]|K13541 cbiGH-cobJ; cobalt-precorrin 5A hydrolase / precorrin-3B C17-methyltransferase [EC:3.7.1.12 2.1.1.131]	1	1	1	1	0	1	1	0	1	1	1	1	1	1	1	1	1	0	0	1	1	1	1	0	1	1	0	0	1	1	1	0	1	1	1	1	1	1	0	1	1	1	1	1	0	1	1	1	1
09103 Lipid metabolism|00561 Glycerolipid metabolism [PATH:ko00561]|K13677 dgs, bgsA; 1,2-diacylglycerol-3-alpha-glucose alpha-1,2-glucosyltransferase [EC:2.4.1.208]	0	0	0	0	0	0	0	0	0	0	0	0	0	0	0	0	0	0	0	0	0	0	0	0	0	0	0	0	0	0	0	0	0	0	0	0	0	0	0	0	0	0	0	0	0	0	0	0	0
09105 Amino acid metabolism|00330 Arginine and proline metabolism [PATH:ko00330]|K13747 nspC; carboxynorspermidine decarboxylase [EC:4.1.1.96]	1	1	1	1	1	1	1	1	1	0	1	1	1	1	1	1	1	1	1	1	1	1	1	1	1	0	1	1	1	1	1	1	1	1	1	1	1	1	1	1	1	1	0	1	1	0	1	1	1
09103 Lipid metabolism|00071 Fatty acid degradation [PATH:ko00071]|K13767 fadB; enoyl-CoA hydratase [EC:4.2.1.17]___09111 Xenobiotics biodegradation and metabolism|00362 Benzoate degradation [PATH:ko00362]|K13767 fadB; enoyl-CoA hydratase [EC:4.2.1.17]	0	0	0	0	0	0	0	0	0	0	0	0	0	0	0	0	0	0	0	0	0	0	0	0	0	0	0	0	0	0	0	0	0	0	0	0	0	1	0	0	0	0	0	0	0	0	0	0	0
09101 Carbohydrate metabolism|00640 Propanoate metabolism [PATH:ko00640]|K13788 pta; phosphate acetyltransferase [EC:2.3.1.8]___09102 Energy metabolism|00720 Carbon fixation pathways in prokaryotes [PATH:ko00720]|K13788 pta; phosphate acetyltransferase [EC:2.3.1.8]___09101 Carbohydrate metabolism|00620 Pyruvate metabolism [PATH:ko00620]|K13788 pta; phosphate acetyltransferase [EC:2.3.1.8]___09102…	1	1	1	1	1	1	1	1	1	1	1	1	1	1	1	1	1	1	1	1	1	1	1	1	1	1	1	1	1	1	1	1	1	1	1	1	1	1	1	1	1	1	1	1	1	1	1	1	1
09109 Metabolism of terpenoids and polyketides|00900 Terpenoid backbone biosynthesis [PATH:ko00900]|K13789 GGPS; geranylgeranyl diphosphate synthase, type II [EC:2.5.1.1 2.5.1.10 2.5.1.29]	1	1	1	1	1	1	1	1	1	1	1	1	1	1	1	1	1	1	1	1	1	1	1	1	1	1	1	1	1	1	1	1	1	1	1	1	1	1	1	1	1	1	1	1	1	1	1	1	1
09104 Nucleotide metabolism|00230 Purine metabolism [PATH:ko00230]|K13797 rpoBC; DNA-directed RNA polymerase subunit beta-beta' [EC:2.7.7.6]___09104 Nucleotide metabolism|00240 Pyrimidine metabolism [PATH:ko00240]|K13797 rpoBC; DNA-directed RNA polymerase subunit beta-beta' [EC:2.7.7.6]	1	1	1	1	1	1	0	1	0	1	1	1	1	1	1	1	1	1	1	1	1	1	1	1	1	1	1	1	1	1	1	1	1	1	1	0	1	1	0	1	1	1	1	1	1	1	0	1	1
09104 Nucleotide metabolism|00240 Pyrimidine metabolism [PATH:ko00240]|K13799 panC-cmk; pantoate ligase / CMP/dCMP kinase [EC:6.3.2.1 2.7.4.25]___09108 Metabolism of cofactors and vitamins|00770 Pantothenate and CoA biosynthesis [PATH:ko00770]|K13799 panC-cmk; pantoate ligase / CMP/dCMP kinase [EC:6.3.2.1 2.7.4.25]___09106 Metabolism of other amino acids|00410 beta-Alanine metabolism [PATH:ko0041…	0	1	1	1	1	1	1	1	1	0	1	1	1	1	1	1	1	1	0	1	1	1	1	1	1	1	1	0	1	1	1	1	0	1	1	1	1	1	1	1	1	1	0	0	0	1	1	1	1
09101 Carbohydrate metabolism|00500 Starch and sucrose metabolism [PATH:ko00500]|K13810 tal-pgi; transaldolase / glucose-6-phosphate isomerase [EC:2.2.1.2 5.3.1.9]___09101 Carbohydrate metabolism|00010 Glycolysis / Gluconeogenesis [PATH:ko00010]|K13810 tal-pgi; transaldolase / glucose-6-phosphate isomerase [EC:2.2.1.2 5.3.1.9]___09101 Carbohydrate metabolism|00520 Amino sugar and nucleotide sugar…	1	1	1	1	1	1	1	1	1	1	1	1	1	1	1	1	1	1	1	1	1	1	1	1	1	1	1	1	1	1	1	1	1	1	1	1	1	1	1	1	1	1	1	1	1	1	1	1	1
09105 Amino acid metabolism|00400 Phenylalanine, tyrosine and tryptophan biosynthesis [PATH:ko00400]|K13829 aroKB; shikimate kinase / 3-dehydroquinate synthase [EC:2.7.1.71 4.2.3.4]	1	1	1	1	1	1	1	1	1	1	1	1	1	1	1	1	1	1	1	1	1	1	1	1	1	1	1	1	1	1	1	1	1	1	1	1	1	1	1	1	1	1	1	1	1	1	0	1	1
09105 Amino acid metabolism|00400 Phenylalanine, tyrosine and tryptophan biosynthesis [PATH:ko00400]|K13832 aroDE, DHQ-SDH; 3-dehydroquinate dehydratase / shikimate dehydrogenase [EC:4.2.1.10 1.1.1.25]	0	0	0	0	0	0	0	0	0	0	0	0	0	0	0	0	0	0	0	0	0	0	0	0	0	0	0	0	0	0	0	0	0	0	0	0	0	1	0	0	0	0	0	0	0	0	0	0	0
09101 Carbohydrate metabolism|00053 Ascorbate and aldarate metabolism [PATH:ko00053]|K13876 araD; 2-keto-3-deoxy-L-arabinonate dehydratase [EC:4.2.1.43]	0	0	0	0	0	0	0	0	0	0	0	0	0	0	0	0	0	0	0	0	0	0	0	0	0	0	0	0	0	0	0	0	0	0	0	0	0	0	0	0	0	0	0	0	0	0	0	0	0
09101 Carbohydrate metabolism|00640 Propanoate metabolism [PATH:ko00640]|K13922 pduP; propionaldehyde dehydrogenase [EC:1.2.1.87]	0	0	0	0	0	0	0	0	0	0	0	0	0	0	0	0	0	0	0	0	0	0	0	0	0	0	0	0	0	0	0	0	0	0	0	0	0	0	0	0	0	0	0	0	0	1	0	0	0
09101 Carbohydrate metabolism|00010 Glycolysis / Gluconeogenesis [PATH:ko00010]|K13954 yiaY; alcohol dehydrogenase [EC:1.1.1.1]___09111 Xenobiotics biodegradation and metabolism|00625 Chloroalkane and chloroalkene degradation [PATH:ko00625]|K13954 yiaY; alcohol dehydrogenase [EC:1.1.1.1]___09103 Lipid metabolism|00071 Fatty acid degradation [PATH:ko00071]|K13954 yiaY; alcohol dehydrogenase [EC:1.…	0	0	0	0	0	0	0	0	0	0	0	0	0	0	1	0	0	0	0	0	0	0	0	0	0	0	0	0	0	0	0	0	0	0	0	0	0	0	0	0	0	0	0	0	0	1	0	0	0
09108 Metabolism of cofactors and vitamins|00730 Thiamine metabolism [PATH:ko00730]|K14153 thiDE; hydroxymethylpyrimidine kinase / phosphomethylpyrimidine kinase / thiamine-phosphate diphosphorylase [EC:2.7.1.49 2.7.4.7 2.5.1.3]	1	1	1	1	1	1	1	1	1	1	1	1	1	1	1	1	1	1	1	1	1	1	1	1	1	1	1	1	1	1	1	1	1	1	1	1	1	1	0	1	1	1	1	1	1	1	1	1	1
09105 Amino acid metabolism|00270 Cysteine and methionine metabolism [PATH:ko00270]|K14155 patB, malY; cystathione beta-lyase [EC:4.4.1.8]___09106 Metabolism of other amino acids|00450 Selenocompound metabolism [PATH:ko00450]|K14155 patB, malY; cystathione beta-lyase [EC:4.4.1.8]	1	1	1	1	1	0	1	1	1	0	1	1	1	1	1	1	1	1	1	1	0	1	1	1	1	1	1	1	1	0	1	1	1	1	1	1	0	1	1	1	0	1	1	1	1	1	1	1	1
09105 Amino acid metabolism|00400 Phenylalanine, tyrosine and tryptophan biosynthesis [PATH:ko00400]|K14170 pheA; chorismate mutase / prephenate dehydratase [EC:5.4.99.5 4.2.1.51]	1	1	1	1	1	1	1	1	1	1	1	1	1	1	0	1	1	1	1	1	1	1	1	1	1	1	1	1	1	1	1	1	1	1	1	1	1	1	1	1	1	1	1	1	1	1	0	1	1
09109 Metabolism of terpenoids and polyketides|00900 Terpenoid backbone biosynthesis [PATH:ko00900]|K14215 E2.5.1.86; trans,polycis-decaprenyl diphosphate synthase [EC:2.5.1.86]	1	1	1	1	1	1	1	1	1	1	1	1	1	1	1	1	1	1	1	1	1	1	1	1	1	1	1	1	1	1	1	1	1	1	1	1	1	1	1	1	1	1	1	0	1	1	1	1	1
09105 Amino acid metabolism|00300 Lysine biosynthesis [PATH:ko00300]|K14267 dapC; N-succinyldiaminopimelate aminotransferase [EC:2.6.1.17]	0	1	0	1	1	0	0	0	1	0	0	0	0	1	0	0	0	0	0	1	1	0	1	1	0	0	0	0	1	0	0	1	0	1	0	0	1	0	0	0	0	1	0	0	0	0	0	0	0
09107 Glycan biosynthesis and metabolism|00571 Lipoarabinomannan (LAM) biosynthesis [PATH:ko00571]|K14335 pimC; alpha-1,6-mannosyltransferase [EC:2.4.1.-]	1	1	1	1	1	1	1	0	1	0	1	1	1	1	1	1	1	1	0	1	1	1	1	1	1	1	1	1	1	1	1	1	1	1	1	1	1	1	1	1	1	1	1	1	1	1	1	1	1
09109 Metabolism of terpenoids and polyketides|01052 Type I polyketide structures [PATH:ko01052]|K14375 aveBI; dTDP-L-oleandrosyltransferase [EC:2.4.1.-]___09109 Metabolism of terpenoids and polyketides|00522 Biosynthesis of 12-, 14- and 16-membered macrolides [PATH:ko00522]|K14375 aveBI; dTDP-L-oleandrosyltransferase [EC:2.4.1.-]	0	0	0	0	0	0	0	0	0	0	0	0	0	0	0	0	0	0	0	0	0	0	0	0	0	0	0	0	0	0	0	0	0	0	0	0	0	0	0	0	0	0	0	0	0	0	0	0	0
09108 Metabolism of cofactors and vitamins|00740 Riboflavin metabolism [PATH:ko00740]|K14652 ribBA; 3,4-dihydroxy 2-butanone 4-phosphate synthase / GTP cyclohydrolase II [EC:4.1.99.12 3.5.4.25]___09108 Metabolism of cofactors and vitamins|00790 Folate biosynthesis [PATH:ko00790]|K14652 ribBA; 3,4-dihydroxy 2-butanone 4-phosphate synthase / GTP cyclohydrolase II [EC:4.1.99.12 3.5.4.25]	0	0	0	0	0	0	0	0	0	0	0	0	0	0	0	0	0	0	0	0	0	0	0	0	0	0	0	0	0	0	0	0	0	0	0	0	0	0	0	0	0	0	0	0	0	0	0	0	0
09109 Metabolism of terpenoids and polyketides|00903 Limonene and pinene degradation [PATH:ko00903]|K14730 E1.1.1.243; (-)-trans-carveol dehydrogenase [EC:1.1.1.243]	0	0	0	0	0	0	0	0	0	0	0	0	0	0	0	0	0	0	0	0	0	0	0	0	0	0	0	0	0	0	0	0	0	0	0	0	0	0	0	0	0	0	0	0	0	0	0	0	0
09109 Metabolism of terpenoids and polyketides|00903 Limonene and pinene degradation [PATH:ko00903]|K14731 mlhB, chnC; epsilon-lactone hydrolase [EC:3.1.1.83]___09111 Xenobiotics biodegradation and metabolism|00930 Caprolactam degradation [PATH:ko00930]|K14731 mlhB, chnC; epsilon-lactone hydrolase [EC:3.1.1.83]	1	1	1	1	1	1	1	1	1	1	1	1	1	1	1	1	1	1	1	1	1	1	1	1	1	1	1	1	1	1	1	1	1	1	1	1	1	1	1	1	1	1	1	0	1	1	1	1	1
09106 Metabolism of other amino acids|00430 Taurine and hypotaurine metabolism [PATH:ko00430]|K15024 K15024; putative phosphotransacetylase [EC:2.3.1.8]___09101 Carbohydrate metabolism|00620 Pyruvate metabolism [PATH:ko00620]|K15024 K15024; putative phosphotransacetylase [EC:2.3.1.8]___09102 Energy metabolism|00720 Carbon fixation pathways in prokaryotes [PATH:ko00720]|K15024 K15024; putative pho…	0	0	0	0	0	0	0	0	0	0	0	0	0	0	0	0	0	0	0	0	0	0	0	0	0	0	0	0	0	0	0	0	0	0	0	0	0	0	0	0	0	0	0	0	0	0	0	0	0
09105 Amino acid metabolism|00400 Phenylalanine, tyrosine and tryptophan biosynthesis [PATH:ko00400]|K15226 tyrAa; arogenate dehydrogenase (NADP+) [EC:1.3.1.78]	1	1	1	1	1	1	1	1	1	1	1	1	1	1	1	1	1	1	1	1	1	1	1	1	1	1	1	1	1	1	1	1	1	1	1	1	1	1	1	1	1	1	1	1	1	1	0	1	1
09102 Energy metabolism|00920 Sulfur metabolism [PATH:ko00920]|K15552 tauC; taurine transport system permease protein	0	0	0	0	0	0	0	0	1	0	0	0	0	0	0	0	0	0	0	0	0	0	0	0	0	0	0	0	0	0	0	0	0	0	0	0	0	0	0	0	0	0	0	0	0	0	0	0	0
09102 Energy metabolism|00920 Sulfur metabolism [PATH:ko00920]|K15554 ssuC; sulfonate transport system permease protein	0	0	0	0	0	0	0	0	1	0	0	0	0	0	0	0	0	0	0	0	0	0	0	0	0	0	0	0	0	0	0	0	0	0	0	0	0	0	0	0	0	0	0	0	0	0	0	0	0
09102 Energy metabolism|00920 Sulfur metabolism [PATH:ko00920]|K15555 ssuB; sulfonate transport system ATP-binding protein [EC:3.6.3.-]	0	0	0	0	0	0	0	0	0	0	0	0	0	0	0	0	0	0	0	0	0	0	0	0	0	0	0	0	0	0	0	0	0	0	0	0	0	0	0	0	0	0	0	0	0	0	0	0	0
09102 Energy metabolism|00910 Nitrogen metabolism [PATH:ko00910]|K15578 nrtC, nasD; nitrate/nitrite transport system ATP-binding protein [EC:3.6.3.-]	0	0	0	0	0	0	0	0	1	0	0	0	0	0	0	0	0	0	0	0	0	0	0	0	0	0	0	0	0	0	0	0	0	0	0	0	0	0	0	0	0	0	0	0	0	0	0	0	0
09102 Energy metabolism|00910 Nitrogen metabolism [PATH:ko00910]|K15579 nrtD, cynD; nitrate/nitrite transport system ATP-binding protein	0	0	0	0	0	0	0	0	1	0	0	0	0	0	0	0	0	0	0	0	0	0	0	0	0	0	0	0	0	0	0	0	0	0	0	0	0	0	0	0	0	0	0	0	0	0	0	0	0
09101 Carbohydrate metabolism|00010 Glycolysis / Gluconeogenesis [PATH:ko00010]|K15633 gpmI; 2,3-bisphosphoglycerate-independent phosphoglycerate mutase [EC:5.4.2.12]___09105 Amino acid metabolism|00260 Glycine, serine and threonine metabolism [PATH:ko00260]|K15633 gpmI; 2,3-bisphosphoglycerate-independent phosphoglycerate mutase [EC:5.4.2.12]___09102 Energy metabolism|00680 Methane metabolism [P…	1	1	1	1	1	1	0	1	1	1	1	1	1	1	1	1	1	1	1	1	1	1	1	1	1	1	1	1	1	1	1	1	1	1	1	0	1	1	1	1	1	1	0	1	1	1	1	1	1
09105 Amino acid metabolism|00260 Glycine, serine and threonine metabolism [PATH:ko00260]|K15634 gpmB; probable phosphoglycerate mutase [EC:5.4.2.12]___09102 Energy metabolism|00680 Methane metabolism [PATH:ko00680]|K15634 gpmB; probable phosphoglycerate mutase [EC:5.4.2.12]___09101 Carbohydrate metabolism|00010 Glycolysis / Gluconeogenesis [PATH:ko00010]|K15634 gpmB; probable phosphoglycerate mu…	1	1	1	1	1	1	1	1	1	1	1	1	1	1	1	1	1	1	1	1	1	1	1	1	1	1	1	1	1	1	1	1	1	1	1	1	1	1	1	1	1	1	1	1	1	1	1	1	1
09105 Amino acid metabolism|00400 Phenylalanine, tyrosine and tryptophan biosynthesis [PATH:ko00400]|K15652 asbF; 3-dehydroshikimate dehydratase [EC:4.2.1.118]	0	0	0	0	0	0	0	0	0	0	0	0	0	0	0	0	0	0	0	0	0	0	0	0	0	0	0	0	0	0	0	0	0	0	0	0	0	0	0	0	0	0	1	0	0	0	0	0	0
09109 Metabolism of terpenoids and polyketides|01054 Nonribosomal peptide structures [PATH:ko01054]|K15654 srfAA, lchAA; surfactin family lipopeptide synthetase A	0	0	0	0	0	0	0	0	0	0	1	0	0	0	0	0	0	0	0	0	0	0	0	0	0	0	0	0	0	0	0	0	0	0	0	0	0	0	0	0	0	0	0	0	0	0	0	0	0
09104 Nucleotide metabolism|00230 Purine metabolism [PATH:ko00230]|K15780 tilS-hprT; bifunctional protein TilS/HprT [EC:6.3.4.19 2.4.2.8]	0	0	0	0	0	0	0	0	0	0	0	0	0	0	0	0	0	0	0	0	0	0	0	0	0	0	0	0	0	0	0	0	0	0	0	0	0	0	0	0	0	0	0	0	0	0	0	0	0
09107 Glycan biosynthesis and metabolism|00550 Peptidoglycan biosynthesis [PATH:ko00550]|K15792 murEF; murE/murF fusion protein [EC:6.3.2.13 6.3.2.10]___09105 Amino acid metabolism|00300 Lysine biosynthesis [PATH:ko00300]|K15792 murEF; murE/murF fusion protein [EC:6.3.2.13 6.3.2.10]	1	1	1	1	1	1	1	1	1	1	1	1	1	1	1	1	1	1	1	1	1	1	1	1	1	1	1	1	1	1	1	1	1	1	1	1	1	1	1	1	1	1	1	1	1	1	1	1	1
09103 Lipid metabolism|00121 Secondary bile acid biosynthesis [PATH:ko00121]|K15869 baiA; 3alpha-hydroxy bile acid-CoA-ester 3-dehydrogenase [EC:1.1.1.395]	0	0	0	0	0	0	0	0	0	0	0	0	0	0	0	0	0	0	0	0	0	0	0	0	0	0	0	0	0	0	0	0	0	0	0	0	0	0	0	0	0	0	0	0	0	0	0	0	0
09101 Carbohydrate metabolism|00520 Amino sugar and nucleotide sugar metabolism [PATH:ko00520]|K15913 pglD; UDP-N-acetylbacillosamine N-acetyltransferase [EC:2.3.1.203]	0	0	0	0	0	0	0	0	0	0	0	0	0	0	0	0	0	0	0	0	0	0	0	0	0	0	0	0	0	0	0	0	0	0	0	0	0	0	0	0	0	0	0	0	0	0	0	0	0
09101 Carbohydrate metabolism|00520 Amino sugar and nucleotide sugar metabolism [PATH:ko00520]|K15921 xynD; arabinoxylan arabinofuranohydrolase [EC:3.2.1.55]	0	0	0	0	0	0	0	0	0	0	0	0	0	0	0	0	0	0	0	0	0	0	0	0	0	0	0	0	0	0	0	0	0	0	0	0	0	0	0	0	0	0	0	0	0	0	0	0	0
09107 Glycan biosynthesis and metabolism|00511 Other glycan degradation [PATH:ko00511]|K15923 AXY8, FUC95A, afcA; alpha-L-fucosidase 2 [EC:3.2.1.51]	0	0	0	0	0	0	0	0	0	0	0	0	0	0	0	1	0	0	0	0	1	0	0	0	0	0	0	0	1	0	0	0	0	0	0	0	0	0	0	0	0	0	1	0	0	0	0	1	0
09102 Energy metabolism|00190 Oxidative phosphorylation [PATH:ko00190]|K15986 ppaC; manganese-dependent inorganic pyrophosphatase [EC:3.6.1.1]	1	1	1	1	1	1	1	1	1	1	1	1	1	1	1	0	1	1	1	1	1	1	1	1	1	1	1	1	1	1	1	1	1	1	1	1	1	1	1	1	1	1	1	1	1	1	1	1	1
09102 Energy metabolism|00190 Oxidative phosphorylation [PATH:ko00190]|K15987 hppA; K(+)-stimulated pyrophosphate-energized sodium pump [EC:3.6.1.1]	0	1	0	0	0	0	0	0	0	0	0	0	0	0	0	0	0	0	0	0	0	0	0	0	0	0	0	0	0	0	0	0	0	0	0	0	0	0	0	0	0	0	0	0	0	0	0	0	0
09101 Carbohydrate metabolism|00520 Amino sugar and nucleotide sugar metabolism [PATH:ko00520]|K16011 algA, xanB, rfbA, wbpW, pslB; mannose-1-phosphate guanylyltransferase / mannose-6-phosphate isomerase [EC:2.7.7.13 5.3.1.8]___09101 Carbohydrate metabolism|00051 Fructose and mannose metabolism [PATH:ko00051]|K16011 algA, xanB, rfbA, wbpW, pslB; mannose-1-phosphate guanylyltransferase / mannose-6…	1	0	0	1	0	1	0	0	0	1	1	1	1	0	1	1	1	1	1	1	0	1	1	1	1	1	1	1	1	1	1	1	1	1	1	1	1	1	1	1	1	1	1	1	1	1	1	1	1
09109 Metabolism of terpenoids and polyketides|01054 Nonribosomal peptide structures [PATH:ko01054]|K16124 tycC; tyrocidine synthetase III	0	0	0	0	0	0	0	0	0	0	1	0	0	0	0	0	0	0	0	0	0	0	0	0	0	0	0	0	0	0	0	0	0	0	0	0	0	0	0	0	0	0	0	0	0	0	0	0	0
09104 Nucleotide metabolism|00240 Pyrimidine metabolism [PATH:ko00240]|K16328 psuK; pseudouridine kinase [EC:2.7.1.83]	0	0	1	1	1	1	1	1	0	0	1	1	1	1	1	1	1	1	0	1	1	1	1	1	1	0	1	0	1	1	0	1	1	1	1	1	1	1	1	1	1	1	1	1	0	1	1	1	1
09101 Carbohydrate metabolism|00010 Glycolysis / Gluconeogenesis [PATH:ko00010]|K16370 pfkB; 6-phosphofructokinase 2 [EC:2.7.1.11]___09101 Carbohydrate metabolism|00030 Pentose phosphate pathway [PATH:ko00030]|K16370 pfkB; 6-phosphofructokinase 2 [EC:2.7.1.11]___09101 Carbohydrate metabolism|00051 Fructose and mannose metabolism [PATH:ko00051]|K16370 pfkB; 6-phosphofructokinase 2 [EC:2.7.1.11]___…	1	1	1	1	1	1	1	1	1	1	1	1	1	1	1	0	1	1	1	1	1	1	1	1	1	1	1	1	1	1	1	1	1	1	1	1	1	1	1	1	1	1	1	1	1	1	1	1	1
09101 Carbohydrate metabolism|00052 Galactose metabolism [PATH:ko00052]|K16371 gatZ-kbaZ; D-tagatose-1,6-bisphosphate aldolase subunit GatZ/KbaZ	0	0	0	0	0	0	0	0	0	0	0	0	0	0	0	0	0	0	0	0	0	0	0	0	0	0	0	0	0	0	0	0	0	0	0	0	0	0	0	0	0	0	0	0	0	0	0	0	0
09105 Amino acid metabolism|00300 Lysine biosynthesis [PATH:ko00300]|K16793 aksE; methanogen homoaconitase small subunit [EC:4.2.1.114]___09102 Energy metabolism|00680 Methane metabolism [PATH:ko00680]|K16793 aksE; methanogen homoaconitase small subunit [EC:4.2.1.114]	1	1	1	1	1	1	1	1	1	1	1	1	1	1	1	1	1	1	1	1	1	1	1	1	1	1	1	1	1	1	0	1	1	1	1	1	1	1	1	1	1	1	1	1	1	1	1	1	1
09105 Amino acid metabolism|00270 Cysteine and methionine metabolism [PATH:ko00270]|K16843 slcC; (S)-sulfolactate dehydrogenase [EC:1.1.1.310]	0	0	0	0	0	0	0	0	0	0	0	0	0	0	0	0	0	0	0	0	0	0	0	0	0	0	0	0	0	0	0	0	0	0	0	0	0	0	0	0	0	0	0	0	0	0	0	0	0
09105 Amino acid metabolism|00270 Cysteine and methionine metabolism [PATH:ko00270]|K16846 suyB; (2R)-sulfolactate sulfo-lyase subunit beta [EC:4.4.1.24]	1	0	1	1	1	1	1	1	0	1	1	1	1	0	1	1	0	1	1	1	1	1	1	1	1	1	1	0	1	1	1	1	1	1	1	1	1	1	1	1	1	1	1	1	1	1	1	1	1
09101 Carbohydrate metabolism|00040 Pentose and glucuronate interconversions [PATH:ko00040]|K16849 uxaA1; altronate dehydratase small subunit [EC:4.2.1.7]	1	1	1	1	1	1	1	1	1	1	1	1	1	0	1	1	1	1	1	1	1	1	1	1	1	1	1	0	1	1	1	1	1	1	1	1	1	1	1	1	1	1	1	1	1	1	1	1	1
09101 Carbohydrate metabolism|00040 Pentose and glucuronate interconversions [PATH:ko00040]|K16850 uxaA2; altronate dehydratase large subunit [EC:4.2.1.7]	1	0	1	1	1	1	1	1	0	1	1	1	1	0	1	1	0	1	1	1	1	1	1	1	1	1	1	0	1	1	1	1	1	1	1	1	1	1	1	1	1	1	1	1	1	1	1	1	1
09103 Lipid metabolism|00564 Glycerophospholipid metabolism [PATH:ko00564]|K17103 CHO1, pssA; CDP-diacylglycerol---serine O-phosphatidyltransferase [EC:2.7.8.8]___09105 Amino acid metabolism|00260 Glycine, serine and threonine metabolism [PATH:ko00260]|K17103 CHO1, pssA; CDP-diacylglycerol---serine O-phosphatidyltransferase [EC:2.7.8.8]	0	0	0	0	0	0	0	0	0	0	0	0	0	0	0	0	0	0	0	0	0	0	0	0	0	0	0	0	0	0	0	0	0	0	0	0	0	0	0	0	0	0	0	0	0	0	0	0	0
09101 Carbohydrate metabolism|00051 Fructose and mannose metabolism [PATH:ko00051]|K17195 alsE; D-allulose-6-phosphate 3-epimerase [EC:5.1.3.-]	0	0	0	0	0	0	0	0	0	0	0	0	0	0	0	0	0	0	0	0	0	0	0	0	0	0	0	0	0	0	0	0	0	0	0	0	0	1	0	0	0	0	0	0	0	0	0	0	0
09105 Amino acid metabolism|00270 Cysteine and methionine metabolism [PATH:ko00270]|K17217 mccB; cystathionine gamma-lyase / homocysteine desulfhydrase [EC:4.4.1.1 4.4.1.2]___09102 Energy metabolism|00920 Sulfur metabolism [PATH:ko00920]|K17217 mccB; cystathionine gamma-lyase / homocysteine desulfhydrase [EC:4.4.1.1 4.4.1.2]___09105 Amino acid metabolism|00260 Glycine, serine and threonine metabo…	0	0	0	0	0	0	0	0	0	0	0	0	0	0	0	0	0	0	0	0	0	0	0	0	0	0	0	0	0	0	0	0	0	0	0	0	0	0	0	0	0	0	0	0	0	0	0	0	0
09105 Amino acid metabolism|00340 Histidine metabolism [PATH:ko00340]|K17363 urdA; urocanate reductase [EC:1.3.99.33]	0	0	0	0	0	0	0	0	0	0	0	0	0	0	0	0	0	0	0	0	0	0	0	0	0	0	0	0	0	0	0	0	0	0	0	0	0	0	0	0	0	0	0	0	0	0	0	0	0
09105 Amino acid metabolism|00270 Cysteine and methionine metabolism [PATH:ko00270]|K17462 yrrT; putative AdoMet-dependent methyltransferase [EC:2.1.1.-]	0	1	1	0	0	0	0	0	1	1	1	0	1	0	0	0	1	1	0	1	0	1	0	0	0	1	1	0	0	1	0	1	0	0	1	0	1	0	0	1	1	1	0	0	0	0	1	0	0
09101 Carbohydrate metabolism|00640 Propanoate metabolism [PATH:ko00640]|K17490 E2.1.3.1-1.3S; methylmalonyl-CoA carboxyltransferase 1.3S subunit [EC:2.1.3.1]	0	0	0	0	0	0	0	0	1	0	1	0	0	0	1	1	1	0	0	0	0	0	0	0	1	0	1	0	0	0	0	0	0	0	0	0	0	0	1	0	0	0	0	0	0	0	0	0	0
09101 Carbohydrate metabolism|00520 Amino sugar and nucleotide sugar metabolism [PATH:ko00520]|K17716 capD; UDP-glucose 4-epimerase [EC:5.1.3.2]___09101 Carbohydrate metabolism|00052 Galactose metabolism [PATH:ko00052]|K17716 capD; UDP-glucose 4-epimerase [EC:5.1.3.2]	1	1	1	1	1	1	1	1	1	1	1	1	1	1	1	1	1	1	1	1	1	1	1	1	1	1	1	1	1	1	1	1	1	1	1	1	1	1	1	1	1	1	1	1	1	1	1	1	1
09106 Metabolism of other amino acids|00410 beta-Alanine metabolism [PATH:ko00410]|K17722 preT; dihydropyrimidine dehydrogenase (NAD+) subunit PreT [EC:1.3.1.1]___09108 Metabolism of cofactors and vitamins|00770 Pantothenate and CoA biosynthesis [PATH:ko00770]|K17722 preT; dihydropyrimidine dehydrogenase (NAD+) subunit PreT [EC:1.3.1.1]___09104 Nucleotide metabolism|00240 Pyrimidine metabolism [P…	0	0	1	1	1	1	1	1	1	1	1	1	0	1	1	1	1	0	1	1	1	1	1	1	1	1	1	1	1	1	1	1	1	1	1	1	1	1	1	1	1	1	1	1	1	1	1	1	1
09106 Metabolism of other amino acids|00410 beta-Alanine metabolism [PATH:ko00410]|K17723 preA; dihydropyrimidine dehydrogenase (NAD+) subunit PreA [EC:1.3.1.1]___09108 Metabolism of cofactors and vitamins|00770 Pantothenate and CoA biosynthesis [PATH:ko00770]|K17723 preA; dihydropyrimidine dehydrogenase (NAD+) subunit PreA [EC:1.3.1.1]___09104 Nucleotide metabolism|00240 Pyrimidine metabolism [P…	0	0	0	0	0	0	0	0	0	0	0	0	0	0	0	0	0	0	0	0	0	0	0	0	0	0	0	0	0	0	0	0	0	0	0	0	0	0	0	0	0	0	1	0	0	0	0	0	0
09101 Carbohydrate metabolism|00040 Pentose and glucuronate interconversions [PATH:ko00040]|K17818 ARD1; D-arabinitol dehydrogenase (NADP+) [EC:1.1.1.287]	0	0	0	0	0	0	0	0	0	0	0	0	0	0	0	0	0	0	0	0	0	0	0	0	0	0	0	0	0	0	0	0	0	0	0	0	0	0	0	0	0	0	0	0	0	0	0	0	0
09104 Nucleotide metabolism|00240 Pyrimidine metabolism [PATH:ko00240]|K17828 pyrDI; dihydroorotate dehydrogenase (NAD+) catalytic subunit [EC:1.3.1.14]	1	0	0	0	1	1	0	0	1	1	0	0	1	0	0	0	0	1	1	1	1	1	1	1	1	1	0	1	1	0	1	1	0	1	1	1	1	1	1	0	0	1	1	1	1	1	1	1	0
09110 Biosynthesis of other secondary metabolites|00311 Penicillin and cephalosporin biosynthesis [PATH:ko00311]|K17836 penP; beta-lactamase class A [EC:3.5.2.6]	1	1	1	1	1	1	1	1	1	1	1	1	1	1	1	1	1	1	1	1	1	1	1	1	1	1	1	1	1	1	1	1	1	1	1	1	1	1	1	1	1	1	1	1	1	1	1	1	1
09101 Carbohydrate metabolism|00650 Butanoate metabolism [PATH:ko00650]|K17865 croR; 3-hydroxybutyryl-CoA dehydratase [EC:4.2.1.55]___09101 Carbohydrate metabolism|00630 Glyoxylate and dicarboxylate metabolism [PATH:ko00630]|K17865 croR; 3-hydroxybutyryl-CoA dehydratase [EC:4.2.1.55]	1	1	1	1	1	1	1	1	1	1	1	1	1	1	1	1	1	1	1	1	1	1	1	1	1	1	1	1	1	1	1	1	1	1	1	1	1	1	1	1	1	1	1	1	1	1	1	1	1
09109 Metabolism of terpenoids and polyketides|00523 Polyketide sugar unit biosynthesis [PATH:ko00523]|K17947 wbiB; dTDP-L-rhamnose 4-epimerase [EC:5.1.3.25]	1	1	1	1	1	1	1	1	1	1	1	1	1	1	1	1	1	1	1	0	1	1	1	1	1	1	1	1	1	1	1	1	1	1	1	1	1	1	1	1	1	1	1	1	1	1	1	1	1
09101 Carbohydrate metabolism|00650 Butanoate metabolism [PATH:ko00650]|K18009 budC; meso-butanediol dehydrogenase / (S,S)-butanediol dehydrogenase / diacetyl reductase [EC:1.1.1.- 1.1.1.76 1.1.1.304]	0	0	0	0	0	0	0	0	0	0	0	0	0	0	0	0	0	0	0	0	0	0	0	0	0	0	0	0	0	0	0	0	0	0	0	0	0	0	0	0	0	0	0	0	0	0	0	0	0
09105 Amino acid metabolism|00310 Lysine degradation [PATH:ko00310]|K18013 kce; 3-keto-5-aminohexanoate cleavage enzyme [EC:2.3.1.247]	0	0	0	0	0	0	0	0	0	0	0	0	0	0	0	0	0	0	0	0	0	0	0	0	0	0	0	0	0	0	0	0	0	0	0	0	0	0	0	0	0	0	0	0	0	0	0	0	0
09101 Carbohydrate metabolism|00620 Pyruvate metabolism [PATH:ko00620]|K18118 aarC, cat1; succinyl-CoA:acetate CoA-transferase [EC:2.8.3.18]___09101 Carbohydrate metabolism|00650 Butanoate metabolism [PATH:ko00650]|K18118 aarC, cat1; succinyl-CoA:acetate CoA-transferase [EC:2.8.3.18]___09101 Carbohydrate metabolism|00020 Citrate cycle (TCA cycle) [PATH:ko00020]|K18118 aarC, cat1; succinyl-CoA:ace…	0	0	0	0	0	0	0	0	0	0	0	0	0	0	0	0	0	0	0	0	0	0	0	0	0	0	0	0	0	0	0	0	0	0	0	0	0	0	0	0	0	0	0	0	0	0	0	0	0
09101 Carbohydrate metabolism|00650 Butanoate metabolism [PATH:ko00650]|K18119 sucD; succinate-semialdehyde dehydrogenase [EC:1.2.1.76]	0	0	0	0	0	0	0	0	0	0	0	0	0	0	0	0	0	0	0	0	0	0	0	0	0	0	0	0	0	0	0	0	0	0	0	0	0	0	0	0	0	0	0	0	0	0	0	0	0
09101 Carbohydrate metabolism|00650 Butanoate metabolism [PATH:ko00650]|K18120 4hbD, abfH; 4-hydroxybutyrate dehydrogenase [EC:1.1.1.61]	0	0	0	0	0	0	0	0	0	0	0	0	0	0	0	0	0	0	0	0	0	0	0	0	0	0	0	0	0	0	0	0	0	0	0	0	0	0	0	0	0	0	0	0	0	0	0	0	0
09107 Glycan biosynthesis and metabolism|00550 Peptidoglycan biosynthesis [PATH:ko00550]|K18149 pbp5, pbp4, pbp3; penicillin-binding protein	1	0	0	0	0	1	0	0	0	0	1	0	0	0	0	0	0	1	0	0	1	0	1	1	0	1	1	1	1	0	0	1	1	1	0	1	1	1	1	1	1	1	1	0	0	1	1	1	1
09106 Metabolism of other amino acids|00460 Cyanoamino acid metabolism [PATH:ko00460]|K18282 cynD; cyanide dihydratase [EC:3.5.5.-]	0	0	0	0	0	0	0	0	0	0	0	0	0	0	0	0	0	0	0	0	0	0	0	0	0	0	0	0	0	0	0	0	0	0	0	0	0	0	0	0	0	0	0	0	0	0	0	0	0
09108 Metabolism of cofactors and vitamins|00130 Ubiquinone and other terpenoid-quinone biosynthesis [PATH:ko00130]|K18284 K18284; adenosylhomocysteine/aminodeoxyfutalosine nucleosidase [EC:3.2.2.9 3.2.2.30]___09105 Amino acid metabolism|00270 Cysteine and methionine metabolism [PATH:ko00270]|K18284 K18284; adenosylhomocysteine/aminodeoxyfutalosine nucleosidase [EC:3.2.2.9 3.2.2.30]	1	1	1	1	1	1	1	1	1	1	1	1	1	0	1	1	0	1	1	1	1	1	1	1	1	1	1	1	1	1	1	1	0	0	1	0	1	0	1	1	1	0	1	1	1	1	1	0	0
09101 Carbohydrate metabolism|00051 Fructose and mannose metabolism [PATH:ko00051]|K18335 K18335; 2-keto-3-deoxy-L-fuconate dehydrogenase [EC:1.1.1.-]	0	0	0	0	0	0	0	0	0	0	0	0	0	0	0	0	0	0	0	0	0	0	0	0	0	0	0	0	0	0	0	0	0	0	0	0	0	0	0	0	0	0	0	0	0	0	0	0	0
09101 Carbohydrate metabolism|00640 Propanoate metabolism [PATH:ko00640]|K18369 adh2; alcohol dehydrogenase [EC:1.1.1.-]	0	0	0	0	0	0	0	0	0	0	0	0	0	0	0	0	0	0	0	0	0	0	0	0	0	0	0	0	0	0	0	0	0	0	0	0	0	0	0	0	0	0	0	0	0	0	0	0	0
09101 Carbohydrate metabolism|00520 Amino sugar and nucleotide sugar metabolism [PATH:ko00520]|K18429 legG, neuC2; GDP/UDP-N,N'-diacetylbacillosamine 2-epimerase (hydrolysing) [EC:3.2.1.184]	1	1	1	1	0	1	1	1	1	1	0	0	1	1	1	1	1	0	1	1	1	1	1	1	1	1	1	0	1	1	1	1	1	1	1	1	1	1	1	1	1	1	1	1	1	1	1	1	1
09101 Carbohydrate metabolism|00520 Amino sugar and nucleotide sugar metabolism [PATH:ko00520]|K18430 legI, neuB2; N,N'-diacetyllegionaminate synthase [EC:2.5.1.101]	1	1	1	1	0	1	1	1	1	1	1	1	1	1	1	1	1	1	1	1	1	1	1	1	1	1	1	1	1	1	1	1	1	1	1	1	0	0	1	1	1	1	1	1	1	1	1	1	1
09101 Carbohydrate metabolism|00520 Amino sugar and nucleotide sugar metabolism [PATH:ko00520]|K18431 legF, ptmB; CMP-N,N'-diacetyllegionaminic acid synthase [EC:2.7.7.82]	1	1	1	1	0	1	1	1	1	1	1	1	1	1	1	1	1	1	1	1	1	1	1	1	1	1	1	1	1	1	1	0	1	1	1	1	1	1	1	1	1	1	1	1	1	1	1	1	1
09110 Biosynthesis of other secondary metabolites|00332 Carbapenem biosynthesis [PATH:ko00332]|K18572 cmmT, thnT; putative pantetheine hydrolase [EC:3.5.1.-]	1	1	1	1	1	1	1	1	1	1	1	1	1	1	1	1	1	1	1	1	1	1	1	1	1	1	1	1	1	1	1	1	1	1	1	1	1	1	1	1	1	1	1	1	1	1	0	1	1
09101 Carbohydrate metabolism|00053 Ascorbate and aldarate metabolism [PATH:ko00053]|K18983 gci; D-galactarolactone cycloisomerase [EC:5.5.1.27]	0	0	0	0	0	0	0	0	0	0	0	0	0	0	0	0	0	0	0	0	0	0	0	0	0	0	0	0	0	0	0	0	0	0	0	0	0	0	0	0	0	0	0	0	0	0	0	0	0
09103 Lipid metabolism|00561 Glycerolipid metabolism [PATH:ko00561]|K19002 mgs, bgsB; 1,2-diacylglycerol 3-alpha-glucosyltransferase [EC:2.4.1.337]	0	0	0	0	0	0	0	0	0	0	0	0	0	0	0	0	0	0	0	0	0	0	0	0	0	0	0	0	0	0	0	0	0	0	0	0	0	0	0	0	0	0	0	0	0	0	0	0	0
09103 Lipid metabolism|00561 Glycerolipid metabolism [PATH:ko00561]|K19005 ltaS; lipoteichoic acid synthase [EC:2.7.8.20]	1	1	1	1	1	1	1	1	1	1	1	1	1	1	1	1	1	1	1	1	1	1	1	1	1	1	1	1	1	1	1	1	1	1	1	1	1	1	1	1	1	1	1	1	1	1	1	1	1
09109 Metabolism of terpenoids and polyketides|00523 Polyketide sugar unit biosynthesis [PATH:ko00523]|K19180 tll; dTDP-6-deoxy-L-talose 4-dehydrogenase (NAD+) [EC:1.1.1.339]	1	1	1	1	1	1	1	1	1	1	1	1	1	1	1	1	1	1	1	1	1	1	1	1	1	1	1	1	1	1	1	1	1	1	1	1	1	1	1	1	1	1	1	1	1	1	1	1	1
09108 Metabolism of cofactors and vitamins|00860 Porphyrin and chlorophyll metabolism [PATH:ko00860]|K19221 cobA, btuR; cob(I)alamin adenosyltransferase [EC:2.5.1.17]	1	1	1	1	1	1	1	1	1	1	1	1	1	1	1	1	0	1	1	1	1	1	1	1	1	1	1	1	1	1	1	1	1	1	1	1	1	1	1	1	1	1	1	1	1	1	1	1	1
09105 Amino acid metabolism|00250 Alanine, aspartate and glutamate metabolism [PATH:ko00250]|K19244 ala; alanine dehydrogenase [EC:1.4.1.1]___09106 Metabolism of other amino acids|00430 Taurine and hypotaurine metabolism [PATH:ko00430]|K19244 ala; alanine dehydrogenase [EC:1.4.1.1]	0	0	0	0	0	0	0	0	0	0	0	0	0	0	0	0	0	0	0	0	0	0	0	0	0	0	0	0	0	0	0	0	0	0	0	0	0	0	0	0	0	0	0	0	0	0	0	0	0
09108 Metabolism of cofactors and vitamins|00740 Riboflavin metabolism [PATH:ko00740]|K19285 nfrA1; FMN reductase (NADPH) [EC:1.5.1.38]	0	0	0	0	0	0	0	0	0	0	0	0	0	0	0	0	0	0	0	0	0	0	0	0	0	0	0	0	0	0	0	0	0	0	0	0	0	0	0	0	0	0	0	0	0	0	0	0	1
09108 Metabolism of cofactors and vitamins|00740 Riboflavin metabolism [PATH:ko00740]|K19286 nfrA2; FMN reductase [NAD(P)H] [EC:1.5.1.39]	0	0	0	0	0	0	0	0	0	0	0	0	0	0	0	0	0	0	0	0	0	0	0	0	0	0	0	0	0	0	0	0	0	0	0	0	0	0	0	0	0	0	0	0	0	0	0	0	1
09107 Glycan biosynthesis and metabolism|00550 Peptidoglycan biosynthesis [PATH:ko00550]|K19302 bcrC; undecaprenyl-diphosphatase [EC:3.6.1.27]	1	0	0	0	1	1	0	1	1	1	1	1	0	0	0	1	1	1	1	1	1	1	1	1	1	1	1	1	1	1	1	1	1	1	1	1	1	1	1	1	1	0	1	1	1	1	1	1	1
09101 Carbohydrate metabolism|00640 Propanoate metabolism [PATH:ko00640]|K19697 pduW; propionate kinase [EC:2.7.2.15]	1	1	1	1	1	1	1	1	1	1	0	1	0	1	1	1	0	1	1	1	1	1	1	1	1	1	1	1	1	1	1	1	1	1	1	1	1	1	1	1	1	1	1	1	1	1	1	1	1
09101 Carbohydrate metabolism|00051 Fructose and mannose metabolism [PATH:ko00051]|K19956 sorE; L-sorbose 1-phosphate reductase [EC:1.1.1.-]	0	0	0	0	0	0	0	0	0	0	0	0	0	0	0	0	0	0	0	0	0	0	0	0	0	0	0	0	0	0	0	0	0	0	0	0	0	0	0	0	0	0	0	0	0	0	0	0	0
09110 Biosynthesis of other secondary metabolites|00525 Acarbose and validamycin biosynthesis [PATH:ko00525]|K19974 acbO; 2-epi-5-epi-valiolone 7-phosphate 2-epimerase [EC:5.1.3.35]	0	0	0	0	0	0	0	0	0	0	0	0	0	0	1	0	0	0	0	0	0	0	0	0	0	0	0	0	0	0	0	0	0	0	0	0	0	0	0	0	0	0	0	0	0	0	0	0	0
09101 Carbohydrate metabolism|00053 Ascorbate and aldarate metabolism [PATH:ko00053]|K20023 talrD-galrD; L-talarate/galactarate dehydratase [EC:4.2.1.156 4.2.1.42]	0	0	0	0	0	0	0	0	0	0	0	0	0	0	0	0	0	0	0	0	0	0	0	0	0	0	0	0	0	0	0	0	0	0	0	0	0	0	0	0	0	0	0	0	0	0	0	0	0
09101 Carbohydrate metabolism|00500 Starch and sucrose metabolism [PATH:ko00500]|K20107 PTS-Mal-EIIB, malT; PTS system, maltose-specific IIB component [EC:2.7.1.208]	0	0	0	0	0	0	0	0	0	0	0	0	0	0	0	0	0	0	0	0	0	0	0	0	0	0	0	0	0	0	0	0	0	0	0	0	0	0	0	0	0	0	0	1	0	0	0	0	0
09101 Carbohydrate metabolism|00500 Starch and sucrose metabolism [PATH:ko00500]|K20108 PTS-Mal-EIIC, malT; PTS system, maltose-specific IIC component	0	0	0	0	0	0	0	0	0	0	0	0	0	0	0	0	0	0	0	0	0	0	0	0	0	0	0	0	0	0	0	0	0	0	0	0	0	0	0	0	0	0	0	1	0	0	0	0	0
[truncated: 945 more columns]
